# Supplementary material for: N 6-Methyladenosine Methylomic Landscape of Lung Tissues in Murine Acute Allergic Asthma
Source: Front Immunol. 2021 Oct 19;12:740571. doi: 10.3389/fimmu.2021.740571 (PMC8560743; doi:10.3389/fimmu.2021.740571)
Supplement: Supplementary file 1 [file Table_1.xlsx]

## Sheet: Sheet1
Table S1. Raw data of MeRIP- and RNA-sequencing from lung tissues in OVA and PBS groups
Sample_ID	Raw_Reads	Raw_Bases	Valid_Reads	Valid_Bases	Valid%	Q20%	Q30%	GC%
PBS1_IP	93694388	14.05G	91617932	12.57G	89.43	97.92	94.03	48.17
PBS2_IP	94871208	14.23G	91930976	12.60G	88.53	97.73	93.63	48.24
PBS3_IP	86275258	12.94G	84151426	11.57G	89.41	97.8	93.73	48.19
OVA1_IP	92237584	13.84G	89355952	12.31G	88.99	97.81	93.78	48.52
OVA2_IP	93467360	14.02G	90623294	12.49G	89.12	97.91	94.08	48.44
OVA3_IP	92127934	13.82G	89585572	12.34G	89.33	97.86	93.94	47.99
PBS1_input	73691170	11.05G	71963020	9.79G	88.53	98.1	94.33	46.97
PBS2_input	74091926	11.11G	71404494	9.71G	87.35	97.98	94.07	47.17
PBS3_input	86817156	13.02G	84417376	11.49G	88.22	97.97	94.09	47.15
OVA1_input	80890646	12.13G	78540794	10.74G	88.49	98	94.17	48.54
OVA2_input	75119264	11.27G	73502558	10.00G	88.77	98.19	94.57	47.62
OVA3_input	86767834	13.02G	85275354	11.73G	90.16	98.12	94.36	47.13
