# Supplementary material for: N 6-Methyladenosine Methylomic Landscape of Lung Tissues in Murine Acute Allergic Asthma
Source: Front Immunol. 2021 Oct 19;12:740571. doi: 10.3389/fimmu.2021.740571 (PMC8560743; doi:10.3389/fimmu.2021.740571)
Supplement: Supplementary file 2 [file Table_2.xlsx]

## Sheet: Sheet1
Table S2. Analysis of mapped reads
Sample	Clean reads	Mapped reads	Unique Mapped reads	Multi Mapped reads	PE Mapped reads	Reads map to sense strand	Reads map to antisense strand	Non-splice reads	Splice reads
PBS1_IP	91018190	84267559(92.58%)	72975309(80.18%)	11292250(12.41%)	79120764(86.93%)	41478882(45.57%)	41607523(45.71%)	76156169(83.67%)	6930236(7.61%)
PBS2_IP	91239732	84265427(92.36%)	72146652(79.07%)	12118775(13.28%)	78357042(85.88%)	41424930(45.40%)	41563463(45.55%)	76268374(83.59%)	6720019(7.37%)
PBS3_IP	83577886	77436471(92.65%)	66735351(79.85%)	10701120(12.80%)	71979364(86.12%)	38097838(45.58%)	38221489(45.73%)	70044783(83.81%)	6274544(7.51%)
OVA1_IP	88518270	81677910(92.27%)	69311929(78.30%)	12365981(13.97%)	76675500(86.62%)	39905648(45.08%)	40020650(45.21%)	72043056(81.39%)	7883242(8.91%)
OVA2_IP	89739852	83335648(92.86%)	71394260(79.56%)	11941388(13.31%)	78664090(87.66%)	40789900(45.45%)	40913203(45.59%)	73552470(81.96%)	8150633(9.08%)
OVA3_IP	88686100	82415608(92.93%)	70375015(79.35%)	12040593(13.58%)	77966464(87.91%)	40345320(45.49%)	40459872(45.62%)	72865711(82.16%)	7939481(8.95%)
PBS1_input	71562398	66905772(93.49%)	57443988(80.27%)	9461784(13.22%)	64137884(89.63%)	32817565(45.86%)	32889099(45.96%)	57873466(80.87%)	7833198(10.95%)
PBS2_input	70942928	66880067(94.27%)	56987111(80.33%)	9892956(13.94%)	64156240(90.43%)	32754169(46.17%)	32826577(46.27%)	58250397(82.11%)	7330349(10.33%)
PBS3_input	83924524	79162866(94.33%)	67293741(80.18%)	11869125(14.14%)	76254278(90.86%)	38781005(46.21%)	38874185(46.32%)	68571127(81.71%)	9084063(10.82%)
OVA1_input	77953258	72483774(92.98%)	59885888(76.82%)	12597886(16.16%)	70014022(89.82%)	34968295(44.86%)	35045501(44.96%)	60301229(77.36%)	9712567(12.46%)
OVA2_input	72831052	67923512(93.26%)	57243607(78.60%)	10679905(14.66%)	64961004(89.19%)	32922113(45.20%)	33009207(45.32%)	56754236(77.93%)	9177084(12.60%)
OVA3_input	84516372	78268498(92.61%)	65900507(77.97%)	12367991(14.63%)	72816202(86.16%)	38008246(44.97%)	38124856(45.11%)	65929426(78.01%)	10203676(12.07%)
