# Supplementary material for: N 6-Methyladenosine Methylomic Landscape of Lung Tissues in Murine Acute Allergic Asthma
Source: Front Immunol. 2021 Oct 19;12:740571. doi: 10.3389/fimmu.2021.740571 (PMC8560743; doi:10.3389/fimmu.2021.740571)
Supplement: Supplementary file 3 [file Table_3.xlsx]

## Sheet: Sheet1
Table S3. Percent of mapped reads in different genetic regions
Samples	exon(%)	intron(%)	intergenic(%)
PBS1_IP	65.24	32.93	1.83
PBS2_IP	65	33.11	1.89
PBS3_IP	67.44	30.7	1.85
OVA1_IP	70.61	27.39	2
OVA2_IP	69.99	27.88	2.13
OVA3_IP	69.68	28.26	2.06
PBS1_input	46.48	51.86	1.65
PBS2_input	45.22	53.05	1.73
PBS3_input	46.41	51.85	1.74
OVA1_input	52.07	46.45	1.48
OVA2_input	51.93	46.48	1.59
OVA3_input	50.8	47.66	1.54
