# Supplementary material for: N 6-Methyladenosine Methylomic Landscape of Lung Tissues in Murine Acute Allergic Asthma
Source: Front Immunol. 2021 Oct 19;12:740571. doi: 10.3389/fimmu.2021.740571 (PMC8560743; doi:10.3389/fimmu.2021.740571)
Supplement: Supplementary file 4 [file Table_4.xlsx]

## Sheet: Sheet1
Table S4. Peak calling at the global transcriptome level in the lung tissues from OVA group
seqnames	start	end	width	geneId	transcriptId	transcript_biotype	annotation	distanceToTSS	geneName	Description	GO	KEGG	blockCount	blockSizes	blockStarts	lg.p	lg.fdr	fold_enrchment
chr1	4496937	4497146	210	ENSMUSG00000104238	ENSMUST00000194935	antisense	Exon (ENSMUST00000193450/ENSMUSG00000104238, exon 1 of 1)	-328	Gm37587	predicted gene, 37587 [Source:MGI Symbol;Acc:MGI:5610815]	NA	NA	1	209,	0	-4.12	-3.28	2.47
chr1	4522964	4523443	480	ENSMUSG00000102269	ENSMUST00000195361	processed_pseudogene	Exon (ENSMUST00000195361/ENSMUSG00000102269, exon 1 of 2)	59	Gm7357	predicted gene 7357 [Source:MGI Symbol;Acc:MGI:3643257]	NA	NA	1	479,	0	-9.09	-8.15	16.4
chr1	4524523	4524794	272	ENSMUSG00000102269	ENSMUST00000195361	processed_pseudogene	Exon (ENSMUST00000195361/ENSMUSG00000102269, exon 2 of 2)	1618	Gm7357	predicted gene 7357 [Source:MGI Symbol;Acc:MGI:3643257]	NA	NA	1	271,	0	-5.51	-4.64	8.04
chr1	4526108	4526588	481	ENSMUSG00000096126	ENSMUST00000180019	snRNA	Exon (ENSMUST00000195361/ENSMUSG00000102269, exon 2 of 2)	-2429	Gm22307	predicted gene, 22307 [Source:MGI Symbol;Acc:MGI:5452084]	NA	NA	1	480,	0	-8.54	-7.62	7.8
chr1	4891930	4893487	1558	ENSMUSG00000033813	ENSMUST00000165720	protein_coding	Exon (ENSMUST00000081551/ENSMUSG00000033813, exon 7 of 10)	33892	Tcea1	transcription elongation factor A (SII) 1 [Source:MGI Symbol;Acc:MGI:1196624]	GO:0003676(nucleic acid binding);GO:0003677(DNA binding);GO:0005515(protein binding);GO:0005634(nucleus);GO:0005654(nucleoplasm);GO:0005669(transcription factor TFIID complex);GO:0005730(nucleolus);GO:0006351(transcription, DNA-templated);GO:0006355(regulation of transcription, DNA-templated);GO:0008270(zinc ion binding);GO:0030218(erythrocyte differentiation);GO:0045893(positive regulation of tr…	NA	2	139,71,	0,1486	-75.3	-74	6.03
chr1	6239973	6241105	1133	ENSMUSG00000025907	ENSMUST00000159802	retained_intron	Exon (ENSMUST00000027040/ENSMUSG00000025907, exon 7 of 24)	0	Rb1cc1	RB1-inducible coiled-coil 1 [Source:MGI Symbol;Acc:MGI:1341850]	GO:0000045(autophagosome assembly);GO:0000407(phagophore assembly site);GO:0000422(autophagy of mitochondrion);GO:0001889(liver development);GO:0001934(positive regulation of protein phosphorylation);GO:0005515(protein binding);GO:0005634(nucleus);GO:0005737(cytoplasm);GO:0005764(lysosome);GO:0005829(cytosol);GO:0006914(autophagy);GO:0007049(cell cycle);GO:0007507(heart development);GO:0019898(ex…	04140(Autophagy - animal);04211(Longevity regulating pathway)	2	405,136,	0,996	-423	-Inf	6.19
chr1	6242333	6242394	62	ENSMUSG00000025907	ENSMUST00000159802	retained_intron	Exon (ENSMUST00000159802/ENSMUSG00000025907, exon 1 of 8)	1363	Rb1cc1	RB1-inducible coiled-coil 1 [Source:MGI Symbol;Acc:MGI:1341850]	GO:0000045(autophagosome assembly);GO:0000407(phagophore assembly site);GO:0000422(autophagy of mitochondrion);GO:0001889(liver development);GO:0001934(positive regulation of protein phosphorylation);GO:0005515(protein binding);GO:0005634(nucleus);GO:0005737(cytoplasm);GO:0005764(lysosome);GO:0005829(cytosol);GO:0006914(autophagy);GO:0007049(cell cycle);GO:0007507(heart development);GO:0019898(ex…	04140(Autophagy - animal);04211(Longevity regulating pathway)	1	61,	0	-1.86	-1.11	3.21
chr1	6248284	6260852	12569	ENSMUSG00000025907	ENSMUST00000162257	nonsense_mediated_decay	Exon (ENSMUST00000027040/ENSMUSG00000025907, exon 15 of 24)	0	Rb1cc1	RB1-inducible coiled-coil 1 [Source:MGI Symbol;Acc:MGI:1341850]	GO:0000045(autophagosome assembly);GO:0000407(phagophore assembly site);GO:0000422(autophagy of mitochondrion);GO:0001889(liver development);GO:0001934(positive regulation of protein phosphorylation);GO:0005515(protein binding);GO:0005634(nucleus);GO:0005737(cytoplasm);GO:0005764(lysosome);GO:0005829(cytosol);GO:0006914(autophagy);GO:0007049(cell cycle);GO:0007507(heart development);GO:0019898(ex…	04140(Autophagy - animal);04211(Longevity regulating pathway)	3	1883,328,68,	0,2646,12500	-927	-Inf	24.9
chr1	6261001	6262860	1860	ENSMUSG00000025907	ENSMUST00000159349	retained_intron	Exon (ENSMUST00000027040/ENSMUSG00000025907, exon 16 of 24)	-43	Rb1cc1	RB1-inducible coiled-coil 1 [Source:MGI Symbol;Acc:MGI:1341850]	GO:0000045(autophagosome assembly);GO:0000407(phagophore assembly site);GO:0000422(autophagy of mitochondrion);GO:0001889(liver development);GO:0001934(positive regulation of protein phosphorylation);GO:0005515(protein binding);GO:0005634(nucleus);GO:0005737(cytoplasm);GO:0005764(lysosome);GO:0005829(cytosol);GO:0006914(autophagy);GO:0007049(cell cycle);GO:0007507(heart development);GO:0019898(ex…	04140(Autophagy - animal);04211(Longevity regulating pathway)	2	94,27,	0,1832	-5.26	-4.39	1.83
chr1	6274878	6275149	272	ENSMUSG00000025907	ENSMUST00000159656	retained_intron	3' UTR	4200	Rb1cc1	RB1-inducible coiled-coil 1 [Source:MGI Symbol;Acc:MGI:1341850]	GO:0000045(autophagosome assembly);GO:0000407(phagophore assembly site);GO:0000422(autophagy of mitochondrion);GO:0001889(liver development);GO:0001934(positive regulation of protein phosphorylation);GO:0005515(protein binding);GO:0005634(nucleus);GO:0005737(cytoplasm);GO:0005764(lysosome);GO:0005829(cytosol);GO:0006914(autophagy);GO:0007049(cell cycle);GO:0007507(heart development);GO:0019898(ex…	04140(Autophagy - animal);04211(Longevity regulating pathway)	1	271,	0	-3.61	-2.78	1.86
chr1	6394318	6394496	179	ENSMUSG00000103355	ENSMUST00000193588	processed_pseudogene	3' UTR	13924	Gm2147	predicted gene 2147 [Source:MGI Symbol;Acc:MGI:3780316]	NA	NA	1	178,	0	-7.73	-6.81	17.5
chr1	6802491	6802940	450	ENSMUSG00000033740	ENSMUST00000132207	nonsense_mediated_decay	Exon (ENSMUST00000140079/ENSMUSG00000033740, exon 8 of 24)	0	St18	suppression of tumorigenicity 18 [Source:MGI Symbol;Acc:MGI:2446700]	GO:0000122(negative regulation of transcription by RNA polymerase II);GO:0000977(RNA polymerase II regulatory region sequence-specific DNA binding);GO:0000978(RNA polymerase II cis-regulatory region sequence-specific DNA binding);GO:0003677(DNA binding);GO:0005634(nucleus);GO:0006355(regulation of transcription, DNA-templated);GO:0006357(regulation of transcription by RNA polymerase II);GO:000827…	NA	1	449,	0	-5.6	-4.72	6.67
chr1	6923408	6923588	181	ENSMUSG00000103282	ENSMUST00000191703	processed_pseudogene	Exon (ENSMUST00000194605/ENSMUSG00000102135, exon 2 of 2)	-6171	Gm37275	predicted gene, 37275 [Source:MGI Symbol;Acc:MGI:5610503]	NA	NA	1	180,	0	-4.45	-3.59	9.75
chr1	7120196	7147637	27442	ENSMUSG00000051285	ENSMUST00000182675	nonsense_mediated_decay	5' UTR	0	Pcmtd1	protein-L-isoaspartate (D-aspartate) O-methyltransferase domain containing 1 [Source:MGI Symbol;Acc:MGI:2441773]	GO:0004719(protein-L-isoaspartate (D-aspartate) O-methyltransferase activity);GO:0005737(cytoplasm);GO:0006464(cellular protein modification process);GO:0006479(protein methylation);GO:0008168(methyltransferase activity);GO:0016020(membrane);GO:0016740(transferase activity);GO:0032259(methylation)	NA	2	419,1,	0,27440	-80.5	-79.2	4.77
chr1	7160565	7160656	92	ENSMUSG00000051285	ENSMUST00000183204	retained_intron	Exon (ENSMUST00000182892/ENSMUSG00000051285, exon 1 of 3)	8	Pcmtd1	protein-L-isoaspartate (D-aspartate) O-methyltransferase domain containing 1 [Source:MGI Symbol;Acc:MGI:2441773]	GO:0004719(protein-L-isoaspartate (D-aspartate) O-methyltransferase activity);GO:0005737(cytoplasm);GO:0006464(cellular protein modification process);GO:0006479(protein methylation);GO:0008168(methyltransferase activity);GO:0016020(membrane);GO:0016740(transferase activity);GO:0032259(methylation)	NA	1	91,	0	-3.43	-2.61	2.2
chr1	7163319	7166436	3118	ENSMUSG00000051285	ENSMUST00000183204	retained_intron	3' UTR	2762	Pcmtd1	protein-L-isoaspartate (D-aspartate) O-methyltransferase domain containing 1 [Source:MGI Symbol;Acc:MGI:2441773]	GO:0004719(protein-L-isoaspartate (D-aspartate) O-methyltransferase activity);GO:0005737(cytoplasm);GO:0006464(cellular protein modification process);GO:0006479(protein methylation);GO:0008168(methyltransferase activity);GO:0016020(membrane);GO:0016740(transferase activity);GO:0032259(methylation)	NA	2	52,128,	0,2989	-14.1	-13.2	2.67
chr1	7169521	7170062	542	ENSMUSG00000048538	ENSMUST00000029124	processed_pseudogene	3' UTR	-7677	Gm9826	predicted gene 9826 [Source:MGI Symbol;Acc:MGI:3642725]	NA	NA	1	541,	0	-147	-145	19.5
chr1	7172039	7172489	451	ENSMUSG00000048538	ENSMUST00000029124	processed_pseudogene	3' UTR	-5250	Gm9826	predicted gene 9826 [Source:MGI Symbol;Acc:MGI:3642725]	NA	NA	1	450,	0	-42.1	-40.9	3.52
chr1	7172848	7172999	152	ENSMUSG00000048538	ENSMUST00000029124	processed_pseudogene	3' UTR	-4740	Gm9826	predicted gene 9826 [Source:MGI Symbol;Acc:MGI:3642725]	NA	NA	1	151,	0	-4.5	-3.64	1.81
chr1	9546030	9546980	951	ENSMUSG00000061024	ENSMUST00000072079	protein_coding	3' UTR	622	Rrs1	ribosome biogenesis regulator 1 [Source:MGI Symbol;Acc:MGI:1929721]	GO:0000027(ribosomal large subunit assembly);GO:0000055(ribosomal large subunit export from nucleus);GO:0000447(endonucleolytic cleavage in ITS1 to separate SSU-rRNA from 5.8S rRNA and LSU-rRNA from tricistronic rRNA transcript (SSU-rRNA, 5.8S rRNA, LSU-rRNA));GO:0000794(condensed nuclear chromosome);GO:0001650(fibrillar center);GO:0002244(hematopoietic progenitor cell differentiation);GO:0005515…	NA	1	950,	0	-355	-Inf	48.6
chr1	9747647	9748423	777	ENSMUSG00000045210	ENSMUST00000057438	protein_coding	Exon (ENSMUST00000181821/ENSMUSG00000097893, exon 1 of 4)	0	Vcpip1	valosin containing protein (p97)/p47 complex interacting protein 1 [Source:MGI Symbol;Acc:MGI:1917925]	GO:0000278(mitotic cell cycle);GO:0004843(thiol-dependent ubiquitin-specific protease activity);GO:0005737(cytoplasm);GO:0006508(proteolysis);GO:0007030(Golgi organization);GO:0008233(peptidase activity);GO:0008234(cysteine-type peptidase activity);GO:0016320(endoplasmic reticulum membrane fusion);GO:0016567(protein ubiquitination);GO:0035871(protein K11-linked deubiquitination);GO:0036459(thiol-…	NA	1	776,	0	-51.6	-50.4	25.4
chr1	9897491	9897642	152	ENSMUSG00000025915	ENSMUST00000188486	retained_intron	Exon (ENSMUST00000188486/ENSMUSG00000025915, exon 1 of 1)	2064	Sgk3	serum/glucocorticoid regulated kinase 3 [Source:MGI Symbol;Acc:MGI:2182368]	GO:0000166(nucleotide binding);GO:0004672(protein kinase activity);GO:0004674(protein serine/threonine kinase activity);GO:0005524(ATP binding);GO:0005654(nucleoplasm);GO:0005768(endosome);GO:0005769(early endosome);GO:0006468(protein phosphorylation);GO:0015459(potassium channel regulator activity);GO:0016301(kinase activity);GO:0016310(phosphorylation);GO:0016740(transferase activity);GO:001810…	04068(FoxO signaling pathway);04151(PI3K-Akt signaling pathway)	1	151,	0	-6.76	-5.86	9.41
chr1	9898718	9899079	362	ENSMUSG00000025915	ENSMUST00000188486	retained_intron	3' UTR	3291	Sgk3	serum/glucocorticoid regulated kinase 3 [Source:MGI Symbol;Acc:MGI:2182368]	GO:0000166(nucleotide binding);GO:0004672(protein kinase activity);GO:0004674(protein serine/threonine kinase activity);GO:0005524(ATP binding);GO:0005654(nucleoplasm);GO:0005768(endosome);GO:0005769(early endosome);GO:0006468(protein phosphorylation);GO:0015459(potassium channel regulator activity);GO:0016301(kinase activity);GO:0016310(phosphorylation);GO:0016740(transferase activity);GO:001810…	04068(FoxO signaling pathway);04151(PI3K-Akt signaling pathway)	1	361,	0	-16.1	-15.1	2.74
chr1	10038256	10038346	91	ENSMUSG00000056763	ENSMUST00000117415	protein_coding	5' UTR	0	Cspp1	centrosome and spindle pole associated protein 1 [Source:MGI Symbol;Acc:MGI:2681832]	GO:0000922(spindle pole);GO:0005515(protein binding);GO:0005737(cytoplasm);GO:0005813(centrosome);GO:0005815(microtubule organizing center);GO:0005819(spindle);GO:0005856(cytoskeleton);GO:0005874(microtubule);GO:0032467(positive regulation of cytokinesis);GO:0051781(positive regulation of cell division)	NA	1	90,	0	-2.12	-1.35	2.24
chr1	10065389	10066663	1275	ENSMUSG00000056763	ENSMUST00000190318	retained_intron	Exon (ENSMUST00000071087/ENSMUSG00000056763, exon 6 of 30)	-4520	Cspp1	centrosome and spindle pole associated protein 1 [Source:MGI Symbol;Acc:MGI:2681832]	GO:0000922(spindle pole);GO:0005515(protein binding);GO:0005737(cytoplasm);GO:0005813(centrosome);GO:0005815(microtubule organizing center);GO:0005819(spindle);GO:0005856(cytoskeleton);GO:0005874(microtubule);GO:0032467(positive regulation of cytokinesis);GO:0051781(positive regulation of cell division)	NA	2	32,238,	0,1036	-28.1	-27	3.32
chr1	10112438	10113622	1185	ENSMUSG00000056763	ENSMUST00000187226	nonsense_mediated_decay	Exon (ENSMUST00000071087/ENSMUSG00000056763, exon 19 of 30)	0	Cspp1	centrosome and spindle pole associated protein 1 [Source:MGI Symbol;Acc:MGI:2681832]	GO:0000922(spindle pole);GO:0005515(protein binding);GO:0005737(cytoplasm);GO:0005813(centrosome);GO:0005815(microtubule organizing center);GO:0005819(spindle);GO:0005856(cytoskeleton);GO:0005874(microtubule);GO:0032467(positive regulation of cytokinesis);GO:0051781(positive regulation of cell division)	NA	3	104,147,20,	0,437,1164	-26.3	-25.3	5.21
chr1	11141302	11141393	92	ENSMUSG00000048960	ENSMUST00000187694	retained_intron	Exon (ENSMUST00000187694/ENSMUSG00000048960, exon 1 of 5)	611	Prex2	phosphatidylinositol-3,4,5-trisphosphate-dependent Rac exchange factor 2 [Source:MGI Symbol;Acc:MGI:1923385]	GO:0005085(guanyl-nucleotide exchange factor activity);GO:0005096(GTPase activator activity);GO:0005515(protein binding);GO:0005886(plasma membrane);GO:0007186(G protein-coupled receptor signaling pathway);GO:0008344(adult locomotory behavior);GO:0014065(phosphatidylinositol 3-kinase signaling);GO:0016020(membrane);GO:0016021(integral component of membrane);GO:0030676(Rac guanyl-nucleotide exchan…	NA	1	91,	0	-5.17	-4.3	1.79
chr1	12840468	12842674	2207	ENSMUSG00000016918	ENSMUST00000185780	protein_coding	Exon (ENSMUST00000177608/ENSMUSG00000016918, exon 16 of 22)	-117	Sulf1	sulfatase 1 [Source:MGI Symbol;Acc:MGI:2138563]	GO:0001502(cartilage condensation);GO:0001822(kidney development);GO:0001937(negative regulation of endothelial cell proliferation);GO:0002063(chondrocyte development);GO:0003094(glomerular filtration);GO:0003824(catalytic activity);GO:0004065(arylsulfatase activity);GO:0005509(calcium ion binding);GO:0005539(glycosaminoglycan binding);GO:0005615(extracellular space);GO:0005783(endoplasmic reticu…	NA	3	29,66,26,	0,974,2180	-2.83	-2.03	1.71
chr1	12850915	12850976	62	ENSMUSG00000016918	ENSMUST00000185780	protein_coding	3' UTR	8124	Sulf1	sulfatase 1 [Source:MGI Symbol;Acc:MGI:2138563]	GO:0001502(cartilage condensation);GO:0001822(kidney development);GO:0001937(negative regulation of endothelial cell proliferation);GO:0002063(chondrocyte development);GO:0003094(glomerular filtration);GO:0003824(catalytic activity);GO:0004065(arylsulfatase activity);GO:0005509(calcium ion binding);GO:0005539(glycosaminoglycan binding);GO:0005615(extracellular space);GO:0005783(endoplasmic reticu…	NA	1	61,	0	-5.42	-4.54	2.43
chr1	12852473	12859934	7462	ENSMUSG00000016918	ENSMUST00000185780	protein_coding	3' UTR	9682	Sulf1	sulfatase 1 [Source:MGI Symbol;Acc:MGI:2138563]	GO:0001502(cartilage condensation);GO:0001822(kidney development);GO:0001937(negative regulation of endothelial cell proliferation);GO:0002063(chondrocyte development);GO:0003094(glomerular filtration);GO:0003824(catalytic activity);GO:0004065(arylsulfatase activity);GO:0005509(calcium ion binding);GO:0005539(glycosaminoglycan binding);GO:0005615(extracellular space);GO:0005783(endoplasmic reticu…	NA	2	16,1123,	0,6338	-468	-Inf	24
chr1	12860622	12860743	122	ENSMUSG00000016918	ENSMUST00000185780	protein_coding	3' UTR	17831	Sulf1	sulfatase 1 [Source:MGI Symbol;Acc:MGI:2138563]	GO:0001502(cartilage condensation);GO:0001822(kidney development);GO:0001937(negative regulation of endothelial cell proliferation);GO:0002063(chondrocyte development);GO:0003094(glomerular filtration);GO:0003824(catalytic activity);GO:0004065(arylsulfatase activity);GO:0005509(calcium ion binding);GO:0005539(glycosaminoglycan binding);GO:0005615(extracellular space);GO:0005783(endoplasmic reticu…	NA	1	121,	0	-12.8	-11.8	4.08
chr1	14755835	14756076	242	ENSMUSG00000025930	ENSMUST00000027062	protein_coding	Exon (ENSMUST00000067599/ENSMUSG00000054493, exon 1 of 1)	0	Msc	musculin [Source:MGI Symbol;Acc:MGI:1333884]	GO:0000122(negative regulation of transcription by RNA polymerase II);GO:0000977(RNA polymerase II regulatory region sequence-specific DNA binding);GO:0000978(RNA polymerase II cis-regulatory region sequence-specific DNA binding);GO:0000981(DNA-binding transcription factor activity, RNA polymerase II-specific);GO:0001227(DNA-binding transcription repressor activity, RNA polymerase II-specific);GO…	NA	1	241,	0	-6.13	-5.24	8.73
chr1	15312551	15312701	151	ENSMUSG00000092083	ENSMUST00000170146	protein_coding	Exon (ENSMUST00000175681/ENSMUSG00000092083, exon 2 of 3)	99	Kcnb2	potassium voltage gated channel, Shab-related subfamily, member 2 [Source:MGI Symbol;Acc:MGI:99632]	GO:0005216(ion channel activity);GO:0005244(voltage-gated ion channel activity);GO:0005249(voltage-gated potassium channel activity);GO:0005251(delayed rectifier potassium channel activity);GO:0005267(potassium channel activity);GO:0005515(protein binding);GO:0005886(plasma membrane);GO:0006811(ion transport);GO:0006813(potassium ion transport);GO:0008076(voltage-gated potassium channel complex);…	NA	1	150,	0	-3.35	-2.53	12.3
chr1	15312880	15709485	396606	ENSMUSG00000088829	ENSMUST00000158204	snoRNA	Exon (ENSMUST00000175681/ENSMUSG00000092083, exon 2 of 3)	0	Gm25227	predicted gene, 25227 [Source:MGI Symbol;Acc:MGI:5455004]	NA	NA	2	150,1,	0,396604	-3.71	-2.88	7.19
chr1	15709994	15710474	481	ENSMUSG00000077377	ENSMUST00000104189	snoRNA	Exon (ENSMUST00000175681/ENSMUSG00000092083, exon 3 of 3)	-47358	Gm25168	predicted gene, 25168 [Source:MGI Symbol;Acc:MGI:5454945]	NA	NA	1	480,	0	-7.73	-6.82	25.7
chr1	15710893	15711163	271	ENSMUSG00000077377	ENSMUST00000104189	snoRNA	Exon (ENSMUST00000175681/ENSMUSG00000092083, exon 3 of 3)	-46669	Gm25168	predicted gene, 25168 [Source:MGI Symbol;Acc:MGI:5454945]	NA	NA	1	270,	0	-4.01	-3.17	14.4
chr1	15711342	15712122	781	ENSMUSG00000077377	ENSMUST00000104189	snoRNA	3' UTR	-45710	Gm25168	predicted gene, 25168 [Source:MGI Symbol;Acc:MGI:5454945]	NA	NA	1	780,	0	-6.12	-5.23	10.3
chr1	15854406	15854467	62	ENSMUSG00000104379	ENSMUST00000194867	TEC	Exon (ENSMUST00000194867/ENSMUSG00000104379, exon 1 of 1)	1075	Gm37509	predicted gene, 37509 [Source:MGI Symbol;Acc:MGI:5610737]	NA	NA	1	61,	0	-4.71	-3.85	15.4
chr1	16105803	16106013	211	ENSMUSG00000025921	ENSMUST00000027053	protein_coding	5' UTR	29	Rdh10	retinol dehydrogenase 10 (all-trans) [Source:MGI Symbol;Acc:MGI:1924238]	GO:0001656(metanephros development);GO:0001701(in utero embryonic development);GO:0002138(retinoic acid biosynthetic process);GO:0004745(retinol dehydrogenase activity);GO:0005737(cytoplasm);GO:0005783(endoplasmic reticulum);GO:0005789(endoplasmic reticulum membrane);GO:0005811(lipid droplet);GO:0007601(visual perception);GO:0008406(gonad development);GO:0009887(animal organ morphogenesis);GO:001…	00830(Retinol metabolism)	1	210,	0	-10.5	-9.54	33.9
chr1	17601900	17602795	896	ENSMUSG00000067780	ENSMUST00000088476	protein_coding	5' UTR	0	Pi15	peptidase inhibitor 15 [Source:MGI Symbol;Acc:MGI:1934659]	GO:0005576(extracellular region)	NA	2	142,219,	0,676	-13.9	-12.9	3.59
chr1	20934612	20934883	272	ENSMUSG00000100929	ENSMUST00000185639	processed_pseudogene	5' UTR	-10828	Gm28064	predicted gene 28064 [Source:MGI Symbol;Acc:MGI:5578770]	NA	NA	1	271,	0	-38.5	-37.4	3.25
chr1	20935361	20938451	3091	ENSMUSG00000100929	ENSMUST00000185639	processed_pseudogene	3' UTR	-7260	Gm28064	predicted gene 28064 [Source:MGI Symbol;Acc:MGI:5578770]	NA	NA	1	3090,	0	-699	-Inf	19.2
chr1	21229550	21229639	90	ENSMUSG00000102633	ENSMUST00000191648	TEC	3' UTR	-5083	Gm38224	predicted gene, 38224 [Source:MGI Symbol;Acc:MGI:5611452]	NA	NA	1	89,	0	-2.24	-1.47	2.02
chr1	23293728	23293988	261	ENSMUSG00000100775	ENSMUST00000190910	lincRNA	Exon (ENSMUST00000190910/ENSMUSG00000100775, exon 1 of 1)	0	Gm29107	predicted gene 29107 [Source:MGI Symbol;Acc:MGI:5579813]	NA	NA	1	260,	0	-4.18	-3.33	14.9
chr1	23845292	23845443	152	ENSMUSG00000026156	ENSMUST00000140583	protein_coding	3' UTR	83281	B3gat2	beta-1,3-glucuronyltransferase 2 (glucuronosyltransferase S) [Source:MGI Symbol;Acc:MGI:2389490]	GO:0000139(Golgi membrane);GO:0005794(Golgi apparatus);GO:0005975(carbohydrate metabolic process);GO:0006486(protein glycosylation);GO:0015018(galactosylgalactosylxylosylprotein 3-beta-glucuronosyltransferase activity);GO:0016020(membrane);GO:0016021(integral component of membrane);GO:0016051(carbohydrate biosynthetic process);GO:0016740(transferase activity);GO:0046872(metal ion binding);GO:0050…	00515(Mannose type O-glycan biosynthesis)	1	151,	0	-2.89	-2.09	2.05
chr1	23848228	23848529	302	ENSMUSG00000026156	ENSMUST00000140583	protein_coding	3' UTR	86217	B3gat2	beta-1,3-glucuronyltransferase 2 (glucuronosyltransferase S) [Source:MGI Symbol;Acc:MGI:2389490]	GO:0000139(Golgi membrane);GO:0005794(Golgi apparatus);GO:0005975(carbohydrate metabolic process);GO:0006486(protein glycosylation);GO:0015018(galactosylgalactosylxylosylprotein 3-beta-glucuronosyltransferase activity);GO:0016020(membrane);GO:0016021(integral component of membrane);GO:0016051(carbohydrate biosynthetic process);GO:0016740(transferase activity);GO:0046872(metal ion binding);GO:0050…	00515(Mannose type O-glycan biosynthesis)	1	301,	0	-57.4	-56.2	2.51
chr1	24762358	24762947	590	ENSMUSG00000073725	ENSMUST00000190195	protein_coding	3' UTR	17485	Lmbrd1	LMBR1 domain containing 1 [Source:MGI Symbol;Acc:MGI:1915671]	GO:0005158(insulin receptor binding);GO:0005764(lysosome);GO:0005765(lysosomal membrane);GO:0005886(plasma membrane);GO:0016020(membrane);GO:0016021(integral component of membrane);GO:0031419(cobalamin binding);GO:0045334(clathrin-coated endocytic vesicle)	04977(Vitamin digestion and absorption)	2	35,325,	0,264	-75	-73.7	4.57
chr1	31204456	31204546	91	ENSMUSG00000050217	ENSMUST00000161773	protein_coding	3' UTR	14986	Lgsn	lengsin, lens protein with glutamine synthetase domain [Source:MGI Symbol;Acc:MGI:2672844]	GO:0003824(catalytic activity);GO:0004356(glutamate-ammonia ligase activity);GO:0005515(protein binding);GO:0005737(cytoplasm);GO:0005886(plasma membrane);GO:0006542(glutamine biosynthetic process);GO:0006807(nitrogen compound metabolic process);GO:0016020(membrane)	NA	1	90,	0	-2.7	-1.91	10.3
chr1	33670297	33670534	238	ENSMUSG00000103746	ENSMUST00000191965	TEC	Exon (ENSMUST00000191779/ENSMUSG00000103746, exon 1 of 1)	454	1700001G17Rik	RIKEN cDNA 1700001G17 gene [Source:MGI Symbol;Acc:MGI:1914753]	NA	NA	1	237,	0	-4.15	-3.3	6.5
chr1	33738371	33740142	1772	ENSMUSG00000004768	ENSMUST00000132066	retained_intron	3' UTR	234	Rab23	RAB23, member RAS oncogene family [Source:MGI Symbol;Acc:MGI:99833]	GO:0000045(autophagosome assembly);GO:0000166(nucleotide binding);GO:0003924(GTPase activity);GO:0005525(GTP binding);GO:0005737(cytoplasm);GO:0005776(autophagosome);GO:0005813(centrosome);GO:0005829(cytosol);GO:0005886(plasma membrane);GO:0006968(cellular defense response);GO:0007165(signal transduction);GO:0016020(membrane);GO:0030054(cell junction);GO:0042308(negative regulation of protein imp…	NA	2	9,890,	0,881	-368	-Inf	14.9
chr1	33740649	33740770	122	ENSMUSG00000004768	ENSMUST00000132066	retained_intron	3' UTR	2512	Rab23	RAB23, member RAS oncogene family [Source:MGI Symbol;Acc:MGI:99833]	GO:0000045(autophagosome assembly);GO:0000166(nucleotide binding);GO:0003924(GTPase activity);GO:0005525(GTP binding);GO:0005737(cytoplasm);GO:0005776(autophagosome);GO:0005813(centrosome);GO:0005829(cytosol);GO:0005886(plasma membrane);GO:0006968(cellular defense response);GO:0007165(signal transduction);GO:0016020(membrane);GO:0030054(cell junction);GO:0042308(negative regulation of protein imp…	NA	1	121,	0	-2.32	-1.55	3.29
chr1	34121343	34121464	122	ENSMUSG00000026131	ENSMUST00000183006	protein_coding	5' UTR	93	Dst	dystonin [Source:MGI Symbol;Acc:MGI:104627]	GO:0003779(actin binding);GO:0005198(structural molecule activity);GO:0005509(calcium ion binding);GO:0005515(protein binding);GO:0005634(nucleus);GO:0005635(nuclear envelope);GO:0005737(cytoplasm);GO:0005783(endoplasmic reticulum);GO:0005789(endoplasmic reticulum membrane);GO:0005856(cytoskeleton);GO:0005874(microtubule);GO:0005882(intermediate filament);GO:0005886(plasma membrane);GO:0005925(fo…	NA	1	121,	0	-1.96	-1.2	1.65
chr1	34122003	34122274	272	ENSMUSG00000026131	ENSMUST00000183006	protein_coding	Exon (ENSMUST00000183006/ENSMUSG00000026131, exon 1 of 5)	753	Dst	dystonin [Source:MGI Symbol;Acc:MGI:104627]	GO:0003779(actin binding);GO:0005198(structural molecule activity);GO:0005509(calcium ion binding);GO:0005515(protein binding);GO:0005634(nucleus);GO:0005635(nuclear envelope);GO:0005737(cytoplasm);GO:0005783(endoplasmic reticulum);GO:0005789(endoplasmic reticulum membrane);GO:0005856(cytoskeleton);GO:0005874(microtubule);GO:0005882(intermediate filament);GO:0005886(plasma membrane);GO:0005925(fo…	NA	1	271,	0	-35.2	-34.1	2.95
chr1	34179167	34179347	181	ENSMUSG00000026131	ENSMUST00000189952	retained_intron	Exon (ENSMUST00000183302/ENSMUSG00000026131, exon 23 of 24)	261	Dst	dystonin [Source:MGI Symbol;Acc:MGI:104627]	GO:0003779(actin binding);GO:0005198(structural molecule activity);GO:0005509(calcium ion binding);GO:0005515(protein binding);GO:0005634(nucleus);GO:0005635(nuclear envelope);GO:0005737(cytoplasm);GO:0005783(endoplasmic reticulum);GO:0005789(endoplasmic reticulum membrane);GO:0005856(cytoskeleton);GO:0005874(microtubule);GO:0005882(intermediate filament);GO:0005886(plasma membrane);GO:0005925(fo…	NA	1	180,	0	-2.49	-1.7	3.85
chr1	34180096	34180487	392	ENSMUSG00000026131	ENSMUST00000189952	retained_intron	Exon (ENSMUST00000183302/ENSMUSG00000026131, exon 23 of 24)	1190	Dst	dystonin [Source:MGI Symbol;Acc:MGI:104627]	GO:0003779(actin binding);GO:0005198(structural molecule activity);GO:0005509(calcium ion binding);GO:0005515(protein binding);GO:0005634(nucleus);GO:0005635(nuclear envelope);GO:0005737(cytoplasm);GO:0005783(endoplasmic reticulum);GO:0005789(endoplasmic reticulum membrane);GO:0005856(cytoskeleton);GO:0005874(microtubule);GO:0005882(intermediate filament);GO:0005886(plasma membrane);GO:0005925(fo…	NA	1	391,	0	-23.4	-22.3	6.88
chr1	34181175	34181386	212	ENSMUSG00000026131	ENSMUST00000189952	retained_intron	Exon (ENSMUST00000183302/ENSMUSG00000026131, exon 24 of 24)	2269	Dst	dystonin [Source:MGI Symbol;Acc:MGI:104627]	GO:0003779(actin binding);GO:0005198(structural molecule activity);GO:0005509(calcium ion binding);GO:0005515(protein binding);GO:0005634(nucleus);GO:0005635(nuclear envelope);GO:0005737(cytoplasm);GO:0005783(endoplasmic reticulum);GO:0005789(endoplasmic reticulum membrane);GO:0005856(cytoskeleton);GO:0005874(microtubule);GO:0005882(intermediate filament);GO:0005886(plasma membrane);GO:0005925(fo…	NA	1	211,	0	-8.85	-7.92	3.81
chr1	34186042	34189120	3079	ENSMUSG00000026131	ENSMUST00000189952	retained_intron	Exon (ENSMUST00000183034/ENSMUSG00000026131, exon 37 of 103)	7136	Dst	dystonin [Source:MGI Symbol;Acc:MGI:104627]	GO:0003779(actin binding);GO:0005198(structural molecule activity);GO:0005509(calcium ion binding);GO:0005515(protein binding);GO:0005634(nucleus);GO:0005635(nuclear envelope);GO:0005737(cytoplasm);GO:0005783(endoplasmic reticulum);GO:0005789(endoplasmic reticulum membrane);GO:0005856(cytoskeleton);GO:0005874(microtubule);GO:0005882(intermediate filament);GO:0005886(plasma membrane);GO:0005925(fo…	NA	3	8,133,1149,	0,776,1929	-300	-298	11.4
chr1	34189629	34189690	62	ENSMUSG00000026131	ENSMUST00000189952	retained_intron	Exon (ENSMUST00000183034/ENSMUSG00000026131, exon 39 of 103)	10723	Dst	dystonin [Source:MGI Symbol;Acc:MGI:104627]	GO:0003779(actin binding);GO:0005198(structural molecule activity);GO:0005509(calcium ion binding);GO:0005515(protein binding);GO:0005634(nucleus);GO:0005635(nuclear envelope);GO:0005737(cytoplasm);GO:0005783(endoplasmic reticulum);GO:0005789(endoplasmic reticulum membrane);GO:0005856(cytoskeleton);GO:0005874(microtubule);GO:0005882(intermediate filament);GO:0005886(plasma membrane);GO:0005925(fo…	NA	1	61,	0	-2.68	-1.88	1.53
chr1	34190079	34191489	1411	ENSMUSG00000026131	ENSMUST00000189952	retained_intron	Exon (ENSMUST00000183034/ENSMUSG00000026131, exon 39 of 103)	11173	Dst	dystonin [Source:MGI Symbol;Acc:MGI:104627]	GO:0003779(actin binding);GO:0005198(structural molecule activity);GO:0005509(calcium ion binding);GO:0005515(protein binding);GO:0005634(nucleus);GO:0005635(nuclear envelope);GO:0005737(cytoplasm);GO:0005783(endoplasmic reticulum);GO:0005789(endoplasmic reticulum membrane);GO:0005856(cytoskeleton);GO:0005874(microtubule);GO:0005882(intermediate filament);GO:0005886(plasma membrane);GO:0005925(fo…	NA	1	1410,	0	-90.6	-89.3	3.45
chr1	34191788	34192299	512	ENSMUSG00000026131	ENSMUST00000189952	retained_intron	Exon (ENSMUST00000183034/ENSMUSG00000026131, exon 39 of 103)	12882	Dst	dystonin [Source:MGI Symbol;Acc:MGI:104627]	GO:0003779(actin binding);GO:0005198(structural molecule activity);GO:0005509(calcium ion binding);GO:0005515(protein binding);GO:0005634(nucleus);GO:0005635(nuclear envelope);GO:0005737(cytoplasm);GO:0005783(endoplasmic reticulum);GO:0005789(endoplasmic reticulum membrane);GO:0005856(cytoskeleton);GO:0005874(microtubule);GO:0005882(intermediate filament);GO:0005886(plasma membrane);GO:0005925(fo…	NA	1	511,	0	-287	-285	9.96
chr1	34192477	34193108	632	ENSMUSG00000026131	ENSMUST00000189952	retained_intron	Exon (ENSMUST00000183034/ENSMUSG00000026131, exon 39 of 103)	13571	Dst	dystonin [Source:MGI Symbol;Acc:MGI:104627]	GO:0003779(actin binding);GO:0005198(structural molecule activity);GO:0005509(calcium ion binding);GO:0005515(protein binding);GO:0005634(nucleus);GO:0005635(nuclear envelope);GO:0005737(cytoplasm);GO:0005783(endoplasmic reticulum);GO:0005789(endoplasmic reticulum membrane);GO:0005856(cytoskeleton);GO:0005874(microtubule);GO:0005882(intermediate filament);GO:0005886(plasma membrane);GO:0005925(fo…	NA	1	631,	0	-114	-113	4.39
chr1	34198568	34199468	901	ENSMUSG00000026131	ENSMUST00000189952	retained_intron	Exon (ENSMUST00000183034/ENSMUSG00000026131, exon 45 of 103)	19662	Dst	dystonin [Source:MGI Symbol;Acc:MGI:104627]	GO:0003779(actin binding);GO:0005198(structural molecule activity);GO:0005509(calcium ion binding);GO:0005515(protein binding);GO:0005634(nucleus);GO:0005635(nuclear envelope);GO:0005737(cytoplasm);GO:0005783(endoplasmic reticulum);GO:0005789(endoplasmic reticulum membrane);GO:0005856(cytoskeleton);GO:0005874(microtubule);GO:0005882(intermediate filament);GO:0005886(plasma membrane);GO:0005925(fo…	NA	2	183,177,	0,723	-33	-31.9	3.41
chr1	34201138	34201229	92	ENSMUSG00000026131	ENSMUST00000189952	retained_intron	Exon (ENSMUST00000183034/ENSMUSG00000026131, exon 47 of 103)	22232	Dst	dystonin [Source:MGI Symbol;Acc:MGI:104627]	GO:0003779(actin binding);GO:0005198(structural molecule activity);GO:0005509(calcium ion binding);GO:0005515(protein binding);GO:0005634(nucleus);GO:0005635(nuclear envelope);GO:0005737(cytoplasm);GO:0005783(endoplasmic reticulum);GO:0005789(endoplasmic reticulum membrane);GO:0005856(cytoskeleton);GO:0005874(microtubule);GO:0005882(intermediate filament);GO:0005886(plasma membrane);GO:0005925(fo…	NA	1	91,	0	-5.05	-4.18	1.59
chr1	34225596	34225867	272	ENSMUSG00000026131	ENSMUST00000194192	protein_coding	Exon (ENSMUST00000183034/ENSMUSG00000026131, exon 59 of 103)	-10729	Dst	dystonin [Source:MGI Symbol;Acc:MGI:104627]	GO:0003779(actin binding);GO:0005198(structural molecule activity);GO:0005509(calcium ion binding);GO:0005515(protein binding);GO:0005634(nucleus);GO:0005635(nuclear envelope);GO:0005737(cytoplasm);GO:0005783(endoplasmic reticulum);GO:0005789(endoplasmic reticulum membrane);GO:0005856(cytoskeleton);GO:0005874(microtubule);GO:0005882(intermediate filament);GO:0005886(plasma membrane);GO:0005925(fo…	NA	1	271,	0	-13.6	-12.6	1.77
chr1	34225956	34229166	3211	ENSMUSG00000026131	ENSMUST00000194192	protein_coding	Exon (ENSMUST00000183034/ENSMUSG00000026131, exon 59 of 103)	-7430	Dst	dystonin [Source:MGI Symbol;Acc:MGI:104627]	GO:0003779(actin binding);GO:0005198(structural molecule activity);GO:0005509(calcium ion binding);GO:0005515(protein binding);GO:0005634(nucleus);GO:0005635(nuclear envelope);GO:0005737(cytoplasm);GO:0005783(endoplasmic reticulum);GO:0005789(endoplasmic reticulum membrane);GO:0005856(cytoskeleton);GO:0005874(microtubule);GO:0005882(intermediate filament);GO:0005886(plasma membrane);GO:0005925(fo…	NA	2	48,1392,	0,1818	-33.4	-32.2	4.06
chr1	34236724	34238224	1501	ENSMUSG00000026131	ENSMUST00000194192	protein_coding	5' UTR	128	Dst	dystonin [Source:MGI Symbol;Acc:MGI:104627]	GO:0003779(actin binding);GO:0005198(structural molecule activity);GO:0005509(calcium ion binding);GO:0005515(protein binding);GO:0005634(nucleus);GO:0005635(nuclear envelope);GO:0005737(cytoplasm);GO:0005783(endoplasmic reticulum);GO:0005789(endoplasmic reticulum membrane);GO:0005856(cytoskeleton);GO:0005874(microtubule);GO:0005882(intermediate filament);GO:0005886(plasma membrane);GO:0005925(fo…	NA	1	1500,	0	-470	-Inf	8.69
chr1	34238493	34238854	362	ENSMUSG00000026131	ENSMUST00000194192	protein_coding	Exon (ENSMUST00000194192/ENSMUSG00000026131, exon 1 of 23)	1897	Dst	dystonin [Source:MGI Symbol;Acc:MGI:104627]	GO:0003779(actin binding);GO:0005198(structural molecule activity);GO:0005509(calcium ion binding);GO:0005515(protein binding);GO:0005634(nucleus);GO:0005635(nuclear envelope);GO:0005737(cytoplasm);GO:0005783(endoplasmic reticulum);GO:0005789(endoplasmic reticulum membrane);GO:0005856(cytoskeleton);GO:0005874(microtubule);GO:0005882(intermediate filament);GO:0005886(plasma membrane);GO:0005925(fo…	NA	1	361,	0	-104	-103	4.32
chr1	34251922	34253006	1085	ENSMUSG00000026131	ENSMUST00000182018	protein_coding	Exon (ENSMUST00000183034/ENSMUSG00000026131, exon 67 of 103)	-4830	Dst	dystonin [Source:MGI Symbol;Acc:MGI:104627]	GO:0003779(actin binding);GO:0005198(structural molecule activity);GO:0005509(calcium ion binding);GO:0005515(protein binding);GO:0005634(nucleus);GO:0005635(nuclear envelope);GO:0005737(cytoplasm);GO:0005783(endoplasmic reticulum);GO:0005789(endoplasmic reticulum membrane);GO:0005856(cytoskeleton);GO:0005874(microtubule);GO:0005882(intermediate filament);GO:0005886(plasma membrane);GO:0005925(fo…	NA	2	15,196,	0,888	-19.9	-18.9	2.56
chr1	34307671	34308061	391	ENSMUSG00000026131	ENSMUST00000182507	protein_coding	3' UTR	13225	Dst	dystonin [Source:MGI Symbol;Acc:MGI:104627]	GO:0003779(actin binding);GO:0005198(structural molecule activity);GO:0005509(calcium ion binding);GO:0005515(protein binding);GO:0005634(nucleus);GO:0005635(nuclear envelope);GO:0005737(cytoplasm);GO:0005783(endoplasmic reticulum);GO:0005789(endoplasmic reticulum membrane);GO:0005856(cytoskeleton);GO:0005874(microtubule);GO:0005882(intermediate filament);GO:0005886(plasma membrane);GO:0005925(fo…	NA	1	390,	0	-73.9	-72.6	5.05
chr1	34447920	34448130	211	ENSMUSG00000026127	ENSMUST00000191000	processed_transcript	3' UTR	-117	Imp4	IMP4, U3 small nucleolar ribonucleoprotein [Source:MGI Symbol;Acc:MGI:106572]	GO:0001650(fibrillar center);GO:0005634(nucleus);GO:0005730(nucleolus);GO:0006364(rRNA processing);GO:0030515(snoRNA binding);GO:0030684(preribosome);GO:0032040(small-subunit processome);GO:0034457(Mpp10 complex);GO:0042254(ribosome biogenesis)	03008(Ribosome biogenesis in eukaryotes)	1	210,	0	-9	-8.07	4.11
chr1	34722108	34722408	301	ENSMUSG00000037509	ENSMUST00000162599	protein_coding	Exon (ENSMUST00000159747/ENSMUSG00000037509, exon 2 of 14)	-9707	Arhgef4	Rho guanine nucleotide exchange factor (GEF) 4 [Source:MGI Symbol;Acc:MGI:2442507]	GO:0005085(guanyl-nucleotide exchange factor activity);GO:0005515(protein binding);GO:0005737(cytoplasm);GO:0019904(protein domain specific binding);GO:0030032(lamellipodium assembly);GO:0030676(Rac guanyl-nucleotide exchange factor activity);GO:0035556(intracellular signal transduction);GO:0046847(filopodium assembly)	04810(Regulation of actin cytoskeleton)	1	300,	0	-4.43	-3.58	4.93
chr1	34723666	34724116	451	ENSMUSG00000037509	ENSMUST00000162599	protein_coding	Exon (ENSMUST00000159747/ENSMUSG00000037509, exon 2 of 14)	-7999	Arhgef4	Rho guanine nucleotide exchange factor (GEF) 4 [Source:MGI Symbol;Acc:MGI:2442507]	GO:0005085(guanyl-nucleotide exchange factor activity);GO:0005515(protein binding);GO:0005737(cytoplasm);GO:0019904(protein domain specific binding);GO:0030032(lamellipodium assembly);GO:0030676(Rac guanyl-nucleotide exchange factor activity);GO:0035556(intracellular signal transduction);GO:0046847(filopodium assembly)	04810(Regulation of actin cytoskeleton)	1	450,	0	-6.2	-5.31	21
chr1	34724925	34725016	92	ENSMUSG00000037509	ENSMUST00000162599	protein_coding	Exon (ENSMUST00000159747/ENSMUSG00000037509, exon 2 of 14)	-7099	Arhgef4	Rho guanine nucleotide exchange factor (GEF) 4 [Source:MGI Symbol;Acc:MGI:2442507]	GO:0005085(guanyl-nucleotide exchange factor activity);GO:0005515(protein binding);GO:0005737(cytoplasm);GO:0019904(protein domain specific binding);GO:0030032(lamellipodium assembly);GO:0030676(Rac guanyl-nucleotide exchange factor activity);GO:0035556(intracellular signal transduction);GO:0046847(filopodium assembly)	04810(Regulation of actin cytoskeleton)	1	91,	0	-3.19	-2.38	11.8
chr1	34808995	34809146	152	ENSMUSG00000118272	ENSMUST00000211073	protein_coding	Exon (ENSMUST00000162760/ENSMUSG00000037509, exon 5 of 5)	7201	Arhgef4	Rho guanine nucleotide exchange factor (GEF) 4 [Source:MGI Symbol;Acc:MGI:2442507]	GO:0016020(membrane);GO:0016021(integral component of membrane)	NA	1	151,	0	-4.19	-3.34	4.31
chr1	34811750	34812260	511	ENSMUSG00000104002	ENSMUST00000193040	antisense	3' UTR	0	Gm38336	predicted gene, 38336 [Source:MGI Symbol;Acc:MGI:5611564]	NA	NA	1	510,	0	-69	-67.7	10.6
chr1	36103540	36104679	1140	ENSMUSG00000045216	ENSMUST00000194670	retained_intron	3' UTR	1850	Hs6st1	heparan sulfate 6-O-sulfotransferase 1 [Source:MGI Symbol;Acc:MGI:1354958]	GO:0001525(angiogenesis);GO:0005654(nucleoplasm);GO:0008146(sulfotransferase activity);GO:0015012(heparan sulfate proteoglycan biosynthetic process);GO:0015015(heparan sulfate proteoglycan biosynthetic process, enzymatic modification);GO:0016020(membrane);GO:0016021(integral component of membrane);GO:0016607(nuclear speck);GO:0016740(transferase activity);GO:0017095(heparan sulfate 6-O-sulfotrans…	00534(Glycosaminoglycan biosynthesis - heparan sulfate / heparin)	1	1139,	0	-541	-Inf	17.8
chr1	36105936	36106446	511	ENSMUSG00000104523	ENSMUST00000192656	antisense	3' UTR	0	Gm37335	predicted gene, 37335 [Source:MGI Symbol;Acc:MGI:5610563]	NA	NA	1	510,	0	-290	-288	21.2
chr1	36307732	36307913	182	ENSMUSG00000037447	ENSMUST00000126413	protein_coding	5' UTR	0	Arid5a	AT rich interactive domain 5A (MRF1-like) [Source:MGI Symbol;Acc:MGI:2443039]	GO:0000122(negative regulation of transcription by RNA polymerase II);GO:0000976(transcription regulatory region sequence-specific DNA binding);GO:0002062(chondrocyte differentiation);GO:0002376(immune system process);GO:0003677(DNA binding);GO:0003682(chromatin binding);GO:0003714(transcription corepressor activity);GO:0003723(RNA binding);GO:0005515(protein binding);GO:0005634(nucleus);GO:00056…	NA	1	181,	0	-15.3	-14.3	4.25
chr1	36318560	36321389	2830	ENSMUSG00000037447	ENSMUST00000141121	retained_intron	3' UTR	1533	Arid5a	AT rich interactive domain 5A (MRF1-like) [Source:MGI Symbol;Acc:MGI:2443039]	GO:0000122(negative regulation of transcription by RNA polymerase II);GO:0000976(transcription regulatory region sequence-specific DNA binding);GO:0002062(chondrocyte differentiation);GO:0002376(immune system process);GO:0003677(DNA binding);GO:0003682(chromatin binding);GO:0003714(transcription corepressor activity);GO:0003723(RNA binding);GO:0005515(protein binding);GO:0005634(nucleus);GO:00056…	NA	2	93,2398,	0,431	-523	-Inf	15.3
chr1	36322888	36323099	212	ENSMUSG00000037447	ENSMUST00000141121	retained_intron	3' UTR	5861	Arid5a	AT rich interactive domain 5A (MRF1-like) [Source:MGI Symbol;Acc:MGI:2443039]	GO:0000122(negative regulation of transcription by RNA polymerase II);GO:0000976(transcription regulatory region sequence-specific DNA binding);GO:0002062(chondrocyte differentiation);GO:0002376(immune system process);GO:0003677(DNA binding);GO:0003682(chromatin binding);GO:0003714(transcription corepressor activity);GO:0003723(RNA binding);GO:0005515(protein binding);GO:0005634(nucleus);GO:00056…	NA	1	211,	0	-4.94	-4.08	4.36
chr1	36420617	36420874	258	ENSMUSG00000037432	ENSMUST00000140452	nonsense_mediated_decay	3' UTR	3729	Fer1l5	fer-1-like 5 (C. elegans) [Source:MGI Symbol;Acc:MGI:3616091]	GO:0001778(plasma membrane repair);GO:0002280(monocyte activation involved in immune response);GO:0002281(macrophage activation involved in immune response);GO:0005509(calcium ion binding);GO:0005544(calcium-dependent phospholipid binding);GO:0005886(plasma membrane);GO:0006906(vesicle fusion);GO:0007009(plasma membrane organization);GO:0007520(myoblast fusion);GO:0016020(membrane);GO:0016021(int…	NA	2	79,102,	0,155	-5.14	-4.27	2.8
chr1	36471829	36473089	1261	ENSMUSG00000037408	ENSMUST00000192530	retained_intron	Exon (ENSMUST00000153128/ENSMUSG00000037408, exon 1 of 7)	0	Cnnm4	cyclin M4 [Source:MGI Symbol;Acc:MGI:2151060]	GO:0005886(plasma membrane);GO:0006811(ion transport);GO:0007601(visual perception);GO:0010960(magnesium ion homeostasis);GO:0015081(sodium ion transmembrane transporter activity);GO:0015095(magnesium ion transmembrane transporter activity);GO:0015693(magnesium ion transport);GO:0016020(membrane);GO:0016021(integral component of membrane);GO:0016323(basolateral plasma membrane);GO:0022857(transme…	NA	1	1260,	0	-503	-Inf	20.2
chr1	36506754	36507205	452	ENSMUSG00000106081	ENSMUST00000200651	miRNA	3' UTR	192	Gm47280	predicted gene, 47280 [Source:MGI Symbol;Acc:MGI:6096125]	NA	NA	1	451,	0	-15	-14	4.6
chr1	36511866	36512227	362	ENSMUSG00000001138	ENSMUST00000001166	protein_coding	5' UTR	0	Cnnm3	cyclin M3 [Source:MGI Symbol;Acc:MGI:2151055]	GO:0005886(plasma membrane);GO:0006811(ion transport);GO:0016020(membrane);GO:0016021(integral component of membrane);GO:0022857(transmembrane transporter activity);GO:0055085(transmembrane transport)	NA	1	361,	0	-59.9	-58.7	51.3
chr1	36512676	36518662	5987	ENSMUSG00000001138	ENSMUST00000154225	retained_intron	Exon (ENSMUST00000001166/ENSMUSG00000001138, exon 1 of 8)	0	Cnnm3	cyclin M3 [Source:MGI Symbol;Acc:MGI:2151055]	GO:0005886(plasma membrane);GO:0006811(ion transport);GO:0016020(membrane);GO:0016021(integral component of membrane);GO:0022857(transmembrane transporter activity);GO:0055085(transmembrane transport)	NA	2	477,94,	0,5892	-610	-Inf	14.4
chr1	36521770	36525537	3768	ENSMUSG00000001138	ENSMUST00000135100	retained_intron	3' UTR	1009	Cnnm3	cyclin M3 [Source:MGI Symbol;Acc:MGI:2151055]	GO:0005886(plasma membrane);GO:0006811(ion transport);GO:0016020(membrane);GO:0016021(integral component of membrane);GO:0022857(transmembrane transporter activity);GO:0055085(transmembrane transport)	NA	3	69,99,372,	0,2263,3395	-278	-276	6.07
chr1	36526676	36527247	572	ENSMUSG00000001138	ENSMUST00000135100	retained_intron	3' UTR	5915	Cnnm3	cyclin M3 [Source:MGI Symbol;Acc:MGI:2151055]	GO:0005886(plasma membrane);GO:0006811(ion transport);GO:0016020(membrane);GO:0016021(integral component of membrane);GO:0022857(transmembrane transporter activity);GO:0055085(transmembrane transport)	NA	1	571,	0	-197	-195	10.5
chr1	36558415	36559339	925	ENSMUSG00000087589	ENSMUST00000149224	antisense	Exon (ENSMUST00000194426/ENSMUSG00000087589, exon 1 of 1)	56	D430040D24Rik	RIKEN cDNA D430040D24 gene [Source:MGI Symbol;Acc:MGI:2442526]	NA	NA	1	924,	0	-27.6	-26.5	11.4
chr1	37408221	37408312	92	ENSMUSG00000026111	ENSMUST00000114925	protein_coding	3' UTR	-21827	Unc50	unc-50 homolog [Source:MGI Symbol;Acc:MGI:1914637]	GO:0000139(Golgi membrane);GO:0003723(RNA binding);GO:0005634(nucleus);GO:0005637(nuclear inner membrane);GO:0005794(Golgi apparatus);GO:0007166(cell surface receptor signaling pathway);GO:0015031(protein transport);GO:0016020(membrane);GO:0016021(integral component of membrane);GO:0030173(integral component of Golgi membrane)	NA	1	91,	0	-4.95	-4.09	1.99
chr1	37410555	37410676	122	ENSMUSG00000026111	ENSMUST00000114925	protein_coding	3' UTR	-19463	Unc50	unc-50 homolog [Source:MGI Symbol;Acc:MGI:1914637]	GO:0000139(Golgi membrane);GO:0003723(RNA binding);GO:0005634(nucleus);GO:0005637(nuclear inner membrane);GO:0005794(Golgi apparatus);GO:0007166(cell surface receptor signaling pathway);GO:0015031(protein transport);GO:0016020(membrane);GO:0016021(integral component of membrane);GO:0030173(integral component of Golgi membrane)	NA	1	121,	0	-7.23	-6.32	3.7
chr1	37430168	37430318	151	ENSMUSG00000026111	ENSMUST00000027285	protein_coding	5' UTR	0	Unc50	unc-50 homolog [Source:MGI Symbol;Acc:MGI:1914637]	GO:0000139(Golgi membrane);GO:0003723(RNA binding);GO:0005634(nucleus);GO:0005637(nuclear inner membrane);GO:0005794(Golgi apparatus);GO:0007166(cell surface receptor signaling pathway);GO:0015031(protein transport);GO:0016020(membrane);GO:0016021(integral component of membrane);GO:0030173(integral component of Golgi membrane)	NA	1	150,	0	-5.67	-4.79	3.49
chr1	37431324	37431474	151	ENSMUSG00000026111	ENSMUST00000134184	retained_intron	Exon (ENSMUST00000114925/ENSMUSG00000026111, exon 2 of 6)	0	Unc50	unc-50 homolog [Source:MGI Symbol;Acc:MGI:1914637]	GO:0000139(Golgi membrane);GO:0003723(RNA binding);GO:0005634(nucleus);GO:0005637(nuclear inner membrane);GO:0005794(Golgi apparatus);GO:0007166(cell surface receptor signaling pathway);GO:0015031(protein transport);GO:0016020(membrane);GO:0016021(integral component of membrane);GO:0030173(integral component of Golgi membrane)	NA	1	150,	0	-8.54	-7.61	1.45
chr1	37438766	37439005	240	ENSMUSG00000026111	ENSMUST00000134184	retained_intron	3' UTR	7422	Unc50	unc-50 homolog [Source:MGI Symbol;Acc:MGI:1914637]	GO:0000139(Golgi membrane);GO:0003723(RNA binding);GO:0005634(nucleus);GO:0005637(nuclear inner membrane);GO:0005794(Golgi apparatus);GO:0007166(cell surface receptor signaling pathway);GO:0015031(protein transport);GO:0016020(membrane);GO:0016021(integral component of membrane);GO:0030173(integral component of Golgi membrane)	NA	1	239,	0	-16.1	-15.1	3.27
chr1	37875484	37875604	121	ENSMUSG00000037216	ENSMUST00000144440	protein_coding	Exon (ENSMUST00000041621/ENSMUSG00000037216, exon 2 of 2)	2922	Lipt1	lipoyltransferase 1 [Source:MGI Symbol;Acc:MGI:3645211]	GO:0005739(mitochondrion);GO:0006464(cellular protein modification process);GO:0009249(protein lipoylation);GO:0016740(transferase activity);GO:0016746(transferase activity, transferring acyl groups)	00785(Lipoic acid metabolism)	1	120,	0	-2.72	-1.92	1.93
chr1	37875663	37876139	477	ENSMUSG00000037216	ENSMUST00000144440	protein_coding	3' UTR	3101	Lipt1	lipoyltransferase 1 [Source:MGI Symbol;Acc:MGI:3645211]	GO:0005739(mitochondrion);GO:0006464(cellular protein modification process);GO:0009249(protein lipoylation);GO:0016740(transferase activity);GO:0016746(transferase activity, transferring acyl groups)	00785(Lipoic acid metabolism)	1	476,	0	-10.9	-9.98	7.41
chr1	38017909	38033259	15351	ENSMUSG00000026083	ENSMUST00000193806	retained_intron	Exon (ENSMUST00000027252/ENSMUSG00000026083, exon 2 of 24)	-8532	Eif5b	eukaryotic translation initiation factor 5B [Source:MGI Symbol;Acc:MGI:2441772]	GO:0000166(nucleotide binding);GO:0003743(translation initiation factor activity);GO:0003924(GTPase activity);GO:0005525(GTP binding);GO:0005737(cytoplasm);GO:0006412(translation);GO:0006413(translational initiation);GO:0006446(regulation of translational initiation);GO:0016787(hydrolase activity);GO:0046872(metal ion binding)	03013(RNA transport)	7	22,85,670,218,151,99,192,	0,115,955,3684,4254,14367,15158	-101	-99.9	8.22
chr1	38034006	38037243	3238	ENSMUSG00000026083	ENSMUST00000193806	retained_intron	Exon (ENSMUST00000027252/ENSMUSG00000026083, exon 9 of 24)	-4548	Eif5b	eukaryotic translation initiation factor 5B [Source:MGI Symbol;Acc:MGI:2441772]	GO:0000166(nucleotide binding);GO:0003743(translation initiation factor activity);GO:0003924(GTPase activity);GO:0005525(GTP binding);GO:0005737(cytoplasm);GO:0006412(translation);GO:0006413(translational initiation);GO:0006446(regulation of translational initiation);GO:0016787(hydrolase activity);GO:0046872(metal ion binding)	03013(RNA transport)	3	97,281,41,	0,1986,3196	-194	-192	4.8
chr1	38051278	38052049	772	ENSMUSG00000026083	ENSMUST00000195664	retained_intron	3' UTR	6644	Eif5b	eukaryotic translation initiation factor 5B [Source:MGI Symbol;Acc:MGI:2441772]	GO:0000166(nucleotide binding);GO:0003743(translation initiation factor activity);GO:0003924(GTPase activity);GO:0005525(GTP binding);GO:0005737(cytoplasm);GO:0006412(translation);GO:0006413(translational initiation);GO:0006446(regulation of translational initiation);GO:0016787(hydrolase activity);GO:0046872(metal ion binding)	03013(RNA transport)	2	6,444,	0,327	-242	-240	3.26
chr1	38987761	38987971	211	ENSMUSG00000026078	ENSMUST00000193489	nonsense_mediated_decay	5' UTR	0	Pdcl3	phosducin-like 3 [Source:MGI Symbol;Acc:MGI:1916083]	GO:0001525(angiogenesis);GO:0001938(positive regulation of endothelial cell proliferation);GO:0005654(nucleoplasm);GO:0005737(cytoplasm);GO:0005783(endoplasmic reticulum);GO:0005829(cytosol);GO:0006457(protein folding);GO:0006915(apoptotic process);GO:0010628(positive regulation of gene expression);GO:0030036(actin cytoskeleton organization);GO:0032991(protein-containing complex);GO:0034605(cellu…	NA	1	210,	0	-6.43	-5.53	5.9
chr1	38996220	38996400	181	ENSMUSG00000026078	ENSMUST00000193073	retained_intron	3' UTR	1060	Pdcl3	phosducin-like 3 [Source:MGI Symbol;Acc:MGI:1916083]	GO:0001525(angiogenesis);GO:0001938(positive regulation of endothelial cell proliferation);GO:0005654(nucleoplasm);GO:0005737(cytoplasm);GO:0005783(endoplasmic reticulum);GO:0005829(cytosol);GO:0006457(protein folding);GO:0006915(apoptotic process);GO:0010628(positive regulation of gene expression);GO:0030036(actin cytoskeleton organization);GO:0032991(protein-containing complex);GO:0034605(cellu…	NA	1	180,	0	-5.9	-5.01	2.19
chr1	39545120	39545330	211	ENSMUSG00000003135	ENSMUST00000195567	protein_coding	3' UTR	5086	Cnot11	CCR4-NOT transcription complex, subunit 11 [Source:MGI Symbol;Acc:MGI:106580]	GO:0003674(molecular_function);GO:0005634(nucleus);GO:0005737(cytoplasm);GO:0006417(regulation of translation);GO:0008150(biological_process);GO:0030014(CCR4-NOT complex);GO:0031047(gene silencing by RNA)	NA	1	210,	0	-14	-13	3.39
chr1	39546498	39546799	302	ENSMUSG00000003135	ENSMUST00000195567	protein_coding	3' UTR	6464	Cnot11	CCR4-NOT transcription complex, subunit 11 [Source:MGI Symbol;Acc:MGI:106580]	GO:0003674(molecular_function);GO:0005634(nucleus);GO:0005737(cytoplasm);GO:0006417(regulation of translation);GO:0008150(biological_process);GO:0030014(CCR4-NOT complex);GO:0031047(gene silencing by RNA)	NA	1	301,	0	-29.5	-28.3	6.29
chr1	39990249	39999683	9435	ENSMUSG00000026074	ENSMUST00000195356	retained_intron	Exon (ENSMUST00000163854/ENSMUSG00000026074, exon 12 of 31)	0	Map4k4	mitogen-activated protein kinase kinase kinase kinase 4 [Source:MGI Symbol;Acc:MGI:1349394]	GO:0000166(nucleotide binding);GO:0004672(protein kinase activity);GO:0004674(protein serine/threonine kinase activity);GO:0005524(ATP binding);GO:0006468(protein phosphorylation);GO:0010977(negative regulation of neuron projection development);GO:0061179(negative regulation of insulin secretion involved in cellular response to glucose stimulus);GO:0070571(negative regulation of neuron projection…	04010(MAPK signaling pathway)	3	50,162,89,	0,6771,9345	-82.3	-81	4.36
chr1	40024633	40025352	720	ENSMUSG00000026074	ENSMUST00000191657	retained_intron	3' UTR	1423	Map4k4	mitogen-activated protein kinase kinase kinase kinase 4 [Source:MGI Symbol;Acc:MGI:1349394]	GO:0000166(nucleotide binding);GO:0004672(protein kinase activity);GO:0004674(protein serine/threonine kinase activity);GO:0005524(ATP binding);GO:0006468(protein phosphorylation);GO:0010977(negative regulation of neuron projection development);GO:0061179(negative regulation of insulin secretion involved in cellular response to glucose stimulus);GO:0070571(negative regulation of neuron projection…	04010(MAPK signaling pathway)	1	719,	0	-18.5	-17.5	2.82
chr1	40312495	40313852	1358	ENSMUSG00000070942	ENSMUST00000192551	retained_intron	3' UTR	-10758	Il1rl2	interleukin 1 receptor-like 2 [Source:MGI Symbol;Acc:MGI:1913107]	GO:0002376(immune system process);GO:0004896(cytokine receptor activity);GO:0004908(interleukin-1 receptor activity);GO:0004909(interleukin-1, type I, activating receptor activity);GO:0005515(protein binding);GO:0005575(cellular_component);GO:0006954(inflammatory response);GO:0007165(signal transduction);GO:0016020(membrane);GO:0016021(integral component of membrane);GO:0016787(hydrolase activity…	04060(Cytokine-cytokine receptor interaction)	2	19,878,	0,479	-1340	-Inf	26.8
chr1	40315255	40315554	300	ENSMUSG00000070942	ENSMUST00000192551	retained_intron	3' UTR	-9056	Il1rl2	interleukin 1 receptor-like 2 [Source:MGI Symbol;Acc:MGI:1913107]	GO:0002376(immune system process);GO:0004896(cytokine receptor activity);GO:0004908(interleukin-1 receptor activity);GO:0004909(interleukin-1, type I, activating receptor activity);GO:0005515(protein binding);GO:0005575(cellular_component);GO:0006954(inflammatory response);GO:0007165(signal transduction);GO:0016020(membrane);GO:0016021(integral component of membrane);GO:0016787(hydrolase activity…	04060(Cytokine-cytokine receptor interaction)	1	299,	0	-54.1	-52.8	8.87
chr1	40315673	40315734	62	ENSMUSG00000070942	ENSMUST00000192551	retained_intron	3' UTR	-8876	Il1rl2	interleukin 1 receptor-like 2 [Source:MGI Symbol;Acc:MGI:1913107]	GO:0002376(immune system process);GO:0004896(cytokine receptor activity);GO:0004908(interleukin-1 receptor activity);GO:0004909(interleukin-1, type I, activating receptor activity);GO:0005515(protein binding);GO:0005575(cellular_component);GO:0006954(inflammatory response);GO:0007165(signal transduction);GO:0016020(membrane);GO:0016021(integral component of membrane);GO:0016787(hydrolase activity…	04060(Cytokine-cytokine receptor interaction)	1	61,	0	-7.56	-6.65	1.86
chr1	40238229	40238620	392	ENSMUSG00000103560	ENSMUST00000191850	TEC	Exon (ENSMUST00000191850/ENSMUSG00000103560, exon 1 of 1)	209	Gm38070	predicted gene, 38070 [Source:MGI Symbol;Acc:MGI:5611298]	NA	NA	1	391,	0	-48.1	-46.9	7.7
chr1	40238859	40239250	392	ENSMUSG00000103560	ENSMUST00000191850	TEC	Exon (ENSMUST00000191850/ENSMUSG00000103560, exon 1 of 1)	839	Gm38070	predicted gene, 38070 [Source:MGI Symbol;Acc:MGI:5611298]	NA	NA	1	391,	0	-18.9	-17.8	9.24
chr1	40363229	40365411	2183	ENSMUSG00000103230	ENSMUST00000192199	processed_pseudogene	Exon (ENSMUST00000095020/ENSMUSG00000070942, exon 10 of 11)	9377	Gm17970	predicted gene, 17970 [Source:MGI Symbol;Acc:MGI:5010155]	NA	NA	2	124,385,	0,1797	-501	-Inf	9.28
chr1	40461848	40462388	541	ENSMUSG00000026070	ENSMUST00000167723	protein_coding	3' UTR	-3164	Il18r1	interleukin 18 receptor 1 [Source:MGI Symbol;Acc:MGI:105383]	GO:0005515(protein binding);GO:0006954(inflammatory response);GO:0007165(signal transduction);GO:0016020(membrane);GO:0016021(integral component of membrane);GO:0016787(hydrolase activity);GO:0030101(natural killer cell activation);GO:0032729(positive regulation of interferon-gamma production);GO:0035655(interleukin-18-mediated signaling pathway);GO:0042007(interleukin-18 binding);GO:0042008(inte…	04060(Cytokine-cytokine receptor interaction);04668(TNF signaling pathway);05321(Inflammatory bowel disease (IBD))	1	540,	0	-123	-121	12.3
chr1	40462717	40462778	62	ENSMUSG00000026070	ENSMUST00000167723	protein_coding	3' UTR	-2774	Il18r1	interleukin 18 receptor 1 [Source:MGI Symbol;Acc:MGI:105383]	GO:0005515(protein binding);GO:0006954(inflammatory response);GO:0007165(signal transduction);GO:0016020(membrane);GO:0016021(integral component of membrane);GO:0016787(hydrolase activity);GO:0030101(natural killer cell activation);GO:0032729(positive regulation of interferon-gamma production);GO:0035655(interleukin-18-mediated signaling pathway);GO:0042007(interleukin-18 binding);GO:0042008(inte…	04060(Cytokine-cytokine receptor interaction);04668(TNF signaling pathway);05321(Inflammatory bowel disease (IBD))	1	61,	0	-3.7	-2.87	2.31
chr1	40463736	40463976	241	ENSMUSG00000026070	ENSMUST00000167723	protein_coding	3' UTR	-1576	Il18r1	interleukin 18 receptor 1 [Source:MGI Symbol;Acc:MGI:105383]	GO:0005515(protein binding);GO:0006954(inflammatory response);GO:0007165(signal transduction);GO:0016020(membrane);GO:0016021(integral component of membrane);GO:0016787(hydrolase activity);GO:0030101(natural killer cell activation);GO:0032729(positive regulation of interferon-gamma production);GO:0035655(interleukin-18-mediated signaling pathway);GO:0042007(interleukin-18 binding);GO:0042008(inte…	04060(Cytokine-cytokine receptor interaction);04668(TNF signaling pathway);05321(Inflammatory bowel disease (IBD))	1	240,	0	-37.5	-36.3	3.65
chr1	40464395	40464965	571	ENSMUSG00000026070	ENSMUST00000167723	protein_coding	3' UTR	-587	Il18r1	interleukin 18 receptor 1 [Source:MGI Symbol;Acc:MGI:105383]	GO:0005515(protein binding);GO:0006954(inflammatory response);GO:0007165(signal transduction);GO:0016020(membrane);GO:0016021(integral component of membrane);GO:0016787(hydrolase activity);GO:0030101(natural killer cell activation);GO:0032729(positive regulation of interferon-gamma production);GO:0035655(interleukin-18-mediated signaling pathway);GO:0042007(interleukin-18 binding);GO:0042008(inte…	04060(Cytokine-cytokine receptor interaction);04668(TNF signaling pathway);05321(Inflammatory bowel disease (IBD))	1	570,	0	-144	-143	6.33
chr1	40495821	40500854	5034	ENSMUSG00000026068	ENSMUST00000027237	protein_coding	3' UTR	-14508	Il18rap	interleukin 18 receptor accessory protein [Source:MGI Symbol;Acc:MGI:1338888]	GO:0004908(interleukin-1 receptor activity);GO:0005515(protein binding);GO:0005886(plasma membrane);GO:0006954(inflammatory response);GO:0007165(signal transduction);GO:0008283(cell population proliferation);GO:0016020(membrane);GO:0016021(integral component of membrane);GO:0016787(hydrolase activity);GO:0032609(interferon-gamma production);GO:0032635(interleukin-6 production);GO:0035655(interleu…	04060(Cytokine-cytokine receptor interaction);05321(Inflammatory bowel disease (IBD))	2	86,2517,	0,2516	-421	-Inf	10.3
chr1	40524804	40524984	181	ENSMUSG00000026068	ENSMUST00000159724	retained_intron	Exon (ENSMUST00000027237/ENSMUSG00000026068, exon 5 of 13)	9356	Il18rap	interleukin 18 receptor accessory protein [Source:MGI Symbol;Acc:MGI:1338888]	GO:0004908(interleukin-1 receptor activity);GO:0005515(protein binding);GO:0005886(plasma membrane);GO:0006954(inflammatory response);GO:0007165(signal transduction);GO:0008283(cell population proliferation);GO:0016020(membrane);GO:0016021(integral component of membrane);GO:0016787(hydrolase activity);GO:0032609(interferon-gamma production);GO:0032635(interleukin-6 production);GO:0035655(interleu…	04060(Cytokine-cytokine receptor interaction);05321(Inflammatory bowel disease (IBD))	1	180,	0	-16.6	-15.6	2.84
chr1	40548657	40549375	719	ENSMUSG00000026068	ENSMUST00000160468	retained_intron	3' UTR	6965	Il18rap	interleukin 18 receptor accessory protein [Source:MGI Symbol;Acc:MGI:1338888]	GO:0004908(interleukin-1 receptor activity);GO:0005515(protein binding);GO:0005886(plasma membrane);GO:0006954(inflammatory response);GO:0007165(signal transduction);GO:0008283(cell population proliferation);GO:0016020(membrane);GO:0016021(integral component of membrane);GO:0016787(hydrolase activity);GO:0032609(interferon-gamma production);GO:0032635(interleukin-6 production);GO:0035655(interleu…	04060(Cytokine-cytokine receptor interaction);05321(Inflammatory bowel disease (IBD))	1	718,	0	-269	-267	21.9
chr1	40629353	40630248	896	ENSMUSG00000026065	ENSMUST00000192454	retained_intron	3' UTR	385	Slc9a4	solute carrier family 9 (sodium/hydrogen exchanger), member 4 [Source:MGI Symbol;Acc:MGI:105074]	GO:0001696(gastric acid secretion);GO:0002064(epithelial cell development);GO:0005886(plasma membrane);GO:0006811(ion transport);GO:0006812(cation transport);GO:0006814(sodium ion transport);GO:0006885(regulation of pH);GO:0015297(antiporter activity);GO:0015299(solute:proton antiporter activity);GO:0015385(sodium:proton antiporter activity);GO:0015386(potassium:proton antiporter activity);GO:001…	04971(Gastric acid secretion)	1	895,	0	-63.5	-62.2	10.8
chr1	40767923	40768284	362	ENSMUSG00000103270	ENSMUST00000195134	antisense	3' UTR	-3101	Gm37915	predicted gene, 37915 [Source:MGI Symbol;Acc:MGI:5611143]	NA	NA	1	361,	0	-8.35	-7.43	18.5
chr1	40772311	40773239	929	ENSMUSG00000103270	ENSMUST00000195134	antisense	Exon (ENSMUST00000195134/ENSMUSG00000103270, exon 1 of 3)	926	Gm37915	predicted gene, 37915 [Source:MGI Symbol;Acc:MGI:5611143]	NA	NA	1	928,	0	-90.3	-88.9	10.3
chr1	40773537	40774047	511	ENSMUSG00000103270	ENSMUST00000195134	antisense	Exon (ENSMUST00000195134/ENSMUSG00000103270, exon 1 of 3)	2152	Gm37915	predicted gene, 37915 [Source:MGI Symbol;Acc:MGI:5611143]	NA	NA	1	510,	0	-25	-23.9	7.57
chr1	42898409	42898977	569	ENSMUSG00000060679	ENSMUST00000202358	retained_intron	Exon (ENSMUST00000057208/ENSMUSG00000060679, exon 8 of 11)	-4080	Mrps9	mitochondrial ribosomal protein S9 [Source:MGI Symbol;Acc:MGI:1916777]	GO:0003723(RNA binding);GO:0003735(structural constituent of ribosome);GO:0005730(nucleolus);GO:0005739(mitochondrion);GO:0005763(mitochondrial small ribosomal subunit);GO:0005840(ribosome);GO:0006412(translation);GO:0015935(small ribosomal subunit)	03010(Ribosome)	1	568,	0	-59.6	-58.3	8.4
chr1	42953655	42953836	182	ENSMUSG00000041907	ENSMUST00000187998	processed_transcript	Exon (ENSMUST00000188621/ENSMUSG00000041907, exon 2 of 2)	473	Gpr45	G protein-coupled receptor 45 [Source:MGI Symbol;Acc:MGI:2135882]	GO:0004930(G protein-coupled receptor activity);GO:0005886(plasma membrane);GO:0007165(signal transduction);GO:0007186(G protein-coupled receptor signaling pathway);GO:0016020(membrane);GO:0016021(integral component of membrane)	NA	1	181,	0	-3.56	-2.73	3.52
chr1	43092914	43092974	61	ENSMUSG00000041878	ENSMUST00000039080	antisense	Exon (ENSMUST00000039080/ENSMUSG00000041878, exon 1 of 1)	326	8430432A02Rik	RIKEN cDNA 8430432A02 gene [Source:MGI Symbol;Acc:MGI:1918774]	NA	NA	1	60,	0	-1.96	-1.2	2.98
chr1	43111035	43113235	2201	ENSMUSG00000010290	ENSMUST00000010434	protein_coding	Exon (ENSMUST00000010434/ENSMUSG00000010290, exon 3 of 4)	12325	AI597479	expressed sequence AI597479 [Source:MGI Symbol;Acc:MGI:2138299]	GO:0003674(molecular_function);GO:0008150(biological_process);GO:0048598(embryonic morphogenesis);GO:0072669(tRNA-splicing ligase complex)	NA	2	338,50,	0,2150	-30.9	-29.7	3.73
chr1	43554096	43569260	15165	ENSMUSG00000103945	ENSMUST00000193169	TEC	3' UTR	0	Gm38228	predicted gene, 38228 [Source:MGI Symbol;Acc:MGI:5611456]	NA	NA	2	486,113,	0,15051	-509	-Inf	9.21
chr1	43569528	43569977	450	ENSMUSG00000103945	ENSMUST00000193169	TEC	3' UTR	9255	Gm38228	predicted gene, 38228 [Source:MGI Symbol;Acc:MGI:5611456]	NA	NA	1	449,	0	-128	-126	8.03
chr1	43561300	43561418	119	ENSMUSG00000103945	ENSMUST00000193169	TEC	Exon (ENSMUST00000193169/ENSMUSG00000103945, exon 1 of 1)	1027	Gm38228	predicted gene, 38228 [Source:MGI Symbol;Acc:MGI:5611456]	NA	NA	1	118,	0	-10.2	-9.2	3.29
chr1	43786385	43786504	120	ENSMUSG00000090243	ENSMUST00000163003	processed_pseudogene	Exon (ENSMUST00000163003/ENSMUSG00000090243, exon 1 of 1)	475	Gm16103	predicted gene 16103 [Source:MGI Symbol;Acc:MGI:3802086]	NA	NA	1	119,	0	-3.6	-2.77	3.59
chr1	44002159	44002280	122	ENSMUSG00000041763	ENSMUST00000187115	retained_intron	3' UTR	1334	Tpp2	tripeptidyl peptidase II [Source:MGI Symbol;Acc:MGI:102724]	GO:0004177(aminopeptidase activity);GO:0004252(serine-type endopeptidase activity);GO:0005634(nucleus);GO:0005654(nucleoplasm);GO:0005737(cytoplasm);GO:0005829(cytosol);GO:0006508(proteolysis);GO:0008233(peptidase activity);GO:0008236(serine-type peptidase activity);GO:0008240(tripeptidyl-peptidase activity);GO:0016604(nuclear body);GO:0016787(hydrolase activity);GO:0042277(peptide binding);GO:00…	NA	1	121,	0	-11.8	-10.8	2.34
chr1	44002759	44003000	242	ENSMUSG00000041763	ENSMUST00000187115	retained_intron	3' UTR	1934	Tpp2	tripeptidyl peptidase II [Source:MGI Symbol;Acc:MGI:102724]	GO:0004177(aminopeptidase activity);GO:0004252(serine-type endopeptidase activity);GO:0005634(nucleus);GO:0005654(nucleoplasm);GO:0005737(cytoplasm);GO:0005829(cytosol);GO:0006508(proteolysis);GO:0008233(peptidase activity);GO:0008236(serine-type peptidase activity);GO:0008240(tripeptidyl-peptidase activity);GO:0016604(nuclear body);GO:0016787(hydrolase activity);GO:0042277(peptide binding);GO:00…	NA	1	241,	0	-9.53	-8.59	2.98
chr1	44119016	44119285	270	ENSMUSG00000041684	ENSMUST00000035991	protein_coding	5' UTR	0	Bivm	basic, immunoglobulin-like variable motif containing [Source:MGI Symbol;Acc:MGI:2179809]	GO:0005634(nucleus);GO:0005737(cytoplasm)	NA	1	269,	0	-7.73	-6.81	4.16
chr1	44126396	44126754	359	ENSMUSG00000041684	ENSMUST00000129068	protein_coding	Exon (ENSMUST00000155917/ENSMUSG00000041684, exon 3 of 3)	6417	Bivm	basic, immunoglobulin-like variable motif containing [Source:MGI Symbol;Acc:MGI:2179809]	GO:0005634(nucleus);GO:0005737(cytoplasm)	NA	1	358,	0	-32.2	-31.1	3.35
chr1	44138589	44143398	4810	ENSMUSG00000026048	ENSMUST00000188376	retained_intron	3' UTR	-4346	Ercc5	excision repair cross-complementing rodent repair deficiency, complementation group 5 [Source:MGI Symbol;Acc:MGI:103582]	GO:0003677(DNA binding);GO:0003697(single-stranded DNA binding);GO:0003824(catalytic activity);GO:0004518(nuclease activity);GO:0004519(endonuclease activity);GO:0005634(nucleus);GO:0006281(DNA repair);GO:0006289(nucleotide-excision repair);GO:0006974(cellular response to DNA damage stimulus);GO:0016787(hydrolase activity);GO:0016788(hydrolase activity, acting on ester bonds);GO:0046872(metal ion…	03420(Nucleotide excision repair)	3	70,97,550,	0,3188,4259	-279	-277	16.1
chr1	44166929	44167827	899	ENSMUSG00000026048	ENSMUST00000155862	retained_intron	Exon (ENSMUST00000027214/ENSMUSG00000026048, exon 8 of 15)	8099	Ercc5	excision repair cross-complementing rodent repair deficiency, complementation group 5 [Source:MGI Symbol;Acc:MGI:103582]	GO:0003677(DNA binding);GO:0003697(single-stranded DNA binding);GO:0003824(catalytic activity);GO:0004518(nuclease activity);GO:0004519(endonuclease activity);GO:0005634(nucleus);GO:0006281(DNA repair);GO:0006289(nucleotide-excision repair);GO:0006974(cellular response to DNA damage stimulus);GO:0016787(hydrolase activity);GO:0016788(hydrolase activity, acting on ester bonds);GO:0046872(metal ion…	03420(Nucleotide excision repair)	1	898,	0	-230	-229	10.1
chr1	44179182	44181200	2019	ENSMUSG00000026048	ENSMUST00000155862	retained_intron	3' UTR	20352	Ercc5	excision repair cross-complementing rodent repair deficiency, complementation group 5 [Source:MGI Symbol;Acc:MGI:103582]	GO:0003677(DNA binding);GO:0003697(single-stranded DNA binding);GO:0003824(catalytic activity);GO:0004518(nuclease activity);GO:0004519(endonuclease activity);GO:0005634(nucleus);GO:0006281(DNA repair);GO:0006289(nucleotide-excision repair);GO:0006974(cellular response to DNA damage stimulus);GO:0016787(hydrolase activity);GO:0016788(hydrolase activity, acting on ester bonds);GO:0046872(metal ion…	03420(Nucleotide excision repair)	2	49,670,	0,1348	-32.6	-31.5	34.9
chr1	45315793	45316033	241	ENSMUSG00000105211	ENSMUST00000198698	miRNA	Exon (ENSMUST00000189818/ENSMUSG00000026043, exon 2 of 2)	4120	Gm47302	predicted gene, 47302 [Source:MGI Symbol;Acc:MGI:6096169]	NA	NA	1	240,	0	-32.1	-30.9	4.06
chr1	46137555	46139773	2219	ENSMUSG00000041144	ENSMUST00000190792	retained_intron	Exon (ENSMUST00000069293/ENSMUSG00000041144, exon 18 of 66)	-4924	Dnah7b	dynein, axonemal, heavy chain 7B [Source:MGI Symbol;Acc:MGI:2684953]	GO:0000166(nucleotide binding);GO:0003341(cilium movement);GO:0003774(motor activity);GO:0003777(microtubule motor activity);GO:0005509(calcium ion binding);GO:0005524(ATP binding);GO:0005737(cytoplasm);GO:0005829(cytosol);GO:0005856(cytoskeleton);GO:0005858(axonemal dynein complex);GO:0005874(microtubule);GO:0005929(cilium);GO:0007018(microtubule-based movement);GO:0008569(ATP-dependent microtub…	05016(Huntington disease)	2	3,268,	0,1950	-14	-13	4.11
chr1	46240806	46240926	121	ENSMUSG00000041144	ENSMUST00000187548	retained_intron	Exon (ENSMUST00000069293/ENSMUSG00000041144, exon 44 of 66)	5558	Dnah7b	dynein, axonemal, heavy chain 7B [Source:MGI Symbol;Acc:MGI:2684953]	GO:0000166(nucleotide binding);GO:0003341(cilium movement);GO:0003774(motor activity);GO:0003777(microtubule motor activity);GO:0005509(calcium ion binding);GO:0005524(ATP binding);GO:0005737(cytoplasm);GO:0005829(cytosol);GO:0005856(cytoskeleton);GO:0005858(axonemal dynein complex);GO:0005874(microtubule);GO:0005929(cilium);GO:0007018(microtubule-based movement);GO:0008569(ATP-dependent microtub…	05016(Huntington disease)	1	120,	0	-2.36	-1.58	3.72
chr1	46530544	46533012	2469	ENSMUSG00000101337	ENSMUST00000178395	protein_coding	Exon (ENSMUST00000189749/ENSMUSG00000101337, exon 17 of 65)	-75949	Dnah7c	dynein, axonemal, heavy chain 7C [Source:MGI Symbol;Acc:MGI:3639762]	GO:0000166(nucleotide binding);GO:0003341(cilium movement);GO:0003774(motor activity);GO:0003777(microtubule motor activity);GO:0005509(calcium ion binding);GO:0005524(ATP binding);GO:0005737(cytoplasm);GO:0005829(cytosol);GO:0005856(cytoskeleton);GO:0005858(axonemal dynein complex);GO:0005874(microtubule);GO:0005929(cilium);GO:0007018(microtubule-based movement);GO:0008569(ATP-dependent microtub…	05016(Huntington disease)	2	101,439,	0,2029	-23.1	-22	6.4
chr1	46665655	46665836	182	ENSMUSG00000101337	ENSMUST00000187094	processed_transcript	Exon (ENSMUST00000189749/ENSMUSG00000101337, exon 41 of 65)	11650	Dnah7c	dynein, axonemal, heavy chain 7C [Source:MGI Symbol;Acc:MGI:3639762]	GO:0000166(nucleotide binding);GO:0003341(cilium movement);GO:0003774(motor activity);GO:0003777(microtubule motor activity);GO:0005509(calcium ion binding);GO:0005524(ATP binding);GO:0005737(cytoplasm);GO:0005829(cytosol);GO:0005856(cytoskeleton);GO:0005858(axonemal dynein complex);GO:0005874(microtubule);GO:0005929(cilium);GO:0007018(microtubule-based movement);GO:0008569(ATP-dependent microtub…	05016(Huntington disease)	1	181,	0	-7.73	-6.82	25.7
chr1	51300803	51302241	1439	ENSMUSG00000045954	ENSMUST00000051572	protein_coding	3' UTR	11677	Cavin2	caveolae associated 2 [Source:MGI Symbol;Acc:MGI:99513]	GO:0001786(phosphatidylserine binding);GO:0005080(protein kinase C binding);GO:0005515(protein binding);GO:0005654(nucleoplasm);GO:0005737(cytoplasm);GO:0005829(cytosol);GO:0005886(plasma membrane);GO:0005901(caveola);GO:0008289(lipid binding);GO:0016020(membrane);GO:0045121(membrane raft);GO:0045944(positive regulation of transcription by RNA polymerase II);GO:0097320(plasma membrane tubulation)	NA	1	1438,	0	-6510	-Inf	18.3
chr1	51302570	51302870	301	ENSMUSG00000045954	ENSMUST00000051572	protein_coding	3' UTR	13444	Cavin2	caveolae associated 2 [Source:MGI Symbol;Acc:MGI:99513]	GO:0001786(phosphatidylserine binding);GO:0005080(protein kinase C binding);GO:0005515(protein binding);GO:0005654(nucleoplasm);GO:0005737(cytoplasm);GO:0005829(cytosol);GO:0005886(plasma membrane);GO:0005901(caveola);GO:0008289(lipid binding);GO:0016020(membrane);GO:0045121(membrane raft);GO:0045944(positive regulation of transcription by RNA polymerase II);GO:0097320(plasma membrane tubulation)	NA	1	300,	0	-40.9	-39.7	1.99
chr1	52106980	52107189	210	ENSMUSG00000062939	ENSMUST00000187554	retained_intron	3' UTR	1531	Stat4	signal transducer and activator of transcription 4 [Source:MGI Symbol;Acc:MGI:103062]	GO:0003677(DNA binding);GO:0003700(DNA-binding transcription factor activity);GO:0005634(nucleus);GO:0005737(cytoplasm);GO:0006355(regulation of transcription, DNA-templated);GO:0007165(signal transduction);GO:0019221(cytokine-mediated signaling pathway);GO:0042802(identical protein binding);GO:0045944(positive regulation of transcription by RNA polymerase II)	04217(Necroptosis);04630(Jak-STAT signaling pathway);04658(Th1 and Th2 cell differentiation);05161(Hepatitis B);05200(Pathways in cancer);05321(Inflammatory bowel disease (IBD))	1	209,	0	-16.4	-15.4	22.8
chr1	52155187	52155397	211	ENSMUSG00000026104	ENSMUST00000189336	nonsense_mediated_decay	3' UTR	2934	Stat1	signal transducer and activator of transcription 1 [Source:MGI Symbol;Acc:MGI:103063]	GO:0000790(nuclear chromatin);GO:0000978(RNA polymerase II cis-regulatory region sequence-specific DNA binding);GO:0000979(RNA polymerase II core promoter sequence-specific DNA binding);GO:0000981(DNA-binding transcription factor activity, RNA polymerase II-specific);GO:0001937(negative regulation of endothelial cell proliferation);GO:0002230(positive regulation of defense response to virus by ho…	04062(Chemokine signaling pathway);04217(Necroptosis);04380(Osteoclast differentiation);04620(Toll-like receptor signaling pathway);04621(NOD-like receptor signaling pathway);04625(C-type lectin receptor signaling pathway);04630(Jak-STAT signaling pathway);04658(Th1 and Th2 cell differentiation);04659(Th17 cell differentiation);04917(Prolactin signaling pathway);04919(Thyroid hormone signaling pa…	1	210,	0	-31.9	-30.8	3.13
chr1	52159286	52160007	722	ENSMUSG00000026104	ENSMUST00000189336	nonsense_mediated_decay	3' UTR	7033	Stat1	signal transducer and activator of transcription 1 [Source:MGI Symbol;Acc:MGI:103063]	GO:0000790(nuclear chromatin);GO:0000978(RNA polymerase II cis-regulatory region sequence-specific DNA binding);GO:0000979(RNA polymerase II core promoter sequence-specific DNA binding);GO:0000981(DNA-binding transcription factor activity, RNA polymerase II-specific);GO:0001937(negative regulation of endothelial cell proliferation);GO:0002230(positive regulation of defense response to virus by ho…	04062(Chemokine signaling pathway);04217(Necroptosis);04380(Osteoclast differentiation);04620(Toll-like receptor signaling pathway);04621(NOD-like receptor signaling pathway);04625(C-type lectin receptor signaling pathway);04630(Jak-STAT signaling pathway);04658(Th1 and Th2 cell differentiation);04659(Th17 cell differentiation);04917(Prolactin signaling pathway);04919(Thyroid hormone signaling pa…	1	721,	0	-495	-Inf	9.98
chr1	52522585	52522701	117	ENSMUSG00000100120	ENSMUST00000189527	lincRNA	Exon (ENSMUST00000191424/ENSMUSG00000101501, exon 1 of 1)	-201	Gm553	predicted gene 553 [Source:MGI Symbol;Acc:MGI:2685399]	NA	NA	1	116,	0	-3.68	-2.85	13.3
chr1	52522930	52523106	177	ENSMUSG00000100120	ENSMUST00000189527	lincRNA	Exon (ENSMUST00000189527/ENSMUSG00000100120, exon 1 of 5)	28	Gm553	predicted gene 553 [Source:MGI Symbol;Acc:MGI:2685399]	NA	NA	1	176,	0	-4.68	-3.82	16.4
chr1	52584925	52585159	235	ENSMUSG00000100007	ENSMUST00000179821	processed_pseudogene	Exon (ENSMUST00000179821/ENSMUSG00000100007, exon 1 of 1)	407	Gm5527	predicted gene 5527 [Source:MGI Symbol;Acc:MGI:3646585]	NA	NA	1	234,	0	-12.8	-11.8	40.6
chr1	52648800	52650450	1651	ENSMUSG00000043015	ENSMUST00000191076	retained_intron	3' UTR	3619	Nemp2	nuclear envelope integral membrane protein 2 [Source:MGI Symbol;Acc:MGI:2444113]	GO:0003674(molecular_function);GO:0005634(nucleus);GO:0005635(nuclear envelope);GO:0005637(nuclear inner membrane);GO:0008150(biological_process);GO:0016020(membrane);GO:0016021(integral component of membrane)	NA	2	126,745,	0,905	-309	-307	14.2
chr1	52920295	52920716	422	ENSMUSG00000041426	ENSMUST00000162609	retained_intron	3' UTR	17662	Hibch	3-hydroxyisobutyryl-Coenzyme A hydrolase [Source:MGI Symbol;Acc:MGI:1923792]	GO:0003860(3-hydroxyisobutyryl-CoA hydrolase activity);GO:0005739(mitochondrion);GO:0006574(valine catabolic process);GO:0009083(branched-chain amino acid catabolic process);GO:0016787(hydrolase activity)	00280(Valine, leucine and isoleucine degradation);00410(beta-Alanine metabolism);00640(Propanoate metabolism)	1	421,	0	-17.6	-16.6	4.47
chr1	55071806	55072135	330	ENSMUSG00000101122	ENSMUST00000190239	processed_pseudogene	3' UTR	5542	Gm17971	predicted gene, 17971 [Source:MGI Symbol;Acc:MGI:5010156]	NA	NA	1	329,	0	-88.8	-87.4	3.09
chr1	55226280	55228564	2285	ENSMUSG00000025978	ENSMUST00000027121	protein_coding	Exon (ENSMUST00000181563/ENSMUSG00000097649, exon 1 of 3)	0	Rftn2	raftlin family member 2 [Source:MGI Symbol;Acc:MGI:1921263]	GO:0003674(molecular_function);GO:0005886(plasma membrane);GO:0016020(membrane);GO:0033227(dsRNA transport);GO:0043330(response to exogenous dsRNA)	NA	2	470,69,	0,2215	-87.7	-86.4	11.2
chr1	55237925	55239244	1320	ENSMUSG00000046994	ENSMUST00000061334	protein_coding	3' UTR	748	Mars2	methionine-tRNA synthetase 2 (mitochondrial) [Source:MGI Symbol;Acc:MGI:2444136]	GO:0000166(nucleotide binding);GO:0004812(aminoacyl-tRNA ligase activity);GO:0004825(methionine-tRNA ligase activity);GO:0005524(ATP binding);GO:0005739(mitochondrion);GO:0005759(mitochondrial matrix);GO:0006412(translation);GO:0006418(tRNA aminoacylation for protein translation);GO:0006431(methionyl-tRNA aminoacylation);GO:0016874(ligase activity)	00450(Selenocompound metabolism);00970(Aminoacyl-tRNA biosynthesis)	1	1319,	0	-443	-Inf	29.5
chr1	55695844	55696684	841	ENSMUSG00000038349	ENSMUST00000187059	processed_transcript	Exon (ENSMUST00000042986/ENSMUSG00000038349, exon 2 of 6)	-5341	Plcl1	phospholipase C-like 1 [Source:MGI Symbol;Acc:MGI:3036262]	GO:0004435(phosphatidylinositol phospholipase C activity);GO:0005737(cytoplasm);GO:0005886(plasma membrane);GO:0006629(lipid metabolic process);GO:0007165(signal transduction);GO:0007214(gamma-aminobutyric acid signaling pathway);GO:0008081(phosphoric diester hydrolase activity);GO:0032228(regulation of synaptic transmission, GABAergic);GO:0033135(regulation of peptidyl-serine phosphorylation);GO…	04727(GABAergic synapse)	1	840,	0	-129	-127	11.3
chr1	55697043	55698033	991	ENSMUSG00000038349	ENSMUST00000187059	processed_transcript	Exon (ENSMUST00000042986/ENSMUSG00000038349, exon 2 of 6)	-3992	Plcl1	phospholipase C-like 1 [Source:MGI Symbol;Acc:MGI:3036262]	GO:0004435(phosphatidylinositol phospholipase C activity);GO:0005737(cytoplasm);GO:0005886(plasma membrane);GO:0006629(lipid metabolic process);GO:0007165(signal transduction);GO:0007214(gamma-aminobutyric acid signaling pathway);GO:0008081(phosphoric diester hydrolase activity);GO:0032228(regulation of synaptic transmission, GABAergic);GO:0033135(regulation of peptidyl-serine phosphorylation);GO…	04727(GABAergic synapse)	1	990,	0	-146	-145	11.8
chr1	55715506	55735144	19639	ENSMUSG00000038349	ENSMUST00000187059	processed_transcript	Exon (ENSMUST00000042986/ENSMUSG00000038349, exon 5 of 6)	13481	Plcl1	phospholipase C-like 1 [Source:MGI Symbol;Acc:MGI:3036262]	GO:0004435(phosphatidylinositol phospholipase C activity);GO:0005737(cytoplasm);GO:0005886(plasma membrane);GO:0006629(lipid metabolic process);GO:0007165(signal transduction);GO:0007214(gamma-aminobutyric acid signaling pathway);GO:0008081(phosphoric diester hydrolase activity);GO:0032228(regulation of synaptic transmission, GABAergic);GO:0033135(regulation of peptidyl-serine phosphorylation);GO…	04727(GABAergic synapse)	2	97,24,	0,19614	-2.42	-1.63	1.89
chr1	55751316	55751377	62	ENSMUSG00000038349	ENSMUST00000187059	processed_transcript	Exon (ENSMUST00000042986/ENSMUSG00000038349, exon 6 of 6)	49291	Plcl1	phospholipase C-like 1 [Source:MGI Symbol;Acc:MGI:3036262]	GO:0004435(phosphatidylinositol phospholipase C activity);GO:0005737(cytoplasm);GO:0005886(plasma membrane);GO:0006629(lipid metabolic process);GO:0007165(signal transduction);GO:0007214(gamma-aminobutyric acid signaling pathway);GO:0008081(phosphoric diester hydrolase activity);GO:0032228(regulation of synaptic transmission, GABAergic);GO:0033135(regulation of peptidyl-serine phosphorylation);GO…	04727(GABAergic synapse)	1	61,	0	-1.73	-0.989	1.68
chr1	56971770	56972511	742	ENSMUSG00000038331	ENSMUST00000042857	protein_coding	Exon (ENSMUST00000135238/ENSMUSG00000087022, exon 1 of 2)	0	Satb2	special AT-rich sequence binding protein 2 [Source:MGI Symbol;Acc:MGI:2679336]	GO:0000118(histone deacetylase complex);GO:0000122(negative regulation of transcription by RNA polymerase II);GO:0000790(nuclear chromatin);GO:0000977(RNA polymerase II regulatory region sequence-specific DNA binding);GO:0000978(RNA polymerase II cis-regulatory region sequence-specific DNA binding);GO:0001227(DNA-binding transcription repressor activity, RNA polymerase II-specific);GO:0001228(DNA…	NA	2	1,180,	0,561	-3.35	-2.53	12.3
chr1	56972959	56973080	122	ENSMUSG00000087022	ENSMUST00000195462	TEC	Exon (ENSMUST00000195462/ENSMUSG00000087022, exon 1 of 1)	627	9130024F11Rik	RIKEN cDNA 9130024F11 gene [Source:MGI Symbol;Acc:MGI:1926150]	NA	NA	1	121,	0	-3.85	-3.01	13.9
chr1	57380147	57383656	3510	ENSMUSG00000038323	ENSMUST00000187255	processed_transcript	3' UTR	2507	1700066M21Rik	RIKEN cDNA 1700066M21 gene [Source:MGI Symbol;Acc:MGI:1920717]	GO:0003674(molecular_function);GO:0005575(cellular_component);GO:0005576(extracellular region);GO:0008150(biological_process)	NA	2	15,914,	0,2595	-202	-200	30.3
chr1	58015571	58016022	452	ENSMUSG00000026039	ENSMUST00000190746	retained_intron	Exon (ENSMUST00000027202/ENSMUSG00000026039, exon 7 of 9)	-6694	Sgo2a	shugoshin 2A [Source:MGI Symbol;Acc:MGI:1098767]	GO:0000070(mitotic sister chromatid segregation);GO:0000775(chromosome, centromeric region);GO:0000776(kinetochore);GO:0000777(condensed chromosome kinetochore);GO:0000779(condensed chromosome, centromeric region);GO:0000780(condensed nuclear chromosome, centromeric region);GO:0005515(protein binding);GO:0005634(nucleus);GO:0005654(nucleoplasm);GO:0005694(chromosome);GO:0007049(cell cycle);GO:000…	NA	1	451,	0	-17.3	-16.3	5.13
chr1	58016110	58019603	3494	ENSMUSG00000054770	ENSMUST00000163061	nonsense_mediated_decay	Exon (ENSMUST00000027202/ENSMUSG00000026039, exon 7 of 9)	0	Kctd18	potassium channel tetramerisation domain containing 18 [Source:MGI Symbol;Acc:MGI:3603813]	GO:0003674(molecular_function);GO:0005575(cellular_component);GO:0008150(biological_process);GO:0051260(protein homooligomerization)	NA	2	1873,15,	0,3478	-170	-169	21.8
chr1	58118694	58118994	301	ENSMUSG00000064294	ENSMUST00000162011	protein_coding	Exon (ENSMUST00000040999/ENSMUSG00000064294, exon 3 of 35)	5508	Aox3	aldehyde oxidase 3 [Source:MGI Symbol;Acc:MGI:1918974]	GO:0004031(aldehyde oxidase activity);GO:0004854(xanthine dehydrogenase activity);GO:0005506(iron ion binding);GO:0005737(cytoplasm);GO:0005829(cytosol);GO:0009055(electron transfer activity);GO:0009115(xanthine catabolic process);GO:0016020(membrane);GO:0016021(integral component of membrane);GO:0016491(oxidoreductase activity);GO:0017144(drug metabolic process);GO:0022900(electron transport cha…	00280(Valine, leucine and isoleucine degradation);00350(Tyrosine metabolism);00380(Tryptophan metabolism);00750(Vitamin B6 metabolism);00760(Nicotinate and nicotinamide metabolism);00830(Retinol metabolism);00982(Drug metabolism - cytochrome P450);04630(Jak-STAT signaling pathway)	1	300,	0	-166	-164	7.12
chr1	58445570	58447917	2348	ENSMUSG00000026036	ENSMUST00000129759	nonsense_mediated_decay	5' UTR	0	Nif3l1	Ngg1 interacting factor 3-like 1 (S. pombe) [Source:MGI Symbol;Acc:MGI:1929485]	GO:0005515(protein binding);GO:0005634(nucleus);GO:0005737(cytoplasm);GO:0005739(mitochondrion);GO:0008134(transcription factor binding);GO:0030182(neuron differentiation);GO:0042802(identical protein binding);GO:0045893(positive regulation of transcription, DNA-templated);GO:1903507(negative regulation of nucleic acid-templated transcription)	NA	4	64,57,102,287,	0,158,1874,2060	-37.8	-36.6	5.39
chr1	58457802	58462159	4358	ENSMUSG00000026036	ENSMUST00000188295	retained_intron	3' UTR	117	Nif3l1	Ngg1 interacting factor 3-like 1 (S. pombe) [Source:MGI Symbol;Acc:MGI:1929485]	GO:0005515(protein binding);GO:0005634(nucleus);GO:0005737(cytoplasm);GO:0005739(mitochondrion);GO:0008134(transcription factor binding);GO:0030182(neuron differentiation);GO:0042802(identical protein binding);GO:0045893(positive regulation of transcription, DNA-templated);GO:1903507(negative regulation of nucleic acid-templated transcription)	NA	2	61,1019,	0,3338	-189	-187	9.63
chr1	58655538	58655831	294	ENSMUSG00000102059	ENSMUST00000188643	transcribed_unprocessed_pseudogene	Exon (ENSMUST00000185352/ENSMUSG00000102059, exon 2 of 2)	593	Gm20257	predicted gene, 20257 [Source:MGI Symbol;Acc:MGI:5012442]	NA	NA	1	293,	0	-27.8	-26.7	59
chr1	58711567	58713329	1763	ENSMUSG00000026031	ENSMUST00000114309	protein_coding	5' UTR	0	Cflar	CASP8 and FADD-like apoptosis regulator [Source:MGI Symbol;Acc:MGI:1336166]	GO:0001666(response to hypoxia);GO:0002020(protease binding);GO:0004197(cysteine-type endopeptidase activity);GO:0005123(death receptor binding);GO:0005515(protein binding);GO:0005737(cytoplasm);GO:0006508(proteolysis);GO:0006915(apoptotic process);GO:0006919(activation of cysteine-type endopeptidase activity involved in apoptotic process);GO:0007519(skeletal muscle tissue development);GO:0008047…	04064(NF-kappa B signaling pathway);04140(Autophagy - animal);04210(Apoptosis);04217(Necroptosis);04668(TNF signaling pathway);05142(Chagas disease (American trypanosomiasis));05160(Hepatitis C)	2	25,36,	0,1726	-2.7	-1.91	1.54
chr1	58713657	58713838	182	ENSMUSG00000026031	ENSMUST00000189858	retained_intron	5' UTR	-48	Cflar	CASP8 and FADD-like apoptosis regulator [Source:MGI Symbol;Acc:MGI:1336166]	GO:0001666(response to hypoxia);GO:0002020(protease binding);GO:0004197(cysteine-type endopeptidase activity);GO:0005123(death receptor binding);GO:0005515(protein binding);GO:0005737(cytoplasm);GO:0006508(proteolysis);GO:0006915(apoptotic process);GO:0006919(activation of cysteine-type endopeptidase activity involved in apoptotic process);GO:0007519(skeletal muscle tissue development);GO:0008047…	04064(NF-kappa B signaling pathway);04140(Autophagy - animal);04210(Apoptosis);04217(Necroptosis);04668(TNF signaling pathway);05142(Chagas disease (American trypanosomiasis));05160(Hepatitis C)	1	181,	0	-7.68	-6.76	1.8
chr1	58726330	58726720	391	ENSMUSG00000026031	ENSMUST00000123032	processed_transcript	5' UTR	-3832	Cflar	CASP8 and FADD-like apoptosis regulator [Source:MGI Symbol;Acc:MGI:1336166]	GO:0001666(response to hypoxia);GO:0002020(protease binding);GO:0004197(cysteine-type endopeptidase activity);GO:0005123(death receptor binding);GO:0005515(protein binding);GO:0005737(cytoplasm);GO:0006508(proteolysis);GO:0006915(apoptotic process);GO:0006919(activation of cysteine-type endopeptidase activity involved in apoptotic process);GO:0007519(skeletal muscle tissue development);GO:0008047…	04064(NF-kappa B signaling pathway);04140(Autophagy - animal);04210(Apoptosis);04217(Necroptosis);04668(TNF signaling pathway);05142(Chagas disease (American trypanosomiasis));05160(Hepatitis C)	1	390,	0	-197	-195	5.09
chr1	58740964	58754032	13069	ENSMUSG00000026031	ENSMUST00000123032	processed_transcript	3' UTR	10412	Cflar	CASP8 and FADD-like apoptosis regulator [Source:MGI Symbol;Acc:MGI:1336166]	GO:0001666(response to hypoxia);GO:0002020(protease binding);GO:0004197(cysteine-type endopeptidase activity);GO:0005123(death receptor binding);GO:0005515(protein binding);GO:0005737(cytoplasm);GO:0006508(proteolysis);GO:0006915(apoptotic process);GO:0006919(activation of cysteine-type endopeptidase activity involved in apoptotic process);GO:0007519(skeletal muscle tissue development);GO:0008047…	04064(NF-kappa B signaling pathway);04140(Autophagy - animal);04210(Apoptosis);04217(Necroptosis);04668(TNF signaling pathway);05142(Chagas disease (American trypanosomiasis));05160(Hepatitis C)	3	82,508,249,	0,11374,12819	-1890	-Inf	9.71
chr1	58755020	58755260	241	ENSMUSG00000026031	ENSMUST00000123032	processed_transcript	3' UTR	24468	Cflar	CASP8 and FADD-like apoptosis regulator [Source:MGI Symbol;Acc:MGI:1336166]	GO:0001666(response to hypoxia);GO:0002020(protease binding);GO:0004197(cysteine-type endopeptidase activity);GO:0005123(death receptor binding);GO:0005515(protein binding);GO:0005737(cytoplasm);GO:0006508(proteolysis);GO:0006915(apoptotic process);GO:0006919(activation of cysteine-type endopeptidase activity involved in apoptotic process);GO:0007519(skeletal muscle tissue development);GO:0008047…	04064(NF-kappa B signaling pathway);04140(Autophagy - animal);04210(Apoptosis);04217(Necroptosis);04668(TNF signaling pathway);05142(Chagas disease (American trypanosomiasis));05160(Hepatitis C)	1	240,	0	-11.2	-10.2	1.92
chr1	58756337	58756877	541	ENSMUSG00000026031	ENSMUST00000123032	processed_transcript	3' UTR	25785	Cflar	CASP8 and FADD-like apoptosis regulator [Source:MGI Symbol;Acc:MGI:1336166]	GO:0001666(response to hypoxia);GO:0002020(protease binding);GO:0004197(cysteine-type endopeptidase activity);GO:0005123(death receptor binding);GO:0005515(protein binding);GO:0005737(cytoplasm);GO:0006508(proteolysis);GO:0006915(apoptotic process);GO:0006919(activation of cysteine-type endopeptidase activity involved in apoptotic process);GO:0007519(skeletal muscle tissue development);GO:0008047…	04064(NF-kappa B signaling pathway);04140(Autophagy - animal);04210(Apoptosis);04217(Necroptosis);04668(TNF signaling pathway);05142(Chagas disease (American trypanosomiasis));05160(Hepatitis C)	1	540,	0	-72	-70.7	2.94
chr1	58758074	58758165	92	ENSMUSG00000100236	ENSMUST00000191399	processed_pseudogene	3' UTR	-27044	Gm3841	predicted gene 3841 [Source:MGI Symbol;Acc:MGI:3782013]	NA	NA	1	91,	0	-7.43	-6.52	1.6
chr1	58833756	58846668	12913	ENSMUSG00000026029	ENSMUST00000190213	protein_coding	Exon (ENSMUST00000027189/ENSMUSG00000026029, exon 7 of 9)	31103	Casp8	caspase 8 [Source:MGI Symbol;Acc:MGI:1261423]	GO:0001525(angiogenesis);GO:0001841(neural tube formation);GO:0004175(endopeptidase activity);GO:0004197(cysteine-type endopeptidase activity);GO:0005123(death receptor binding);GO:0005164(tumor necrosis factor receptor binding);GO:0005515(protein binding);GO:0005634(nucleus);GO:0005654(nucleoplasm);GO:0005737(cytoplasm);GO:0005739(mitochondrion);GO:0005829(cytosol);GO:0005886(plasma membrane);GO…	01524(Platinum drug resistance);04115(p53 signaling pathway);04210(Apoptosis);04215(Apoptosis - multiple species);04217(Necroptosis);04620(Toll-like receptor signaling pathway);04621(NOD-like receptor signaling pathway);04622(RIG-I-like receptor signaling pathway);04625(C-type lectin receptor signaling pathway);04657(IL-17 signaling pathway);04668(TNF signaling pathway);04932(Non-alcoholic fatty …	3	18,502,47,	0,10587,12865	-104	-102	4.13
chr1	58800402	58800551	150	ENSMUSG00000026029	ENSMUST00000165549	protein_coding	Exon (ENSMUST00000194726/ENSMUSG00000102719, exon 1 of 1)	-1951	Casp8	caspase 8 [Source:MGI Symbol;Acc:MGI:1261423]	GO:0001525(angiogenesis);GO:0001841(neural tube formation);GO:0004175(endopeptidase activity);GO:0004197(cysteine-type endopeptidase activity);GO:0005123(death receptor binding);GO:0005164(tumor necrosis factor receptor binding);GO:0005515(protein binding);GO:0005634(nucleus);GO:0005654(nucleoplasm);GO:0005737(cytoplasm);GO:0005739(mitochondrion);GO:0005829(cytosol);GO:0005886(plasma membrane);GO…	01524(Platinum drug resistance);04115(p53 signaling pathway);04210(Apoptosis);04215(Apoptosis - multiple species);04217(Necroptosis);04620(Toll-like receptor signaling pathway);04621(NOD-like receptor signaling pathway);04622(RIG-I-like receptor signaling pathway);04625(C-type lectin receptor signaling pathway);04657(IL-17 signaling pathway);04668(TNF signaling pathway);04932(Non-alcoholic fatty …	1	149,	0	-4.75	-3.89	1.91
chr1	59120072	59120252	181	ENSMUSG00000038079	ENSMUST00000094917	protein_coding	Exon (ENSMUST00000180570/ENSMUSG00000097573, exon 1 of 1)	0	Tmem237	transmembrane protein 237 [Source:MGI Symbol;Acc:MGI:2138365]	GO:0005515(protein binding);GO:0005929(cilium);GO:0016020(membrane);GO:0016021(integral component of membrane);GO:0030030(cell projection organization);GO:0030111(regulation of Wnt signaling pathway);GO:0032391(photoreceptor connecting cilium);GO:0035869(ciliary transition zone);GO:0042995(cell projection);GO:0060271(cilium assembly);GO:0120199(cone photoreceptor outer segment);GO:0120200(rod pho…	NA	1	180,	0	-3.79	-2.96	4.02
chr1	59120491	59120672	182	ENSMUSG00000097573	ENSMUST00000189096	antisense	Exon (ENSMUST00000180570/ENSMUSG00000097573, exon 1 of 1)	658	G730003C15Rik	RIKEN cDNA G730003C15 gene [Source:MGI Symbol;Acc:MGI:3641700]	NA	NA	1	181,	0	-6.45	-5.55	12.3
chr1	59482423	59483020	598	ENSMUSG00000041075	ENSMUST00000114246	protein_coding	5' UTR	0	Fzd7	frizzled class receptor 7 [Source:MGI Symbol;Acc:MGI:108570]	GO:0004888(transmembrane signaling receptor activity);GO:0004930(G protein-coupled receptor activity);GO:0005109(frizzled binding);GO:0005515(protein binding);GO:0005546(phosphatidylinositol-4,5-bisphosphate binding);GO:0005768(endosome);GO:0005886(plasma membrane);GO:0006355(regulation of transcription, DNA-templated);GO:0007165(signal transduction);GO:0007166(cell surface receptor signaling pat…	04150(mTOR signaling pathway);04310(Wnt signaling pathway);04390(Hippo signaling pathway);04550(Signaling pathways regulating pluripotency of stem cells);04916(Melanogenesis);04934(Cushing syndrome);05165(Human papillomavirus infection);05200(Pathways in cancer);05205(Proteoglycans in cancer);05217(Basal cell carcinoma);05224(Breast cancer);05225(Hepatocellular carcinoma);05226(Gastric cancer)	1	597,	0	-110	-108	13
chr1	59483347	59485137	1791	ENSMUSG00000041075	ENSMUST00000114246	protein_coding	3' UTR	923	Fzd7	frizzled class receptor 7 [Source:MGI Symbol;Acc:MGI:108570]	GO:0004888(transmembrane signaling receptor activity);GO:0004930(G protein-coupled receptor activity);GO:0005109(frizzled binding);GO:0005515(protein binding);GO:0005546(phosphatidylinositol-4,5-bisphosphate binding);GO:0005768(endosome);GO:0005886(plasma membrane);GO:0006355(regulation of transcription, DNA-templated);GO:0007165(signal transduction);GO:0007166(cell surface receptor signaling pat…	04150(mTOR signaling pathway);04310(Wnt signaling pathway);04390(Hippo signaling pathway);04550(Signaling pathways regulating pluripotency of stem cells);04916(Melanogenesis);04934(Cushing syndrome);05165(Human papillomavirus infection);05200(Pathways in cancer);05205(Proteoglycans in cancer);05217(Basal cell carcinoma);05224(Breast cancer);05225(Hepatocellular carcinoma);05226(Gastric cancer)	1	1790,	0	-645	-Inf	18.2
chr1	59707039	59711343	4305	ENSMUSG00000089093	ENSMUST00000158468	snoRNA	3' UTR	2249	Snord11	small nucleolar RNA, C/D box 11 [Source:MGI Symbol;Acc:MGI:3819516]	NA	NA	4	25,134,158,73,	0,1963,3455,4231	-33.9	-32.7	4.39
chr1	59712721	59712812	92	ENSMUSG00000089093	ENSMUST00000158468	snoRNA	3' UTR	7931	Snord11	small nucleolar RNA, C/D box 11 [Source:MGI Symbol;Acc:MGI:3819516]	NA	NA	1	91,	0	-2.09	-1.32	5.13
chr1	59763908	59764389	482	ENSMUSG00000067336	ENSMUST00000087435	protein_coding	5' UTR	508	Bmpr2	bone morphogenetic protein receptor, type II (serine/threonine kinase) [Source:MGI Symbol;Acc:MGI:1095407]	GO:0000166(nucleotide binding);GO:0001568(blood vessel development);GO:0001707(mesoderm formation);GO:0001893(maternal placenta development);GO:0001935(endothelial cell proliferation);GO:0001938(positive regulation of endothelial cell proliferation);GO:0001944(vasculature development);GO:0001946(lymphangiogenesis);GO:0001974(blood vessel remodeling);GO:0002063(chondrocyte development);GO:0003085(…	04060(Cytokine-cytokine receptor interaction);04350(TGF-beta signaling pathway);04360(Axon guidance);04390(Hippo signaling pathway);04550(Signaling pathways regulating pluripotency of stem cells);05206(MicroRNAs in cancer);05418(Fluid shear stress and atherosclerosis)	1	481,	0	-140	-138	5.63
chr1	59867474	59870712	3239	ENSMUSG00000067336	ENSMUST00000186246	retained_intron	3' UTR	15997	Bmpr2	bone morphogenetic protein receptor, type II (serine/threonine kinase) [Source:MGI Symbol;Acc:MGI:1095407]	GO:0000166(nucleotide binding);GO:0001568(blood vessel development);GO:0001707(mesoderm formation);GO:0001893(maternal placenta development);GO:0001935(endothelial cell proliferation);GO:0001938(positive regulation of endothelial cell proliferation);GO:0001944(vasculature development);GO:0001946(lymphangiogenesis);GO:0001974(blood vessel remodeling);GO:0002063(chondrocyte development);GO:0003085(…	04060(Cytokine-cytokine receptor interaction);04350(TGF-beta signaling pathway);04360(Axon guidance);04390(Hippo signaling pathway);04550(Signaling pathways regulating pluripotency of stem cells);05206(MicroRNAs in cancer);05418(Fluid shear stress and atherosclerosis)	2	1141,478,	0,2760	-3030	-Inf	7.43
chr1	59980196	59980437	242	ENSMUSG00000041040	ENSMUST00000189790	retained_intron	Exon (ENSMUST00000189790/ENSMUSG00000041040, exon 1 of 1)	1015	Fam117b	family with sequence similarity 117, member B [Source:MGI Symbol;Acc:MGI:1920000]	GO:0003674(molecular_function);GO:0008150(biological_process)	NA	1	241,	0	-6.31	-5.42	3.94
chr1	59981656	59982436	781	ENSMUSG00000041040	ENSMUST00000189790	retained_intron	3' UTR	2475	Fam117b	family with sequence similarity 117, member B [Source:MGI Symbol;Acc:MGI:1920000]	GO:0003674(molecular_function);GO:0008150(biological_process)	NA	1	780,	0	-696	-Inf	13.2
chr1	59982675	59982826	152	ENSMUSG00000041040	ENSMUST00000189790	retained_intron	3' UTR	3494	Fam117b	family with sequence similarity 117, member B [Source:MGI Symbol;Acc:MGI:1920000]	GO:0003674(molecular_function);GO:0008150(biological_process)	NA	1	151,	0	-26	-24.9	1.78
chr1	59932529	59932589	61	ENSMUSG00000103696	ENSMUST00000191628	TEC	Exon (ENSMUST00000191628/ENSMUSG00000103696, exon 1 of 1)	2841	Gm37531	predicted gene, 37531 [Source:MGI Symbol;Acc:MGI:5610759]	NA	NA	1	60,	0	-2.57	-1.78	3.49
chr1	60101334	60101425	92	ENSMUSG00000026017	ENSMUST00000191232	retained_intron	Exon (ENSMUST00000191232/ENSMUSG00000026017, exon 1 of 1)	88	Carf	calcium response factor [Source:MGI Symbol;Acc:MGI:2182269]	GO:0000978(RNA polymerase II cis-regulatory region sequence-specific DNA binding);GO:0001228(DNA-binding transcription activator activity, RNA polymerase II-specific);GO:0001652(granular component);GO:0003677(DNA binding);GO:0003700(DNA-binding transcription factor activity);GO:0005515(protein binding);GO:0005634(nucleus);GO:0035865(cellular response to potassium ion);GO:0045944(positive regulati…	NA	1	91,	0	-3.03	-2.22	3.51
chr1	60147418	60150808	3391	ENSMUSG00000026017	ENSMUST00000132949	nonsense_mediated_decay	3' UTR	5970	Carf	calcium response factor [Source:MGI Symbol;Acc:MGI:2182269]	GO:0000978(RNA polymerase II cis-regulatory region sequence-specific DNA binding);GO:0001228(DNA-binding transcription activator activity, RNA polymerase II-specific);GO:0001652(granular component);GO:0003677(DNA binding);GO:0003700(DNA-binding transcription factor activity);GO:0005515(protein binding);GO:0005634(nucleus);GO:0035865(cellular response to potassium ion);GO:0045944(positive regulati…	NA	3	62,370,228,	0,414,3162	-66.3	-65	8.77
chr1	60180628	60180935	308	ENSMUSG00000073664	ENSMUST00000187195	retained_intron	5' UTR	0	Nbeal1	neurobeachin like 1 [Source:MGI Symbol;Acc:MGI:2444343]	GO:0005515(protein binding);GO:0005829(cytosol);GO:0008104(protein localization);GO:0016020(membrane);GO:0019901(protein kinase binding)	NA	2	57,124,	0,183	-2.72	-1.93	2.52
chr1	60181533	60181684	152	ENSMUSG00000073664	ENSMUST00000187195	retained_intron	5' UTR	721	Nbeal1	neurobeachin like 1 [Source:MGI Symbol;Acc:MGI:2444343]	GO:0005515(protein binding);GO:0005829(cytosol);GO:0008104(protein localization);GO:0016020(membrane);GO:0019901(protein kinase binding)	NA	1	151,	0	-7.89	-6.98	4.11
chr1	60235039	60235370	332	ENSMUSG00000073664	ENSMUST00000188450	retained_intron	Exon (ENSMUST00000160834/ENSMUSG00000073664, exon 13 of 55)	-94	Nbeal1	neurobeachin like 1 [Source:MGI Symbol;Acc:MGI:2444343]	GO:0005515(protein binding);GO:0005829(cytosol);GO:0008104(protein localization);GO:0016020(membrane);GO:0019901(protein kinase binding)	NA	1	331,	0	-60.7	-59.4	4.07
chr1	60260244	60260784	541	ENSMUSG00000073664	ENSMUST00000035569	protein_coding	Exon (ENSMUST00000160834/ENSMUSG00000073664, exon 27 of 55)	0	Nbeal1	neurobeachin like 1 [Source:MGI Symbol;Acc:MGI:2444343]	GO:0005515(protein binding);GO:0005829(cytosol);GO:0008104(protein localization);GO:0016020(membrane);GO:0019901(protein kinase binding)	NA	1	540,	0	-298	-296	11.3
chr1	60330895	60331315	421	ENSMUSG00000049439	ENSMUST00000114202	retained_intron	3' UTR	-12008	Cyp20a1	cytochrome P450, family 20, subfamily a, polypeptide 1 [Source:MGI Symbol;Acc:MGI:1925201]	GO:0004497(monooxygenase activity);GO:0005506(iron ion binding);GO:0016020(membrane);GO:0016021(integral component of membrane);GO:0016491(oxidoreductase activity);GO:0016705(oxidoreductase activity, acting on paired donors, with incorporation or reduction of molecular oxygen);GO:0020037(heme binding);GO:0046872(metal ion binding);GO:0055114(oxidation-reduction process)	NA	1	420,	0	-280	-279	6.04
chr1	60470791	60477382	6592	ENSMUSG00000026782	ENSMUST00000190158	protein_coding	3' UTR	31849	Abi2	abl-interactor 2 [Source:MGI Symbol;Acc:MGI:106913]	GO:0005515(protein binding);GO:0005737(cytoplasm);GO:0005829(cytosol);GO:0005856(cytoskeleton);GO:0005884(actin filament);GO:0005912(adherens junction);GO:0007399(nervous system development);GO:0007611(learning or memory);GO:0008154(actin polymerization or depolymerization);GO:0016358(dendrite development);GO:0016477(cell migration);GO:0016601(Rac protein signal transduction);GO:0017124(SH3 domai…	04810(Regulation of actin cytoskeleton)	2	48,643,	0,5948	-462	-Inf	8.66
chr1	60764622	60770224	5603	ENSMUSG00000085965	ENSMUST00000130082	lincRNA	3' UTR	-8619	2310016D23Rik	RIKEN cDNA 2310016D23 gene [Source:MGI Symbol;Acc:MGI:1923693]	NA	NA	3	4,116,568,	0,654,5034	-199	-198	26.2
chr1	60770790	60771478	689	ENSMUSG00000085965	ENSMUST00000130082	lincRNA	3' UTR	-7365	2310016D23Rik	RIKEN cDNA 2310016D23 gene [Source:MGI Symbol;Acc:MGI:1923693]	NA	NA	1	688,	0	-142	-141	11.5
chr1	60909075	60909165	91	ENSMUSG00000026011	ENSMUST00000097720	protein_coding	5' UTR	-6	Ctla4	cytotoxic T-lymphocyte-associated protein 4 [Source:MGI Symbol;Acc:MGI:88556]	GO:0005794(Golgi apparatus);GO:0005886(plasma membrane);GO:0005887(integral component of plasma membrane);GO:0006955(immune response);GO:0006974(cellular response to DNA damage stimulus);GO:0009897(external side of plasma membrane);GO:0016020(membrane);GO:0016021(integral component of membrane);GO:0030889(negative regulation of B cell proliferation);GO:0042129(regulation of T cell proliferation);…	04514(Cell adhesion molecules (CAMs));04660(T cell receptor signaling pathway);05320(Autoimmune thyroid disease);05323(Rheumatoid arthritis)	1	90,	0	-5.4	-4.53	1.91
chr1	60909224	60912428	3205	ENSMUSG00000026011	ENSMUST00000097720	protein_coding	Exon (ENSMUST00000124816/ENSMUSG00000026011, exon 4 of 4)	53	Ctla4	cytotoxic T-lymphocyte-associated protein 4 [Source:MGI Symbol;Acc:MGI:88556]	GO:0005794(Golgi apparatus);GO:0005886(plasma membrane);GO:0005887(integral component of plasma membrane);GO:0006955(immune response);GO:0006974(cellular response to DNA damage stimulus);GO:0009897(external side of plasma membrane);GO:0016020(membrane);GO:0016021(integral component of membrane);GO:0030889(negative regulation of B cell proliferation);GO:0042129(regulation of T cell proliferation);…	04514(Cell adhesion molecules (CAMs));04660(T cell receptor signaling pathway);05320(Autoimmune thyroid disease);05323(Rheumatoid arthritis)	2	55,6,	0,3198	-7.39	-6.48	1.83
chr1	60912487	60912697	211	ENSMUSG00000026011	ENSMUST00000097720	protein_coding	Exon (ENSMUST00000124816/ENSMUSG00000026011, exon 4 of 4)	3316	Ctla4	cytotoxic T-lymphocyte-associated protein 4 [Source:MGI Symbol;Acc:MGI:88556]	GO:0005794(Golgi apparatus);GO:0005886(plasma membrane);GO:0005887(integral component of plasma membrane);GO:0006955(immune response);GO:0006974(cellular response to DNA damage stimulus);GO:0009897(external side of plasma membrane);GO:0016020(membrane);GO:0016021(integral component of membrane);GO:0030889(negative regulation of B cell proliferation);GO:0042129(regulation of T cell proliferation);…	04514(Cell adhesion molecules (CAMs));04660(T cell receptor signaling pathway);05320(Autoimmune thyroid disease);05323(Rheumatoid arthritis)	1	210,	0	-5.86	-4.98	1.71
chr1	60977956	60978016	61	ENSMUSG00000026009	ENSMUST00000102827	protein_coding	5' UTR	29	Icos	inducible T cell co-stimulator [Source:MGI Symbol;Acc:MGI:1858745]	GO:0002517(T cell tolerance induction);GO:0005515(protein binding);GO:0005887(integral component of plasma membrane);GO:0009897(external side of plasma membrane);GO:0016020(membrane);GO:0016021(integral component of membrane);GO:0031295(T cell costimulation);GO:0098609(cell-cell adhesion)	04514(Cell adhesion molecules (CAMs));04660(T cell receptor signaling pathway);04672(Intestinal immune network for IgA production);05340(Primary immunodeficiency)	1	60,	0	-3.27	-2.45	5.48
chr1	60997725	60998054	330	ENSMUSG00000102561	ENSMUST00000193733	TEC	3' UTR	8246	Gm37039	predicted gene, 37039 [Source:MGI Symbol;Acc:MGI:5610267]	NA	NA	1	329,	0	-54.5	-53.3	4.93
chr1	62345056	62479517	134462	ENSMUSG00000102359	ENSMUST00000195466	TEC	Exon (ENSMUST00000075374/ENSMUSG00000052062, exon 18 of 23)	97903	Gm38351	predicted gene, 38351 [Source:MGI Symbol;Acc:MGI:5611579]	NA	NA	3	51,111,19,	0,94954,134442	-9.93	-8.99	2.63
chr1	62637819	62638389	571	ENSMUSG00000084333	ENSMUST00000118720	processed_pseudogene	3' UTR	-22450	Gm11599	predicted gene 11599 [Source:MGI Symbol;Acc:MGI:3651840]	NA	NA	1	570,	0	-68.6	-67.3	5.02
chr1	62638988	62639827	840	ENSMUSG00000084333	ENSMUST00000118720	processed_pseudogene	3' UTR	-21012	Gm11599	predicted gene 11599 [Source:MGI Symbol;Acc:MGI:3651840]	NA	NA	1	839,	0	-102	-101	5.51
chr1	61655641	61655731	91	ENSMUSG00000103656	ENSMUST00000194820	TEC	Exon (ENSMUST00000194820/ENSMUSG00000103656, exon 1 of 1)	1218	Gm37205	predicted gene, 37205 [Source:MGI Symbol;Acc:MGI:5610433]	NA	NA	1	90,	0	-3.36	-2.54	2.53
chr1	62703344	62704154	811	ENSMUSG00000025969	ENSMUST00000027112	protein_coding	5' UTR	0	Nrp2	neuropilin 2 [Source:MGI Symbol;Acc:MGI:1100492]	GO:0001525(angiogenesis);GO:0001755(neural crest cell migration);GO:0001764(neuron migration);GO:0003148(outflow tract septum morphogenesis);GO:0005021(vascular endothelial growth factor-activated receptor activity);GO:0005515(protein binding);GO:0005886(plasma membrane);GO:0007275(multicellular organism development);GO:0007399(nervous system development);GO:0007411(axon guidance);GO:0007507(hear…	NA	1	810,	0	-165	-164	22.3
chr1	62797001	62797182	182	ENSMUSG00000103032	ENSMUST00000192219	TEC	3' UTR	-12120	Gm37121	predicted gene, 37121 [Source:MGI Symbol;Acc:MGI:5610349]	NA	NA	1	181,	0	-23.2	-22.1	1.93
chr1	62798440	62798561	122	ENSMUSG00000103032	ENSMUST00000192219	TEC	3' UTR	-10741	Gm37121	predicted gene, 37121 [Source:MGI Symbol;Acc:MGI:5610349]	NA	NA	1	121,	0	-10.4	-9.48	2.18
chr1	62815397	62816027	631	ENSMUSG00000103032	ENSMUST00000192219	TEC	3' UTR	6095	Gm37121	predicted gene, 37121 [Source:MGI Symbol;Acc:MGI:5610349]	NA	NA	1	630,	0	-1100	-Inf	12.1
chr1	62816985	62817346	362	ENSMUSG00000103032	ENSMUST00000192219	TEC	3' UTR	7683	Gm37121	predicted gene, 37121 [Source:MGI Symbol;Acc:MGI:5610349]	NA	NA	1	361,	0	-161	-160	4.35
chr1	63114283	63114344	62	ENSMUSG00000040865	ENSMUST00000137511	protein_coding	Exon (ENSMUST00000186786/ENSMUSG00000084799, exon 1 of 1)	0	Ino80d	INO80 complex subunit D [Source:MGI Symbol;Acc:MGI:3027003]	GO:0003674(molecular_function);GO:0005634(nucleus);GO:0006281(DNA repair);GO:0006310(DNA recombination);GO:0006974(cellular response to DNA damage stimulus);GO:0008150(biological_process)	NA	1	61,	0	-2.29	-1.51	2.63
chr1	63114403	63115094	692	ENSMUSG00000040865	ENSMUST00000097718	protein_coding	Exon (ENSMUST00000186436/ENSMUSG00000084799, exon 2 of 2)	0	Ino80d	INO80 complex subunit D [Source:MGI Symbol;Acc:MGI:3027003]	GO:0003674(molecular_function);GO:0005634(nucleus);GO:0006281(DNA repair);GO:0006310(DNA recombination);GO:0006974(cellular response to DNA damage stimulus);GO:0008150(biological_process)	NA	1	691,	0	-9.15	-8.22	4.36
chr1	63178416	63178892	477	ENSMUSG00000064612	ENSMUST00000082678	snoRNA	3' UTR	0	Gm26457	predicted gene, 26457 [Source:MGI Symbol;Acc:MGI:5456234]	NA	NA	2	149,61,	0,415	-14.2	-13.2	1.51
chr1	63592616	63593487	872	ENSMUSG00000025964	ENSMUST00000141545	retained_intron	3' UTR	7593	Adam23	a disintegrin and metallopeptidase domain 23 [Source:MGI Symbol;Acc:MGI:1345162]	GO:0004222(metalloendopeptidase activity);GO:0005515(protein binding);GO:0005576(extracellular region);GO:0005886(plasma membrane);GO:0006508(proteolysis);GO:0007155(cell adhesion);GO:0008237(metallopeptidase activity);GO:0016020(membrane);GO:0016021(integral component of membrane);GO:1990830(cellular response to leukemia inhibitory factor)	NA	1	871,	0	-59.4	-58.1	7.13
chr1	63595765	63595826	62	ENSMUSG00000025964	ENSMUST00000141545	retained_intron	3' UTR	10742	Adam23	a disintegrin and metallopeptidase domain 23 [Source:MGI Symbol;Acc:MGI:1345162]	GO:0004222(metalloendopeptidase activity);GO:0005515(protein binding);GO:0005576(extracellular region);GO:0005886(plasma membrane);GO:0006508(proteolysis);GO:0007155(cell adhesion);GO:0008237(metallopeptidase activity);GO:0016020(membrane);GO:0016021(integral component of membrane);GO:1990830(cellular response to leukemia inhibitory factor)	NA	1	61,	0	-3.76	-2.93	3.25
chr1	63731531	63732191	661	ENSMUSG00000025962	ENSMUST00000128621	retained_intron	Exon (ENSMUST00000027103/ENSMUSG00000025962, exon 2 of 12)	888	Fastkd2	FAST kinase domains 2 [Source:MGI Symbol;Acc:MGI:1922869]	GO:0003723(RNA binding);GO:0004672(protein kinase activity);GO:0005654(nucleoplasm);GO:0005739(mitochondrion);GO:0019843(rRNA binding);GO:0035770(ribonucleoprotein granule);GO:0042254(ribosome biogenesis);GO:0042645(mitochondrial nucleoid);GO:0044528(regulation of mitochondrial mRNA stability);GO:0045171(intercellular bridge);GO:0070131(positive regulation of mitochondrial translation);GO:1902775…	NA	1	660,	0	-154	-153	9.23
chr1	63967686	63968134	449	ENSMUSG00000044689	ENSMUST00000133244	lincRNA	Exon (ENSMUST00000133244/ENSMUSG00000044689, exon 2 of 2)	2959	Gm13749	predicted gene 13749 [Source:MGI Symbol;Acc:MGI:3649721]	NA	NA	1	448,	0	-16.4	-15.4	51.3
chr1	63968461	63968671	211	ENSMUSG00000044689	ENSMUST00000133244	lincRNA	Exon (ENSMUST00000133244/ENSMUSG00000044689, exon 2 of 2)	3734	Gm13749	predicted gene 13749 [Source:MGI Symbol;Acc:MGI:3649721]	NA	NA	1	210,	0	-7.05	-6.14	23.6
chr1	64561953	64562014	62	ENSMUSG00000025958	ENSMUST00000187035	retained_intron	Exon (ENSMUST00000187035/ENSMUSG00000025958, exon 1 of 1)	1028	Creb1	cAMP responsive element binding protein 1 [Source:MGI Symbol;Acc:MGI:88494]	GO:0000785(chromatin);GO:0000790(nuclear chromatin);GO:0000976(transcription regulatory region sequence-specific DNA binding);GO:0000978(RNA polymerase II cis-regulatory region sequence-specific DNA binding);GO:0000981(DNA-binding transcription factor activity, RNA polymerase II-specific);GO:0001102(RNA polymerase II activating transcription factor binding);GO:0001225(RNA polymerase II transcript…	04022(cGMP-PKG signaling pathway);04024(cAMP signaling pathway);04151(PI3K-Akt signaling pathway);04152(AMPK signaling pathway);04211(Longevity regulating pathway);04261(Adrenergic signaling in cardiomyocytes);04380(Osteoclast differentiation);04612(Antigen processing and presentation);04668(TNF signaling pathway);04710(Circadian rhythm);04713(Circadian entrainment);04714(Thermogenesis);04725(Cho…	1	61,	0	-1.96	-1.2	1.66
chr1	64562252	64562313	62	ENSMUSG00000025958	ENSMUST00000187035	retained_intron	Exon (ENSMUST00000187035/ENSMUSG00000025958, exon 1 of 1)	1327	Creb1	cAMP responsive element binding protein 1 [Source:MGI Symbol;Acc:MGI:88494]	GO:0000785(chromatin);GO:0000790(nuclear chromatin);GO:0000976(transcription regulatory region sequence-specific DNA binding);GO:0000978(RNA polymerase II cis-regulatory region sequence-specific DNA binding);GO:0000981(DNA-binding transcription factor activity, RNA polymerase II-specific);GO:0001102(RNA polymerase II activating transcription factor binding);GO:0001225(RNA polymerase II transcript…	04022(cGMP-PKG signaling pathway);04024(cAMP signaling pathway);04151(PI3K-Akt signaling pathway);04152(AMPK signaling pathway);04211(Longevity regulating pathway);04261(Adrenergic signaling in cardiomyocytes);04380(Osteoclast differentiation);04612(Antigen processing and presentation);04668(TNF signaling pathway);04710(Circadian rhythm);04713(Circadian entrainment);04714(Thermogenesis);04725(Cho…	1	61,	0	-2.58	-1.79	2.03
chr1	64576198	64576556	359	ENSMUSG00000025958	ENSMUST00000190979	retained_intron	3' UTR	0	Creb1	cAMP responsive element binding protein 1 [Source:MGI Symbol;Acc:MGI:88494]	GO:0000785(chromatin);GO:0000790(nuclear chromatin);GO:0000976(transcription regulatory region sequence-specific DNA binding);GO:0000978(RNA polymerase II cis-regulatory region sequence-specific DNA binding);GO:0000981(DNA-binding transcription factor activity, RNA polymerase II-specific);GO:0001102(RNA polymerase II activating transcription factor binding);GO:0001225(RNA polymerase II transcript…	04022(cGMP-PKG signaling pathway);04024(cAMP signaling pathway);04151(PI3K-Akt signaling pathway);04152(AMPK signaling pathway);04211(Longevity regulating pathway);04261(Adrenergic signaling in cardiomyocytes);04380(Osteoclast differentiation);04612(Antigen processing and presentation);04668(TNF signaling pathway);04710(Circadian rhythm);04713(Circadian entrainment);04714(Thermogenesis);04725(Cho…	2	131,169,	0,189	-74.6	-73.3	14.2
chr1	64579129	64597752	18624	ENSMUSG00000025958	ENSMUST00000190979	retained_intron	3' UTR	2741	Creb1	cAMP responsive element binding protein 1 [Source:MGI Symbol;Acc:MGI:88494]	GO:0000785(chromatin);GO:0000790(nuclear chromatin);GO:0000976(transcription regulatory region sequence-specific DNA binding);GO:0000978(RNA polymerase II cis-regulatory region sequence-specific DNA binding);GO:0000981(DNA-binding transcription factor activity, RNA polymerase II-specific);GO:0001102(RNA polymerase II activating transcription factor binding);GO:0001225(RNA polymerase II transcript…	04022(cGMP-PKG signaling pathway);04024(cAMP signaling pathway);04151(PI3K-Akt signaling pathway);04152(AMPK signaling pathway);04211(Longevity regulating pathway);04261(Adrenergic signaling in cardiomyocytes);04380(Osteoclast differentiation);04612(Antigen processing and presentation);04668(TNF signaling pathway);04710(Circadian rhythm);04713(Circadian entrainment);04714(Thermogenesis);04725(Cho…	2	21,519,	0,18104	-1080	-Inf	26.8
chr1	64721706	64723887	2182	ENSMUSG00000102140	ENSMUST00000194323	TEC	3' UTR	-12353	Gm38058	predicted gene, 38058 [Source:MGI Symbol;Acc:MGI:5611286]	NA	NA	2	83,365,	0,1816	-84.1	-82.7	10.3
chr1	64736568	64736898	331	ENSMUSG00000102140	ENSMUST00000194323	TEC	Exon (ENSMUST00000194323/ENSMUSG00000102140, exon 1 of 1)	328	Gm38058	predicted gene, 38058 [Source:MGI Symbol;Acc:MGI:5611286]	NA	NA	1	330,	0	-44.5	-43.4	5.69
chr1	65208812	65209353	542	ENSMUSG00000025949	ENSMUST00000190847	retained_intron	Exon (ENSMUST00000213081/ENSMUSG00000025949, exon 10 of 10)	12052	Pikfyve	phosphoinositide kinase, FYVE type zinc finger containing [Source:MGI Symbol;Acc:MGI:1335106]	GO:0000139(Golgi membrane);GO:0000166(nucleotide binding);GO:0000285(1-phosphatidylinositol-3-phosphate 5-kinase activity);GO:0004674(protein serine/threonine kinase activity);GO:0005515(protein binding);GO:0005524(ATP binding);GO:0005768(endosome);GO:0005829(cytosol);GO:0005911(cell-cell junction);GO:0006612(protein targeting to membrane);GO:0008270(zinc ion binding);GO:0010008(endosome membrane…	00562(Inositol phosphate metabolism);04070(Phosphatidylinositol signaling system);04145(Phagosome);04810(Regulation of actin cytoskeleton)	1	541,	0	-24.3	-23.2	11.3
chr1	65246292	65250189	3898	ENSMUSG00000025946	ENSMUST00000140190	protein_coding	3' UTR	-31867	Pth2r	parathyroid hormone 2 receptor [Source:MGI Symbol;Acc:MGI:2180917]	GO:0004888(transmembrane signaling receptor activity);GO:0004930(G protein-coupled receptor activity);GO:0004991(parathyroid hormone receptor activity);GO:0005886(plasma membrane);GO:0007165(signal transduction);GO:0007166(cell surface receptor signaling pathway);GO:0007186(G protein-coupled receptor signaling pathway);GO:0007188(adenylate cyclase-modulating G protein-coupled receptor signaling p…	04080(Neuroactive ligand-receptor interaction)	2	926,4,	0,3893	-224	-222	12.2
chr1	65273034	65273930	897	ENSMUSG00000025946	ENSMUST00000140190	protein_coding	3' UTR	-8126	Pth2r	parathyroid hormone 2 receptor [Source:MGI Symbol;Acc:MGI:2180917]	GO:0004888(transmembrane signaling receptor activity);GO:0004930(G protein-coupled receptor activity);GO:0004991(parathyroid hormone receptor activity);GO:0005886(plasma membrane);GO:0007165(signal transduction);GO:0007166(cell surface receptor signaling pathway);GO:0007186(G protein-coupled receptor signaling pathway);GO:0007188(adenylate cyclase-modulating G protein-coupled receptor signaling p…	04080(Neuroactive ligand-receptor interaction)	2	73,288,	0,608	-86.2	-84.8	7.27
chr1	66364774	66380757	15984	ENSMUSG00000015222	ENSMUST00000173855	protein_coding	5' UTR	0	Map2	microtubule-associated protein 2 [Source:MGI Symbol;Acc:MGI:97175]	GO:0000226(microtubule cytoskeleton organization);GO:0001578(microtubule bundle formation);GO:0002162(dystroglycan binding);GO:0003779(actin binding);GO:0005515(protein binding);GO:0005516(calmodulin binding);GO:0005519(cytoskeletal regulatory protein binding);GO:0005737(cytoplasm);GO:0005790(smooth endoplasmic reticulum);GO:0005791(rough endoplasmic reticulum);GO:0005856(cytoskeleton);GO:0005874…	NA	2	2,269,	0,15714	-25.7	-24.6	6.25
chr1	66412535	66412836	302	ENSMUSG00000015222	ENSMUST00000133522	processed_transcript	Exon (ENSMUST00000114013/ENSMUSG00000015222, exon 7 of 15)	-2425	Map2	microtubule-associated protein 2 [Source:MGI Symbol;Acc:MGI:97175]	GO:0000226(microtubule cytoskeleton organization);GO:0001578(microtubule bundle formation);GO:0002162(dystroglycan binding);GO:0003779(actin binding);GO:0005515(protein binding);GO:0005516(calmodulin binding);GO:0005519(cytoskeletal regulatory protein binding);GO:0005737(cytoplasm);GO:0005790(smooth endoplasmic reticulum);GO:0005791(rough endoplasmic reticulum);GO:0005856(cytoskeleton);GO:0005874…	NA	1	301,	0	-8.16	-7.23	4.19
chr1	66414903	66415024	122	ENSMUSG00000015222	ENSMUST00000133522	processed_transcript	Exon (ENSMUST00000114013/ENSMUSG00000015222, exon 7 of 15)	-237	Map2	microtubule-associated protein 2 [Source:MGI Symbol;Acc:MGI:97175]	GO:0000226(microtubule cytoskeleton organization);GO:0001578(microtubule bundle formation);GO:0002162(dystroglycan binding);GO:0003779(actin binding);GO:0005515(protein binding);GO:0005516(calmodulin binding);GO:0005519(cytoskeletal regulatory protein binding);GO:0005737(cytoplasm);GO:0005790(smooth endoplasmic reticulum);GO:0005791(rough endoplasmic reticulum);GO:0005856(cytoskeleton);GO:0005874…	NA	1	121,	0	-3.89	-3.05	8.21
chr1	66439165	66439406	242	ENSMUSG00000065694	ENSMUST00000083760	snRNA	3' UTR	3083	Gm25411	predicted gene, 25411 [Source:MGI Symbol;Acc:MGI:5455188]	NA	NA	1	241,	0	-18.3	-17.3	4.49
chr1	66701249	66701310	62	ENSMUSG00000026005	ENSMUST00000190404	nonsense_mediated_decay	3' UTR	342	Rpe	ribulose-5-phosphate-3-epimerase [Source:MGI Symbol;Acc:MGI:1913896]	GO:0003824(catalytic activity);GO:0004750(ribulose-phosphate 3-epimerase activity);GO:0005829(cytosol);GO:0005975(carbohydrate metabolic process);GO:0006098(pentose-phosphate shunt);GO:0009052(pentose-phosphate shunt, non-oxidative branch);GO:0016020(membrane);GO:0016021(integral component of membrane);GO:0016853(isomerase activity);GO:0016857(racemase and epimerase activity, acting on carbohydra…	00030(Pentose phosphate pathway);00040(Pentose and glucuronate interconversions)	1	61,	0	-2.1	-1.33	2.09
chr1	66717799	66717980	182	ENSMUSG00000026005	ENSMUST00000190404	nonsense_mediated_decay	3' UTR	16892	Rpe	ribulose-5-phosphate-3-epimerase [Source:MGI Symbol;Acc:MGI:1913896]	GO:0003824(catalytic activity);GO:0004750(ribulose-phosphate 3-epimerase activity);GO:0005829(cytosol);GO:0005975(carbohydrate metabolic process);GO:0006098(pentose-phosphate shunt);GO:0009052(pentose-phosphate shunt, non-oxidative branch);GO:0016020(membrane);GO:0016021(integral component of membrane);GO:0016853(isomerase activity);GO:0016857(racemase and epimerase activity, acting on carbohydra…	00030(Pentose phosphate pathway);00040(Pentose and glucuronate interconversions)	1	181,	0	-7.82	-6.9	2.02
chr1	66776584	66776645	62	ENSMUSG00000102776	ENSMUST00000195562	TEC	Exon (ENSMUST00000195562/ENSMUSG00000102776, exon 1 of 1)	1073	Gm38162	predicted gene, 38162 [Source:MGI Symbol;Acc:MGI:5611390]	NA	NA	1	61,	0	-2.52	-1.73	2.93
chr1	66778614	66778824	211	ENSMUSG00000102776	ENSMUST00000195562	TEC	Exon (ENSMUST00000195562/ENSMUSG00000102776, exon 1 of 1)	3103	Gm38162	predicted gene, 38162 [Source:MGI Symbol;Acc:MGI:5611390]	NA	NA	1	210,	0	-3.05	-2.24	2.13
chr1	69923783	69924113	331	ENSMUSG00000053153	ENSMUST00000161310	processed_transcript	3' UTR	-27508	Spag16	sperm associated antigen 16 [Source:MGI Symbol;Acc:MGI:1913972]	GO:0005515(protein binding);GO:0005737(cytoplasm);GO:0005856(cytoskeleton);GO:0005929(cilium);GO:0005930(axoneme);GO:0007288(sperm axoneme assembly);GO:0030030(cell projection organization);GO:0031514(motile cilium);GO:0035082(axoneme assembly);GO:0036126(sperm flagellum);GO:0042995(cell projection);GO:0060271(cilium assembly);GO:1990716(axonemal central apparatus)	NA	1	330,	0	-6.08	-5.19	1.9
chr1	69924172	69924233	62	ENSMUSG00000053153	ENSMUST00000161310	processed_transcript	3' UTR	-27388	Spag16	sperm associated antigen 16 [Source:MGI Symbol;Acc:MGI:1913972]	GO:0005515(protein binding);GO:0005737(cytoplasm);GO:0005856(cytoskeleton);GO:0005929(cilium);GO:0005930(axoneme);GO:0007288(sperm axoneme assembly);GO:0030030(cell projection organization);GO:0031514(motile cilium);GO:0035082(axoneme assembly);GO:0036126(sperm flagellum);GO:0042995(cell projection);GO:0060271(cilium assembly);GO:1990716(axonemal central apparatus)	NA	1	61,	0	-2.62	-1.83	1.86
chr1	71579271	71579332	62	ENSMUSG00000026192	ENSMUST00000154855	retained_intron	3' UTR	10405	Atic	5-aminoimidazole-4-carboxamide ribonucleotide formyltransferase/IMP cyclohydrolase [Source:MGI Symbol;Acc:MGI:1351352]	GO:0003360(brainstem development);GO:0003824(catalytic activity);GO:0003937(IMP cyclohydrolase activity);GO:0004643(phosphoribosylaminoimidazolecarboxamide formyltransferase activity);GO:0005739(mitochondrion);GO:0005829(cytosol);GO:0005886(plasma membrane);GO:0006164(purine nucleotide biosynthetic process);GO:0006189('de novo' IMP biosynthetic process);GO:0008152(metabolic process);GO:0009116(nu…	00230(Purine metabolism);00670(One carbon pool by folate);01523(Antifolate resistance)	1	61,	0	-4.53	-3.67	3.34
chr1	72585979	72586369	391	ENSMUSG00000039354	ENSMUST00000150725	retained_intron	Exon (ENSMUST00000145868/ENSMUSG00000039354, exon 3 of 3)	341	Smarcal1	SWI/SNF related matrix associated, actin dependent regulator of chromatin, subfamily a-like 1 [Source:MGI Symbol;Acc:MGI:1859183]	GO:0000166(nucleotide binding);GO:0000733(DNA strand renaturation);GO:0003678(DNA helicase activity);GO:0004386(helicase activity);GO:0005524(ATP binding);GO:0005634(nucleus);GO:0005662(DNA replication factor A complex);GO:0006259(DNA metabolic process);GO:0006281(DNA repair);GO:0006303(double-strand break repair via nonhomologous end joining);GO:0006357(regulation of transcription by RNA polymer…	NA	1	390,	0	-67.6	-66.3	6.5
chr1	74158497	74158976	480	ENSMUSG00000026180	ENSMUST00000106899	protein_coding	Exon (ENSMUST00000027372/ENSMUSG00000026180, exon 2 of 3)	4506	Cxcr2	chemokine (C-X-C motif) receptor 2 [Source:MGI Symbol;Acc:MGI:105303]	GO:0002438(acute inflammatory response to antigenic stimulus);GO:0002690(positive regulation of leukocyte chemotaxis);GO:0004918(interleukin-8 receptor activity);GO:0004930(G protein-coupled receptor activity);GO:0004950(chemokine receptor activity);GO:0005515(protein binding);GO:0005654(nucleoplasm);GO:0005886(plasma membrane);GO:0006935(chemotaxis);GO:0006955(immune response);GO:0006968(cellula…	04060(Cytokine-cytokine receptor interaction);04062(Chemokine signaling pathway);04072(Phospholipase D signaling pathway);04144(Endocytosis);05163(Human cytomegalovirus infection)	1	479,	0	-172	-171	11.4
chr1	74159244	74159633	390	ENSMUSG00000026180	ENSMUST00000106899	protein_coding	3' UTR	5253	Cxcr2	chemokine (C-X-C motif) receptor 2 [Source:MGI Symbol;Acc:MGI:105303]	GO:0002438(acute inflammatory response to antigenic stimulus);GO:0002690(positive regulation of leukocyte chemotaxis);GO:0004918(interleukin-8 receptor activity);GO:0004930(G protein-coupled receptor activity);GO:0004950(chemokine receptor activity);GO:0005515(protein binding);GO:0005654(nucleoplasm);GO:0005886(plasma membrane);GO:0006935(chemotaxis);GO:0006955(immune response);GO:0006968(cellula…	04060(Cytokine-cytokine receptor interaction);04062(Chemokine signaling pathway);04072(Phospholipase D signaling pathway);04144(Endocytosis);05163(Human cytomegalovirus infection)	1	389,	0	-305	-303	8.87
chr1	74160887	74161216	330	ENSMUSG00000026180	ENSMUST00000106899	protein_coding	3' UTR	6896	Cxcr2	chemokine (C-X-C motif) receptor 2 [Source:MGI Symbol;Acc:MGI:105303]	GO:0002438(acute inflammatory response to antigenic stimulus);GO:0002690(positive regulation of leukocyte chemotaxis);GO:0004918(interleukin-8 receptor activity);GO:0004930(G protein-coupled receptor activity);GO:0004950(chemokine receptor activity);GO:0005515(protein binding);GO:0005654(nucleoplasm);GO:0005886(plasma membrane);GO:0006935(chemotaxis);GO:0006955(immune response);GO:0006968(cellula…	04060(Cytokine-cytokine receptor interaction);04062(Chemokine signaling pathway);04072(Phospholipase D signaling pathway);04144(Endocytosis);05163(Human cytomegalovirus infection)	1	329,	0	-15.6	-14.5	48.8
chr1	74267790	74268209	420	ENSMUSG00000064272	ENSMUST00000077985	protein_coding	3' UTR	-10341	Gpbar1	G protein-coupled bile acid receptor 1 [Source:MGI Symbol;Acc:MGI:2653863]	GO:0004930(G protein-coupled receptor activity);GO:0005737(cytoplasm);GO:0005886(plasma membrane);GO:0007165(signal transduction);GO:0007186(G protein-coupled receptor signaling pathway);GO:0016020(membrane);GO:0016021(integral component of membrane);GO:0038181(bile acid receptor activity);GO:0038182(G protein-coupled bile acid receptor activity);GO:0038184(cell surface bile acid receptor signali…	NA	1	419,	0	-676	-Inf	2.62
chr1	74352019	74352229	211	ENSMUSG00000073650	ENSMUST00000097697	protein_coding	3' UTR	-9879	Catip	ciliogenesis associated TTC17 interacting protein [Source:MGI Symbol;Acc:MGI:2685062]	GO:0003674(molecular_function);GO:0005634(nucleus);GO:0005737(cytoplasm);GO:0005856(cytoskeleton);GO:0005886(plasma membrane);GO:0015629(actin cytoskeleton);GO:0016020(membrane);GO:0030030(cell projection organization);GO:0030041(actin filament polymerization);GO:0044782(cilium organization)	NA	1	210,	0	-10.4	-9.42	2.05
chr1	74352378	74352588	211	ENSMUSG00000073650	ENSMUST00000097697	protein_coding	3' UTR	-9520	Catip	ciliogenesis associated TTC17 interacting protein [Source:MGI Symbol;Acc:MGI:2685062]	GO:0003674(molecular_function);GO:0005634(nucleus);GO:0005737(cytoplasm);GO:0005856(cytoskeleton);GO:0005886(plasma membrane);GO:0015629(actin cytoskeleton);GO:0016020(membrane);GO:0030030(cell projection organization);GO:0030041(actin filament polymerization);GO:0044782(cilium organization)	NA	1	210,	0	-12.3	-11.4	2.43
chr1	74368573	74368843	271	ENSMUSG00000073650	ENSMUST00000186688	retained_intron	Exon (ENSMUST00000097697/ENSMUSG00000073650, exon 10 of 10)	4042	Catip	ciliogenesis associated TTC17 interacting protein [Source:MGI Symbol;Acc:MGI:2685062]	GO:0003674(molecular_function);GO:0005634(nucleus);GO:0005737(cytoplasm);GO:0005856(cytoskeleton);GO:0005886(plasma membrane);GO:0015629(actin cytoskeleton);GO:0016020(membrane);GO:0030030(cell projection organization);GO:0030041(actin filament polymerization);GO:0044782(cilium organization)	NA	1	270,	0	-17.1	-16.1	6.38
chr1	74368962	74369321	360	ENSMUSG00000073650	ENSMUST00000186688	retained_intron	3' UTR	4431	Catip	ciliogenesis associated TTC17 interacting protein [Source:MGI Symbol;Acc:MGI:2685062]	GO:0003674(molecular_function);GO:0005634(nucleus);GO:0005737(cytoplasm);GO:0005856(cytoskeleton);GO:0005886(plasma membrane);GO:0015629(actin cytoskeleton);GO:0016020(membrane);GO:0030030(cell projection organization);GO:0030041(actin filament polymerization);GO:0044782(cilium organization)	NA	1	359,	0	-38.2	-37	5.25
chr1	74385583	74386062	480	ENSMUSG00000026177	ENSMUST00000134189	processed_transcript	3' UTR	1983	Slc11a1	solute carrier family 11 (proton-coupled divalent metal ion transporters), member 1 [Source:MGI Symbol;Acc:MGI:1345275]	GO:0000165(MAPK cascade);GO:0001818(negative regulation of cytokine production);GO:0001819(positive regulation of cytokine production);GO:0002309(T cell proliferation involved in immune response);GO:0002369(T cell cytokine production);GO:0002606(positive regulation of dendritic cell antigen processing and presentation);GO:0002827(positive regulation of T-helper 1 type immune response);GO:0005381(…	04142(Lysosome)	1	479,	0	-186	-185	6.23
chr1	74395588	74395678	91	ENSMUSG00000065468	ENSMUST00000083534	miRNA	3' UTR	1278	Mir26b	microRNA 26b [Source:MGI Symbol;Acc:MGI:2676901]	NA	NA	1	90,	0	-4.11	-3.27	1.2
chr1	74506147	74506267	121	ENSMUSG00000026174	ENSMUST00000137100	processed_transcript	5' UTR	87	Cnot9	CCR4-NOT transcription complex, subunit 9 [Source:MGI Symbol;Acc:MGI:1928902]	GO:0000932(P-body);GO:0005154(epidermal growth factor receptor binding);GO:0005515(protein binding);GO:0005634(nucleus);GO:0005737(cytoplasm);GO:0006402(mRNA catabolic process);GO:0006417(regulation of translation);GO:0017148(negative regulation of translation);GO:0019221(cytokine-mediated signaling pathway);GO:0019900(kinase binding);GO:0019904(protein domain specific binding);GO:0030014(CCR4-NO…	03018(RNA degradation)	1	120,	0	-4.06	-3.21	4.19
chr1	74528869	74529228	360	ENSMUSG00000026174	ENSMUST00000147810	retained_intron	3' UTR	5342	Cnot9	CCR4-NOT transcription complex, subunit 9 [Source:MGI Symbol;Acc:MGI:1928902]	GO:0000932(P-body);GO:0005154(epidermal growth factor receptor binding);GO:0005515(protein binding);GO:0005634(nucleus);GO:0005737(cytoplasm);GO:0006402(mRNA catabolic process);GO:0006417(regulation of translation);GO:0017148(negative regulation of translation);GO:0019221(cytokine-mediated signaling pathway);GO:0019900(kinase binding);GO:0019904(protein domain specific binding);GO:0030014(CCR4-NO…	03018(RNA degradation)	1	359,	0	-56.9	-55.6	2.38
chr1	74562054	74562115	62	ENSMUSG00000026173	ENSMUST00000189956	processed_transcript	Exon (ENSMUST00000067916/ENSMUSG00000026173, exon 11 of 17)	1627	Plcd4	phospholipase C, delta 4 [Source:MGI Symbol;Acc:MGI:107469]	GO:0001965(G-protein alpha-subunit binding);GO:0004435(phosphatidylinositol phospholipase C activity);GO:0004629(phospholipase C activity);GO:0005085(guanyl-nucleotide exchange factor activity);GO:0005509(calcium ion binding);GO:0005634(nucleus);GO:0005737(cytoplasm);GO:0005783(endoplasmic reticulum);GO:0005829(cytosol);GO:0005886(plasma membrane);GO:0006629(lipid metabolic process);GO:0007165(si…	00562(Inositol phosphate metabolism);04020(Calcium signaling pathway);04070(Phosphatidylinositol signaling system);04919(Thyroid hormone signaling pathway);04933(AGE-RAGE signaling pathway in diabetic complications)	1	61,	0	-2.62	-1.83	3.98
chr1	74566504	74567165	662	ENSMUSG00000026173	ENSMUST00000135111	retained_intron	3' UTR	2067	Plcd4	phospholipase C, delta 4 [Source:MGI Symbol;Acc:MGI:107469]	GO:0001965(G-protein alpha-subunit binding);GO:0004435(phosphatidylinositol phospholipase C activity);GO:0004629(phospholipase C activity);GO:0005085(guanyl-nucleotide exchange factor activity);GO:0005509(calcium ion binding);GO:0005634(nucleus);GO:0005737(cytoplasm);GO:0005783(endoplasmic reticulum);GO:0005829(cytosol);GO:0005886(plasma membrane);GO:0006629(lipid metabolic process);GO:0007165(si…	00562(Inositol phosphate metabolism);04020(Calcium signaling pathway);04070(Phosphatidylinositol signaling system);04919(Thyroid hormone signaling pathway);04933(AGE-RAGE signaling pathway in diabetic complications)	1	661,	0	-301	-299	20.9
chr1	74634229	74634679	451	ENSMUSG00000033276	ENSMUST00000123154	retained_intron	Exon (ENSMUST00000087183/ENSMUSG00000033276, exon 26 of 27)	7764	Stk36	serine/threonine kinase 36 [Source:MGI Symbol;Acc:MGI:1920831]	GO:0000166(nucleotide binding);GO:0003351(epithelial cilium movement involved in extracellular fluid movement);GO:0004672(protein kinase activity);GO:0004674(protein serine/threonine kinase activity);GO:0005515(protein binding);GO:0005524(ATP binding);GO:0005576(extracellular region);GO:0005634(nucleus);GO:0005737(cytoplasm);GO:0005829(cytosol);GO:0006468(protein phosphorylation);GO:0007228(posit…	NA	1	450,	0	-42.2	-41	9.78
chr1	74635875	74636086	212	ENSMUSG00000033276	ENSMUST00000123154	retained_intron	3' UTR	9410	Stk36	serine/threonine kinase 36 [Source:MGI Symbol;Acc:MGI:1920831]	GO:0000166(nucleotide binding);GO:0003351(epithelial cilium movement involved in extracellular fluid movement);GO:0004672(protein kinase activity);GO:0004674(protein serine/threonine kinase activity);GO:0005515(protein binding);GO:0005524(ATP binding);GO:0005576(extracellular region);GO:0005634(nucleus);GO:0005737(cytoplasm);GO:0005829(cytosol);GO:0006468(protein phosphorylation);GO:0007228(posit…	NA	1	211,	0	-11.8	-10.9	3.47
chr1	74678969	74679359	391	ENSMUSG00000033257	ENSMUST00000113678	protein_coding	5' UTR	71	Ttll4	tubulin tyrosine ligase-like family, member 4 [Source:MGI Symbol;Acc:MGI:1914784]	GO:0000166(nucleotide binding);GO:0000226(microtubule cytoskeleton organization);GO:0005515(protein binding);GO:0005524(ATP binding);GO:0005737(cytoplasm);GO:0005856(cytoskeleton);GO:0005874(microtubule);GO:0005929(cilium);GO:0006464(cellular protein modification process);GO:0015631(tubulin binding);GO:0016874(ligase activity);GO:0018095(protein polyglutamylation);GO:0018200(peptidyl-glutamic aci…	NA	1	390,	0	-51.6	-50.4	3.32
chr1	74679538	74681333	1796	ENSMUSG00000033257	ENSMUST00000113678	protein_coding	Exon (ENSMUST00000042125/ENSMUSG00000033257, exon 3 of 20)	640	Ttll4	tubulin tyrosine ligase-like family, member 4 [Source:MGI Symbol;Acc:MGI:1914784]	GO:0000166(nucleotide binding);GO:0000226(microtubule cytoskeleton organization);GO:0005515(protein binding);GO:0005524(ATP binding);GO:0005737(cytoplasm);GO:0005856(cytoskeleton);GO:0005874(microtubule);GO:0005929(cilium);GO:0006464(cellular protein modification process);GO:0015631(tubulin binding);GO:0016874(ligase activity);GO:0018095(protein polyglutamylation);GO:0018200(peptidyl-glutamic aci…	NA	2	925,34,	0,1761	-305	-303	11.1
chr1	74697472	74697832	361	ENSMUSG00000033257	ENSMUST00000143790	processed_transcript	3' UTR	1738	Ttll4	tubulin tyrosine ligase-like family, member 4 [Source:MGI Symbol;Acc:MGI:1914784]	GO:0000166(nucleotide binding);GO:0000226(microtubule cytoskeleton organization);GO:0005515(protein binding);GO:0005524(ATP binding);GO:0005737(cytoplasm);GO:0005856(cytoskeleton);GO:0005874(microtubule);GO:0005929(cilium);GO:0006464(cellular protein modification process);GO:0015631(tubulin binding);GO:0016874(ligase activity);GO:0018095(protein polyglutamylation);GO:0018200(peptidyl-glutamic aci…	NA	1	360,	0	-118	-117	3.82
chr1	74784492	74784789	298	ENSMUSG00000033227	ENSMUST00000189544	retained_intron	3' UTR	2053	Wnt6	wingless-type MMTV integration site family, member 6 [Source:MGI Symbol;Acc:MGI:98960]	GO:0001658(branching involved in ureteric bud morphogenesis);GO:0005102(signaling receptor binding);GO:0005109(frizzled binding);GO:0005125(cytokine activity);GO:0005576(extracellular region);GO:0005615(extracellular space);GO:0005788(endoplasmic reticulum lumen);GO:0007165(signal transduction);GO:0007267(cell-cell signaling);GO:0007275(multicellular organism development);GO:0009798(axis specific…	04150(mTOR signaling pathway);04310(Wnt signaling pathway);04390(Hippo signaling pathway);04550(Signaling pathways regulating pluripotency of stem cells);04916(Melanogenesis);04934(Cushing syndrome);05165(Human papillomavirus infection);05200(Pathways in cancer);05205(Proteoglycans in cancer);05217(Basal cell carcinoma);05224(Breast cancer);05225(Hepatocellular carcinoma);05226(Gastric cancer)	1	297,	0	-15.7	-14.7	49.3
chr1	74800779	74800869	91	ENSMUSG00000026167	ENSMUST00000187238	protein_coding	Exon (ENSMUST00000006718/ENSMUSG00000026167, exon 3 of 4)	7416	Wnt10a	wingless-type MMTV integration site family, member 10A [Source:MGI Symbol;Acc:MGI:108071]	GO:0001942(hair follicle development);GO:0005102(signaling receptor binding);GO:0005109(frizzled binding);GO:0005125(cytokine activity);GO:0005576(extracellular region);GO:0005615(extracellular space);GO:0007165(signal transduction);GO:0007267(cell-cell signaling);GO:0007275(multicellular organism development);GO:0009887(animal organ morphogenesis);GO:0010628(positive regulation of gene expressio…	04150(mTOR signaling pathway);04310(Wnt signaling pathway);04390(Hippo signaling pathway);04550(Signaling pathways regulating pluripotency of stem cells);04916(Melanogenesis);04934(Cushing syndrome);05165(Human papillomavirus infection);05200(Pathways in cancer);05205(Proteoglycans in cancer);05217(Basal cell carcinoma);05224(Breast cancer);05225(Hepatocellular carcinoma);05226(Gastric cancer)	1	90,	0	-2.54	-1.76	9.75
chr1	74804059	74804149	91	ENSMUSG00000026167	ENSMUST00000187238	protein_coding	3' UTR	10696	Wnt10a	wingless-type MMTV integration site family, member 10A [Source:MGI Symbol;Acc:MGI:108071]	GO:0001942(hair follicle development);GO:0005102(signaling receptor binding);GO:0005109(frizzled binding);GO:0005125(cytokine activity);GO:0005576(extracellular region);GO:0005615(extracellular space);GO:0007165(signal transduction);GO:0007267(cell-cell signaling);GO:0007275(multicellular organism development);GO:0009887(animal organ morphogenesis);GO:0010628(positive regulation of gene expressio…	04150(mTOR signaling pathway);04310(Wnt signaling pathway);04390(Hippo signaling pathway);04550(Signaling pathways regulating pluripotency of stem cells);04916(Melanogenesis);04934(Cushing syndrome);05165(Human papillomavirus infection);05200(Pathways in cancer);05205(Proteoglycans in cancer);05217(Basal cell carcinoma);05224(Breast cancer);05225(Hepatocellular carcinoma);05226(Gastric cancer)	1	90,	0	-1.76	-1.01	3.59
chr1	75146473	75147104	632	ENSMUSG00000049339	ENSMUST00000189345	protein_coding	3' UTR	1169	Retreg2	reticulophagy regulator family member 2 [Source:MGI Symbol;Acc:MGI:2388278]	GO:0003674(molecular_function);GO:0008150(biological_process);GO:0016020(membrane);GO:0016021(integral component of membrane)	NA	1	631,	0	-469	-Inf	6.7
chr1	75192240	75192420	181	ENSMUSG00000026199	ENSMUST00000127625	protein_coding	5' UTR	48	Ankzf1	ankyrin repeat and zinc finger domain containing 1 [Source:MGI Symbol;Acc:MGI:1098746]	GO:0003676(nucleic acid binding);GO:0005515(protein binding);GO:0005737(cytoplasm);GO:0046872(metal ion binding);GO:0070301(cellular response to hydrogen peroxide)	NA	1	180,	0	-2.97	-2.17	1.35
chr1	75197698	75198237	540	ENSMUSG00000026199	ENSMUST00000127860	retained_intron	3' UTR	2005	Ankzf1	ankyrin repeat and zinc finger domain containing 1 [Source:MGI Symbol;Acc:MGI:1098746]	GO:0003676(nucleic acid binding);GO:0005515(protein binding);GO:0005737(cytoplasm);GO:0046872(metal ion binding);GO:0070301(cellular response to hydrogen peroxide)	NA	1	539,	0	-89.3	-88	5.56
chr1	75198545	75198606	62	ENSMUSG00000026199	ENSMUST00000127860	retained_intron	3' UTR	2852	Ankzf1	ankyrin repeat and zinc finger domain containing 1 [Source:MGI Symbol;Acc:MGI:1098746]	GO:0003676(nucleic acid binding);GO:0005515(protein binding);GO:0005737(cytoplasm);GO:0046872(metal ion binding);GO:0070301(cellular response to hydrogen peroxide)	NA	1	61,	0	-1.61	-0.871	1.33
chr1	75199266	75199357	92	ENSMUSG00000026199	ENSMUST00000127860	retained_intron	3' UTR	3573	Ankzf1	ankyrin repeat and zinc finger domain containing 1 [Source:MGI Symbol;Acc:MGI:1098746]	GO:0003676(nucleic acid binding);GO:0005515(protein binding);GO:0005737(cytoplasm);GO:0046872(metal ion binding);GO:0070301(cellular response to hydrogen peroxide)	NA	1	91,	0	-2.43	-1.65	1.64
chr1	75211308	75211488	181	ENSMUSG00000026201	ENSMUST00000188460	protein_coding	5' UTR	68	Stk16	serine/threonine kinase 16 [Source:MGI Symbol;Acc:MGI:1313271]	GO:0000166(nucleotide binding);GO:0000978(RNA polymerase II cis-regulatory region sequence-specific DNA binding);GO:0004672(protein kinase activity);GO:0004674(protein serine/threonine kinase activity);GO:0004715(non-membrane spanning protein tyrosine kinase activity);GO:0005524(ATP binding);GO:0005737(cytoplasm);GO:0005798(Golgi-associated vesicle);GO:0005829(cytosol);GO:0006468(protein phosphor…	NA	1	180,	0	-5.56	-4.68	1.4
chr1	75211607	75211990	384	ENSMUSG00000026201	ENSMUST00000126328	retained_intron	Exon (ENSMUST00000027401/ENSMUSG00000026201, exon 3 of 8)	0	Stk16	serine/threonine kinase 16 [Source:MGI Symbol;Acc:MGI:1313271]	GO:0000166(nucleotide binding);GO:0000978(RNA polymerase II cis-regulatory region sequence-specific DNA binding);GO:0004672(protein kinase activity);GO:0004674(protein serine/threonine kinase activity);GO:0004715(non-membrane spanning protein tyrosine kinase activity);GO:0005524(ATP binding);GO:0005737(cytoplasm);GO:0005798(Golgi-associated vesicle);GO:0005829(cytosol);GO:0006468(protein phosphor…	NA	2	264,66,	0,317	-11.7	-10.7	6.05
chr1	75213930	75214380	451	ENSMUSG00000026201	ENSMUST00000156012	retained_intron	3' UTR	869	Stk16	serine/threonine kinase 16 [Source:MGI Symbol;Acc:MGI:1313271]	GO:0000166(nucleotide binding);GO:0000978(RNA polymerase II cis-regulatory region sequence-specific DNA binding);GO:0004672(protein kinase activity);GO:0004674(protein serine/threonine kinase activity);GO:0004715(non-membrane spanning protein tyrosine kinase activity);GO:0005524(ATP binding);GO:0005737(cytoplasm);GO:0005798(Golgi-associated vesicle);GO:0005829(cytosol);GO:0006468(protein phosphor…	NA	1	450,	0	-90.9	-89.5	5.06
chr1	75367506	75367745	240	ENSMUSG00000026208	ENSMUST00000125948	retained_intron	3' UTR	5476	Des	desmin [Source:MGI Symbol;Acc:MGI:94885]	GO:0005200(structural constituent of cytoskeleton);GO:0005515(protein binding);GO:0005634(nucleus);GO:0005737(cytoplasm);GO:0005856(cytoskeleton);GO:0005882(intermediate filament);GO:0005886(plasma membrane);GO:0005911(cell-cell junction);GO:0005916(fascia adherens);GO:0005921(gap junction);GO:0007517(muscle organ development);GO:0008092(cytoskeletal protein binding);GO:0014704(intercalated disc)…	05410(Hypertrophic cardiomyopathy (HCM));05412(Arrhythmogenic right ventricular cardiomyopathy (ARVC));05414(Dilated cardiomyopathy (DCM))	1	239,	0	-82.4	-81.1	2.39
chr1	75388025	75388145	121	ENSMUSG00000026207	ENSMUST00000137868	protein_coding	Exon (ENSMUST00000087122/ENSMUSG00000026207, exon 4 of 41)	2415	Speg	SPEG complex locus [Source:MGI Symbol;Acc:MGI:109282]	GO:0000166(nucleotide binding);GO:0001701(in utero embryonic development);GO:0004672(protein kinase activity);GO:0004674(protein serine/threonine kinase activity);GO:0005515(protein binding);GO:0005524(ATP binding);GO:0005634(nucleus);GO:0006468(protein phosphorylation);GO:0016301(kinase activity);GO:0016310(phosphorylation);GO:0016740(transferase activity);GO:0030154(cell differentiation);GO:004…	NA	1	120,	0	-2.07	-1.31	2.82
chr1	75388414	75390979	2566	ENSMUSG00000026207	ENSMUST00000137868	protein_coding	Exon (ENSMUST00000087122/ENSMUSG00000026207, exon 4 of 41)	2804	Speg	SPEG complex locus [Source:MGI Symbol;Acc:MGI:109282]	GO:0000166(nucleotide binding);GO:0001701(in utero embryonic development);GO:0004672(protein kinase activity);GO:0004674(protein serine/threonine kinase activity);GO:0005515(protein binding);GO:0005524(ATP binding);GO:0005634(nucleus);GO:0006468(protein phosphorylation);GO:0016301(kinase activity);GO:0016310(phosphorylation);GO:0016740(transferase activity);GO:0030154(cell differentiation);GO:004…	NA	2	690,1,	0,2564	-72	-70.7	19.6
chr1	75421634	75422055	422	ENSMUSG00000026207	ENSMUST00000143679	retained_intron	Exon (ENSMUST00000087122/ENSMUSG00000026207, exon 30 of 41)	-1455	Speg	SPEG complex locus [Source:MGI Symbol;Acc:MGI:109282]	GO:0000166(nucleotide binding);GO:0001701(in utero embryonic development);GO:0004672(protein kinase activity);GO:0004674(protein serine/threonine kinase activity);GO:0005515(protein binding);GO:0005524(ATP binding);GO:0005634(nucleus);GO:0006468(protein phosphorylation);GO:0016301(kinase activity);GO:0016310(phosphorylation);GO:0016740(transferase activity);GO:0030154(cell differentiation);GO:004…	NA	1	421,	0	-31.3	-30.2	11.1
chr1	75422413	75423224	812	ENSMUSG00000026207	ENSMUST00000143679	retained_intron	Exon (ENSMUST00000087122/ENSMUSG00000026207, exon 30 of 41)	-286	Speg	SPEG complex locus [Source:MGI Symbol;Acc:MGI:109282]	GO:0000166(nucleotide binding);GO:0001701(in utero embryonic development);GO:0004672(protein kinase activity);GO:0004674(protein serine/threonine kinase activity);GO:0005515(protein binding);GO:0005524(ATP binding);GO:0005634(nucleus);GO:0006468(protein phosphorylation);GO:0016301(kinase activity);GO:0016310(phosphorylation);GO:0016740(transferase activity);GO:0030154(cell differentiation);GO:004…	NA	1	811,	0	-19.4	-18.3	4.98
chr1	75431450	75432020	571	ENSMUSG00000033021	ENSMUST00000037796	protein_coding	3' UTR	-3910	Gmppa	GDP-mannose pyrophosphorylase A [Source:MGI Symbol;Acc:MGI:1916330]	GO:0003674(molecular_function);GO:0005575(cellular_component);GO:0005737(cytoplasm);GO:0009058(biosynthetic process);GO:0016740(transferase activity);GO:0016779(nucleotidyltransferase activity)	00051(Fructose and mannose metabolism);00520(Amino sugar and nucleotide sugar metabolism)	1	570,	0	-20	-19	5.69
chr1	75435989	75436110	122	ENSMUSG00000033021	ENSMUST00000131545	protein_coding	5' UTR	0	Gmppa	GDP-mannose pyrophosphorylase A [Source:MGI Symbol;Acc:MGI:1916330]	GO:0003674(molecular_function);GO:0005575(cellular_component);GO:0005737(cytoplasm);GO:0009058(biosynthetic process);GO:0016740(transferase activity);GO:0016779(nucleotidyltransferase activity)	00051(Fructose and mannose metabolism);00520(Amino sugar and nucleotide sugar metabolism)	1	121,	0	-9.03	-8.09	2.66
chr1	75442939	75443179	241	ENSMUSG00000033021	ENSMUST00000124539	retained_intron	3' UTR	715	Gmppa	GDP-mannose pyrophosphorylase A [Source:MGI Symbol;Acc:MGI:1916330]	GO:0003674(molecular_function);GO:0005575(cellular_component);GO:0005737(cytoplasm);GO:0009058(biosynthetic process);GO:0016740(transferase activity);GO:0016779(nucleotidyltransferase activity)	00051(Fructose and mannose metabolism);00520(Amino sugar and nucleotide sugar metabolism)	1	240,	0	-45.6	-44.4	2.36
chr1	75507105	75507342	238	ENSMUSG00000032968	ENSMUST00000037330	protein_coding	5' UTR	28	Inha	inhibin alpha [Source:MGI Symbol;Acc:MGI:96569]	GO:0001541(ovarian follicle development);GO:0001750(photoreceptor outer segment);GO:0001917(photoreceptor inner segment);GO:0005102(signaling receptor binding);GO:0005125(cytokine activity);GO:0005179(hormone activity);GO:0005576(extracellular region);GO:0005615(extracellular space);GO:0005737(cytoplasm);GO:0008083(growth factor activity);GO:0008584(male gonad development);GO:0010862(positive reg…	04060(Cytokine-cytokine receptor interaction)	1	237,	0	-10.1	-9.14	25.7
chr1	78417033	78418408	1376	ENSMUSG00000101798	ENSMUST00000186625	unprocessed_pseudogene	3' UTR	-14944	Gm28995	predicted gene 28995 [Source:MGI Symbol;Acc:MGI:5579701]	NA	NA	1	1375,	0	-755	-Inf	7.87
chr1	78681821	78682001	181	ENSMUSG00000032883	ENSMUST00000132997	retained_intron	Exon (ENSMUST00000035779/ENSMUSG00000032883, exon 3 of 16)	0	Acsl3	acyl-CoA synthetase long-chain family member 3 [Source:MGI Symbol;Acc:MGI:1921455]	GO:0000166(nucleotide binding);GO:0001676(long-chain fatty acid metabolic process);GO:0003824(catalytic activity);GO:0003996(acyl-CoA ligase activity);GO:0004467(long-chain fatty acid-CoA ligase activity);GO:0005524(ATP binding);GO:0005739(mitochondrion);GO:0005741(mitochondrial outer membrane);GO:0005777(peroxisome);GO:0005778(peroxisomal membrane);GO:0005783(endoplasmic reticulum);GO:0005789(en…	00061(Fatty acid biosynthesis);00071(Fatty acid degradation);03320(PPAR signaling pathway);04146(Peroxisome);04216(Ferroptosis);04714(Thermogenesis);04920(Adipocytokine signaling pathway)	1	180,	0	-17.9	-16.9	2.52
chr1	78706370	78706758	389	ENSMUSG00000032883	ENSMUST00000148608	retained_intron	3' UTR	9714	Acsl3	acyl-CoA synthetase long-chain family member 3 [Source:MGI Symbol;Acc:MGI:1921455]	GO:0000166(nucleotide binding);GO:0001676(long-chain fatty acid metabolic process);GO:0003824(catalytic activity);GO:0003996(acyl-CoA ligase activity);GO:0004467(long-chain fatty acid-CoA ligase activity);GO:0005524(ATP binding);GO:0005739(mitochondrion);GO:0005741(mitochondrial outer membrane);GO:0005777(peroxisome);GO:0005778(peroxisomal membrane);GO:0005783(endoplasmic reticulum);GO:0005789(en…	00061(Fatty acid biosynthesis);00071(Fatty acid degradation);03320(PPAR signaling pathway);04146(Peroxisome);04216(Ferroptosis);04714(Thermogenesis);04920(Adipocytokine signaling pathway)	1	388,	0	-31.6	-30.4	2.51
chr1	78664913	78665604	692	ENSMUSG00000032883	ENSMUST00000135642	protein_coding	Exon (ENSMUST00000053760/ENSMUSG00000079470, exon 3 of 3)	-5289	Acsl3	acyl-CoA synthetase long-chain family member 3 [Source:MGI Symbol;Acc:MGI:1921455]	GO:0000166(nucleotide binding);GO:0001676(long-chain fatty acid metabolic process);GO:0003824(catalytic activity);GO:0003996(acyl-CoA ligase activity);GO:0004467(long-chain fatty acid-CoA ligase activity);GO:0005524(ATP binding);GO:0005739(mitochondrion);GO:0005741(mitochondrial outer membrane);GO:0005777(peroxisome);GO:0005778(peroxisomal membrane);GO:0005783(endoplasmic reticulum);GO:0005789(en…	00061(Fatty acid biosynthesis);00071(Fatty acid degradation);03320(PPAR signaling pathway);04146(Peroxisome);04216(Ferroptosis);04714(Thermogenesis);04920(Adipocytokine signaling pathway)	1	691,	0	-73.5	-72.2	9.37
chr1	78665723	78667073	1351	ENSMUSG00000032883	ENSMUST00000135642	protein_coding	3' UTR	-3820	Acsl3	acyl-CoA synthetase long-chain family member 3 [Source:MGI Symbol;Acc:MGI:1921455]	GO:0000166(nucleotide binding);GO:0001676(long-chain fatty acid metabolic process);GO:0003824(catalytic activity);GO:0003996(acyl-CoA ligase activity);GO:0004467(long-chain fatty acid-CoA ligase activity);GO:0005524(ATP binding);GO:0005739(mitochondrion);GO:0005741(mitochondrial outer membrane);GO:0005777(peroxisome);GO:0005778(peroxisomal membrane);GO:0005783(endoplasmic reticulum);GO:0005789(en…	00061(Fatty acid biosynthesis);00071(Fatty acid degradation);03320(PPAR signaling pathway);04146(Peroxisome);04216(Ferroptosis);04714(Thermogenesis);04920(Adipocytokine signaling pathway)	1	1350,	0	-98.4	-97	17.1
chr1	78667432	78667853	422	ENSMUSG00000032883	ENSMUST00000135642	protein_coding	3' UTR	-3040	Acsl3	acyl-CoA synthetase long-chain family member 3 [Source:MGI Symbol;Acc:MGI:1921455]	GO:0000166(nucleotide binding);GO:0001676(long-chain fatty acid metabolic process);GO:0003824(catalytic activity);GO:0003996(acyl-CoA ligase activity);GO:0004467(long-chain fatty acid-CoA ligase activity);GO:0005524(ATP binding);GO:0005739(mitochondrion);GO:0005741(mitochondrial outer membrane);GO:0005777(peroxisome);GO:0005778(peroxisomal membrane);GO:0005783(endoplasmic reticulum);GO:0005789(en…	00061(Fatty acid biosynthesis);00071(Fatty acid degradation);03320(PPAR signaling pathway);04146(Peroxisome);04216(Ferroptosis);04714(Thermogenesis);04920(Adipocytokine signaling pathway)	1	421,	0	-31.9	-30.8	3.56
chr1	78668152	78668213	62	ENSMUSG00000032883	ENSMUST00000135642	protein_coding	3' UTR	-2680	Acsl3	acyl-CoA synthetase long-chain family member 3 [Source:MGI Symbol;Acc:MGI:1921455]	GO:0000166(nucleotide binding);GO:0001676(long-chain fatty acid metabolic process);GO:0003824(catalytic activity);GO:0003996(acyl-CoA ligase activity);GO:0004467(long-chain fatty acid-CoA ligase activity);GO:0005524(ATP binding);GO:0005739(mitochondrion);GO:0005741(mitochondrial outer membrane);GO:0005777(peroxisome);GO:0005778(peroxisomal membrane);GO:0005783(endoplasmic reticulum);GO:0005789(en…	00061(Fatty acid biosynthesis);00071(Fatty acid degradation);03320(PPAR signaling pathway);04146(Peroxisome);04216(Ferroptosis);04714(Thermogenesis);04920(Adipocytokine signaling pathway)	1	61,	0	-4.56	-3.71	2.12
chr1	78669951	78670162	212	ENSMUSG00000032883	ENSMUST00000135642	protein_coding	3' UTR	-731	Acsl3	acyl-CoA synthetase long-chain family member 3 [Source:MGI Symbol;Acc:MGI:1921455]	GO:0000166(nucleotide binding);GO:0001676(long-chain fatty acid metabolic process);GO:0003824(catalytic activity);GO:0003996(acyl-CoA ligase activity);GO:0004467(long-chain fatty acid-CoA ligase activity);GO:0005524(ATP binding);GO:0005739(mitochondrion);GO:0005741(mitochondrial outer membrane);GO:0005777(peroxisome);GO:0005778(peroxisomal membrane);GO:0005783(endoplasmic reticulum);GO:0005789(en…	00061(Fatty acid biosynthesis);00071(Fatty acid degradation);03320(PPAR signaling pathway);04146(Peroxisome);04216(Ferroptosis);04714(Thermogenesis);04920(Adipocytokine signaling pathway)	1	211,	0	-28.8	-27.7	4.73
chr1	78817759	78817820	62	ENSMUSG00000047330	ENSMUST00000187432	protein_coding	Exon (ENSMUST00000057262/ENSMUSG00000047330, exon 2 of 2)	832	Kcne4	potassium voltage-gated channel, Isk-related subfamily, gene 4 [Source:MGI Symbol;Acc:MGI:1891125]	GO:0005244(voltage-gated ion channel activity);GO:0005249(voltage-gated potassium channel activity);GO:0005251(delayed rectifier potassium channel activity);GO:0005267(potassium channel activity);GO:0006811(ion transport);GO:0006813(potassium ion transport);GO:0008076(voltage-gated potassium channel complex);GO:0015459(potassium channel regulator activity);GO:0016020(membrane);GO:0016021(integral…	NA	1	61,	0	-2.94	-2.13	2.72
chr1	78817968	78818446	479	ENSMUSG00000047330	ENSMUST00000187432	protein_coding	3' UTR	1041	Kcne4	potassium voltage-gated channel, Isk-related subfamily, gene 4 [Source:MGI Symbol;Acc:MGI:1891125]	GO:0005244(voltage-gated ion channel activity);GO:0005249(voltage-gated potassium channel activity);GO:0005251(delayed rectifier potassium channel activity);GO:0005267(potassium channel activity);GO:0006811(ion transport);GO:0006813(potassium ion transport);GO:0008076(voltage-gated potassium channel complex);GO:0015459(potassium channel regulator activity);GO:0016020(membrane);GO:0016021(integral…	NA	1	478,	0	-72.7	-71.4	26
chr1	78819012	78819371	360	ENSMUSG00000101324	ENSMUST00000186681	lincRNA	3' UTR	-1887	Gm29187	predicted gene 29187 [Source:MGI Symbol;Acc:MGI:5579893]	NA	NA	1	359,	0	-38.4	-37.3	5.13
chr1	79776256	79778371	2116	ENSMUSG00000026248	ENSMUST00000189176	retained_intron	Exon (ENSMUST00000027464/ENSMUSG00000026248, exon 1 of 4)	140	Mrpl44	mitochondrial ribosomal protein L44 [Source:MGI Symbol;Acc:MGI:1916413]	GO:0003723(RNA binding);GO:0003725(double-stranded RNA binding);GO:0004518(nuclease activity);GO:0004519(endonuclease activity);GO:0004525(ribonuclease III activity);GO:0005515(protein binding);GO:0005634(nucleus);GO:0005654(nucleoplasm);GO:0005739(mitochondrion);GO:0005762(mitochondrial large ribosomal subunit);GO:0005840(ribosome);GO:0005886(plasma membrane);GO:0006396(RNA processing);GO:001678…	NA	2	55,514,	0,1601	-132	-131	9.09
chr1	79779520	79781027	1508	ENSMUSG00000026248	ENSMUST00000189176	retained_intron	Exon (ENSMUST00000027464/ENSMUSG00000026248, exon 3 of 4)	3404	Mrpl44	mitochondrial ribosomal protein L44 [Source:MGI Symbol;Acc:MGI:1916413]	GO:0003723(RNA binding);GO:0003725(double-stranded RNA binding);GO:0004518(nuclease activity);GO:0004519(endonuclease activity);GO:0004525(ribonuclease III activity);GO:0005515(protein binding);GO:0005634(nucleus);GO:0005654(nucleoplasm);GO:0005739(mitochondrion);GO:0005762(mitochondrial large ribosomal subunit);GO:0005840(ribosome);GO:0005886(plasma membrane);GO:0006396(RNA processing);GO:001678…	NA	2	146,64,	0,1443	-4.6	-3.74	1.77
chr1	82317437	82317498	62	ENSMUSG00000026142	ENSMUST00000187475	retained_intron	Exon (ENSMUST00000187475/ENSMUSG00000026142, exon 1 of 1)	795	Rhbdd1	rhomboid domain containing 1 [Source:MGI Symbol;Acc:MGI:1924117]	GO:0004175(endopeptidase activity);GO:0004252(serine-type endopeptidase activity);GO:0005515(protein binding);GO:0005739(mitochondrion);GO:0005783(endoplasmic reticulum);GO:0005789(endoplasmic reticulum membrane);GO:0006508(proteolysis);GO:0006915(apoptotic process);GO:0007283(spermatogenesis);GO:0008233(peptidase activity);GO:0008236(serine-type peptidase activity);GO:0010954(positive regulation…	NA	1	61,	0	-1.54	-0.805	2
chr1	82340378	82340828	451	ENSMUSG00000026142	ENSMUST00000140020	protein_coding	5' UTR	1329	Rhbdd1	rhomboid domain containing 1 [Source:MGI Symbol;Acc:MGI:1924117]	GO:0004175(endopeptidase activity);GO:0004252(serine-type endopeptidase activity);GO:0005515(protein binding);GO:0005739(mitochondrion);GO:0005783(endoplasmic reticulum);GO:0005789(endoplasmic reticulum membrane);GO:0006508(proteolysis);GO:0006915(apoptotic process);GO:0007283(spermatogenesis);GO:0008233(peptidase activity);GO:0008236(serine-type peptidase activity);GO:0010954(positive regulation…	NA	1	450,	0	-61.1	-59.8	3.94
chr1	82444349	82444529	181	ENSMUSG00000104493	ENSMUST00000194744	TEC	3' UTR	92132	Gm19552	predicted gene, 19552 [Source:MGI Symbol;Acc:MGI:5011737]	NA	NA	1	180,	0	-15	-14	3.49
chr1	82586920	82587220	301	ENSMUSG00000079465	ENSMUST00000141994	retained_intron	5' UTR	0	Col4a3	collagen, type IV, alpha 3 [Source:MGI Symbol;Acc:MGI:104688]	GO:0005178(integrin binding);GO:0005201(extracellular matrix structural constituent);GO:0005576(extracellular region);GO:0005581(collagen trimer);GO:0005587(collagen type IV trimer);GO:0005604(basement membrane);GO:0005615(extracellular space);GO:0005783(endoplasmic reticulum);GO:0006919(activation of cysteine-type endopeptidase activity involved in apoptotic process);GO:0007155(cell adhesion);GO…	04151(PI3K-Akt signaling pathway);04510(Focal adhesion);04512(ECM-receptor interaction);04926(Relaxin signaling pathway);04933(AGE-RAGE signaling pathway in diabetic complications);04974(Protein digestion and absorption);05146(Amoebiasis);05165(Human papillomavirus infection);05200(Pathways in cancer);05222(Small cell lung cancer)	1	300,	0	-39.9	-38.8	10.5
chr1	82718002	82719395	1394	ENSMUSG00000079465	ENSMUST00000152664	protein_coding	3' UTR	2698	Col4a3	collagen, type IV, alpha 3 [Source:MGI Symbol;Acc:MGI:104688]	GO:0005178(integrin binding);GO:0005201(extracellular matrix structural constituent);GO:0005576(extracellular region);GO:0005581(collagen trimer);GO:0005587(collagen type IV trimer);GO:0005604(basement membrane);GO:0005615(extracellular space);GO:0005783(endoplasmic reticulum);GO:0006919(activation of cysteine-type endopeptidase activity involved in apoptotic process);GO:0007155(cell adhesion);GO…	04151(PI3K-Akt signaling pathway);04510(Focal adhesion);04512(ECM-receptor interaction);04926(Relaxin signaling pathway);04933(AGE-RAGE signaling pathway in diabetic complications);04974(Protein digestion and absorption);05146(Amoebiasis);05165(Human papillomavirus infection);05200(Pathways in cancer);05222(Small cell lung cancer)	2	3,596,	0,797	-85.8	-84.4	5.99
chr1	84847990	84848050	61	ENSMUSG00000073633	ENSMUST00000143656	processed_transcript	Exon (ENSMUST00000143656/ENSMUSG00000073633, exon 2 of 5)	8137	Fbxo36	F-box protein 36 [Source:MGI Symbol;Acc:MGI:1289192]	GO:0003674(molecular_function);GO:0005515(protein binding);GO:0005575(cellular_component)	NA	1	60,	0	-1.75	-1.01	2.42
chr1	84963923	84964189	267	ENSMUSG00000118590	ENSMUST00000239195	protein_coding	Exon (ENSMUST00000239195/ENSMUSG00000118590, exon 2 of 2)	4941	AC167036	novel protein	GO:0016021(integral component of membrane)	NA	1	266,	0	-10.3	-9.33	10.3
chr1	85112273	85112532	260	ENSMUSG00000072109	ENSMUST00000161150	antisense	Exon (ENSMUST00000162353/ENSMUSG00000072109, exon 3 of 4)	461	A530040E14Rik	RIKEN cDNA A530040E14 gene [Source:MGI Symbol;Acc:MGI:3612703]	NA	NA	2	38,82,	0,177	-8.03	-7.11	2.06
chr1	85199612	85202264	2653	ENSMUSG00000079457	ENSMUST00000161424	protein_coding	5' UTR	0	Gm7609	predicted pseudogene 7609 [Source:MGI Symbol;Acc:MGI:3644536]	GO:0016021(integral component of membrane)	NA	2	110,125,	0,2527	-7.25	-6.34	2.6
chr1	85199612	85202267	2656	ENSMUSG00000079457	ENSMUST00000161424	protein_coding	5' UTR	0	Gm7609	predicted pseudogene 7609 [Source:MGI Symbol;Acc:MGI:3644536]	GO:0016021(integral component of membrane)	NA	2	110,128,	0,2527	-7.25	-6.34	2.6
chr1	85275580	85275641	62	ENSMUSG00000079455	ENSMUST00000159695	transcribed_unprocessed_pseudogene	Exon (ENSMUST00000163068/ENSMUSG00000079455, exon 4 of 4)	473	Gm16026	predicted pseudogene 16026 [Source:MGI Symbol;Acc:MGI:3783243]	NA	NA	1	61,	0	-2.82	-2.02	4.11
chr1	85511658	85514545	2888	ENSMUSG00000101751	ENSMUST00000189121	unprocessed_pseudogene	Exon (ENSMUST00000189121/ENSMUSG00000101751, exon 5 of 9)	10568	Gm2427	predicted gene 2427 [Source:MGI Symbol;Acc:MGI:3780593]	NA	NA	5	102,106,78,144,40,	0,794,1187,1455,2847	-249	-248	5.4
chr1	85550511	85550750	240	ENSMUSG00000118607	ENSMUST00000113407	protein_coding	3' UTR	824	AC147806	predicted 7592 [Source:NCBI gene;Acc:101055758]	GO:0005634(nucleus);GO:0016021(integral component of membrane)	NA	1	239,	0	-7.45	-6.54	3.37
chr1	85576965	85577295	331	ENSMUSG00000094127	ENSMUST00000178024	protein_coding	Exon (ENSMUST00000178024/ENSMUSG00000094127, exon 2 of 2)	1289	G530012D18Rik	RIKEN cDNA G530012D1 gene [Source:MGI Symbol;Acc:MGI:3642025]	NA	NA	1	330,	0	-21.2	-20.1	2.8
chr1	85620133	85628184	8052	ENSMUSG00000070031	ENSMUST00000161497	protein_coding	Exon (ENSMUST00000080204/ENSMUSG00000070031, exon 6 of 17)	-4294	Sp140	Sp140 nuclear body protein [Source:MGI Symbol;Acc:MGI:3702467]	GO:0001650(fibrillar center);GO:0003677(DNA binding);GO:0005515(protein binding);GO:0005634(nucleus);GO:0005739(mitochondrion);GO:0016604(nuclear body);GO:0046872(metal ion binding)	NA	4	24,54,66,7,	0,1520,5966,8044	-10.3	-9.32	2.08
chr1	85642586	85642737	152	ENSMUSG00000070031	ENSMUST00000160119	retained_intron	Exon (ENSMUST00000080204/ENSMUSG00000070031, exon 14 of 17)	-252	Sp140	Sp140 nuclear body protein [Source:MGI Symbol;Acc:MGI:3702467]	GO:0001650(fibrillar center);GO:0003677(DNA binding);GO:0005515(protein binding);GO:0005634(nucleus);GO:0005739(mitochondrion);GO:0016604(nuclear body);GO:0046872(metal ion binding)	NA	1	151,	0	-10.4	-9.41	2.08
chr1	85649987	85659773	9787	ENSMUSG00000026222	ENSMUST00000141998	retained_intron	5' UTR	0	Sp100	nuclear antigen Sp100 [Source:MGI Symbol;Acc:MGI:109561]	GO:0000723(telomere maintenance);GO:0003677(DNA binding);GO:0005515(protein binding);GO:0005634(nucleus);GO:0005737(cytoplasm);GO:0010596(negative regulation of endothelial cell migration);GO:0016605(PML body);GO:0030870(Mre11 complex);GO:0045765(regulation of angiogenesis);GO:0046826(negative regulation of protein export from nucleus);GO:0046872(metal ion binding);GO:1902041(regulation of extrin…	05168(Herpes simplex virus 1 infection);05203(Viral carcinogenesis)	2	140,71,	0,9715	-22	-20.9	3.15
chr1	85697019	85701438	4420	ENSMUSG00000026222	ENSMUST00000141709	protein_coding	Exon (ENSMUST00000155094/ENSMUSG00000026222, exon 14 of 17)	-2004	Sp100	nuclear antigen Sp100 [Source:MGI Symbol;Acc:MGI:109561]	GO:0000723(telomere maintenance);GO:0003677(DNA binding);GO:0005515(protein binding);GO:0005634(nucleus);GO:0005737(cytoplasm);GO:0010596(negative regulation of endothelial cell migration);GO:0016605(PML body);GO:0030870(Mre11 complex);GO:0045765(regulation of angiogenesis);GO:0046826(negative regulation of protein export from nucleus);GO:0046872(metal ion binding);GO:1902041(regulation of extrin…	05168(Herpes simplex virus 1 infection);05203(Viral carcinogenesis)	4	91,143,33,34,	0,2587,4097,4385	-21.3	-20.2	1.98
chr1	85709098	85709908	811	ENSMUSG00000026222	ENSMUST00000141709	protein_coding	3' UTR	5656	Sp100	nuclear antigen Sp100 [Source:MGI Symbol;Acc:MGI:109561]	GO:0000723(telomere maintenance);GO:0003677(DNA binding);GO:0005515(protein binding);GO:0005634(nucleus);GO:0005737(cytoplasm);GO:0010596(negative regulation of endothelial cell migration);GO:0016605(PML body);GO:0030870(Mre11 complex);GO:0045765(regulation of angiogenesis);GO:0046826(negative regulation of protein export from nucleus);GO:0046872(metal ion binding);GO:1902041(regulation of extrin…	05168(Herpes simplex virus 1 infection);05203(Viral carcinogenesis)	1	810,	0	-184	-183	8.24
chr1	85849116	85849927	812	ENSMUSG00000036707	ENSMUST00000187623	retained_intron	3' UTR	6036	Cab39	calcium binding protein 39 [Source:MGI Symbol;Acc:MGI:107438]	GO:0005509(calcium ion binding);GO:0005737(cytoplasm);GO:0005829(cytosol);GO:0010800(positive regulation of peptidyl-threonine phosphorylation);GO:0014823(response to activity);GO:0016020(membrane);GO:0018105(peptidyl-serine phosphorylation);GO:0019900(kinase binding);GO:0023014(signal transduction by protein phosphorylation);GO:0030018(Z disc);GO:0030295(protein kinase activator activity);GO:003…	04150(mTOR signaling pathway);04152(AMPK signaling pathway)	1	811,	0	-686	-Inf	8.79
chr1	85907903	85908112	210	ENSMUSG00000026223	ENSMUST00000139837	retained_intron	3' UTR	1742	Itm2c	integral membrane protein 2C [Source:MGI Symbol;Acc:MGI:1927594]	GO:0001540(amyloid-beta binding);GO:0005524(ATP binding);GO:0005764(lysosome);GO:0005765(lysosomal membrane);GO:0005794(Golgi apparatus);GO:0005886(plasma membrane);GO:0010977(negative regulation of neuron projection development);GO:0016020(membrane);GO:0016021(integral component of membrane);GO:0030182(neuron differentiation);GO:0042985(negative regulation of amyloid precursor protein biosynthet…	NA	1	209,	0	-143	-142	5.19
chr1	86053106	86053256	151	ENSMUSG00000026227	ENSMUST00000165824	protein_coding	3' UTR	7243	2810459M11Rik	RIKEN cDNA 2810459M11 gene [Source:MGI Symbol;Acc:MGI:1920042]	GO:0005515(protein binding);GO:0005575(cellular_component);GO:0008150(biological_process)	NA	1	150,	0	-3.03	-2.22	11.3
chr1	86110991	86116588	5598	ENSMUSG00000026228	ENSMUST00000027431	protein_coding	3' UTR	0	Htr2b	5-hydroxytryptamine (serotonin) receptor 2B [Source:MGI Symbol;Acc:MGI:109323]	GO:0001755(neural crest cell migration);GO:0001819(positive regulation of cytokine production);GO:0001938(positive regulation of endothelial cell proliferation);GO:0001965(G-protein alpha-subunit binding);GO:0002031(G protein-coupled receptor internalization);GO:0003007(heart morphogenesis);GO:0003300(cardiac muscle hypertrophy);GO:0004930(G protein-coupled receptor activity);GO:0004993(G protein…	04020(Calcium signaling pathway);04080(Neuroactive ligand-receptor interaction);04540(Gap junction);04726(Serotonergic synapse);04750(Inflammatory mediator regulation of TRP channels)	2	77,14,	0,5583	-51.1	-49.9	4.05
chr1	86132753	86137009	4257	ENSMUSG00000094638	ENSMUST00000135197	nonsense_mediated_decay	Exon (ENSMUST00000027432/ENSMUSG00000026229, exon 22 of 25)	0	Gm21972	predicted gene 21972 [Source:MGI Symbol;Acc:MGI:5439441]	GO:0005634(nucleus);GO:0008540(proteasome regulatory particle, base subcomplex);GO:0034515(proteasome storage granule);GO:0043161(proteasome-mediated ubiquitin-dependent protein catabolic process)	NA	3	47,147,47,	0,884,4209	-35.5	-34.4	1.86
chr1	86133636	86136994	3359	ENSMUSG00000094638	ENSMUST00000135197	nonsense_mediated_decay	Exon (ENSMUST00000027432/ENSMUSG00000026229, exon 23 of 25)	0	Gm21972	predicted gene 21972 [Source:MGI Symbol;Acc:MGI:5439441]	GO:0005634(nucleus);GO:0008540(proteasome regulatory particle, base subcomplex);GO:0034515(proteasome storage granule);GO:0043161(proteasome-mediated ubiquitin-dependent protein catabolic process)	NA	2	148,32,	0,3326	-11.6	-10.6	1.67
chr1	86179119	86179450	332	ENSMUSG00000062590	ENSMUST00000150059	protein_coding	Exon (ENSMUST00000134858/ENSMUSG00000062590, exon 10 of 10)	-16940	Armc9	armadillo repeat containing 9 [Source:MGI Symbol;Acc:MGI:1926045]	GO:0003674(molecular_function);GO:0005515(protein binding);GO:0005737(cytoplasm);GO:0005814(centriole);GO:0005856(cytoskeleton);GO:0005929(cilium);GO:0030030(cell projection organization);GO:0036064(ciliary basal body);GO:0042995(cell projection);GO:0045880(positive regulation of smoothened signaling pathway);GO:0060271(cilium assembly);GO:0097542(ciliary tip)	NA	1	331,	0	-5.3	-4.43	13.9
chr1	86277953	86278284	332	ENSMUSG00000079445	ENSMUST00000189618	retained_intron	3' UTR	-24548	B3gnt7	UDP-GlcNAc:betaGal beta-1,3-N-acetylglucosaminyltransferase 7 [Source:MGI Symbol;Acc:MGI:2384394]	GO:0000139(Golgi membrane);GO:0005794(Golgi apparatus);GO:0006486(protein glycosylation);GO:0008375(acetylglucosaminyltransferase activity);GO:0008376(acetylgalactosaminyltransferase activity);GO:0008532(N-acetyllactosaminide beta-1,3-N-acetylglucosaminyltransferase activity);GO:0016020(membrane);GO:0016021(integral component of membrane);GO:0016740(transferase activity);GO:0016757(transferase ac…	00533(Glycosaminoglycan biosynthesis - keratan sulfate)	1	331,	0	-55.3	-54.1	21.8
chr1	86305146	86306526	1381	ENSMUSG00000079445	ENSMUST00000188695	protein_coding	3' UTR	1615	B3gnt7	UDP-GlcNAc:betaGal beta-1,3-N-acetylglucosaminyltransferase 7 [Source:MGI Symbol;Acc:MGI:2384394]	GO:0000139(Golgi membrane);GO:0005794(Golgi apparatus);GO:0006486(protein glycosylation);GO:0008375(acetylglucosaminyltransferase activity);GO:0008376(acetylgalactosaminyltransferase activity);GO:0008532(N-acetyllactosaminide beta-1,3-N-acetylglucosaminyltransferase activity);GO:0016020(membrane);GO:0016021(integral component of membrane);GO:0016740(transferase activity);GO:0016757(transferase ac…	00533(Glycosaminoglycan biosynthesis - keratan sulfate)	1	1380,	0	-283	-281	18.6
chr1	86367405	86367885	481	ENSMUSG00000073627	ENSMUST00000190804	retained_intron	Exon (ENSMUST00000127284/ENSMUSG00000073627, exon 2 of 2)	7817	C130036L24Rik	RIKEN cDNA C130036L24 gene [Source:MGI Symbol;Acc:MGI:2441877]	NA	NA	1	480,	0	-15	-14	16.9
chr1	86372443	86372833	391	ENSMUSG00000073627	ENSMUST00000190804	retained_intron	Exon (ENSMUST00000137643/ENSMUSG00000073627, exon 3 of 3)	12855	C130036L24Rik	RIKEN cDNA C130036L24 gene [Source:MGI Symbol;Acc:MGI:2441877]	NA	NA	1	390,	0	-12.4	-11.4	39.5
chr1	86527921	86528012	92	ENSMUSG00000026238	ENSMUST00000188533	protein_coding	Exon (ENSMUST00000188699/ENSMUSG00000026238, exon 2 of 5)	1114	Ptma	prothymosin alpha [Source:MGI Symbol;Acc:MGI:97803]	GO:0005634(nucleus);GO:0005654(nucleoplasm);GO:0005829(cytosol);GO:0033613(activating transcription factor binding);GO:0042393(histone binding);GO:0043066(negative regulation of apoptotic process);GO:0043486(histone exchange)	NA	1	91,	0	-19.7	-18.7	1.95
chr1	86528832	86530026	1195	ENSMUSG00000026238	ENSMUST00000188533	protein_coding	3' UTR	2025	Ptma	prothymosin alpha [Source:MGI Symbol;Acc:MGI:97803]	GO:0005634(nucleus);GO:0005654(nucleoplasm);GO:0005829(cytosol);GO:0033613(activating transcription factor binding);GO:0042393(histone binding);GO:0043066(negative regulation of apoptotic process);GO:0043486(histone exchange)	NA	5	24,72,97,74,62,	0,340,623,898,1132	-1020	-Inf	3.14
chr1	86606167	86606528	362	ENSMUSG00000026240	ENSMUST00000127219	processed_transcript	3' UTR	9427	Cops7b	COP9 signalosome subunit 7B [Source:MGI Symbol;Acc:MGI:1349388]	GO:0000338(protein deneddylation);GO:0003674(molecular_function);GO:0005634(nucleus);GO:0005654(nucleoplasm);GO:0005737(cytoplasm);GO:0008180(COP9 signalosome);GO:0010387(COP9 signalosome assembly)	NA	1	361,	0	-12.6	-11.6	21.8
chr1	86775628	86775778	151	ENSMUSG00000100768	ENSMUST00000186337	sense_intronic	Exon (ENSMUST00000186337/ENSMUSG00000100768, exon 1 of 1)	809	Gm29055	predicted gene 29055 [Source:MGI Symbol;Acc:MGI:5579761]	NA	NA	1	150,	0	-2.45	-1.66	3.39
chr1	86874527	86874676	150	ENSMUSG00000102293	ENSMUST00000192464	TEC	Exon (ENSMUST00000192464/ENSMUSG00000102293, exon 1 of 1)	177	Gm37541	predicted gene, 37541 [Source:MGI Symbol;Acc:MGI:5610769]	NA	NA	1	149,	0	-2.54	-1.75	3.17
chr1	86920475	86920596	122	ENSMUSG00000102571	ENSMUST00000195634	TEC	Exon (ENSMUST00000195634/ENSMUSG00000102571, exon 1 of 1)	2483	Gm37967	predicted gene, 37967 [Source:MGI Symbol;Acc:MGI:5611195]	NA	NA	1	121,	0	-3.27	-2.45	5.48
chr1	86988896	86989016	121	ENSMUSG00000102956	ENSMUST00000195266	TEC	Exon (ENSMUST00000195266/ENSMUSG00000102956, exon 1 of 1)	626	Gm37017	predicted gene, 37017 [Source:MGI Symbol;Acc:MGI:5610245]	NA	NA	1	120,	0	-3.35	-2.53	12.3
chr1	87228058	87228299	242	ENSMUSG00000026254	ENSMUST00000113231	protein_coding	3' UTR	13772	Eif4e2	eukaryotic translation initiation factor 4E member 2 [Source:MGI Symbol;Acc:MGI:1914440]	GO:0000340(RNA 7-methylguanosine cap binding);GO:0001701(in utero embryonic development);GO:0003723(RNA binding);GO:0003743(translation initiation factor activity);GO:0005737(cytoplasm);GO:0005845(mRNA cap binding complex);GO:0006412(translation);GO:0006413(translational initiation);GO:0006417(regulation of translation);GO:0016281(eukaryotic translation initiation factor 4F complex);GO:0017148(ne…	01521(EGFR tyrosine kinase inhibitor resistance);03013(RNA transport);04066(HIF-1 signaling pathway);04150(mTOR signaling pathway);04151(PI3K-Akt signaling pathway);04211(Longevity regulating pathway);04910(Insulin signaling pathway)	1	241,	0	-9.95	-9.01	2.64
chr1	87237848	87238239	392	ENSMUSG00000088318	ENSMUST00000157693	snRNA	3' UTR	-12909	Gm26187	predicted gene, 26187 [Source:MGI Symbol;Acc:MGI:5455964]	NA	NA	1	391,	0	-147	-146	5.03
chr1	87238478	87239588	1111	ENSMUSG00000088318	ENSMUST00000157693	snRNA	3' UTR	-11560	Gm26187	predicted gene, 26187 [Source:MGI Symbol;Acc:MGI:5455964]	NA	NA	1	1110,	0	-154	-152	10.8
chr1	87327027	87327238	212	ENSMUSG00000048000	ENSMUST00000172794	protein_coding	5' UTR	0	Gigyf2	GRB10 interacting GYF protein 2 [Source:MGI Symbol;Acc:MGI:2138584]	GO:0005515(protein binding);GO:0005737(cytoplasm);GO:0005768(endosome);GO:0005783(endoplasmic reticulum);GO:0005794(Golgi apparatus);GO:0005829(cytosol);GO:0007631(feeding behavior);GO:0008344(adult locomotory behavior);GO:0009791(post-embryonic development);GO:0010494(cytoplasmic stress granule);GO:0016021(integral component of membrane);GO:0016441(posttranscriptional gene silencing);GO:0017148(…	NA	1	211,	0	-12.4	-11.4	2.7
chr1	87378978	87389251	10274	ENSMUSG00000048000	ENSMUST00000174535	processed_transcript	5' UTR	0	Gigyf2	GRB10 interacting GYF protein 2 [Source:MGI Symbol;Acc:MGI:2138584]	GO:0005515(protein binding);GO:0005737(cytoplasm);GO:0005768(endosome);GO:0005783(endoplasmic reticulum);GO:0005794(Golgi apparatus);GO:0005829(cytosol);GO:0007631(feeding behavior);GO:0008344(adult locomotory behavior);GO:0009791(post-embryonic development);GO:0010494(cytoplasmic stress granule);GO:0016021(integral component of membrane);GO:0016441(posttranscriptional gene silencing);GO:0017148(…	NA	4	105,41,314,201,	0,989,7338,10072	-294	-292	15
chr1	87403742	87405022	1281	ENSMUSG00000048000	ENSMUST00000173152	protein_coding	5' UTR	0	Gigyf2	GRB10 interacting GYF protein 2 [Source:MGI Symbol;Acc:MGI:2138584]	GO:0005515(protein binding);GO:0005737(cytoplasm);GO:0005768(endosome);GO:0005783(endoplasmic reticulum);GO:0005794(Golgi apparatus);GO:0005829(cytosol);GO:0007631(feeding behavior);GO:0008344(adult locomotory behavior);GO:0009791(post-embryonic development);GO:0010494(cytoplasmic stress granule);GO:0016021(integral component of membrane);GO:0016441(posttranscriptional gene silencing);GO:0017148(…	NA	2	104,107,	0,1173	-9.42	-8.48	2.26
chr1	87425084	87433780	8697	ENSMUSG00000048000	ENSMUST00000174671	processed_transcript	Exon (ENSMUST00000027475/ENSMUSG00000048000, exon 20 of 29)	0	Gigyf2	GRB10 interacting GYF protein 2 [Source:MGI Symbol;Acc:MGI:2138584]	GO:0005515(protein binding);GO:0005737(cytoplasm);GO:0005768(endosome);GO:0005783(endoplasmic reticulum);GO:0005794(Golgi apparatus);GO:0005829(cytosol);GO:0007631(feeding behavior);GO:0008344(adult locomotory behavior);GO:0009791(post-embryonic development);GO:0010494(cytoplasmic stress granule);GO:0016021(integral component of membrane);GO:0016441(posttranscriptional gene silencing);GO:0017148(…	NA	4	142,159,79,101,	0,3485,8035,8595	-112	-111	5.58
chr1	87449595	87449776	182	ENSMUSG00000048000	ENSMUST00000174482	retained_intron	3' UTR	6267	Gigyf2	GRB10 interacting GYF protein 2 [Source:MGI Symbol;Acc:MGI:2138584]	GO:0005515(protein binding);GO:0005737(cytoplasm);GO:0005768(endosome);GO:0005783(endoplasmic reticulum);GO:0005794(Golgi apparatus);GO:0005829(cytosol);GO:0007631(feeding behavior);GO:0008344(adult locomotory behavior);GO:0009791(post-embryonic development);GO:0010494(cytoplasmic stress granule);GO:0016021(integral component of membrane);GO:0016441(posttranscriptional gene silencing);GO:0017148(…	NA	1	181,	0	-16.9	-15.9	2.06
chr1	87449835	87450796	962	ENSMUSG00000048000	ENSMUST00000174482	retained_intron	3' UTR	6507	Gigyf2	GRB10 interacting GYF protein 2 [Source:MGI Symbol;Acc:MGI:2138584]	GO:0005515(protein binding);GO:0005737(cytoplasm);GO:0005768(endosome);GO:0005783(endoplasmic reticulum);GO:0005794(Golgi apparatus);GO:0005829(cytosol);GO:0007631(feeding behavior);GO:0008344(adult locomotory behavior);GO:0009791(post-embryonic development);GO:0010494(cytoplasmic stress granule);GO:0016021(integral component of membrane);GO:0016441(posttranscriptional gene silencing);GO:0017148(…	NA	1	961,	0	-29.3	-28.2	10.4
chr1	87596654	87596982	329	ENSMUSG00000079434	ENSMUST00000070898	protein_coding	Exon (ENSMUST00000166055/ENSMUSG00000079434, exon 3 of 3)	2104	Neu2	neuraminidase 2 [Source:MGI Symbol;Acc:MGI:1344417]	GO:0004308(exo-alpha-sialidase activity);GO:0005737(cytoplasm);GO:0005829(cytosol);GO:0005975(carbohydrate metabolic process);GO:0006629(lipid metabolic process);GO:0006689(ganglioside catabolic process);GO:0008152(metabolic process);GO:0009313(oligosaccharide catabolic process);GO:0010831(positive regulation of myotube differentiation);GO:0016020(membrane);GO:0016042(lipid catabolic process);GO:…	00511(Other glycan degradation);00600(Sphingolipid metabolism)	1	328,	0	-6	-5.11	8.21
chr1	87719339	87720238	900	ENSMUSG00000026288	ENSMUST00000163548	processed_transcript	3' UTR	9998	Inpp5d	inositol polyphosphate-5-phosphatase D [Source:MGI Symbol;Acc:MGI:107357]	GO:0002376(immune system process);GO:0004439(phosphatidylinositol-4,5-bisphosphate 5-phosphatase activity);GO:0004445(inositol-polyphosphate 5-phosphatase activity);GO:0005515(protein binding);GO:0005737(cytoplasm);GO:0005829(cytosol);GO:0005856(cytoskeleton);GO:0005884(actin filament);GO:0005886(plasma membrane);GO:0006915(apoptotic process);GO:0008340(determination of adult lifespan);GO:0009968…	00562(Inositol phosphate metabolism);04070(Phosphatidylinositol signaling system);04662(B cell receptor signaling pathway);04664(Fc epsilon RI signaling pathway);04666(Fc gamma R-mediated phagocytosis)	1	899,	0	-611	-Inf	17.8
chr1	87766993	87767113	121	ENSMUSG00000026289	ENSMUST00000129431	retained_intron	Exon (ENSMUST00000144047/ENSMUSG00000026289, exon 5 of 6)	92	Atg16l1	autophagy related 16-like 1 (S. cerevisiae) [Source:MGI Symbol;Acc:MGI:1924290]	GO:0000045(autophagosome assembly);GO:0000421(autophagosome membrane);GO:0005515(protein binding);GO:0005737(cytoplasm);GO:0005776(autophagosome);GO:0005829(cytosol);GO:0005930(axoneme);GO:0006914(autophagy);GO:0010508(positive regulation of autophagy);GO:0015031(protein transport);GO:0016020(membrane);GO:0034045(phagophore assembly site membrane);GO:0034497(protein localization to phagophore ass…	04136(Autophagy - other);04140(Autophagy - animal);04621(NOD-like receptor signaling pathway)	1	120,	0	-4.32	-3.47	1.88
chr1	87788245	87788456	212	ENSMUSG00000089281	ENSMUST00000158656	scaRNA	Exon (ENSMUST00000127884/ENSMUSG00000026289, exon 4 of 4)	3689	Scarna6	small Cajal body-specific RNA 6 [Source:MGI Symbol;Acc:MGI:3819487]	NA	NA	1	211,	0	-7.18	-6.27	3.51
chr1	87791257	87791678	422	ENSMUSG00000089281	ENSMUST00000158656	scaRNA	3' UTR	6701	Scarna6	small Cajal body-specific RNA 6 [Source:MGI Symbol;Acc:MGI:3819487]	NA	NA	1	421,	0	-35.3	-34.1	2.1
chr1	87942727	87942817	91	ENSMUSG00000070738	ENSMUST00000189448	protein_coding	3' UTR	4342	Dgkd	diacylglycerol kinase, delta [Source:MGI Symbol;Acc:MGI:2138334]	GO:0000166(nucleotide binding);GO:0003951(NAD+ kinase activity);GO:0004143(diacylglycerol kinase activity);GO:0005515(protein binding);GO:0005524(ATP binding);GO:0005737(cytoplasm);GO:0005829(cytosol);GO:0005886(plasma membrane);GO:0005905(clathrin-coated pit);GO:0006654(phosphatidic acid biosynthetic process);GO:0006897(endocytosis);GO:0007165(signal transduction);GO:0007205(protein kinase C-act…	00561(Glycerolipid metabolism);00564(Glycerophospholipid metabolism);04070(Phosphatidylinositol signaling system);04072(Phospholipase D signaling pathway);05231(Choline metabolism in cancer)	1	90,	0	-2.05	-1.28	1.14
chr1	87943085	87943146	62	ENSMUSG00000070738	ENSMUST00000189448	protein_coding	3' UTR	4700	Dgkd	diacylglycerol kinase, delta [Source:MGI Symbol;Acc:MGI:2138334]	GO:0000166(nucleotide binding);GO:0003951(NAD+ kinase activity);GO:0004143(diacylglycerol kinase activity);GO:0005515(protein binding);GO:0005524(ATP binding);GO:0005737(cytoplasm);GO:0005829(cytosol);GO:0005886(plasma membrane);GO:0005905(clathrin-coated pit);GO:0006654(phosphatidic acid biosynthetic process);GO:0006897(endocytosis);GO:0007165(signal transduction);GO:0007205(protein kinase C-act…	00561(Glycerolipid metabolism);00564(Glycerophospholipid metabolism);04070(Phosphatidylinositol signaling system);04072(Phospholipase D signaling pathway);05231(Choline metabolism in cancer)	1	61,	0	-2.21	-1.43	1.35
chr1	87943205	87943625	421	ENSMUSG00000070738	ENSMUST00000189448	protein_coding	3' UTR	4820	Dgkd	diacylglycerol kinase, delta [Source:MGI Symbol;Acc:MGI:2138334]	GO:0000166(nucleotide binding);GO:0003951(NAD+ kinase activity);GO:0004143(diacylglycerol kinase activity);GO:0005515(protein binding);GO:0005524(ATP binding);GO:0005737(cytoplasm);GO:0005829(cytosol);GO:0005886(plasma membrane);GO:0005905(clathrin-coated pit);GO:0006654(phosphatidic acid biosynthetic process);GO:0006897(endocytosis);GO:0007165(signal transduction);GO:0007205(protein kinase C-act…	00561(Glycerolipid metabolism);00564(Glycerophospholipid metabolism);04070(Phosphatidylinositol signaling system);04072(Phospholipase D signaling pathway);05231(Choline metabolism in cancer)	1	420,	0	-47.7	-46.5	2.25
chr1	88216280	88216341	62	ENSMUSG00000089960	ENSMUST00000073049	protein_coding	3' UTR	4321	Ugt1a1	UDP glucuronosyltransferase 1 family, polypeptide A1 [Source:MGI Symbol;Acc:MGI:98898]	GO:0001889(liver development);GO:0001972(retinoic acid binding);GO:0004857(enzyme inhibitor activity);GO:0005496(steroid binding);GO:0005783(endoplasmic reticulum);GO:0005789(endoplasmic reticulum membrane);GO:0005887(integral component of plasma membrane);GO:0006953(acute-phase response);GO:0007584(response to nutrient);GO:0008194(UDP-glycosyltransferase activity);GO:0010033(response to organic …	00040(Pentose and glucuronate interconversions);00053(Ascorbate and aldarate metabolism);00140(Steroid hormone biosynthesis);00830(Retinol metabolism);00860(Porphyrin and chlorophyll metabolism);00980(Metabolism of xenobiotics by cytochrome P450);00982(Drug metabolism - cytochrome P450);00983(Drug metabolism - other enzymes);05204(Chemical carcinogenesis)	1	61,	0	-2.26	-1.49	1.31
chr1	88216267	88218127	1861	ENSMUSG00000089960	ENSMUST00000073049	protein_coding	3' UTR	4308	Ugt1a1	UDP glucuronosyltransferase 1 family, polypeptide A1 [Source:MGI Symbol;Acc:MGI:98898]	GO:0001889(liver development);GO:0001972(retinoic acid binding);GO:0004857(enzyme inhibitor activity);GO:0005496(steroid binding);GO:0005783(endoplasmic reticulum);GO:0005789(endoplasmic reticulum membrane);GO:0005887(integral component of plasma membrane);GO:0006953(acute-phase response);GO:0007584(response to nutrient);GO:0008194(UDP-glycosyltransferase activity);GO:0010033(response to organic …	00040(Pentose and glucuronate interconversions);00053(Ascorbate and aldarate metabolism);00140(Steroid hormone biosynthesis);00830(Retinol metabolism);00860(Porphyrin and chlorophyll metabolism);00980(Metabolism of xenobiotics by cytochrome P450);00982(Drug metabolism - cytochrome P450);00983(Drug metabolism - other enzymes);05204(Chemical carcinogenesis)	2	90,1,	0,1859	-2.46	-1.68	1.34
chr1	88216284	88216345	62	ENSMUSG00000089960	ENSMUST00000073049	protein_coding	3' UTR	4325	Ugt1a1	UDP glucuronosyltransferase 1 family, polypeptide A1 [Source:MGI Symbol;Acc:MGI:98898]	GO:0001889(liver development);GO:0001972(retinoic acid binding);GO:0004857(enzyme inhibitor activity);GO:0005496(steroid binding);GO:0005783(endoplasmic reticulum);GO:0005789(endoplasmic reticulum membrane);GO:0005887(integral component of plasma membrane);GO:0006953(acute-phase response);GO:0007584(response to nutrient);GO:0008194(UDP-glycosyltransferase activity);GO:0010033(response to organic …	00040(Pentose and glucuronate interconversions);00053(Ascorbate and aldarate metabolism);00140(Steroid hormone biosynthesis);00830(Retinol metabolism);00860(Porphyrin and chlorophyll metabolism);00980(Metabolism of xenobiotics by cytochrome P450);00982(Drug metabolism - cytochrome P450);00983(Drug metabolism - other enzymes);05204(Chemical carcinogenesis)	1	61,	0	-2.53	-1.74	1.34
chr1	88095480	88103352	7873	ENSMUSG00000082837	ENSMUST00000121495	unprocessed_pseudogene	5' UTR	0	Gm15373	predicted gene 15373 [Source:MGI Symbol;Acc:MGI:3707583]	NA	NA	2	498,101,	0,7771	-78.6	-77.3	7.73
chr1	88138595	88139284	690	ENSMUSG00000054545	ENSMUST00000014263	protein_coding	5' UTR	217	Ugt1a6a	UDP glucuronosyltransferase 1 family, polypeptide A6A [Source:MGI Symbol;Acc:MGI:2137698]	GO:0005743(mitochondrial inner membrane);GO:0005783(endoplasmic reticulum);GO:0005789(endoplasmic reticulum membrane);GO:0008194(UDP-glycosyltransferase activity);GO:0015020(glucuronosyltransferase activity);GO:0016020(membrane);GO:0016021(integral component of membrane);GO:0016740(transferase activity);GO:0016757(transferase activity, transferring glycosyl groups);GO:0016758(transferase activity…	00040(Pentose and glucuronate interconversions);00053(Ascorbate and aldarate metabolism);00140(Steroid hormone biosynthesis);00830(Retinol metabolism);00860(Porphyrin and chlorophyll metabolism);00980(Metabolism of xenobiotics by cytochrome P450);00982(Drug metabolism - cytochrome P450);00983(Drug metabolism - other enzymes);05204(Chemical carcinogenesis)	1	689,	0	-460	-Inf	9.73
chr1	88216288	88216348	61	ENSMUSG00000089960	ENSMUST00000073049	protein_coding	3' UTR	4329	Ugt1a1	UDP glucuronosyltransferase 1 family, polypeptide A1 [Source:MGI Symbol;Acc:MGI:98898]	GO:0001889(liver development);GO:0001972(retinoic acid binding);GO:0004857(enzyme inhibitor activity);GO:0005496(steroid binding);GO:0005783(endoplasmic reticulum);GO:0005789(endoplasmic reticulum membrane);GO:0005887(integral component of plasma membrane);GO:0006953(acute-phase response);GO:0007584(response to nutrient);GO:0008194(UDP-glycosyltransferase activity);GO:0010033(response to organic …	00040(Pentose and glucuronate interconversions);00053(Ascorbate and aldarate metabolism);00140(Steroid hormone biosynthesis);00830(Retinol metabolism);00860(Porphyrin and chlorophyll metabolism);00980(Metabolism of xenobiotics by cytochrome P450);00982(Drug metabolism - cytochrome P450);00983(Drug metabolism - other enzymes);05204(Chemical carcinogenesis)	1	60,	0	-2.34	-1.56	1.32
chr1	88107151	88107390	240	ENSMUSG00000090145	ENSMUST00000113137	protein_coding	Exon (ENSMUST00000113138/ENSMUSG00000090145, exon 2 of 6)	289	Ugt1a6b	UDP glucuronosyltransferase 1 family, polypeptide A6B [Source:MGI Symbol;Acc:MGI:3580629]	GO:0005783(endoplasmic reticulum);GO:0008194(UDP-glycosyltransferase activity);GO:0015020(glucuronosyltransferase activity);GO:0016020(membrane);GO:0016021(integral component of membrane);GO:0016740(transferase activity);GO:0016757(transferase activity, transferring glycosyl groups);GO:0016758(transferase activity, transferring hexosyl groups);GO:0019899(enzyme binding);GO:0032991(protein-contain…	00040(Pentose and glucuronate interconversions);00053(Ascorbate and aldarate metabolism);00140(Steroid hormone biosynthesis);00830(Retinol metabolism);00860(Porphyrin and chlorophyll metabolism);00980(Metabolism of xenobiotics by cytochrome P450);00982(Drug metabolism - cytochrome P450);00983(Drug metabolism - other enzymes);05204(Chemical carcinogenesis)	1	239,	0	-10.6	-9.6	3.45
chr1	88216281	88216341	61	ENSMUSG00000089960	ENSMUST00000073049	protein_coding	3' UTR	4322	Ugt1a1	UDP glucuronosyltransferase 1 family, polypeptide A1 [Source:MGI Symbol;Acc:MGI:98898]	GO:0001889(liver development);GO:0001972(retinoic acid binding);GO:0004857(enzyme inhibitor activity);GO:0005496(steroid binding);GO:0005783(endoplasmic reticulum);GO:0005789(endoplasmic reticulum membrane);GO:0005887(integral component of plasma membrane);GO:0006953(acute-phase response);GO:0007584(response to nutrient);GO:0008194(UDP-glycosyltransferase activity);GO:0010033(response to organic …	00040(Pentose and glucuronate interconversions);00053(Ascorbate and aldarate metabolism);00140(Steroid hormone biosynthesis);00830(Retinol metabolism);00860(Porphyrin and chlorophyll metabolism);00980(Metabolism of xenobiotics by cytochrome P450);00982(Drug metabolism - cytochrome P450);00983(Drug metabolism - other enzymes);05204(Chemical carcinogenesis)	1	60,	0	-2.26	-1.49	1.31
chr1	88138609	88139299	691	ENSMUSG00000054545	ENSMUST00000014263	protein_coding	5' UTR	231	Ugt1a6a	UDP glucuronosyltransferase 1 family, polypeptide A6A [Source:MGI Symbol;Acc:MGI:2137698]	GO:0005743(mitochondrial inner membrane);GO:0005783(endoplasmic reticulum);GO:0005789(endoplasmic reticulum membrane);GO:0008194(UDP-glycosyltransferase activity);GO:0015020(glucuronosyltransferase activity);GO:0016020(membrane);GO:0016021(integral component of membrane);GO:0016740(transferase activity);GO:0016757(transferase activity, transferring glycosyl groups);GO:0016758(transferase activity…	00040(Pentose and glucuronate interconversions);00053(Ascorbate and aldarate metabolism);00140(Steroid hormone biosynthesis);00830(Retinol metabolism);00860(Porphyrin and chlorophyll metabolism);00980(Metabolism of xenobiotics by cytochrome P450);00982(Drug metabolism - cytochrome P450);00983(Drug metabolism - other enzymes);05204(Chemical carcinogenesis)	1	690,	0	-454	-Inf	9.88
chr1	88216267	88216358	92	ENSMUSG00000089960	ENSMUST00000073049	protein_coding	3' UTR	4308	Ugt1a1	UDP glucuronosyltransferase 1 family, polypeptide A1 [Source:MGI Symbol;Acc:MGI:98898]	GO:0001889(liver development);GO:0001972(retinoic acid binding);GO:0004857(enzyme inhibitor activity);GO:0005496(steroid binding);GO:0005783(endoplasmic reticulum);GO:0005789(endoplasmic reticulum membrane);GO:0005887(integral component of plasma membrane);GO:0006953(acute-phase response);GO:0007584(response to nutrient);GO:0008194(UDP-glycosyltransferase activity);GO:0010033(response to organic …	00040(Pentose and glucuronate interconversions);00053(Ascorbate and aldarate metabolism);00140(Steroid hormone biosynthesis);00830(Retinol metabolism);00860(Porphyrin and chlorophyll metabolism);00980(Metabolism of xenobiotics by cytochrome P450);00982(Drug metabolism - cytochrome P450);00983(Drug metabolism - other enzymes);05204(Chemical carcinogenesis)	1	91,	0	-2.82	-2.02	1.38
chr1	88166100	88166280	181	ENSMUSG00000089943	ENSMUST00000097659	protein_coding	Exon (ENSMUST00000097659/ENSMUSG00000089943, exon 1 of 5)	88	Ugt1a5	UDP glucuronosyltransferase 1 family, polypeptide A5 [Source:MGI Symbol;Acc:MGI:3032634]	GO:0005783(endoplasmic reticulum);GO:0008194(UDP-glycosyltransferase activity);GO:0015020(glucuronosyltransferase activity);GO:0016020(membrane);GO:0016021(integral component of membrane);GO:0016740(transferase activity);GO:0016757(transferase activity, transferring glycosyl groups);GO:0016758(transferase activity, transferring hexosyl groups);GO:0019899(enzyme binding);GO:0042803(protein homodim…	00040(Pentose and glucuronate interconversions);00053(Ascorbate and aldarate metabolism);00140(Steroid hormone biosynthesis);00830(Retinol metabolism);00860(Porphyrin and chlorophyll metabolism);00980(Metabolism of xenobiotics by cytochrome P450);00982(Drug metabolism - cytochrome P450);00983(Drug metabolism - other enzymes);05204(Chemical carcinogenesis)	1	180,	0	-3.7	-2.87	3.27
chr1	88216275	88218134	1860	ENSMUSG00000089960	ENSMUST00000073049	protein_coding	3' UTR	4316	Ugt1a1	UDP glucuronosyltransferase 1 family, polypeptide A1 [Source:MGI Symbol;Acc:MGI:98898]	GO:0001889(liver development);GO:0001972(retinoic acid binding);GO:0004857(enzyme inhibitor activity);GO:0005496(steroid binding);GO:0005783(endoplasmic reticulum);GO:0005789(endoplasmic reticulum membrane);GO:0005887(integral component of plasma membrane);GO:0006953(acute-phase response);GO:0007584(response to nutrient);GO:0008194(UDP-glycosyltransferase activity);GO:0010033(response to organic …	00040(Pentose and glucuronate interconversions);00053(Ascorbate and aldarate metabolism);00140(Steroid hormone biosynthesis);00830(Retinol metabolism);00860(Porphyrin and chlorophyll metabolism);00980(Metabolism of xenobiotics by cytochrome P450);00982(Drug metabolism - cytochrome P450);00983(Drug metabolism - other enzymes);05204(Chemical carcinogenesis)	2	82,8,	0,1851	-2.41	-1.63	1.33
chr1	88201287	88201497	211	ENSMUSG00000090171	ENSMUST00000049289	protein_coding	Exon (ENSMUST00000049289/ENSMUSG00000090171, exon 1 of 5)	686	Ugt1a2	UDP glucuronosyltransferase 1 family, polypeptide A2 [Source:MGI Symbol;Acc:MGI:3576049]	GO:0001972(retinoic acid binding);GO:0005783(endoplasmic reticulum);GO:0005789(endoplasmic reticulum membrane);GO:0008194(UDP-glycosyltransferase activity);GO:0015020(glucuronosyltransferase activity);GO:0016020(membrane);GO:0016021(integral component of membrane);GO:0016740(transferase activity);GO:0016757(transferase activity, transferring glycosyl groups);GO:0016758(transferase activity, trans…	00040(Pentose and glucuronate interconversions);00053(Ascorbate and aldarate metabolism);00140(Steroid hormone biosynthesis);00830(Retinol metabolism);00860(Porphyrin and chlorophyll metabolism);00980(Metabolism of xenobiotics by cytochrome P450);00982(Drug metabolism - cytochrome P450);00983(Drug metabolism - other enzymes);05204(Chemical carcinogenesis)	1	210,	0	-6.76	-5.86	9.41
chr1	88216271	88218131	1861	ENSMUSG00000089960	ENSMUST00000073049	protein_coding	3' UTR	4312	Ugt1a1	UDP glucuronosyltransferase 1 family, polypeptide A1 [Source:MGI Symbol;Acc:MGI:98898]	GO:0001889(liver development);GO:0001972(retinoic acid binding);GO:0004857(enzyme inhibitor activity);GO:0005496(steroid binding);GO:0005783(endoplasmic reticulum);GO:0005789(endoplasmic reticulum membrane);GO:0005887(integral component of plasma membrane);GO:0006953(acute-phase response);GO:0007584(response to nutrient);GO:0008194(UDP-glycosyltransferase activity);GO:0010033(response to organic …	00040(Pentose and glucuronate interconversions);00053(Ascorbate and aldarate metabolism);00140(Steroid hormone biosynthesis);00830(Retinol metabolism);00860(Porphyrin and chlorophyll metabolism);00980(Metabolism of xenobiotics by cytochrome P450);00982(Drug metabolism - cytochrome P450);00983(Drug metabolism - other enzymes);05204(Chemical carcinogenesis)	2	86,5,	0,1855	-2.37	-1.59	1.33
chr1	88216279	88216339	61	ENSMUSG00000089960	ENSMUST00000073049	protein_coding	3' UTR	4320	Ugt1a1	UDP glucuronosyltransferase 1 family, polypeptide A1 [Source:MGI Symbol;Acc:MGI:98898]	GO:0001889(liver development);GO:0001972(retinoic acid binding);GO:0004857(enzyme inhibitor activity);GO:0005496(steroid binding);GO:0005783(endoplasmic reticulum);GO:0005789(endoplasmic reticulum membrane);GO:0005887(integral component of plasma membrane);GO:0006953(acute-phase response);GO:0007584(response to nutrient);GO:0008194(UDP-glycosyltransferase activity);GO:0010033(response to organic …	00040(Pentose and glucuronate interconversions);00053(Ascorbate and aldarate metabolism);00140(Steroid hormone biosynthesis);00830(Retinol metabolism);00860(Porphyrin and chlorophyll metabolism);00980(Metabolism of xenobiotics by cytochrome P450);00982(Drug metabolism - cytochrome P450);00983(Drug metabolism - other enzymes);05204(Chemical carcinogenesis)	1	60,	0	-2.34	-1.56	1.32
chr1	89137717	89143972	6256	ENSMUSG00000102700	ENSMUST00000195426	TEC	Exon (ENSMUST00000066279/ENSMUSG00000036206, exon 3 of 6)	40644	Gm38312	predicted gene, 38312 [Source:MGI Symbol;Acc:MGI:5611540]	NA	NA	2	86,423,	0,5832	-158	-156	6.35
chr1	89144300	89144929	630	ENSMUSG00000102700	ENSMUST00000195426	TEC	Exon (ENSMUST00000066279/ENSMUSG00000036206, exon 4 of 6)	47227	Gm38312	predicted gene, 38312 [Source:MGI Symbol;Acc:MGI:5611540]	NA	NA	1	629,	0	-66.9	-65.6	3.51
chr1	89145256	89153813	8558	ENSMUSG00000102700	ENSMUST00000195426	TEC	3' UTR	48183	Gm38312	predicted gene, 38312 [Source:MGI Symbol;Acc:MGI:5611540]	NA	NA	3	650,189,687,	0,6943,7870	-643	-Inf	24.3
chr1	89580702	89581152	451	ENSMUSG00000055013	ENSMUST00000074945	protein_coding	5' UTR	466	Agap1	ArfGAP with GTPase domain, ankyrin repeat and PH domain 1 [Source:MGI Symbol;Acc:MGI:2653690]	GO:0000166(nucleotide binding);GO:0003924(GTPase activity);GO:0005096(GTPase activator activity);GO:0005515(protein binding);GO:0005525(GTP binding);GO:0005543(phospholipid binding);GO:0005634(nucleus);GO:0005737(cytoplasm);GO:0005829(cytosol);GO:0007165(signal transduction);GO:0015031(protein transport);GO:0016020(membrane);GO:0043547(positive regulation of GTPase activity);GO:0046872(metal ion …	04144(Endocytosis)	1	450,	0	-20.8	-19.7	12.8
chr1	89887631	89887722	92	ENSMUSG00000092627	ENSMUST00000173856	antisense	Exon (ENSMUST00000027521/ENSMUSG00000055013, exon 17 of 18)	-42512	D130058E05Rik	RIKEN cDNA D130058E05 gene [Source:MGI Symbol;Acc:MGI:2444614]	NA	NA	1	91,	0	-10.1	-9.11	2.21
chr1	89888950	89889311	362	ENSMUSG00000092627	ENSMUST00000173856	antisense	3' UTR	-40923	D130058E05Rik	RIKEN cDNA D130058E05 gene [Source:MGI Symbol;Acc:MGI:2444614]	NA	NA	1	361,	0	-199	-198	4.37
chr1	89890359	89890990	632	ENSMUSG00000092627	ENSMUST00000173856	antisense	3' UTR	-39244	D130058E05Rik	RIKEN cDNA D130058E05 gene [Source:MGI Symbol;Acc:MGI:2444614]	NA	NA	1	631,	0	-127	-125	12.4
chr1	90213821	90214241	421	ENSMUSG00000044337	ENSMUST00000159654	protein_coding	Exon (ENSMUST00000065587/ENSMUSG00000044337, exon 2 of 2)	9815	Ackr3	atypical chemokine receptor 3 [Source:MGI Symbol;Acc:MGI:109562]	GO:0001525(angiogenesis);GO:0001570(vasculogenesis);GO:0004930(G protein-coupled receptor activity);GO:0005044(scavenger receptor activity);GO:0005634(nucleus);GO:0005737(cytoplasm);GO:0005768(endosome);GO:0005769(early endosome);GO:0005886(plasma membrane);GO:0005905(clathrin-coated pit);GO:0006935(chemotaxis);GO:0006955(immune response);GO:0007155(cell adhesion);GO:0007165(signal transduction);…	04060(Cytokine-cytokine receptor interaction)	1	420,	0	-39	-37.8	3.14
chr1	90214688	90215436	749	ENSMUSG00000044337	ENSMUST00000159654	protein_coding	3' UTR	10682	Ackr3	atypical chemokine receptor 3 [Source:MGI Symbol;Acc:MGI:109562]	GO:0001525(angiogenesis);GO:0001570(vasculogenesis);GO:0004930(G protein-coupled receptor activity);GO:0005044(scavenger receptor activity);GO:0005634(nucleus);GO:0005737(cytoplasm);GO:0005768(endosome);GO:0005769(early endosome);GO:0005886(plasma membrane);GO:0005905(clathrin-coated pit);GO:0006935(chemotaxis);GO:0006955(immune response);GO:0007155(cell adhesion);GO:0007165(signal transduction);…	04060(Cytokine-cytokine receptor interaction)	1	748,	0	-65.2	-63.9	8.5
chr1	90612176	90613102	927	ENSMUSG00000034432	ENSMUST00000186882	protein_coding	3' UTR	596	Cops8	COP9 signalosome subunit 8 [Source:MGI Symbol;Acc:MGI:1915363]	GO:0000338(protein deneddylation);GO:0005515(protein binding);GO:0005634(nucleus);GO:0005654(nucleoplasm);GO:0005737(cytoplasm);GO:0005829(cytosol);GO:0006468(protein phosphorylation);GO:0007250(activation of NF-kappaB-inducing kinase activity);GO:0008180(COP9 signalosome);GO:0008285(negative regulation of cell population proliferation);GO:0010387(COP9 signalosome assembly);GO:0048471(perinuclear…	NA	1	926,	0	-277	-275	13.8
chr1	90948598	90949496	899	ENSMUSG00000090550	ENSMUST00000166281	protein_coding	3' UTR	-3612	Prlh	prolactin releasing hormone [Source:MGI Symbol;Acc:MGI:3644668]	GO:0001894(tissue homeostasis);GO:0002021(response to dietary excess);GO:0002023(reduction of food intake in response to dietary excess);GO:0005179(hormone activity);GO:0005184(neuropeptide hormone activity);GO:0005737(cytoplasm);GO:0006112(energy reserve metabolic process);GO:0006629(lipid metabolic process);GO:0007186(G protein-coupled receptor signaling pathway);GO:0007631(feeding behavior);GO…	04080(Neuroactive ligand-receptor interaction)	1	898,	0	-221	-220	6.14
chr1	90949765	90950274	510	ENSMUSG00000090550	ENSMUST00000166281	protein_coding	3' UTR	-2834	Prlh	prolactin releasing hormone [Source:MGI Symbol;Acc:MGI:3644668]	GO:0001894(tissue homeostasis);GO:0002021(response to dietary excess);GO:0002023(reduction of food intake in response to dietary excess);GO:0005179(hormone activity);GO:0005184(neuropeptide hormone activity);GO:0005737(cytoplasm);GO:0006112(energy reserve metabolic process);GO:0006629(lipid metabolic process);GO:0007186(G protein-coupled receptor signaling pathway);GO:0007631(feeding behavior);GO…	04080(Neuroactive ligand-receptor interaction)	1	509,	0	-79	-77.7	5.96
chr1	91114620	91116178	1559	ENSMUSG00000026305	ENSMUST00000188708	processed_transcript	3' UTR	3387	Lrrfip1	leucine rich repeat (in FLII) interacting protein 1 [Source:MGI Symbol;Acc:MGI:1342770]	GO:0000122(negative regulation of transcription by RNA polymerase II);GO:0000978(RNA polymerase II cis-regulatory region sequence-specific DNA binding);GO:0001227(DNA-binding transcription repressor activity, RNA polymerase II-specific);GO:0003677(DNA binding);GO:0005515(protein binding);GO:0005634(nucleus);GO:0005737(cytoplasm);GO:0005829(cytosol);GO:0005886(plasma membrane);GO:0006355(regulatio…	NA	1	1558,	0	-152	-151	4.67
chr1	91125675	91128854	3180	ENSMUSG00000026305	ENSMUST00000187532	retained_intron	3' UTR	319	Lrrfip1	leucine rich repeat (in FLII) interacting protein 1 [Source:MGI Symbol;Acc:MGI:1342770]	GO:0000122(negative regulation of transcription by RNA polymerase II);GO:0000978(RNA polymerase II cis-regulatory region sequence-specific DNA binding);GO:0001227(DNA-binding transcription repressor activity, RNA polymerase II-specific);GO:0003677(DNA binding);GO:0005515(protein binding);GO:0005634(nucleus);GO:0005737(cytoplasm);GO:0005829(cytosol);GO:0005886(plasma membrane);GO:0006355(regulatio…	NA	2	70,769,	0,2410	-140	-138	6.97
chr1	91224537	91224598	62	ENSMUSG00000034343	ENSMUST00000188576	retained_intron	3' UTR	-25706	Ube2f	ubiquitin-conjugating enzyme E2F (putative) [Source:MGI Symbol;Acc:MGI:1915171]	GO:0000166(nucleotide binding);GO:0000209(protein polyubiquitination);GO:0005524(ATP binding);GO:0005634(nucleus);GO:0016740(transferase activity);GO:0019788(NEDD8 transferase activity);GO:0045116(protein neddylation);GO:0061631(ubiquitin conjugating enzyme activity);GO:0061654(NEDD8 conjugating enzyme activity)	04120(Ubiquitin mediated proteolysis)	1	61,	0	-1.86	-1.1	2.49
chr1	91285421	91285902	482	ENSMUSG00000034343	ENSMUST00000185697	retained_intron	3' UTR	1769	Ube2f	ubiquitin-conjugating enzyme E2F (putative) [Source:MGI Symbol;Acc:MGI:1915171]	GO:0000166(nucleotide binding);GO:0000209(protein polyubiquitination);GO:0005524(ATP binding);GO:0005634(nucleus);GO:0016740(transferase activity);GO:0019788(NEDD8 transferase activity);GO:0045116(protein neddylation);GO:0061631(ubiquitin conjugating enzyme activity);GO:0061654(NEDD8 conjugating enzyme activity)	04120(Ubiquitin mediated proteolysis)	1	481,	0	-327	-Inf	5.12
chr1	91290066	91290157	92	ENSMUSG00000083064	ENSMUST00000117121	processed_pseudogene	3' UTR	-5888	Gm7785	predicted gene 7785 [Source:MGI Symbol;Acc:MGI:3645449]	NA	NA	1	91,	0	-2.93	-2.13	2.61
chr1	91296668	91296728	61	ENSMUSG00000083064	ENSMUST00000117121	processed_pseudogene	Exon (ENSMUST00000117121/ENSMUSG00000083064, exon 1 of 1)	623	Gm7785	predicted gene 7785 [Source:MGI Symbol;Acc:MGI:3645449]	NA	NA	1	60,	0	-4.01	-3.17	14.4
chr1	91310800	91310861	62	ENSMUSG00000026307	ENSMUST00000137074	protein_coding	Exon (ENSMUST00000153621/ENSMUSG00000026307, exon 7 of 7)	8003	Scly	selenocysteine lyase [Source:MGI Symbol;Acc:MGI:1355310]	GO:0003824(catalytic activity);GO:0009000(selenocysteine lyase activity);GO:0016261(selenocysteine catabolic process);GO:0016597(amino acid binding);GO:0042803(protein homodimerization activity);GO:0070279(vitamin B6 binding);GO:1902494(catalytic complex)	00450(Selenocompound metabolism)	1	61,	0	-2.05	-1.28	1.88
chr1	91310920	91311309	390	ENSMUSG00000026307	ENSMUST00000137074	protein_coding	Exon (ENSMUST00000153621/ENSMUSG00000026307, exon 7 of 7)	8123	Scly	selenocysteine lyase [Source:MGI Symbol;Acc:MGI:1355310]	GO:0003824(catalytic activity);GO:0009000(selenocysteine lyase activity);GO:0016261(selenocysteine catabolic process);GO:0016597(amino acid binding);GO:0042803(protein homodimerization activity);GO:0070279(vitamin B6 binding);GO:1902494(catalytic complex)	00450(Selenocompound metabolism)	1	389,	0	-15.7	-14.7	5.28
chr1	91500868	91501412	545	ENSMUSG00000034292	ENSMUST00000047242	protein_coding	Exon (ENSMUST00000189341/ENSMUSG00000034292, exon 4 of 16)	6174	Traf3ip1	TRAF3 interacting protein 1 [Source:MGI Symbol;Acc:MGI:1921269]	GO:0000122(negative regulation of transcription by RNA polymerase II);GO:0001738(morphogenesis of a polarized epithelium);GO:0001822(kidney development);GO:0001933(negative regulation of protein phosphorylation);GO:0005102(signaling receptor binding);GO:0005515(protein binding);GO:0005737(cytoplasm);GO:0005813(centrosome);GO:0005829(cytosol);GO:0005856(cytoskeleton);GO:0005929(cilium);GO:0005930(…	NA	2	42,408,	0,136	-84.9	-83.6	18.5
chr1	91525995	91528110	2116	ENSMUSG00000034292	ENSMUST00000187588	retained_intron	3' UTR	7733	Traf3ip1	TRAF3 interacting protein 1 [Source:MGI Symbol;Acc:MGI:1921269]	GO:0000122(negative regulation of transcription by RNA polymerase II);GO:0001738(morphogenesis of a polarized epithelium);GO:0001822(kidney development);GO:0001933(negative regulation of protein phosphorylation);GO:0005102(signaling receptor binding);GO:0005515(protein binding);GO:0005737(cytoplasm);GO:0005813(centrosome);GO:0005829(cytosol);GO:0005856(cytoskeleton);GO:0005929(cilium);GO:0005930(…	NA	2	107,493,	0,1622	-56.7	-55.5	5.24
chr1	91544241	91547112	2872	ENSMUSG00000026311	ENSMUST00000188879	protein_coding	5' UTR	3161	Asb1	ankyrin repeat and SOCS box-containing 1 [Source:MGI Symbol;Acc:MGI:1929735]	GO:0000151(ubiquitin ligase complex);GO:0005515(protein binding);GO:0007275(multicellular organism development);GO:0016567(protein ubiquitination);GO:0030539(male genitalia development);GO:0035556(intracellular signal transduction);GO:0061630(ubiquitin protein ligase activity)	NA	2	56,185,	0,2686	-17.9	-16.8	3.69
chr1	91554772	91555222	451	ENSMUSG00000026311	ENSMUST00000188879	protein_coding	3' UTR	13692	Asb1	ankyrin repeat and SOCS box-containing 1 [Source:MGI Symbol;Acc:MGI:1929735]	GO:0000151(ubiquitin ligase complex);GO:0005515(protein binding);GO:0007275(multicellular organism development);GO:0016567(protein ubiquitination);GO:0030539(male genitalia development);GO:0035556(intracellular signal transduction);GO:0061630(ubiquitin protein ligase activity)	NA	1	450,	0	-93.9	-92.6	10.5
chr1	92858379	92858740	362	ENSMUSG00000034220	ENSMUST00000190215	retained_intron	3' UTR	1611	Gpc1	glypican 1 [Source:MGI Symbol;Acc:MGI:1194891]	GO:0005507(copper ion binding);GO:0005576(extracellular region);GO:0005615(extracellular space);GO:0005654(nucleoplasm);GO:0005768(endosome);GO:0005796(Golgi lumen);GO:0005829(cytosol);GO:0005886(plasma membrane);GO:0009966(regulation of signal transduction);GO:0009986(cell surface);GO:0014037(Schwann cell differentiation);GO:0016020(membrane);GO:0016477(cell migration);GO:0017134(fibroblast grow…	05205(Proteoglycans in cancer);05418(Fluid shear stress and atherosclerosis)	1	361,	0	-83.7	-82.4	2.37
chr1	92859219	92859280	62	ENSMUSG00000034220	ENSMUST00000190215	retained_intron	3' UTR	2451	Gpc1	glypican 1 [Source:MGI Symbol;Acc:MGI:1194891]	GO:0005507(copper ion binding);GO:0005576(extracellular region);GO:0005615(extracellular space);GO:0005654(nucleoplasm);GO:0005768(endosome);GO:0005796(Golgi lumen);GO:0005829(cytosol);GO:0005886(plasma membrane);GO:0009966(regulation of signal transduction);GO:0009986(cell surface);GO:0014037(Schwann cell differentiation);GO:0016020(membrane);GO:0016477(cell migration);GO:0017134(fibroblast grow…	05205(Proteoglycans in cancer);05418(Fluid shear stress and atherosclerosis)	1	61,	0	-17.8	-16.8	1.77
chr1	92860208	92860269	62	ENSMUSG00000034220	ENSMUST00000190215	retained_intron	3' UTR	3440	Gpc1	glypican 1 [Source:MGI Symbol;Acc:MGI:1194891]	GO:0005507(copper ion binding);GO:0005576(extracellular region);GO:0005615(extracellular space);GO:0005654(nucleoplasm);GO:0005768(endosome);GO:0005796(Golgi lumen);GO:0005829(cytosol);GO:0005886(plasma membrane);GO:0009966(regulation of signal transduction);GO:0009986(cell surface);GO:0014037(Schwann cell differentiation);GO:0016020(membrane);GO:0016477(cell migration);GO:0017134(fibroblast grow…	05205(Proteoglycans in cancer);05418(Fluid shear stress and atherosclerosis)	1	61,	0	-3.38	-2.56	1.74
chr1	92907837	92908077	241	ENSMUSG00000047067	ENSMUST00000060913	protein_coding	3' UTR	856	Dusp28	dual specificity phosphatase 28 [Source:MGI Symbol;Acc:MGI:1914696]	GO:0004721(phosphoprotein phosphatase activity);GO:0004725(protein tyrosine phosphatase activity);GO:0006470(protein dephosphorylation);GO:0008138(protein tyrosine/serine/threonine phosphatase activity);GO:0016311(dephosphorylation);GO:0016787(hydrolase activity);GO:0016791(phosphatase activity);GO:0035335(peptidyl-tyrosine dephosphorylation)	NA	1	240,	0	-10.2	-9.26	3.52
chr1	92911797	92912336	540	ENSMUSG00000026269	ENSMUST00000179993	protein_coding	Exon (ENSMUST00000180306/ENSMUSG00000026269, exon 1 of 1)	588	Rnpepl1	arginyl aminopeptidase (aminopeptidase B)-like 1 [Source:MGI Symbol;Acc:MGI:1914170]	GO:0004177(aminopeptidase activity);GO:0006508(proteolysis);GO:0008233(peptidase activity);GO:0008237(metallopeptidase activity);GO:0008270(zinc ion binding);GO:0016787(hydrolase activity);GO:0046872(metal ion binding);GO:0070006(metalloaminopeptidase activity)	NA	1	539,	0	-8.11	-7.18	3.95
chr1	92912604	92912665	62	ENSMUSG00000026269	ENSMUST00000179993	protein_coding	Exon (ENSMUST00000180306/ENSMUSG00000026269, exon 1 of 1)	1395	Rnpepl1	arginyl aminopeptidase (aminopeptidase B)-like 1 [Source:MGI Symbol;Acc:MGI:1914170]	GO:0004177(aminopeptidase activity);GO:0006508(proteolysis);GO:0008233(peptidase activity);GO:0008237(metallopeptidase activity);GO:0008270(zinc ion binding);GO:0016787(hydrolase activity);GO:0046872(metal ion binding);GO:0070006(metalloaminopeptidase activity)	NA	1	61,	0	-2.82	-2.02	6.42
chr1	92913291	92913351	61	ENSMUSG00000026269	ENSMUST00000179993	protein_coding	Exon (ENSMUST00000180306/ENSMUSG00000026269, exon 1 of 1)	2082	Rnpepl1	arginyl aminopeptidase (aminopeptidase B)-like 1 [Source:MGI Symbol;Acc:MGI:1914170]	GO:0004177(aminopeptidase activity);GO:0006508(proteolysis);GO:0008233(peptidase activity);GO:0008237(metallopeptidase activity);GO:0008270(zinc ion binding);GO:0016787(hydrolase activity);GO:0046872(metal ion binding);GO:0070006(metalloaminopeptidase activity)	NA	1	60,	0	-4.73	-3.87	4.62
chr1	92919645	92920841	1197	ENSMUSG00000026269	ENSMUST00000179531	nonsense_mediated_decay	3' UTR	31	Rnpepl1	arginyl aminopeptidase (aminopeptidase B)-like 1 [Source:MGI Symbol;Acc:MGI:1914170]	GO:0004177(aminopeptidase activity);GO:0006508(proteolysis);GO:0008233(peptidase activity);GO:0008237(metallopeptidase activity);GO:0008270(zinc ion binding);GO:0016787(hydrolase activity);GO:0046872(metal ion binding);GO:0070006(metalloaminopeptidase activity)	NA	1	1196,	0	-1150	-Inf	13.9
chr1	92979282	92982957	3676	ENSMUSG00000026271	ENSMUST00000169198	protein_coding	5' UTR	360	Gpr35	G protein-coupled receptor 35 [Source:MGI Symbol;Acc:MGI:1929509]	GO:0004930(G protein-coupled receptor activity);GO:0004950(chemokine receptor activity);GO:0005886(plasma membrane);GO:0005887(integral component of plasma membrane);GO:0007010(cytoskeleton organization);GO:0007165(signal transduction);GO:0007186(G protein-coupled receptor signaling pathway);GO:0007204(positive regulation of cytosolic calcium ion concentration);GO:0016020(membrane);GO:0016021(int…	04080(Neuroactive ligand-receptor interaction)	2	19,400,	0,3275	-57.5	-56.3	5.86
chr1	92983404	92984301	898	ENSMUSG00000026271	ENSMUST00000169198	protein_coding	3' UTR	4482	Gpr35	G protein-coupled receptor 35 [Source:MGI Symbol;Acc:MGI:1929509]	GO:0004930(G protein-coupled receptor activity);GO:0004950(chemokine receptor activity);GO:0005886(plasma membrane);GO:0005887(integral component of plasma membrane);GO:0007010(cytoskeleton organization);GO:0007165(signal transduction);GO:0007186(G protein-coupled receptor signaling pathway);GO:0007204(positive regulation of cytosolic calcium ion concentration);GO:0016020(membrane);GO:0016021(int…	04080(Neuroactive ligand-receptor interaction)	1	897,	0	-663	-Inf	33.1
chr1	92984359	92984987	629	ENSMUSG00000026271	ENSMUST00000169198	protein_coding	3' UTR	5437	Gpr35	G protein-coupled receptor 35 [Source:MGI Symbol;Acc:MGI:1929509]	GO:0004930(G protein-coupled receptor activity);GO:0004950(chemokine receptor activity);GO:0005886(plasma membrane);GO:0005887(integral component of plasma membrane);GO:0007010(cytoskeleton organization);GO:0007165(signal transduction);GO:0007186(G protein-coupled receptor signaling pathway);GO:0007204(positive regulation of cytosolic calcium ion concentration);GO:0016020(membrane);GO:0016021(int…	04080(Neuroactive ligand-receptor interaction)	1	628,	0	-197	-196	8.86
chr1	92985345	92985615	271	ENSMUSG00000026271	ENSMUST00000169198	protein_coding	3' UTR	6423	Gpr35	G protein-coupled receptor 35 [Source:MGI Symbol;Acc:MGI:1929509]	GO:0004930(G protein-coupled receptor activity);GO:0004950(chemokine receptor activity);GO:0005886(plasma membrane);GO:0005887(integral component of plasma membrane);GO:0007010(cytoskeleton organization);GO:0007165(signal transduction);GO:0007186(G protein-coupled receptor signaling pathway);GO:0007204(positive regulation of cytosolic calcium ion concentration);GO:0016020(membrane);GO:0016021(int…	04080(Neuroactive ligand-receptor interaction)	1	270,	0	-18.4	-17.3	2.79
chr1	93198574	93198635	62	ENSMUSG00000084989	ENSMUST00000138595	protein_coding	Exon (ENSMUST00000138595/ENSMUSG00000084989, exon 16 of 32)	29849	Crocc2	ciliary rootlet coiled-coil, rootletin family member 2 [Source:MGI Symbol;Acc:MGI:3045962]	GO:0003674(molecular_function);GO:0005575(cellular_component);GO:0008150(biological_process)	NA	1	61,	0	-2.09	-1.32	2.4
chr1	93228884	93229154	271	ENSMUSG00000047793	ENSMUST00000062202	protein_coding	3' UTR	-6687	Sned1	sushi, nidogen and EGF-like domains 1 [Source:MGI Symbol;Acc:MGI:3045960]	GO:0005509(calcium ion binding);GO:0005515(protein binding);GO:0007160(cell-matrix adhesion)	NA	1	270,	0	-21.4	-20.3	4.14
chr1	93229333	93230712	1380	ENSMUSG00000047793	ENSMUST00000062202	protein_coding	3' UTR	-5129	Sned1	sushi, nidogen and EGF-like domains 1 [Source:MGI Symbol;Acc:MGI:3045960]	GO:0005509(calcium ion binding);GO:0005515(protein binding);GO:0007160(cell-matrix adhesion)	NA	1	1379,	0	-113	-112	16
chr1	93295779	93297263	1485	ENSMUSG00000047793	ENSMUST00000165883	retained_intron	3' UTR	84	Sned1	sushi, nidogen and EGF-like domains 1 [Source:MGI Symbol;Acc:MGI:3045960]	GO:0005509(calcium ion binding);GO:0005515(protein binding);GO:0007160(cell-matrix adhesion)	NA	2	22,997,	0,487	-278	-276	12.9
chr1	93297502	93297892	391	ENSMUSG00000047793	ENSMUST00000165883	retained_intron	3' UTR	1807	Sned1	sushi, nidogen and EGF-like domains 1 [Source:MGI Symbol;Acc:MGI:3045960]	GO:0005509(calcium ion binding);GO:0005515(protein binding);GO:0007160(cell-matrix adhesion)	NA	1	390,	0	-11.6	-10.6	2.77
chr1	93298130	93298670	541	ENSMUSG00000047793	ENSMUST00000165883	retained_intron	3' UTR	2435	Sned1	sushi, nidogen and EGF-like domains 1 [Source:MGI Symbol;Acc:MGI:3045960]	GO:0005509(calcium ion binding);GO:0005515(protein binding);GO:0007160(cell-matrix adhesion)	NA	1	540,	0	-119	-118	6.76
chr1	93298789	93300077	1289	ENSMUSG00000047793	ENSMUST00000165883	retained_intron	3' UTR	3094	Sned1	sushi, nidogen and EGF-like domains 1 [Source:MGI Symbol;Acc:MGI:3045960]	GO:0005509(calcium ion binding);GO:0005515(protein binding);GO:0007160(cell-matrix adhesion)	NA	1	1288,	0	-61.5	-60.3	4.97
chr1	93300884	93301035	152	ENSMUSG00000101172	ENSMUST00000188069	antisense	3' UTR	-4929	Gm28535	predicted gene 28535 [Source:MGI Symbol;Acc:MGI:5579241]	NA	NA	1	151,	0	-7.93	-7.01	2.16
chr1	93343093	93343304	212	ENSMUSG00000026275	ENSMUST00000027494	protein_coding	5' UTR	239	Ppp1r7	protein phosphatase 1, regulatory subunit 7 [Source:MGI Symbol;Acc:MGI:1913635]	GO:0005515(protein binding);GO:0005634(nucleus);GO:0005694(chromosome);GO:0007059(chromosome segregation);GO:0035307(positive regulation of protein dephosphorylation)	NA	1	211,	0	-2.54	-1.76	9.75
chr1	93343363	93343574	212	ENSMUSG00000026274	ENSMUST00000139028	retained_intron	5' UTR	0	Pask	PAS domain containing serine/threonine kinase [Source:MGI Symbol;Acc:MGI:2155936]	GO:0000166(nucleotide binding);GO:0004672(protein kinase activity);GO:0004674(protein serine/threonine kinase activity);GO:0005524(ATP binding);GO:0005634(nucleus);GO:0005737(cytoplasm);GO:0005829(cytosol);GO:0006468(protein phosphorylation);GO:0008289(lipid binding);GO:0016301(kinase activity);GO:0016310(phosphorylation);GO:0016740(transferase activity);GO:0035091(phosphatidylinositol binding);G…	NA	1	211,	0	-3.85	-3.01	10.3
chr1	93343633	93346257	2625	ENSMUSG00000026275	ENSMUST00000185498	protein_coding	5' UTR	0	Ppp1r7	protein phosphatase 1, regulatory subunit 7 [Source:MGI Symbol;Acc:MGI:1913635]	GO:0005515(protein binding);GO:0005634(nucleus);GO:0005694(chromosome);GO:0007059(chromosome segregation);GO:0035307(positive regulation of protein dephosphorylation)	NA	2	78,102,	0,2522	-7.57	-6.66	20
chr1	93364973	93365484	512	ENSMUSG00000064389	ENSMUST00000082455	snRNA	3' UTR	1718	Gm26446	predicted gene, 26446 [Source:MGI Symbol;Acc:MGI:5456223]	NA	NA	1	511,	0	-78.7	-77.3	4.97
chr1	93365692	93366533	842	ENSMUSG00000064389	ENSMUST00000082455	snRNA	3' UTR	2437	Gm26446	predicted gene, 26446 [Source:MGI Symbol;Acc:MGI:5456223]	NA	NA	1	841,	0	-223	-221	8.87
chr1	93372798	93373189	392	ENSMUSG00000034107	ENSMUST00000058682	protein_coding	3' UTR	-741	Ano7	anoctamin 7 [Source:MGI Symbol;Acc:MGI:3052714]	GO:0005229(intracellular calcium activated chloride channel activity);GO:0005254(chloride channel activity);GO:0005783(endoplasmic reticulum);GO:0005886(plasma membrane);GO:0006821(chloride transport);GO:0006869(lipid transport);GO:0016020(membrane);GO:0016021(integral component of membrane);GO:0017128(phospholipid scramblase activity);GO:0046983(protein dimerization activity);GO:0055085(transmem…	NA	1	391,	0	-19.6	-18.6	5.13
chr1	93479473	93479564	92	ENSMUSG00000026276	ENSMUST00000150931	protein_coding	5' UTR	0	Septin2	septin 2 [Source:MGI Symbol;Acc:MGI:97298]	GO:0000145(exocyst);GO:0000166(nucleotide binding);GO:0000775(chromosome, centromeric region);GO:0000776(kinetochore);GO:0000777(condensed chromosome kinetochore);GO:0002036(regulation of L-glutamate import across plasma membrane);GO:0003924(GTPase activity);GO:0005515(protein binding);GO:0005525(GTP binding);GO:0005634(nucleus);GO:0005654(nucleoplasm);GO:0005694(chromosome);GO:0005737(cytoplasm)…	NA	1	91,	0	-5.87	-4.98	1.84
chr1	93506988	93507079	92	ENSMUSG00000026276	ENSMUST00000157021	protein_coding	3' UTR	1420	Septin2	septin 2 [Source:MGI Symbol;Acc:MGI:97298]	GO:0000145(exocyst);GO:0000166(nucleotide binding);GO:0000775(chromosome, centromeric region);GO:0000776(kinetochore);GO:0000777(condensed chromosome kinetochore);GO:0002036(regulation of L-glutamate import across plasma membrane);GO:0003924(GTPase activity);GO:0005515(protein binding);GO:0005525(GTP binding);GO:0005634(nucleus);GO:0005654(nucleoplasm);GO:0005694(chromosome);GO:0005737(cytoplasm)…	NA	1	91,	0	-5.39	-4.52	1.51
chr1	93579913	93580153	241	ENSMUSG00000103854	ENSMUST00000194919	TEC	Exon (ENSMUST00000120301/ENSMUSG00000034066, exon 13 of 27)	48098	Gm37250	predicted gene, 37250 [Source:MGI Symbol;Acc:MGI:5610478]	NA	NA	1	240,	0	-15.9	-14.9	2.76
chr1	93621287	93621737	451	ENSMUSG00000100927	ENSMUST00000190971	antisense	3' UTR	-13456	Gm28536	predicted gene 28536 [Source:MGI Symbol;Acc:MGI:5579242]	NA	NA	1	450,	0	-54.8	-53.6	8.27
chr1	93750566	93751042	477	ENSMUSG00000026280	ENSMUST00000149436	protein_coding	Exon (ENSMUST00000188846/ENSMUSG00000101952, exon 3 of 3)	-458	Atg4b	autophagy related 4B, cysteine peptidase [Source:MGI Symbol;Acc:MGI:1913865]	GO:0004175(endopeptidase activity);GO:0004197(cysteine-type endopeptidase activity);GO:0005737(cytoplasm);GO:0006508(proteolysis);GO:0006914(autophagy);GO:0008233(peptidase activity);GO:0008234(cysteine-type peptidase activity);GO:0015031(protein transport);GO:0016787(hydrolase activity);GO:0045732(positive regulation of protein catabolic process);GO:0051697(protein delipidation)	04136(Autophagy - other);04140(Autophagy - animal)	1	476,	0	-116	-115	6.35
chr1	93787820	93788121	302	ENSMUSG00000026280	ENSMUST00000185754	retained_intron	3' UTR	1602	Atg4b	autophagy related 4B, cysteine peptidase [Source:MGI Symbol;Acc:MGI:1913865]	GO:0004175(endopeptidase activity);GO:0004197(cysteine-type endopeptidase activity);GO:0005737(cytoplasm);GO:0006508(proteolysis);GO:0006914(autophagy);GO:0008233(peptidase activity);GO:0008234(cysteine-type peptidase activity);GO:0015031(protein transport);GO:0016787(hydrolase activity);GO:0045732(positive regulation of protein catabolic process);GO:0051697(protein delipidation)	04136(Autophagy - other);04140(Autophagy - animal)	1	301,	0	-54.6	-53.4	2.57
chr1	93789619	93789770	152	ENSMUSG00000026280	ENSMUST00000185754	retained_intron	3' UTR	3401	Atg4b	autophagy related 4B, cysteine peptidase [Source:MGI Symbol;Acc:MGI:1913865]	GO:0004175(endopeptidase activity);GO:0004197(cysteine-type endopeptidase activity);GO:0005737(cytoplasm);GO:0006508(proteolysis);GO:0006914(autophagy);GO:0008233(peptidase activity);GO:0008234(cysteine-type peptidase activity);GO:0015031(protein transport);GO:0016787(hydrolase activity);GO:0045732(positive regulation of protein catabolic process);GO:0051697(protein delipidation)	04136(Autophagy - other);04140(Autophagy - animal)	1	151,	0	-5.35	-4.48	18.5
chr1	93816659	93819109	2451	ENSMUSG00000073609	ENSMUST00000187321	protein_coding	3' UTR	-5800	D2hgdh	D-2-hydroxyglutarate dehydrogenase [Source:MGI Symbol;Acc:MGI:2138209]	GO:0003824(catalytic activity);GO:0005739(mitochondrion);GO:0010042(response to manganese ion);GO:0010043(response to zinc ion);GO:0016491(oxidoreductase activity);GO:0032025(response to cobalt ion);GO:0044267(cellular protein metabolic process);GO:0050660(flavin adenine dinucleotide binding);GO:0051990((R)-2-hydroxyglutarate dehydrogenase activity);GO:0055114(oxidation-reduction process);GO:0071…	NA	2	40,829,	0,1621	-140	-138	11.2
chr1	93820035	93820335	301	ENSMUSG00000073609	ENSMUST00000187321	protein_coding	3' UTR	-4574	D2hgdh	D-2-hydroxyglutarate dehydrogenase [Source:MGI Symbol;Acc:MGI:2138209]	GO:0003824(catalytic activity);GO:0005739(mitochondrion);GO:0010042(response to manganese ion);GO:0010043(response to zinc ion);GO:0016491(oxidoreductase activity);GO:0032025(response to cobalt ion);GO:0044267(cellular protein metabolic process);GO:0050660(flavin adenine dinucleotide binding);GO:0051990((R)-2-hydroxyglutarate dehydrogenase activity);GO:0055114(oxidation-reduction process);GO:0071…	NA	1	300,	0	-25.4	-24.3	2.31
chr1	93825028	93825277	250	ENSMUSG00000073609	ENSMUST00000097633	protein_coding	5' UTR	0	D2hgdh	D-2-hydroxyglutarate dehydrogenase [Source:MGI Symbol;Acc:MGI:2138209]	GO:0003824(catalytic activity);GO:0005739(mitochondrion);GO:0010042(response to manganese ion);GO:0010043(response to zinc ion);GO:0016491(oxidoreductase activity);GO:0032025(response to cobalt ion);GO:0044267(cellular protein metabolic process);GO:0050660(flavin adenine dinucleotide binding);GO:0051990((R)-2-hydroxyglutarate dehydrogenase activity);GO:0055114(oxidation-reduction process);GO:0071…	NA	2	23,38,	0,211	-2.07	-1.3	8.21
chr1	93916588	93916738	151	ENSMUSG00000093805	ENSMUST00000178757	protein_coding	Exon (ENSMUST00000190039/ENSMUSG00000101660, exon 6 of 6)	-1573	Gal3st2b	galactose-3-O-sulfotransferase 2B [Source:MGI Symbol;Acc:MGI:3711964]	GO:0001733(galactosylceramide sulfotransferase activity);GO:0005575(cellular_component);GO:0005794(Golgi apparatus);GO:0008146(sulfotransferase activity);GO:0008150(biological_process);GO:0009101(glycoprotein biosynthetic process);GO:0009247(glycolipid biosynthetic process);GO:0016020(membrane);GO:0016021(integral component of membrane);GO:0016740(transferase activity);GO:0032580(Golgi cisterna m…	NA	1	150,	0	-3.34	-2.52	4.11
chr1	93985606	93985816	211	ENSMUSG00000073608	ENSMUST00000097632	protein_coding	Exon (ENSMUST00000185591/ENSMUSG00000099624, exon 6 of 6)	-4693	Gal3st2c	galactose-3-O-sulfotransferase 2C [Source:MGI Symbol;Acc:MGI:3646771]	GO:0001733(galactosylceramide sulfotransferase activity);GO:0005575(cellular_component);GO:0005794(Golgi apparatus);GO:0008146(sulfotransferase activity);GO:0009101(glycoprotein biosynthetic process);GO:0009247(glycolipid biosynthetic process);GO:0016020(membrane);GO:0016021(integral component of membrane);GO:0050694(galactose 3-O-sulfotransferase activity)	NA	1	210,	0	-24.6	-23.5	6.67
chr1	96872536	96878507	5972	ENSMUSG00000097814	ENSMUST00000202118	antisense	Exon (ENSMUST00000188631/ENSMUSG00000097814, exon 3 of 4)	303	Panct2	pluripotency-associated noncoding transcript 2 [Source:MGI Symbol;Acc:MGI:3643517]	NA	NA	2	132,674,	0,5297	-541	-Inf	12.3
chr1	96879760	96879821	62	ENSMUSG00000097814	ENSMUST00000202118	antisense	Exon (ENSMUST00000181489/ENSMUSG00000097814, exon 2 of 2)	7527	Panct2	pluripotency-associated noncoding transcript 2 [Source:MGI Symbol;Acc:MGI:3643517]	NA	NA	1	61,	0	-4.62	-3.77	2.34
chr1	96881014	96907706	26693	ENSMUSG00000097814	ENSMUST00000202118	antisense	Exon (ENSMUST00000188631/ENSMUSG00000097814, exon 4 of 4)	8781	Panct2	pluripotency-associated noncoding transcript 2 [Source:MGI Symbol;Acc:MGI:3643517]	NA	NA	2	220,19,	0,26673	-25.1	-24	3.31
chr1	97660918	97661096	179	ENSMUSG00000118489	ENSMUST00000238965	processed_pseudogene	Exon (ENSMUST00000238965/ENSMUSG00000118489, exon 1 of 1)	87	AC099860	proline rich protein BstNI subfamily 4 (PRB4), pseudogene	NA	NA	1	178,	0	-4.73	-3.87	4.62
chr1	97778015	97778136	122	ENSMUSG00000026333	ENSMUST00000189031	nonsense_mediated_decay	3' UTR	616	Gin1	gypsy retrotransposon integrase 1 [Source:MGI Symbol;Acc:MGI:2182036]	GO:0003676(nucleic acid binding);GO:0015074(DNA integration)	NA	1	121,	0	-1.87	-1.12	2.37
chr1	97786203	97792661	6459	ENSMUSG00000026333	ENSMUST00000189031	nonsense_mediated_decay	3' UTR	8804	Gin1	gypsy retrotransposon integrase 1 [Source:MGI Symbol;Acc:MGI:2182036]	GO:0003676(nucleic acid binding);GO:0015074(DNA integration)	NA	2	55,365,	0,6093	-62.7	-61.4	5.99
chr1	105663950	105664131	182	ENSMUSG00000026319	ENSMUST00000191150	processed_transcript	5' UTR	13	Relch	RAB11 binding and LisH domain, coiled-coil and HEAT repeat containing [Source:MGI Symbol;Acc:MGI:1922832]	GO:0005515(protein binding);GO:0005802(trans-Golgi network);GO:0032367(intracellular cholesterol transport);GO:0055037(recycling endosome)	NA	1	181,	0	-8.92	-7.98	3.01
chr1	105827037	105827726	690	ENSMUSG00000026321	ENSMUST00000187658	retained_intron	Exon (ENSMUST00000027559/ENSMUSG00000026321, exon 9 of 10)	7167	Tnfrsf11a	tumor necrosis factor receptor superfamily, member 11a, NFKB activator [Source:MGI Symbol;Acc:MGI:1314891]	GO:0001503(ossification);GO:0002250(adaptive immune response);GO:0004888(transmembrane signaling receptor activity);GO:0005031(tumor necrosis factor-activated receptor activity);GO:0005515(protein binding);GO:0005829(cytosol);GO:0005886(plasma membrane);GO:0007275(multicellular organism development);GO:0009314(response to radiation);GO:0009897(external side of plasma membrane);GO:0009986(cell sur…	04060(Cytokine-cytokine receptor interaction);04064(NF-kappa B signaling pathway);04380(Osteoclast differentiation);04917(Prolactin signaling pathway);05323(Rheumatoid arthritis)	1	689,	0	-566	-Inf	16
chr1	105844629	105844839	211	ENSMUSG00000026321	ENSMUST00000187658	retained_intron	Exon (ENSMUST00000027559/ENSMUSG00000026321, exon 10 of 10)	24759	Tnfrsf11a	tumor necrosis factor receptor superfamily, member 11a, NFKB activator [Source:MGI Symbol;Acc:MGI:1314891]	GO:0001503(ossification);GO:0002250(adaptive immune response);GO:0004888(transmembrane signaling receptor activity);GO:0005031(tumor necrosis factor-activated receptor activity);GO:0005515(protein binding);GO:0005829(cytosol);GO:0005886(plasma membrane);GO:0007275(multicellular organism development);GO:0009314(response to radiation);GO:0009897(external side of plasma membrane);GO:0009986(cell sur…	04060(Cytokine-cytokine receptor interaction);04064(NF-kappa B signaling pathway);04380(Osteoclast differentiation);04917(Prolactin signaling pathway);05323(Rheumatoid arthritis)	1	210,	0	-11	-10.1	4.36
chr1	105990974	105991605	632	ENSMUSG00000038866	ENSMUST00000119166	protein_coding	Exon (ENSMUST00000118196/ENSMUSG00000038866, exon 1 of 14)	285	Zcchc2	zinc finger, CCHC domain containing 2 [Source:MGI Symbol;Acc:MGI:2444114]	GO:0003674(molecular_function);GO:0003676(nucleic acid binding);GO:0005737(cytoplasm);GO:0008150(biological_process);GO:0008270(zinc ion binding);GO:0035091(phosphatidylinositol binding);GO:0046872(metal ion binding)	NA	1	631,	0	-56.6	-55.3	11
chr1	106030267	106031437	1171	ENSMUSG00000038866	ENSMUST00000131830	nonsense_mediated_decay	3' UTR	18523	Zcchc2	zinc finger, CCHC domain containing 2 [Source:MGI Symbol;Acc:MGI:2444114]	GO:0003674(molecular_function);GO:0003676(nucleic acid binding);GO:0005737(cytoplasm);GO:0008150(biological_process);GO:0008270(zinc ion binding);GO:0035091(phosphatidylinositol binding);GO:0046872(metal ion binding)	NA	1	1170,	0	-496	-Inf	8.45
chr1	106033534	106033714	181	ENSMUSG00000038866	ENSMUST00000131830	nonsense_mediated_decay	3' UTR	21790	Zcchc2	zinc finger, CCHC domain containing 2 [Source:MGI Symbol;Acc:MGI:2444114]	GO:0003674(molecular_function);GO:0003676(nucleic acid binding);GO:0005737(cytoplasm);GO:0008150(biological_process);GO:0008270(zinc ion binding);GO:0035091(phosphatidylinositol binding);GO:0046872(metal ion binding)	NA	1	180,	0	-8.75	-7.81	1.9
chr1	106172707	106281519	108813	ENSMUSG00000044340	ENSMUST00000135810	retained_intron	Exon (ENSMUST00000061047/ENSMUSG00000044340, exon 1 of 17)	0	Phlpp1	PH domain and leucine rich repeat protein phosphatase 1 [Source:MGI Symbol;Acc:MGI:2138327]	GO:0001932(regulation of protein phosphorylation);GO:0002667(regulation of T cell anergy);GO:0003824(catalytic activity);GO:0004721(phosphoprotein phosphatase activity);GO:0004722(protein serine/threonine phosphatase activity);GO:0005515(protein binding);GO:0005634(nucleus);GO:0005654(nucleoplasm);GO:0005737(cytoplasm);GO:0005886(plasma membrane);GO:0006470(protein dephosphorylation);GO:0006915(a…	04151(PI3K-Akt signaling pathway)	2	740,157,	0,108655	-222	-220	6.2
chr1	106392128	106392189	62	ENSMUSG00000099604	ENSMUST00000189471	processed_pseudogene	Exon (ENSMUST00000061047/ENSMUSG00000044340, exon 17 of 17)	-47411	Gm6651	predicted gene 6651 [Source:MGI Symbol;Acc:MGI:3647491]	NA	NA	1	61,	0	-7.62	-6.7	1.65
chr1	106392516	106393623	1108	ENSMUSG00000099604	ENSMUST00000189471	processed_pseudogene	3' UTR	-45977	Gm6651	predicted gene 6651 [Source:MGI Symbol;Acc:MGI:3647491]	NA	NA	1	1107,	0	-348	-Inf	12.9
chr1	106541942	106558167	16226	ENSMUSG00000054006	ENSMUST00000144260	antisense	Exon (ENSMUST00000144260/ENSMUSG00000054006, exon 1 of 3)	0	D630008O14Rik	RIKEN cDNA D630008O14 gene [Source:MGI Symbol;Acc:MGI:3698880]	NA	NA	3	497,61,188,	0,668,16037	-175	-173	19.5
chr1	107524580	107524938	359	ENSMUSG00000062345	ENSMUST00000146597	nonsense_mediated_decay	Exon (ENSMUST00000009356/ENSMUSG00000062345, exon 8 of 8)	636	Serpinb2	serine (or cysteine) peptidase inhibitor, clade B, member 2 [Source:MGI Symbol;Acc:MGI:97609]	GO:0004867(serine-type endopeptidase inhibitor activity);GO:0005576(extracellular region);GO:0005615(extracellular space);GO:0005737(cytoplasm);GO:0010466(negative regulation of peptidase activity);GO:0010951(negative regulation of endopeptidase activity);GO:0030414(peptidase inhibitor activity);GO:0042060(wound healing);GO:0043066(negative regulation of apoptotic process)	04610(Complement and coagulation cascades)	1	358,	0	-10.5	-9.59	3.27
chr1	107547004	107547154	151	ENSMUSG00000092572	ENSMUST00000194951	polymorphic_pseudogene	3' UTR	14633	Serpinb10	serine (or cysteine) peptidase inhibitor, clade B (ovalbumin), member 10 [Source:MGI Symbol;Acc:MGI:2138648]	GO:0005615(extracellular space);GO:0005654(nucleoplasm);GO:0005829(cytosol)	05146(Amoebiasis)	1	150,	0	-5.52	-4.64	7.44
chr1	107590035	107590156	122	ENSMUSG00000026315	ENSMUST00000151283	retained_intron	5' UTR	0	Serpinb8	serine (or cysteine) peptidase inhibitor, clade B, member 8 [Source:MGI Symbol;Acc:MGI:894657]	GO:0004867(serine-type endopeptidase inhibitor activity);GO:0005615(extracellular space);GO:0005737(cytoplasm);GO:0005829(cytosol);GO:0010466(negative regulation of peptidase activity);GO:0010951(negative regulation of endopeptidase activity);GO:0030414(peptidase inhibitor activity);GO:0090136(epithelial cell-cell adhesion)	NA	1	121,	0	-5.13	-4.26	9.24
chr1	107607127	107607548	422	ENSMUSG00000026315	ENSMUST00000123086	protein_coding	3' UTR	1247	Serpinb8	serine (or cysteine) peptidase inhibitor, clade B, member 8 [Source:MGI Symbol;Acc:MGI:894657]	GO:0004867(serine-type endopeptidase inhibitor activity);GO:0005615(extracellular space);GO:0005737(cytoplasm);GO:0005829(cytosol);GO:0010466(negative regulation of peptidase activity);GO:0010951(negative regulation of endopeptidase activity);GO:0030414(peptidase inhibitor activity);GO:0090136(epithelial cell-cell adhesion)	NA	1	421,	0	-56	-54.8	12.4
chr1	107608476	107608626	151	ENSMUSG00000026315	ENSMUST00000123086	protein_coding	3' UTR	2596	Serpinb8	serine (or cysteine) peptidase inhibitor, clade B, member 8 [Source:MGI Symbol;Acc:MGI:894657]	GO:0004867(serine-type endopeptidase inhibitor activity);GO:0005615(extracellular space);GO:0005737(cytoplasm);GO:0005829(cytosol);GO:0010466(negative regulation of peptidase activity);GO:0010951(negative regulation of endopeptidase activity);GO:0030414(peptidase inhibitor activity);GO:0090136(epithelial cell-cell adhesion)	NA	1	150,	0	-3.66	-2.83	3.94
chr1	118332869	118333197	329	ENSMUSG00000026377	ENSMUST00000161495	protein_coding	3' UTR	10717	Nifk	nucleolar protein interacting with the FHA domain of MKI67 [Source:MGI Symbol;Acc:MGI:1915199]	GO:0000463(maturation of LSU-rRNA from tricistronic rRNA transcript (SSU-rRNA, 5.8S rRNA, LSU-rRNA));GO:0000794(condensed nuclear chromosome);GO:0003676(nucleic acid binding);GO:0003723(RNA binding);GO:0005634(nucleus);GO:0005654(nucleoplasm);GO:0005694(chromosome);GO:0005730(nucleolus);GO:0005737(cytoplasm)	NA	1	328,	0	-72.7	-71.4	5.52
chr1	118389417	118459724	70308	ENSMUSG00000064302	ENSMUST00000190733	nonsense_mediated_decay	5' UTR	0	Clasp1	CLIP associating protein 1 [Source:MGI Symbol;Acc:MGI:1923957]	GO:0000226(microtubule cytoskeleton organization);GO:0000775(chromosome, centromeric region);GO:0000776(kinetochore);GO:0000777(condensed chromosome kinetochore);GO:0001578(microtubule bundle formation);GO:0002162(dystroglycan binding);GO:0005694(chromosome);GO:0005737(cytoplasm);GO:0005794(Golgi apparatus);GO:0005813(centrosome);GO:0005815(microtubule organizing center);GO:0005828(kinetochore mi…	NA	3	104,479,137,	0,30022,70170	-353	-Inf	7.65
chr1	118607224	118607405	182	ENSMUSG00000064302	ENSMUST00000187575	retained_intron	3' UTR	2497	Clasp1	CLIP associating protein 1 [Source:MGI Symbol;Acc:MGI:1923957]	GO:0000226(microtubule cytoskeleton organization);GO:0000775(chromosome, centromeric region);GO:0000776(kinetochore);GO:0000777(condensed chromosome kinetochore);GO:0001578(microtubule bundle formation);GO:0002162(dystroglycan binding);GO:0005694(chromosome);GO:0005737(cytoplasm);GO:0005794(Golgi apparatus);GO:0005813(centrosome);GO:0005815(microtubule organizing center);GO:0005828(kinetochore mi…	NA	1	181,	0	-5.92	-5.04	1.58
chr1	118607943	118608243	301	ENSMUSG00000064302	ENSMUST00000187575	retained_intron	3' UTR	3216	Clasp1	CLIP associating protein 1 [Source:MGI Symbol;Acc:MGI:1923957]	GO:0000226(microtubule cytoskeleton organization);GO:0000775(chromosome, centromeric region);GO:0000776(kinetochore);GO:0000777(condensed chromosome kinetochore);GO:0001578(microtubule bundle formation);GO:0002162(dystroglycan binding);GO:0005694(chromosome);GO:0005737(cytoplasm);GO:0005794(Golgi apparatus);GO:0005813(centrosome);GO:0005815(microtubule organizing center);GO:0005828(kinetochore mi…	NA	1	300,	0	-23.5	-22.4	3.24
chr1	118608572	118609352	781	ENSMUSG00000064302	ENSMUST00000187575	retained_intron	3' UTR	3845	Clasp1	CLIP associating protein 1 [Source:MGI Symbol;Acc:MGI:1923957]	GO:0000226(microtubule cytoskeleton organization);GO:0000775(chromosome, centromeric region);GO:0000776(kinetochore);GO:0000777(condensed chromosome kinetochore);GO:0001578(microtubule bundle formation);GO:0002162(dystroglycan binding);GO:0005694(chromosome);GO:0005737(cytoplasm);GO:0005794(Golgi apparatus);GO:0005813(centrosome);GO:0005815(microtubule organizing center);GO:0005828(kinetochore mi…	NA	1	780,	0	-564	-Inf	12.6
chr1	119338011	119338341	331	ENSMUSG00000101179	ENSMUST00000186504	lincRNA	Exon (ENSMUST00000186697/ENSMUSG00000101179, exon 2 of 2)	8769	Gm29455	predicted gene 29455 [Source:MGI Symbol;Acc:MGI:5580161]	NA	NA	1	330,	0	-6.37	-5.47	21.6
chr1	119526202	119526321	120	ENSMUSG00000098923	ENSMUST00000183607	processed_transcript	5' UTR	29	Tmem185b	transmembrane protein 185B [Source:MGI Symbol;Acc:MGI:1917634]	GO:0003674(molecular_function);GO:0005575(cellular_component);GO:0008150(biological_process);GO:0016020(membrane);GO:0016021(integral component of membrane)	NA	1	119,	0	-4.76	-3.9	12.3
chr1	119526527	119527229	703	ENSMUSG00000098923	ENSMUST00000183607	processed_transcript	Exon (ENSMUST00000183952/ENSMUSG00000098923, exon 1 of 1)	354	Tmem185b	transmembrane protein 185B [Source:MGI Symbol;Acc:MGI:1917634]	GO:0003674(molecular_function);GO:0005575(cellular_component);GO:0008150(biological_process);GO:0016020(membrane);GO:0016021(integral component of membrane)	NA	2	20,306,	0,396	-220	-218	13.4
chr1	121328151	121328302	152	ENSMUSG00000104253	ENSMUST00000194699	TEC	Exon (ENSMUST00000194699/ENSMUSG00000104253, exon 1 of 1)	59	Gm37174	predicted gene, 37174 [Source:MGI Symbol;Acc:MGI:5610402]	NA	NA	1	151,	0	-3.67	-2.84	2.5
chr1	121328421	121328542	122	ENSMUSG00000104253	ENSMUST00000194699	TEC	Exon (ENSMUST00000194699/ENSMUSG00000104253, exon 1 of 1)	329	Gm37174	predicted gene, 37174 [Source:MGI Symbol;Acc:MGI:5610402]	NA	NA	1	121,	0	-2.87	-2.06	10.8
chr1	121499235	121501727	2493	ENSMUSG00000026339	ENSMUST00000152959	retained_intron	3' UTR	8018	Ccdc93	coiled-coil domain containing 93 [Source:MGI Symbol;Acc:MGI:1918079]	GO:0003674(molecular_function);GO:0005768(endosome);GO:0005769(early endosome);GO:0006893(Golgi to plasma membrane transport);GO:0015031(protein transport);GO:0032456(endocytic recycling);GO:0043231(intracellular membrane-bounded organelle);GO:1990126(retrograde transport, endosome to plasma membrane)	NA	2	242,538,	0,1954	-62.7	-61.4	7.25
chr1	125560654	125560744	91	ENSMUSG00000026342	ENSMUST00000190037	protein_coding	5' UTR	59	Slc35f5	solute carrier family 35, member F5 [Source:MGI Symbol;Acc:MGI:1921400]	GO:0003674(molecular_function);GO:0005575(cellular_component);GO:0016020(membrane);GO:0016021(integral component of membrane)	NA	1	90,	0	-2.32	-1.55	3.94
chr1	125595043	125595283	241	ENSMUSG00000026342	ENSMUST00000189443	nonsense_mediated_decay	3' UTR	10530	Slc35f5	solute carrier family 35, member F5 [Source:MGI Symbol;Acc:MGI:1921400]	GO:0003674(molecular_function);GO:0005575(cellular_component);GO:0016020(membrane);GO:0016021(integral component of membrane)	NA	1	240,	0	-31.2	-30	2.49
chr1	125677591	125678129	539	ENSMUSG00000026343	ENSMUST00000027581	protein_coding	Exon (ENSMUST00000027581/ENSMUSG00000026343, exon 1 of 2)	596	Gpr39	G protein-coupled receptor 39 [Source:MGI Symbol;Acc:MGI:1918361]	GO:0004930(G protein-coupled receptor activity);GO:0007165(signal transduction);GO:0007186(G protein-coupled receptor signaling pathway);GO:0016020(membrane);GO:0016021(integral component of membrane)	NA	1	538,	0	-169	-168	5.63
chr1	125872369	125873414	1046	ENSMUSG00000026343	ENSMUST00000159359	processed_transcript	3' UTR	32366	Gpr39	G protein-coupled receptor 39 [Source:MGI Symbol;Acc:MGI:1918361]	GO:0004930(G protein-coupled receptor activity);GO:0007165(signal transduction);GO:0007186(G protein-coupled receptor signaling pathway);GO:0016020(membrane);GO:0016021(integral component of membrane)	NA	1	1045,	0	-121	-120	14.6
chr1	127306708	127306919	212	ENSMUSG00000036155	ENSMUST00000171405	protein_coding	5' UTR	0	Mgat5	mannoside acetylglucosaminyltransferase 5 [Source:MGI Symbol;Acc:MGI:894701]	GO:0000139(Golgi membrane);GO:0004864(protein phosphatase inhibitor activity);GO:0005576(extracellular region);GO:0005794(Golgi apparatus);GO:0006486(protein glycosylation);GO:0006487(protein N-linked glycosylation);GO:0008375(acetylglucosaminyltransferase activity);GO:0016020(membrane);GO:0016021(integral component of membrane);GO:0016740(transferase activity);GO:0016757(transferase activity, tr…	00510(N-Glycan biosynthesis)	1	211,	0	-26.2	-25.1	2.16
chr1	127479568	127483251	3684	ENSMUSG00000103390	ENSMUST00000195573	TEC	3' UTR	72792	Gm38301	predicted gene, 38301 [Source:MGI Symbol;Acc:MGI:5611529]	NA	NA	2	54,725,	0,2958	-583	-Inf	22.7
chr1	127272679	127272979	301	ENSMUSG00000104378	ENSMUST00000194151	TEC	Exon (ENSMUST00000194151/ENSMUSG00000104378, exon 1 of 1)	2155	Gm37510	predicted gene, 37510 [Source:MGI Symbol;Acc:MGI:5610738]	NA	NA	1	300,	0	-4.86	-4	4.71
chr1	127275044	127275285	242	ENSMUSG00000104378	ENSMUST00000194151	TEC	Exon (ENSMUST00000194151/ENSMUSG00000104378, exon 1 of 1)	4520	Gm37510	predicted gene, 37510 [Source:MGI Symbol;Acc:MGI:5610738]	NA	NA	1	241,	0	-23.2	-22.2	20.3
chr1	127797014	127797164	151	ENSMUSG00000026349	ENSMUST00000153359	processed_transcript	Exon (ENSMUST00000153359/ENSMUSG00000026349, exon 1 of 5)	443	Ccnt2	cyclin T2 [Source:MGI Symbol;Acc:MGI:1920199]	GO:0000079(regulation of cyclin-dependent protein serine/threonine kinase activity);GO:0001223(transcription coactivator binding);GO:0003682(chromatin binding);GO:0005515(protein binding);GO:0005634(nucleus);GO:0005654(nucleoplasm);GO:0005737(cytoplasm);GO:0005829(cytosol);GO:0005886(plasma membrane);GO:0006351(transcription, DNA-templated);GO:0006357(regulation of transcription by RNA polymerase…	05202(Transcriptional misregulation in cancer)	1	150,	0	-14.3	-13.4	5.68
chr1	127802188	127802908	721	ENSMUSG00000026349	ENSMUST00000153359	processed_transcript	Exon (ENSMUST00000112570/ENSMUSG00000026349, exon 9 of 10)	5617	Ccnt2	cyclin T2 [Source:MGI Symbol;Acc:MGI:1920199]	GO:0000079(regulation of cyclin-dependent protein serine/threonine kinase activity);GO:0001223(transcription coactivator binding);GO:0003682(chromatin binding);GO:0005515(protein binding);GO:0005634(nucleus);GO:0005654(nucleoplasm);GO:0005737(cytoplasm);GO:0005829(cytosol);GO:0005886(plasma membrane);GO:0006351(transcription, DNA-templated);GO:0006357(regulation of transcription by RNA polymerase…	05202(Transcriptional misregulation in cancer)	1	720,	0	-481	-Inf	11.9
chr1	127802967	127803986	1020	ENSMUSG00000026349	ENSMUST00000153359	processed_transcript	3' UTR	6396	Ccnt2	cyclin T2 [Source:MGI Symbol;Acc:MGI:1920199]	GO:0000079(regulation of cyclin-dependent protein serine/threonine kinase activity);GO:0001223(transcription coactivator binding);GO:0003682(chromatin binding);GO:0005515(protein binding);GO:0005634(nucleus);GO:0005654(nucleoplasm);GO:0005737(cytoplasm);GO:0005829(cytosol);GO:0005886(plasma membrane);GO:0006351(transcription, DNA-templated);GO:0006357(regulation of transcription by RNA polymerase…	05202(Transcriptional misregulation in cancer)	1	1019,	0	-2030	-Inf	20.2
chr1	127805663	127805934	272	ENSMUSG00000026349	ENSMUST00000153359	processed_transcript	3' UTR	9092	Ccnt2	cyclin T2 [Source:MGI Symbol;Acc:MGI:1920199]	GO:0000079(regulation of cyclin-dependent protein serine/threonine kinase activity);GO:0001223(transcription coactivator binding);GO:0003682(chromatin binding);GO:0005515(protein binding);GO:0005634(nucleus);GO:0005654(nucleoplasm);GO:0005737(cytoplasm);GO:0005829(cytosol);GO:0005886(plasma membrane);GO:0006351(transcription, DNA-templated);GO:0006357(regulation of transcription by RNA polymerase…	05202(Transcriptional misregulation in cancer)	1	271,	0	-26.8	-25.7	2.6
chr1	127930864	127930955	92	ENSMUSG00000036104	ENSMUST00000131884	processed_transcript	Exon (ENSMUST00000037649/ENSMUSG00000036104, exon 17 of 24)	-7250	Rab3gap1	RAB3 GTPase activating protein subunit 1 [Source:MGI Symbol;Acc:MGI:2445001]	GO:0005096(GTPase activator activity);GO:0005737(cytoplasm);GO:0005794(Golgi apparatus);GO:0005811(lipid droplet);GO:0007420(brain development);GO:0010628(positive regulation of gene expression);GO:0010807(regulation of synaptic vesicle priming);GO:0017112(Rab guanyl-nucleotide exchange factor activity);GO:0017137(Rab GTPase binding);GO:0021854(hypothalamus development);GO:0032483(regulation of R…	NA	1	91,	0	-3.46	-2.64	1.47
chr1	127942430	127942790	361	ENSMUSG00000036104	ENSMUST00000131884	processed_transcript	3' UTR	4225	Rab3gap1	RAB3 GTPase activating protein subunit 1 [Source:MGI Symbol;Acc:MGI:2445001]	GO:0005096(GTPase activator activity);GO:0005737(cytoplasm);GO:0005794(Golgi apparatus);GO:0005811(lipid droplet);GO:0007420(brain development);GO:0010628(positive regulation of gene expression);GO:0010807(regulation of synaptic vesicle priming);GO:0017112(Rab guanyl-nucleotide exchange factor activity);GO:0017137(Rab GTPase binding);GO:0021854(hypothalamus development);GO:0032483(regulation of R…	NA	1	360,	0	-87.3	-85.9	2.67
chr1	127959754	127965718	5965	ENSMUSG00000099760	ENSMUST00000186230	antisense	Exon (ENSMUST00000186230/ENSMUSG00000099760, exon 1 of 3)	238	Gm28800	predicted gene 28800 [Source:MGI Symbol;Acc:MGI:5579506]	NA	NA	3	108,99,63,	0,3708,5901	-12.1	-11.1	1.94
chr1	128104439	128104500	62	ENSMUSG00000056211	ENSMUST00000185389	retained_intron	Exon (ENSMUST00000185389/ENSMUSG00000056211, exon 1 of 1)	1108	R3hdm1	R3H domain containing 1 [Source:MGI Symbol;Acc:MGI:2448514]	GO:0003676(nucleic acid binding);GO:0005575(cellular_component);GO:0008150(biological_process)	NA	1	61,	0	-1.52	-0.786	1.64
chr1	128183237	128183388	152	ENSMUSG00000056211	ENSMUST00000190056	protein_coding	Exon (ENSMUST00000185471/ENSMUSG00000056211, exon 6 of 7)	1496	R3hdm1	R3H domain containing 1 [Source:MGI Symbol;Acc:MGI:2448514]	GO:0003676(nucleic acid binding);GO:0005575(cellular_component);GO:0008150(biological_process)	NA	1	151,	0	-4.8	-3.94	2.03
chr1	128193081	128193352	272	ENSMUSG00000056211	ENSMUST00000189982	retained_intron	Exon (ENSMUST00000189982/ENSMUSG00000056211, exon 1 of 1)	249	R3hdm1	R3H domain containing 1 [Source:MGI Symbol;Acc:MGI:2448514]	GO:0003676(nucleic acid binding);GO:0005575(cellular_component);GO:0008150(biological_process)	NA	1	271,	0	-8.95	-8.02	5.9
chr1	128236506	128236986	481	ENSMUSG00000056211	ENSMUST00000188570	retained_intron	3' UTR	1127	R3hdm1	R3H domain containing 1 [Source:MGI Symbol;Acc:MGI:2448514]	GO:0003676(nucleic acid binding);GO:0005575(cellular_component);GO:0008150(biological_process)	NA	1	480,	0	-113	-111	6.19
chr1	128259487	128266349	6863	ENSMUSG00000026353	ENSMUST00000187031	retained_intron	Exon (ENSMUST00000190736/ENSMUSG00000026353, exon 5 of 5)	0	Ubxn4	UBX domain protein 4 [Source:MGI Symbol;Acc:MGI:1915062]	GO:0005515(protein binding);GO:0005783(endoplasmic reticulum);GO:0005829(cytosol);GO:0030433(ubiquitin-dependent ERAD pathway)	NA	4	50,55,165,60,	0,1346,3305,6802	-102	-101	4.84
chr1	128277048	128277109	62	ENSMUSG00000026353	ENSMUST00000189895	retained_intron	3' UTR	2421	Ubxn4	UBX domain protein 4 [Source:MGI Symbol;Acc:MGI:1915062]	GO:0005515(protein binding);GO:0005783(endoplasmic reticulum);GO:0005829(cytosol);GO:0030433(ubiquitin-dependent ERAD pathway)	NA	1	61,	0	-7.73	-6.81	1.62
chr1	130529101	130529222	122	ENSMUSG00000103751	ENSMUST00000193111	TEC	Exon (ENSMUST00000125681/ENSMUSG00000085526, exon 3 of 5)	55358	Gm37283	predicted gene, 37283 [Source:MGI Symbol;Acc:MGI:5610511]	NA	NA	1	121,	0	-2.62	-1.82	2.93
chr1	130718738	130720114	1377	ENSMUSG00000046404	ENSMUST00000049813	protein_coding	3' UTR	1411	Yod1	YOD1 deubiquitinase [Source:MGI Symbol;Acc:MGI:2442596]	GO:0003676(nucleic acid binding);GO:0004843(thiol-dependent ubiquitin-specific protease activity);GO:0005737(cytoplasm);GO:0005829(cytosol);GO:0006508(proteolysis);GO:0006986(response to unfolded protein);GO:0008233(peptidase activity);GO:0008234(cysteine-type peptidase activity);GO:0016236(macroautophagy);GO:0016579(protein deubiquitination);GO:0016787(hydrolase activity);GO:0030433(ubiquitin-de…	04141(Protein processing in endoplasmic reticulum)	1	1376,	0	-312	-310	25.2
chr1	130742652	130744622	1971	ENSMUSG00000042510	ENSMUST00000190859	retained_intron	3' UTR	2380	AA986860	expressed sequence AA986860 [Source:MGI Symbol;Acc:MGI:2138143]	GO:0003674(molecular_function);GO:0005737(cytoplasm);GO:0005829(cytosol);GO:0005886(plasma membrane);GO:0008150(biological_process)	NA	1	1970,	0	-409	-Inf	14.8
chr1	130766502	130766798	297	ENSMUSG00000100106	ENSMUST00000189150	lincRNA	Exon (ENSMUST00000189150/ENSMUSG00000100106, exon 1 of 4)	118	Gm28856	predicted gene 28856 [Source:MGI Symbol;Acc:MGI:5579562]	NA	NA	2	77,43,	0,253	-2.84	-2.04	2.89
chr1	130782795	130782915	121	ENSMUSG00000100106	ENSMUST00000189150	lincRNA	Exon (ENSMUST00000189150/ENSMUSG00000100106, exon 4 of 4)	16411	Gm28856	predicted gene 28856 [Source:MGI Symbol;Acc:MGI:5579562]	NA	NA	1	120,	0	-5.67	-4.79	3.74
chr1	130812782	130813081	300	ENSMUSG00000026415	ENSMUST00000027670	protein_coding	Exon (ENSMUST00000112477/ENSMUSG00000026415, exon 5 of 7)	11880	Fcamr	Fc receptor, IgA, IgM, high affinity [Source:MGI Symbol;Acc:MGI:1927803]	GO:0001791(IgM binding);GO:0002250(adaptive immune response);GO:0002376(immune system process);GO:0004888(transmembrane signaling receptor activity);GO:0005886(plasma membrane);GO:0006955(immune response);GO:0016020(membrane);GO:0016021(integral component of membrane);GO:0019862(IgA binding)	NA	1	299,	0	-8.37	-7.45	2.2
chr1	130814560	130814680	121	ENSMUSG00000026417	ENSMUST00000027675	protein_coding	3' UTR	-12004	Pigr	polymeric immunoglobulin receptor [Source:MGI Symbol;Acc:MGI:103080]	GO:0001580(detection of chemical stimulus involved in sensory perception of bitter taste);GO:0001792(polymeric immunoglobulin receptor activity);GO:0002415(immunoglobulin transcytosis in epithelial cells mediated by polymeric immunoglobulin receptor);GO:0005154(epidermal growth factor receptor binding);GO:0005576(extracellular region);GO:0005615(extracellular space);GO:0005886(plasma membrane);GO…	04672(Intestinal immune network for IgA production)	1	120,	0	-5.39	-4.51	1.74
chr1	130826683	130826973	291	ENSMUSG00000026417	ENSMUST00000027675	protein_coding	5' UTR	0	Pigr	polymeric immunoglobulin receptor [Source:MGI Symbol;Acc:MGI:103080]	GO:0001580(detection of chemical stimulus involved in sensory perception of bitter taste);GO:0001792(polymeric immunoglobulin receptor activity);GO:0002415(immunoglobulin transcytosis in epithelial cells mediated by polymeric immunoglobulin receptor);GO:0005154(epidermal growth factor receptor binding);GO:0005576(extracellular region);GO:0005615(extracellular space);GO:0005886(plasma membrane);GO…	04672(Intestinal immune network for IgA production)	2	124,86,	0,204	-3.6	-2.77	1.5
chr1	130844465	130844943	479	ENSMUSG00000026417	ENSMUST00000137782	protein_coding	Exon (ENSMUST00000027675/ENSMUSG00000026417, exon 4 of 11)	15455	Pigr	polymeric immunoglobulin receptor [Source:MGI Symbol;Acc:MGI:103080]	GO:0001580(detection of chemical stimulus involved in sensory perception of bitter taste);GO:0001792(polymeric immunoglobulin receptor activity);GO:0002415(immunoglobulin transcytosis in epithelial cells mediated by polymeric immunoglobulin receptor);GO:0005154(epidermal growth factor receptor binding);GO:0005576(extracellular region);GO:0005615(extracellular space);GO:0005886(plasma membrane);GO…	04672(Intestinal immune network for IgA production)	1	478,	0	-2620	-Inf	6.25
chr1	130851682	130852249	568	ENSMUSG00000042474	ENSMUST00000038829	protein_coding	3' UTR	-13420	Fcmr	Fc fragment of IgM receptor [Source:MGI Symbol;Acc:MGI:1916419]	GO:0016020(membrane);GO:0016021(integral component of membrane)	NA	1	567,	0	-1770	-Inf	17.6
chr1	131179518	131180089	572	ENSMUSG00000026427	ENSMUST00000153651	processed_transcript	3' UTR	13139	Eif2d	eukaryotic translation initiation factor 2D [Source:MGI Symbol;Acc:MGI:109342]	GO:0001731(formation of translation preinitiation complex);GO:0003723(RNA binding);GO:0003743(translation initiation factor activity);GO:0005737(cytoplasm);GO:0005829(cytosol);GO:0006412(translation);GO:0006413(translational initiation);GO:0016604(nuclear body);GO:0022627(cytosolic small ribosomal subunit);GO:0032790(ribosome disassembly);GO:0075522(IRES-dependent viral translational initiation)	NA	1	571,	0	-46.7	-45.5	5.19
chr1	131528346	131528820	475	ENSMUSG00000055184	ENSMUST00000068613	protein_coding	5' UTR	443	Fam72a	family with sequence similarity 72, member A [Source:MGI Symbol;Acc:MGI:1919669]	GO:0003674(molecular_function);GO:0005737(cytoplasm);GO:0005739(mitochondrion);GO:0005829(cytosol);GO:0016020(membrane);GO:0031552(negative regulation of brain-derived neurotrophic factor-activated receptor activity);GO:0043065(positive regulation of apoptotic process);GO:0043231(intracellular membrane-bounded organelle)	NA	1	474,	0	-24.1	-23	6.43
chr1	131638365	131638455	91	ENSMUSG00000004552	ENSMUST00000112411	protein_coding	5' UTR	-39	Ctse	cathepsin E [Source:MGI Symbol;Acc:MGI:107361]	GO:0004190(aspartic-type endopeptidase activity);GO:0005768(endosome);GO:0006508(proteolysis);GO:0008233(peptidase activity);GO:0016540(protein autoprocessing);GO:0016787(hydrolase activity);GO:0019886(antigen processing and presentation of exogenous peptide antigen via MHC class II);GO:0042802(identical protein binding)	04142(Lysosome)	1	90,	0	-3.15	-2.34	2.71
chr1	131711680	131713411	1732	ENSMUSG00000052688	ENSMUST00000130848	processed_transcript	3' UTR	15042	Rab7b	RAB7B, member RAS oncogene family [Source:MGI Symbol;Acc:MGI:2442295]	GO:0000166(nucleotide binding);GO:0003924(GTPase activity);GO:0005525(GTP binding);GO:0005764(lysosome);GO:0005768(endosome);GO:0005770(late endosome);GO:0005794(Golgi apparatus);GO:0005802(trans-Golgi network);GO:0008333(endosome to lysosome transport);GO:0015031(protein transport);GO:0016020(membrane);GO:0030670(phagocytic vesicle membrane);GO:0031410(cytoplasmic vesicle);GO:0032755(positive re…	04137(Mitophagy - animal);04140(Autophagy - animal);04145(Phagosome);05132(Salmonella infection);05146(Amoebiasis)	1	1731,	0	-361	-Inf	22
chr1	131744021	131750515	6495	ENSMUSG00000042268	ENSMUST00000049027	protein_coding	5' UTR	0	Slc26a9	solute carrier family 26, member 9 [Source:MGI Symbol;Acc:MGI:2444594]	GO:0005254(chloride channel activity);GO:0006811(ion transport);GO:0006820(anion transport);GO:0006821(chloride transport);GO:0008271(secondary active sulfate transmembrane transporter activity);GO:0008272(sulfate transport);GO:0009986(cell surface);GO:0010628(positive regulation of gene expression);GO:0015116(sulfate transmembrane transporter activity);GO:0015301(anion:anion antiporter activity)…	04978(Mineral absorption)	3	92,33,25,	0,6361,6469	-7.42	-6.51	2.25
chr1	131769473	131770549	1077	ENSMUSG00000042268	ENSMUST00000147800	protein_coding	3' UTR	18982	Slc26a9	solute carrier family 26, member 9 [Source:MGI Symbol;Acc:MGI:2444594]	GO:0005254(chloride channel activity);GO:0006811(ion transport);GO:0006820(anion transport);GO:0006821(chloride transport);GO:0008271(secondary active sulfate transmembrane transporter activity);GO:0008272(sulfate transport);GO:0009986(cell surface);GO:0010628(positive regulation of gene expression);GO:0015116(sulfate transmembrane transporter activity);GO:0015301(anion:anion antiporter activity)…	04978(Mineral absorption)	1	1076,	0	-149	-148	8.76
chr1	131770936	131771414	479	ENSMUSG00000042268	ENSMUST00000147800	protein_coding	3' UTR	20445	Slc26a9	solute carrier family 26, member 9 [Source:MGI Symbol;Acc:MGI:2444594]	GO:0005254(chloride channel activity);GO:0006811(ion transport);GO:0006820(anion transport);GO:0006821(chloride transport);GO:0008271(secondary active sulfate transmembrane transporter activity);GO:0008272(sulfate transport);GO:0009986(cell surface);GO:0010628(positive regulation of gene expression);GO:0015116(sulfate transmembrane transporter activity);GO:0015301(anion:anion antiporter activity)…	04978(Mineral absorption)	1	478,	0	-18.6	-17.6	3.01
chr1	131816030	131816210	181	ENSMUSG00000042251	ENSMUST00000132450	processed_transcript	3' UTR	3862	Pm20d1	peptidase M20 domain containing 1 [Source:MGI Symbol;Acc:MGI:2442939]	GO:0005576(extracellular region);GO:0005615(extracellular space);GO:0006508(proteolysis);GO:0006520(cellular amino acid metabolic process);GO:0006807(nitrogen compound metabolic process);GO:0008233(peptidase activity);GO:0016787(hydrolase activity);GO:0016811(hydrolase activity, acting on carbon-nitrogen (but not peptide) bonds, in linear amides);GO:0016829(lyase activity);GO:0043604(amide biosyn…	NA	1	180,	0	-5.15	-4.29	3.24
chr1	131830026	131839169	9144	ENSMUSG00000013275	ENSMUST00000086559	protein_coding	5' UTR	2049	Slc41a1	solute carrier family 41, member 1 [Source:MGI Symbol;Acc:MGI:2444823]	GO:0005886(plasma membrane);GO:0006811(ion transport);GO:0006812(cation transport);GO:0008324(cation transmembrane transporter activity);GO:0010961(cellular magnesium ion homeostasis);GO:0015095(magnesium ion transmembrane transporter activity);GO:0015693(magnesium ion transport);GO:0016020(membrane);GO:0016021(integral component of membrane);GO:0016323(basolateral plasma membrane);GO:0022857(tra…	NA	2	964,55,	0,9088	-263	-261	10.8
chr1	131848355	131848566	212	ENSMUSG00000013275	ENSMUST00000146360	retained_intron	3' UTR	5515	Slc41a1	solute carrier family 41, member 1 [Source:MGI Symbol;Acc:MGI:2444823]	GO:0005886(plasma membrane);GO:0006811(ion transport);GO:0006812(cation transport);GO:0008324(cation transmembrane transporter activity);GO:0010961(cellular magnesium ion homeostasis);GO:0015095(magnesium ion transmembrane transporter activity);GO:0015693(magnesium ion transport);GO:0016020(membrane);GO:0016021(integral component of membrane);GO:0016323(basolateral plasma membrane);GO:0022857(tra…	NA	1	211,	0	-5.69	-4.81	1.37
chr1	131924632	131929241	4610	ENSMUSG00000026434	ENSMUST00000187405	retained_intron	Exon (ENSMUST00000189946/ENSMUSG00000026434, exon 4 of 7)	0	Nucks1	nuclear casein kinase and cyclin-dependent kinase substrate 1 [Source:MGI Symbol;Acc:MGI:1934811]	GO:0000724(double-strand break repair via homologous recombination);GO:0000785(chromatin);GO:0000790(nuclear chromatin);GO:0001228(DNA-binding transcription activator activity, RNA polymerase II-specific);GO:0001678(cellular glucose homeostasis);GO:0003682(chromatin binding);GO:0003690(double-stranded DNA binding);GO:0003697(single-stranded DNA binding);GO:0005634(nucleus);GO:0005654(nucleoplasm)…	NA	3	9,153,79,	0,3431,4530	-6.03	-5.15	1.45
chr1	131929630	131929871	242	ENSMUSG00000026434	ENSMUST00000187405	retained_intron	Exon (ENSMUST00000189946/ENSMUSG00000026434, exon 6 of 7)	467	Nucks1	nuclear casein kinase and cyclin-dependent kinase substrate 1 [Source:MGI Symbol;Acc:MGI:1934811]	GO:0000724(double-strand break repair via homologous recombination);GO:0000785(chromatin);GO:0000790(nuclear chromatin);GO:0001228(DNA-binding transcription activator activity, RNA polymerase II-specific);GO:0001678(cellular glucose homeostasis);GO:0003682(chromatin binding);GO:0003690(double-stranded DNA binding);GO:0003697(single-stranded DNA binding);GO:0005634(nucleus);GO:0005654(nucleoplasm)…	NA	1	241,	0	-15.7	-14.7	1.7
chr1	131931072	131931552	481	ENSMUSG00000026434	ENSMUST00000187405	retained_intron	3' UTR	1909	Nucks1	nuclear casein kinase and cyclin-dependent kinase substrate 1 [Source:MGI Symbol;Acc:MGI:1934811]	GO:0000724(double-strand break repair via homologous recombination);GO:0000785(chromatin);GO:0000790(nuclear chromatin);GO:0001228(DNA-binding transcription activator activity, RNA polymerase II-specific);GO:0001678(cellular glucose homeostasis);GO:0003682(chromatin binding);GO:0003690(double-stranded DNA binding);GO:0003697(single-stranded DNA binding);GO:0005634(nucleus);GO:0005654(nucleoplasm)…	NA	1	480,	0	-93.9	-92.6	3.11
chr1	131934850	131934911	62	ENSMUSG00000026434	ENSMUST00000187405	retained_intron	3' UTR	5687	Nucks1	nuclear casein kinase and cyclin-dependent kinase substrate 1 [Source:MGI Symbol;Acc:MGI:1934811]	GO:0000724(double-strand break repair via homologous recombination);GO:0000785(chromatin);GO:0000790(nuclear chromatin);GO:0001228(DNA-binding transcription activator activity, RNA polymerase II-specific);GO:0001678(cellular glucose homeostasis);GO:0003682(chromatin binding);GO:0003690(double-stranded DNA binding);GO:0003697(single-stranded DNA binding);GO:0005634(nucleus);GO:0005654(nucleoplasm)…	NA	1	61,	0	-4.56	-3.71	1.22
chr1	131977520	131978030	511	ENSMUSG00000026435	ENSMUST00000190322	protein_coding	Exon (ENSMUST00000177943/ENSMUSG00000026435, exon 3 of 5)	801	Slc45a3	solute carrier family 45, member 3 [Source:MGI Symbol;Acc:MGI:1922082]	GO:0008506(sucrose:proton symporter activity);GO:0010907(positive regulation of glucose metabolic process);GO:0015770(sucrose transport);GO:0016020(membrane);GO:0016021(integral component of membrane);GO:0022857(transmembrane transporter activity);GO:0045723(positive regulation of fatty acid biosynthetic process);GO:0048713(regulation of oligodendrocyte differentiation);GO:0055085(transmembrane t…	05202(Transcriptional misregulation in cancer);05206(MicroRNAs in cancer)	1	510,	0	-113	-111	11.6
chr1	132014470	132024025	9556	ENSMUSG00000026436	ENSMUST00000147218	nonsense_mediated_decay	3' UTR	0	Elk4	ELK4, member of ETS oncogene family [Source:MGI Symbol;Acc:MGI:102853]	GO:0000122(negative regulation of transcription by RNA polymerase II);GO:0000978(RNA polymerase II cis-regulatory region sequence-specific DNA binding);GO:0000981(DNA-binding transcription factor activity, RNA polymerase II-specific);GO:0001228(DNA-binding transcription activator activity, RNA polymerase II-specific);GO:0003677(DNA binding);GO:0003682(chromatin binding);GO:0003700(DNA-binding tra…	04010(MAPK signaling pathway);05166(Human T-cell leukemia virus 1 infection);05202(Transcriptional misregulation in cancer)	4	128,870,117,473,	0,3122,4879,9082	-3470	-Inf	13
chr1	132104190	132104311	122	ENSMUSG00000103966	ENSMUST00000193350	TEC	Exon (ENSMUST00000193350/ENSMUSG00000103966, exon 1 of 1)	1825	Gm37120	predicted gene, 37120 [Source:MGI Symbol;Acc:MGI:5610348]	NA	NA	1	121,	0	-1.95	-1.19	4.88
chr1	132204569	132204988	420	ENSMUSG00000079330	ENSMUST00000185223	protein_coding	3' UTR	717	Lemd1	LEM domain containing 1 [Source:MGI Symbol;Acc:MGI:1922403]	GO:0003674(molecular_function);GO:0005575(cellular_component);GO:0008150(biological_process)	NA	1	419,	0	-49.3	-48.1	11.3
chr1	132204574	132204965	392	ENSMUSG00000079330	ENSMUST00000185223	protein_coding	3' UTR	722	Lemd1	LEM domain containing 1 [Source:MGI Symbol;Acc:MGI:1922403]	GO:0003674(molecular_function);GO:0005575(cellular_component);GO:0008150(biological_process)	NA	1	391,	0	-49.7	-48.5	11.7
chr1	132207269	132207749	481	ENSMUSG00000079330	ENSMUST00000185223	protein_coding	3' UTR	3417	Lemd1	LEM domain containing 1 [Source:MGI Symbol;Acc:MGI:1922403]	GO:0003674(molecular_function);GO:0005575(cellular_component);GO:0008150(biological_process)	NA	1	480,	0	-24.9	-23.8	6.83
chr1	132208138	132208288	151	ENSMUSG00000079330	ENSMUST00000185223	protein_coding	3' UTR	4286	Lemd1	LEM domain containing 1 [Source:MGI Symbol;Acc:MGI:1922403]	GO:0003674(molecular_function);GO:0005575(cellular_component);GO:0008150(biological_process)	NA	1	150,	0	-8.13	-7.21	3.15
chr1	132298864	132298954	91	ENSMUSG00000042115	ENSMUST00000046071	protein_coding	5' UTR	238	Klhdc8a	kelch domain containing 8A [Source:MGI Symbol;Acc:MGI:2442630]	GO:0005515(protein binding)	NA	1	90,	0	-2.01	-1.24	2.26
chr1	132299222	132299581	360	ENSMUSG00000042115	ENSMUST00000046071	protein_coding	5' UTR	596	Klhdc8a	kelch domain containing 8A [Source:MGI Symbol;Acc:MGI:2442630]	GO:0005515(protein binding)	NA	1	359,	0	-90.4	-89	11.2
chr1	132304730	132304910	181	ENSMUSG00000042115	ENSMUST00000046071	protein_coding	3' UTR	6104	Klhdc8a	kelch domain containing 8A [Source:MGI Symbol;Acc:MGI:2442630]	GO:0005515(protein binding)	NA	1	180,	0	-4.6	-3.74	2.54
chr1	132331572	132333159	1588	ENSMUSG00000009772	ENSMUST00000133246	retained_intron	3' UTR	3976	Nuak2	NUAK family, SNF1-like kinase, 2 [Source:MGI Symbol;Acc:MGI:1921387]	GO:0000166(nucleotide binding);GO:0000287(magnesium ion binding);GO:0004672(protein kinase activity);GO:0004674(protein serine/threonine kinase activity);GO:0005524(ATP binding);GO:0005634(nucleus);GO:0005737(cytoplasm);GO:0006468(protein phosphorylation);GO:0006915(apoptotic process);GO:0016301(kinase activity);GO:0016310(phosphorylation);GO:0016740(transferase activity);GO:0030036(actin cytoske…	NA	1	1587,	0	-934	-Inf	19.2
chr1	132345705	132346005	301	ENSMUSG00000100658	ENSMUST00000189288	lincRNA	Exon (ENSMUST00000189288/ENSMUSG00000100658, exon 3 of 3)	3682	F730311O21Rik	RIKEN cDNA F730311O21 gene [Source:MGI Symbol;Acc:MGI:3643355]	NA	NA	1	300,	0	-34.3	-33.2	6.98
chr1	132349086	132349387	302	ENSMUSG00000100658	ENSMUST00000189288	lincRNA	Exon (ENSMUST00000189288/ENSMUSG00000100658, exon 3 of 3)	7063	F730311O21Rik	RIKEN cDNA F730311O21 gene [Source:MGI Symbol;Acc:MGI:3643355]	NA	NA	1	301,	0	-10	-9.06	16.9
chr1	132434110	132449863	15754	ENSMUSG00000042046	ENSMUST00000187092	protein_coding	Exon (ENSMUST00000045110/ENSMUSG00000042046, exon 2 of 13)	0	Dstyk	dual serine/threonine and tyrosine protein kinase [Source:MGI Symbol;Acc:MGI:1925064]	GO:0000166(nucleotide binding);GO:0004672(protein kinase activity);GO:0004674(protein serine/threonine kinase activity);GO:0004712(protein serine/threonine/tyrosine kinase activity);GO:0004713(protein tyrosine kinase activity);GO:0005524(ATP binding);GO:0005737(cytoplasm);GO:0005886(plasma membrane);GO:0006468(protein phosphorylation);GO:0016020(membrane);GO:0016301(kinase activity);GO:0016310(ph…	NA	2	377,552,	0,15201	-291	-290	9.93
chr1	132463453	132463843	391	ENSMUSG00000042046	ENSMUST00000191494	retained_intron	3' UTR	1044	Dstyk	dual serine/threonine and tyrosine protein kinase [Source:MGI Symbol;Acc:MGI:1925064]	GO:0000166(nucleotide binding);GO:0004672(protein kinase activity);GO:0004674(protein serine/threonine kinase activity);GO:0004712(protein serine/threonine/tyrosine kinase activity);GO:0004713(protein tyrosine kinase activity);GO:0005524(ATP binding);GO:0005737(cytoplasm);GO:0005886(plasma membrane);GO:0006468(protein phosphorylation);GO:0016020(membrane);GO:0016301(kinase activity);GO:0016310(ph…	NA	1	390,	0	-58.3	-57	4.86
chr1	132503858	132504399	542	ENSMUSG00000026439	ENSMUST00000187834	retained_intron	3' UTR	125	Rbbp5	retinoblastoma binding protein 5, histone lysine methyltransferase complex subunit [Source:MGI Symbol;Acc:MGI:1918367]	GO:0000976(transcription regulatory region sequence-specific DNA binding);GO:0005515(protein binding);GO:0005634(nucleus);GO:0005654(nucleoplasm);GO:0005730(nucleolus);GO:0006325(chromatin organization);GO:0006974(cellular response to DNA damage stimulus);GO:0035064(methylated histone binding);GO:0035097(histone methyltransferase complex);GO:0042800(histone methyltransferase activity (H3-K4 speci…	04934(Cushing syndrome)	1	541,	0	-112	-111	5.54
chr1	132507125	132508253	1129	ENSMUSG00000048174	ENSMUST00000188789	protein_coding	3' UTR	236	Tmem81	transmembrane protein 81 [Source:MGI Symbol;Acc:MGI:1921876]	GO:0003674(molecular_function);GO:0005575(cellular_component);GO:0008150(biological_process);GO:0016020(membrane);GO:0016021(integral component of membrane)	NA	1	1128,	0	-178	-177	38.5
chr1	132937728	132937968	241	ENSMUSG00000026443	ENSMUST00000159088	processed_transcript	Exon (ENSMUST00000027706/ENSMUSG00000026443, exon 2 of 2)	57373	Lrrn2	leucine rich repeat protein 2, neuronal [Source:MGI Symbol;Acc:MGI:106037]	GO:0003674(molecular_function);GO:0005515(protein binding);GO:0005615(extracellular space);GO:0016020(membrane);GO:0016021(integral component of membrane);GO:0031012(extracellular matrix)	NA	1	240,	0	-3.92	-3.09	4.21
chr1	132938057	132938268	212	ENSMUSG00000026443	ENSMUST00000159088	processed_transcript	Exon (ENSMUST00000027706/ENSMUSG00000026443, exon 2 of 2)	57702	Lrrn2	leucine rich repeat protein 2, neuronal [Source:MGI Symbol;Acc:MGI:106037]	GO:0003674(molecular_function);GO:0005515(protein binding);GO:0005615(extracellular space);GO:0016020(membrane);GO:0016021(integral component of membrane);GO:0031012(extracellular matrix)	NA	1	211,	0	-3.79	-2.96	4.62
chr1	132938477	132939017	541	ENSMUSG00000026443	ENSMUST00000159088	processed_transcript	Exon (ENSMUST00000027706/ENSMUSG00000026443, exon 2 of 2)	58122	Lrrn2	leucine rich repeat protein 2, neuronal [Source:MGI Symbol;Acc:MGI:106037]	GO:0003674(molecular_function);GO:0005515(protein binding);GO:0005615(extracellular space);GO:0016020(membrane);GO:0016021(integral component of membrane);GO:0031012(extracellular matrix)	NA	1	540,	0	-18.3	-17.3	12.5
chr1	132939345	132939735	391	ENSMUSG00000026443	ENSMUST00000159088	processed_transcript	3' UTR	58990	Lrrn2	leucine rich repeat protein 2, neuronal [Source:MGI Symbol;Acc:MGI:106037]	GO:0003674(molecular_function);GO:0005515(protein binding);GO:0005615(extracellular space);GO:0016020(membrane);GO:0016021(integral component of membrane);GO:0031012(extracellular matrix)	NA	1	390,	0	-8.67	-7.74	11.1
chr1	133066327	133067227	901	ENSMUSG00000026447	ENSMUST00000239467	protein_coding	Exon (ENSMUST00000153707/ENSMUSG00000026447, exon 2 of 2)	-1352	Pik3c2b	phosphatidylinositol-4-phosphate 3-kinase catalytic subunit type 2 beta [Source:MGI Symbol;Acc:MGI:2685045]	GO:0000166(nucleotide binding);GO:0001727(lipid kinase activity);GO:0005515(protein binding);GO:0005524(ATP binding);GO:0005654(nucleoplasm);GO:0005737(cytoplasm);GO:0005829(cytosol);GO:0005886(plasma membrane);GO:0005942(phosphatidylinositol 3-kinase complex);GO:0009267(cellular response to starvation);GO:0014065(phosphatidylinositol 3-kinase signaling);GO:0016020(membrane);GO:0016236(macroautop…	00562(Inositol phosphate metabolism);04070(Phosphatidylinositol signaling system)	1	900,	0	-471	-Inf	12.7
chr1	133105102	133106289	1188	ENSMUSG00000046062	ENSMUST00000052529	protein_coding	3' UTR	-24854	Ppp1r15b	protein phosphatase 1, regulatory subunit 15B [Source:MGI Symbol;Acc:MGI:2444211]	GO:0000164(protein phosphatase type 1 complex);GO:0001933(negative regulation of protein phosphorylation);GO:0005737(cytoplasm);GO:0005783(endoplasmic reticulum);GO:0006417(regulation of translation);GO:0006446(regulation of translational initiation);GO:0006979(response to oxidative stress);GO:0006983(ER overload response);GO:0019888(protein phosphatase regulator activity);GO:0032516(positive reg…	NA	2	13,317,	0,870	-58.3	-57.1	4.34
chr1	133106588	133106889	302	ENSMUSG00000046062	ENSMUST00000052529	protein_coding	3' UTR	-24254	Ppp1r15b	protein phosphatase 1, regulatory subunit 15B [Source:MGI Symbol;Acc:MGI:2444211]	GO:0000164(protein phosphatase type 1 complex);GO:0001933(negative regulation of protein phosphorylation);GO:0005737(cytoplasm);GO:0005783(endoplasmic reticulum);GO:0006417(regulation of translation);GO:0006446(regulation of translational initiation);GO:0006979(response to oxidative stress);GO:0006983(ER overload response);GO:0019888(protein phosphatase regulator activity);GO:0032516(positive reg…	NA	1	301,	0	-45.8	-44.6	3.1
chr1	133107397	133107518	122	ENSMUSG00000046062	ENSMUST00000052529	protein_coding	3' UTR	-23625	Ppp1r15b	protein phosphatase 1, regulatory subunit 15B [Source:MGI Symbol;Acc:MGI:2444211]	GO:0000164(protein phosphatase type 1 complex);GO:0001933(negative regulation of protein phosphorylation);GO:0005737(cytoplasm);GO:0005783(endoplasmic reticulum);GO:0006417(regulation of translation);GO:0006446(regulation of translational initiation);GO:0006979(response to oxidative stress);GO:0006983(ER overload response);GO:0019888(protein phosphatase regulator activity);GO:0032516(positive reg…	NA	1	121,	0	-4.44	-3.59	1.94
chr1	133108117	133108177	61	ENSMUSG00000046062	ENSMUST00000052529	protein_coding	3' UTR	-22966	Ppp1r15b	protein phosphatase 1, regulatory subunit 15B [Source:MGI Symbol;Acc:MGI:2444211]	GO:0000164(protein phosphatase type 1 complex);GO:0001933(negative regulation of protein phosphorylation);GO:0005737(cytoplasm);GO:0005783(endoplasmic reticulum);GO:0006417(regulation of translation);GO:0006446(regulation of translational initiation);GO:0006979(response to oxidative stress);GO:0006983(ER overload response);GO:0019888(protein phosphatase regulator activity);GO:0032516(positive reg…	NA	1	60,	0	-5.13	-4.26	1.8
chr1	133108236	133108417	182	ENSMUSG00000046062	ENSMUST00000052529	protein_coding	3' UTR	-22726	Ppp1r15b	protein phosphatase 1, regulatory subunit 15B [Source:MGI Symbol;Acc:MGI:2444211]	GO:0000164(protein phosphatase type 1 complex);GO:0001933(negative regulation of protein phosphorylation);GO:0005737(cytoplasm);GO:0005783(endoplasmic reticulum);GO:0006417(regulation of translation);GO:0006446(regulation of translational initiation);GO:0006979(response to oxidative stress);GO:0006983(ER overload response);GO:0019888(protein phosphatase regulator activity);GO:0032516(positive reg…	NA	1	181,	0	-3.84	-3	1.32
chr1	133131860	133137061	5202	ENSMUSG00000046062	ENSMUST00000122956	processed_transcript	3' UTR	516	Ppp1r15b	protein phosphatase 1, regulatory subunit 15B [Source:MGI Symbol;Acc:MGI:2444211]	GO:0000164(protein phosphatase type 1 complex);GO:0001933(negative regulation of protein phosphorylation);GO:0005737(cytoplasm);GO:0005783(endoplasmic reticulum);GO:0006417(regulation of translation);GO:0006446(regulation of translational initiation);GO:0006979(response to oxidative stress);GO:0006983(ER overload response);GO:0019888(protein phosphatase regulator activity);GO:0032516(positive reg…	NA	2	1755,399,	0,4802	-1520	-Inf	17.8
chr1	133246129	133256829	10701	ENSMUSG00000041757	ENSMUST00000239123	protein_coding	5' UTR	0	Plekha6	pleckstrin homology domain containing, family A member 6 [Source:MGI Symbol;Acc:MGI:2388662]	GO:0003674(molecular_function);GO:0005515(protein binding);GO:0005575(cellular_component);GO:0008150(biological_process)	NA	2	13,288,	0,10412	-24.8	-23.8	8.21
chr1	133272315	133272556	242	ENSMUSG00000041757	ENSMUST00000190186	protein_coding	Exon (ENSMUST00000187285/ENSMUSG00000041757, exon 8 of 23)	98	Plekha6	pleckstrin homology domain containing, family A member 6 [Source:MGI Symbol;Acc:MGI:2388662]	GO:0003674(molecular_function);GO:0005515(protein binding);GO:0005575(cellular_component);GO:0008150(biological_process)	NA	1	241,	0	-12.3	-11.3	3.74
chr1	133299927	133300468	542	ENSMUSG00000041757	ENSMUST00000190208	retained_intron	3' UTR	1976	Plekha6	pleckstrin homology domain containing, family A member 6 [Source:MGI Symbol;Acc:MGI:2388662]	GO:0003674(molecular_function);GO:0005515(protein binding);GO:0005575(cellular_component);GO:0008150(biological_process)	NA	1	541,	0	-15.4	-14.4	2.58
chr1	133300796	133301517	722	ENSMUSG00000041757	ENSMUST00000190208	retained_intron	3' UTR	2845	Plekha6	pleckstrin homology domain containing, family A member 6 [Source:MGI Symbol;Acc:MGI:2388662]	GO:0003674(molecular_function);GO:0005515(protein binding);GO:0005575(cellular_component);GO:0008150(biological_process)	NA	1	721,	0	-151	-150	9.38
chr1	133913804	133914793	990	ENSMUSG00000090208	ENSMUST00000160564	antisense	Exon (ENSMUST00000160564/ENSMUSG00000090208, exon 2 of 3)	7273	Gm15851	predicted gene 15851 [Source:MGI Symbol;Acc:MGI:3801734]	NA	NA	2	25,321,	0,668	-344	-Inf	7.26
chr1	133970242	133970362	121	ENSMUSG00000100987	ENSMUST00000188504	lincRNA	Exon (ENSMUST00000188504/ENSMUSG00000100987, exon 2 of 2)	8080	Gm1627	predicted gene 1627 [Source:MGI Symbol;Acc:MGI:2686473]	NA	NA	1	120,	0	-3.19	-2.38	11.8
chr1	134040295	134040773	479	ENSMUSG00000041559	ENSMUST00000162779	protein_coding	Exon (ENSMUST00000048183/ENSMUSG00000041559, exon 2 of 3)	2799	Fmod	fibromodulin [Source:MGI Symbol;Acc:MGI:1328364]	GO:0005515(protein binding);GO:0005576(extracellular region);GO:0005615(extracellular space);GO:0030199(collagen fibril organization);GO:0062023(collagen-containing extracellular matrix)	04350(TGF-beta signaling pathway)	1	478,	0	-42.5	-41.3	5.6
chr1	134046698	134046848	151	ENSMUSG00000041559	ENSMUST00000162779	protein_coding	3' UTR	9202	Fmod	fibromodulin [Source:MGI Symbol;Acc:MGI:1328364]	GO:0005515(protein binding);GO:0005576(extracellular region);GO:0005615(extracellular space);GO:0030199(collagen fibril organization);GO:0062023(collagen-containing extracellular matrix)	04350(TGF-beta signaling pathway)	1	150,	0	-7.14	-6.24	2.38
chr1	134047919	134048128	210	ENSMUSG00000041559	ENSMUST00000162779	protein_coding	3' UTR	10423	Fmod	fibromodulin [Source:MGI Symbol;Acc:MGI:1328364]	GO:0005515(protein binding);GO:0005576(extracellular region);GO:0005615(extracellular space);GO:0030199(collagen fibril organization);GO:0062023(collagen-containing extracellular matrix)	04350(TGF-beta signaling pathway)	1	209,	0	-2.75	-1.95	1.91
chr1	134407875	134408056	182	ENSMUSG00000026456	ENSMUST00000172795	nonsense_mediated_decay	3' UTR	1562	Cyb5r1	cytochrome b5 reductase 1 [Source:MGI Symbol;Acc:MGI:1919267]	GO:0004128(cytochrome-b5 reductase activity, acting on NAD(P)H);GO:0005739(mitochondrion);GO:0006629(lipid metabolic process);GO:0006694(steroid biosynthetic process);GO:0008202(steroid metabolic process);GO:0016020(membrane);GO:0016021(integral component of membrane);GO:0016126(sterol biosynthetic process);GO:0016491(oxidoreductase activity);GO:0055114(oxidation-reduction process);GO:0071949(FAD…	00520(Amino sugar and nucleotide sugar metabolism)	1	181,	0	-16.5	-15.5	1.99
chr1	134489338	134489669	332	ENSMUSG00000042229	ENSMUST00000047978	protein_coding	3' UTR	-4979	Rabif	RAB interacting factor [Source:MGI Symbol;Acc:MGI:2138605]	GO:0005085(guanyl-nucleotide exchange factor activity);GO:0005829(cytosol);GO:0006892(post-Golgi vesicle-mediated transport);GO:0007264(small GTPase mediated signal transduction);GO:0008270(zinc ion binding);GO:0015031(protein transport);GO:0016020(membrane);GO:0046872(metal ion binding)	NA	1	331,	0	-38.7	-37.5	5.36
chr1	134490058	134490298	241	ENSMUSG00000042229	ENSMUST00000047978	protein_coding	3' UTR	-4350	Rabif	RAB interacting factor [Source:MGI Symbol;Acc:MGI:2138605]	GO:0005085(guanyl-nucleotide exchange factor activity);GO:0005829(cytosol);GO:0006892(post-Golgi vesicle-mediated transport);GO:0007264(small GTPase mediated signal transduction);GO:0008270(zinc ion binding);GO:0015031(protein transport);GO:0016020(membrane);GO:0046872(metal ion binding)	NA	1	240,	0	-14.3	-13.3	4.73
chr1	134494707	134506689	11983	ENSMUSG00000077202	ENSMUST00000104014	snoRNA	3' UTR	0	Gm25612	predicted gene, 25612 [Source:MGI Symbol;Acc:MGI:5455389]	NA	NA	2	102,614,	0,11368	-1100	-Inf	23.8
chr1	134507164	134507642	479	ENSMUSG00000077202	ENSMUST00000104014	snoRNA	3' UTR	1826	Gm25612	predicted gene, 25612 [Source:MGI Symbol;Acc:MGI:5455389]	NA	NA	1	478,	0	-37.6	-36.5	3
chr1	134617695	134619568	1874	ENSMUSG00000042207	ENSMUST00000133725	retained_intron	Exon (ENSMUST00000047714/ENSMUSG00000042207, exon 19 of 27)	-2312	Kdm5b	lysine (K)-specific demethylase 5B [Source:MGI Symbol;Acc:MGI:1922855]	GO:0003677(DNA binding);GO:0003714(transcription corepressor activity);GO:0005515(protein binding);GO:0005634(nucleus);GO:0005654(nucleoplasm);GO:0005829(cytosol);GO:0006325(chromatin organization);GO:0006338(chromatin remodeling);GO:0007338(single fertilization);GO:0008270(zinc ion binding);GO:0009791(post-embryonic development);GO:0010628(positive regulation of gene expression);GO:0016491(oxido…	NA	2	352,9,	0,1864	-79.6	-78.2	3.67
chr1	134622047	134622904	858	ENSMUSG00000042207	ENSMUST00000191572	retained_intron	Exon (ENSMUST00000047714/ENSMUSG00000042207, exon 22 of 27)	0	Kdm5b	lysine (K)-specific demethylase 5B [Source:MGI Symbol;Acc:MGI:1922855]	GO:0003677(DNA binding);GO:0003714(transcription corepressor activity);GO:0005515(protein binding);GO:0005634(nucleus);GO:0005654(nucleoplasm);GO:0005829(cytosol);GO:0006325(chromatin organization);GO:0006338(chromatin remodeling);GO:0007338(single fertilization);GO:0008270(zinc ion binding);GO:0009791(post-embryonic development);GO:0010628(positive regulation of gene expression);GO:0016491(oxido…	NA	2	46,105,	0,752	-5.4	-4.52	1.87
chr1	134624763	134625154	392	ENSMUSG00000042207	ENSMUST00000191572	retained_intron	Exon (ENSMUST00000047714/ENSMUSG00000042207, exon 23 of 27)	1963	Kdm5b	lysine (K)-specific demethylase 5B [Source:MGI Symbol;Acc:MGI:1922855]	GO:0003677(DNA binding);GO:0003714(transcription corepressor activity);GO:0005515(protein binding);GO:0005634(nucleus);GO:0005654(nucleoplasm);GO:0005829(cytosol);GO:0006325(chromatin organization);GO:0006338(chromatin remodeling);GO:0007338(single fertilization);GO:0008270(zinc ion binding);GO:0009791(post-embryonic development);GO:0010628(positive regulation of gene expression);GO:0016491(oxido…	NA	1	391,	0	-88.7	-87.4	5.18
chr1	134630486	134630847	362	ENSMUSG00000042207	ENSMUST00000191572	retained_intron	3' UTR	7686	Kdm5b	lysine (K)-specific demethylase 5B [Source:MGI Symbol;Acc:MGI:1922855]	GO:0003677(DNA binding);GO:0003714(transcription corepressor activity);GO:0005515(protein binding);GO:0005634(nucleus);GO:0005654(nucleoplasm);GO:0005829(cytosol);GO:0006325(chromatin organization);GO:0006338(chromatin remodeling);GO:0007338(single fertilization);GO:0008270(zinc ion binding);GO:0009791(post-embryonic development);GO:0010628(positive regulation of gene expression);GO:0016491(oxido…	NA	1	361,	0	-63.4	-62.1	10.5
chr1	134631235	134631806	572	ENSMUSG00000042207	ENSMUST00000191572	retained_intron	3' UTR	8435	Kdm5b	lysine (K)-specific demethylase 5B [Source:MGI Symbol;Acc:MGI:1922855]	GO:0003677(DNA binding);GO:0003714(transcription corepressor activity);GO:0005515(protein binding);GO:0005634(nucleus);GO:0005654(nucleoplasm);GO:0005829(cytosol);GO:0006325(chromatin organization);GO:0006338(chromatin remodeling);GO:0007338(single fertilization);GO:0008270(zinc ion binding);GO:0009791(post-embryonic development);GO:0010628(positive regulation of gene expression);GO:0016491(oxido…	NA	1	571,	0	-353	-Inf	16.8
chr1	134632015	134632136	122	ENSMUSG00000042207	ENSMUST00000191572	retained_intron	3' UTR	9215	Kdm5b	lysine (K)-specific demethylase 5B [Source:MGI Symbol;Acc:MGI:1922855]	GO:0003677(DNA binding);GO:0003714(transcription corepressor activity);GO:0005515(protein binding);GO:0005634(nucleus);GO:0005654(nucleoplasm);GO:0005829(cytosol);GO:0006325(chromatin organization);GO:0006338(chromatin remodeling);GO:0007338(single fertilization);GO:0008270(zinc ion binding);GO:0009791(post-embryonic development);GO:0010628(positive regulation of gene expression);GO:0016491(oxido…	NA	1	121,	0	-8.12	-7.2	1.96
chr1	134633994	134634145	152	ENSMUSG00000042207	ENSMUST00000191572	retained_intron	3' UTR	11194	Kdm5b	lysine (K)-specific demethylase 5B [Source:MGI Symbol;Acc:MGI:1922855]	GO:0003677(DNA binding);GO:0003714(transcription corepressor activity);GO:0005515(protein binding);GO:0005634(nucleus);GO:0005654(nucleoplasm);GO:0005829(cytosol);GO:0006325(chromatin organization);GO:0006338(chromatin remodeling);GO:0007338(single fertilization);GO:0008270(zinc ion binding);GO:0009791(post-embryonic development);GO:0010628(positive regulation of gene expression);GO:0016491(oxido…	NA	1	151,	0	-4.66	-3.8	2.97
chr1	134634984	134635225	242	ENSMUSG00000026452	ENSMUST00000187725	protein_coding	3' UTR	-11452	Syt2	synaptotagmin II [Source:MGI Symbol;Acc:MGI:99666]	GO:0005544(calcium-dependent phospholipid binding);GO:0007269(neurotransmitter secretion);GO:0008021(synaptic vesicle);GO:0016020(membrane);GO:0016021(integral component of membrane);GO:0030054(cell junction);GO:0030672(synaptic vesicle membrane);GO:0031410(cytoplasmic vesicle);GO:0042584(chromaffin granule membrane);GO:0045202(synapse);GO:1903861(positive regulation of dendrite extension)	NA	1	241,	0	-4.86	-4	3.25
chr1	134747909	134748179	271	ENSMUSG00000026452	ENSMUST00000187702	processed_transcript	3' UTR	-398	Syt2	synaptotagmin II [Source:MGI Symbol;Acc:MGI:99666]	GO:0005544(calcium-dependent phospholipid binding);GO:0007269(neurotransmitter secretion);GO:0008021(synaptic vesicle);GO:0016020(membrane);GO:0016021(integral component of membrane);GO:0030054(cell junction);GO:0030672(synaptic vesicle membrane);GO:0031410(cytoplasmic vesicle);GO:0042584(chromaffin granule membrane);GO:0045202(synapse);GO:1903861(positive regulation of dendrite extension)	NA	1	270,	0	-5.35	-4.48	18.5
chr1	134748328	134748658	331	ENSMUSG00000026452	ENSMUST00000187702	processed_transcript	3' UTR	0	Syt2	synaptotagmin II [Source:MGI Symbol;Acc:MGI:99666]	GO:0005544(calcium-dependent phospholipid binding);GO:0007269(neurotransmitter secretion);GO:0008021(synaptic vesicle);GO:0016020(membrane);GO:0016021(integral component of membrane);GO:0030054(cell junction);GO:0030672(synaptic vesicle membrane);GO:0031410(cytoplasmic vesicle);GO:0042584(chromaffin granule membrane);GO:0045202(synapse);GO:1903861(positive regulation of dendrite extension)	NA	1	330,	0	-10.1	-9.14	25.7
chr1	135143252	135143941	690	ENSMUSG00000026426	ENSMUST00000027684	protein_coding	3' UTR	-2883	Arl8a	ADP-ribosylation factor-like 8A [Source:MGI Symbol;Acc:MGI:1915974]	GO:0000166(nucleotide binding);GO:0005525(GTP binding);GO:0005737(cytoplasm);GO:0005764(lysosome);GO:0005765(lysosomal membrane);GO:0005768(endosome);GO:0005774(vacuolar membrane);GO:0005819(spindle);GO:0005856(cytoskeleton);GO:0007049(cell cycle);GO:0007059(chromosome segregation);GO:0008089(anterograde axonal transport);GO:0015031(protein transport);GO:0016020(membrane);GO:0030054(cell junction…	NA	1	689,	0	-227	-226	8.23
chr1	135144209	135145048	840	ENSMUSG00000026426	ENSMUST00000027684	protein_coding	3' UTR	-1776	Arl8a	ADP-ribosylation factor-like 8A [Source:MGI Symbol;Acc:MGI:1915974]	GO:0000166(nucleotide binding);GO:0005525(GTP binding);GO:0005737(cytoplasm);GO:0005764(lysosome);GO:0005765(lysosomal membrane);GO:0005768(endosome);GO:0005774(vacuolar membrane);GO:0005819(spindle);GO:0005856(cytoskeleton);GO:0007049(cell cycle);GO:0007059(chromosome segregation);GO:0008089(anterograde axonal transport);GO:0015031(protein transport);GO:0016020(membrane);GO:0030054(cell junction…	NA	1	839,	0	-417	-Inf	8.28
chr1	135325195	135364253	39059	ENSMUSG00000087859	ENSMUST00000157234	snRNA	Exon (ENSMUST00000059352/ENSMUSG00000048096, exon 1 of 3)	0	Gm22796	predicted gene, 22796 [Source:MGI Symbol;Acc:MGI:5452573]	NA	NA	2	75,584,	0,38474	-21.2	-20.1	6.67
chr1	135364491	135366839	2349	ENSMUSG00000048096	ENSMUST00000059352	protein_coding	3' UTR	39684	Lmod1	leiomodin 1 (smooth muscle) [Source:MGI Symbol;Acc:MGI:2135671]	GO:0003779(actin binding);GO:0005523(tropomyosin binding);GO:0005829(cytosol);GO:0005884(actin filament);GO:0006936(muscle contraction);GO:0030016(myofibril);GO:0030017(sarcomere);GO:0030838(positive regulation of actin filament polymerization);GO:0045010(actin nucleation);GO:0051694(pointed-end actin filament capping)	NA	2	678,758,	0,1590	-105	-104	14
chr1	135584772	135585248	477	ENSMUSG00000054412	ENSMUST00000067468	antisense	Exon (ENSMUST00000067468/ENSMUSG00000054412, exon 1 of 6)	0	Gm4793	predicted gene 4793 [Source:MGI Symbol;Acc:MGI:3646955]	NA	NA	1	476,	0	-210	-208	12
chr1	135729191	135739435	10245	ENSMUSG00000026421	ENSMUST00000027677	protein_coding	5' UTR	44	Csrp1	cysteine and glycine-rich protein 1 [Source:MGI Symbol;Acc:MGI:88549]	GO:0005515(protein binding);GO:0005634(nucleus);GO:0005654(nucleoplasm);GO:0005737(cytoplasm);GO:0008307(structural constituent of muscle);GO:0015629(actin cytoskeleton);GO:0030018(Z disc);GO:0030036(actin cytoskeleton organization);GO:0042805(actinin binding);GO:0045214(sarcomere organization);GO:0046872(metal ion binding);GO:0060537(muscle tissue development)	NA	2	83,36,	0,10208	-29.7	-28.6	3.74
chr1	135751135	135751314	180	ENSMUSG00000041801	ENSMUST00000038945	protein_coding	3' UTR	-14805	Phlda3	pleckstrin homology like domain, family A, member 3 [Source:MGI Symbol;Acc:MGI:1351485]	GO:0005546(phosphatidylinositol-4,5-bisphosphate binding);GO:0005547(phosphatidylinositol-3,4,5-trisphosphate binding);GO:0005737(cytoplasm);GO:0005886(plasma membrane);GO:0006915(apoptotic process);GO:0010314(phosphatidylinositol-5-phosphate binding);GO:0016020(membrane);GO:0032266(phosphatidylinositol-3-phosphate binding);GO:0042771(intrinsic apoptotic signaling pathway in response to DNA damag…	NA	1	179,	0	-104	-102	1.47
chr1	135752113	135752232	120	ENSMUSG00000041801	ENSMUST00000038945	protein_coding	3' UTR	-13887	Phlda3	pleckstrin homology like domain, family A, member 3 [Source:MGI Symbol;Acc:MGI:1351485]	GO:0005546(phosphatidylinositol-4,5-bisphosphate binding);GO:0005547(phosphatidylinositol-3,4,5-trisphosphate binding);GO:0005737(cytoplasm);GO:0005886(plasma membrane);GO:0006915(apoptotic process);GO:0010314(phosphatidylinositol-5-phosphate binding);GO:0016020(membrane);GO:0032266(phosphatidylinositol-3-phosphate binding);GO:0042771(intrinsic apoptotic signaling pathway in response to DNA damag…	NA	1	119,	0	-60.5	-59.2	6.45
chr1	135766567	135769136	2570	ENSMUSG00000041801	ENSMUST00000136445	processed_transcript	3' UTR	0	Phlda3	pleckstrin homology like domain, family A, member 3 [Source:MGI Symbol;Acc:MGI:1351485]	GO:0005546(phosphatidylinositol-4,5-bisphosphate binding);GO:0005547(phosphatidylinositol-3,4,5-trisphosphate binding);GO:0005737(cytoplasm);GO:0005886(plasma membrane);GO:0006915(apoptotic process);GO:0010314(phosphatidylinositol-5-phosphate binding);GO:0016020(membrane);GO:0032266(phosphatidylinositol-3-phosphate binding);GO:0042771(intrinsic apoptotic signaling pathway in response to DNA damag…	NA	3	327,124,659,	0,566,1910	-2190	-Inf	12.7
chr1	135827381	135827829	449	ENSMUSG00000041782	ENSMUST00000190773	processed_transcript	Exon (ENSMUST00000038760/ENSMUSG00000041782, exon 3 of 10)	-2166	Lad1	ladinin [Source:MGI Symbol;Acc:MGI:109343]	GO:0005198(structural molecule activity);GO:0005576(extracellular region);GO:0005604(basement membrane);GO:0015629(actin cytoskeleton)	NA	1	448,	0	-26	-24.9	9
chr1	136034113	136034444	332	ENSMUSG00000026411	ENSMUST00000140545	processed_transcript	3' UTR	859	Tmem9	transmembrane protein 9 [Source:MGI Symbol;Acc:MGI:1913491]	GO:0003674(molecular_function);GO:0005764(lysosome);GO:0005765(lysosomal membrane);GO:0005768(endosome);GO:0005770(late endosome);GO:0008150(biological_process);GO:0016020(membrane);GO:0016021(integral component of membrane);GO:0031902(late endosome membrane);GO:0090263(positive regulation of canonical Wnt signaling pathway)	NA	1	331,	0	-38.7	-37.5	2.99
chr1	136119313	136119433	121	ENSMUSG00000026407	ENSMUST00000159106	processed_transcript	3' UTR	2057	Cacna1s	calcium channel, voltage-dependent, L type, alpha 1S subunit [Source:MGI Symbol;Acc:MGI:88294]	GO:0005216(ion channel activity);GO:0005244(voltage-gated ion channel activity);GO:0005245(voltage-gated calcium channel activity);GO:0005262(calcium channel activity);GO:0005737(cytoplasm);GO:0005886(plasma membrane);GO:0005891(voltage-gated calcium channel complex);GO:0006811(ion transport);GO:0006816(calcium ion transport);GO:0006936(muscle contraction);GO:0008331(high voltage-gated calcium ch…	04010(MAPK signaling pathway);04020(Calcium signaling pathway);04022(cGMP-PKG signaling pathway);04024(cAMP signaling pathway);04260(Cardiac muscle contraction);04261(Adrenergic signaling in cardiomyocytes);04270(Vascular smooth muscle contraction);04723(Retrograde endocannabinoid signaling);04725(Cholinergic synapse);04726(Serotonergic synapse);04727(GABAergic synapse);04911(Insulin secretion);0…	1	120,	0	-2.96	-2.16	3.02
chr1	136175513	136176232	720	ENSMUSG00000041642	ENSMUST00000165333	processed_transcript	3' UTR	6199	Kif21b	kinesin family member 21B [Source:MGI Symbol;Acc:MGI:109234]	GO:0000166(nucleotide binding);GO:0003774(motor activity);GO:0003777(microtubule motor activity);GO:0005515(protein binding);GO:0005524(ATP binding);GO:0007018(microtubule-based movement);GO:0008017(microtubule binding)	NA	1	719,	0	-85.5	-84.1	6.6
chr1	136176291	136176412	122	ENSMUSG00000041642	ENSMUST00000165333	processed_transcript	3' UTR	6977	Kif21b	kinesin family member 21B [Source:MGI Symbol;Acc:MGI:109234]	GO:0000166(nucleotide binding);GO:0003774(motor activity);GO:0003777(microtubule motor activity);GO:0005515(protein binding);GO:0005524(ATP binding);GO:0007018(microtubule-based movement);GO:0008017(microtubule binding)	NA	1	121,	0	-11.5	-10.5	2.26
chr1	136176800	136177220	421	ENSMUSG00000041642	ENSMUST00000165333	processed_transcript	3' UTR	7486	Kif21b	kinesin family member 21B [Source:MGI Symbol;Acc:MGI:109234]	GO:0000166(nucleotide binding);GO:0003774(motor activity);GO:0003777(microtubule motor activity);GO:0005515(protein binding);GO:0005524(ATP binding);GO:0007018(microtubule-based movement);GO:0008017(microtubule binding)	NA	1	420,	0	-91	-89.6	10.1
chr1	136416667	136417324	658	ENSMUSG00000026404	ENSMUST00000027655	protein_coding	Exon (ENSMUST00000129218/ENSMUSG00000026404, exon 2 of 2)	1396	Ddx59	DEAD (Asp-Glu-Ala-Asp) box polypeptide 59 [Source:MGI Symbol;Acc:MGI:1915247]	GO:0000166(nucleotide binding);GO:0003676(nucleic acid binding);GO:0003723(RNA binding);GO:0003724(RNA helicase activity);GO:0004386(helicase activity);GO:0005524(ATP binding);GO:0005634(nucleus);GO:0005737(cytoplasm);GO:0016787(hydrolase activity);GO:0046872(metal ion binding)	NA	1	657,	0	-14	-13	13.5
chr1	136440008	136440128	121	ENSMUSG00000026404	ENSMUST00000149783	retained_intron	3' UTR	7606	Ddx59	DEAD (Asp-Glu-Ala-Asp) box polypeptide 59 [Source:MGI Symbol;Acc:MGI:1915247]	GO:0000166(nucleotide binding);GO:0003676(nucleic acid binding);GO:0003723(RNA binding);GO:0003724(RNA helicase activity);GO:0004386(helicase activity);GO:0005524(ATP binding);GO:0005634(nucleus);GO:0005737(cytoplasm);GO:0016787(hydrolase activity);GO:0046872(metal ion binding)	NA	1	120,	0	-2.87	-2.06	10.8
chr1	136468001	136469139	1139	ENSMUSG00000041498	ENSMUST00000201158	retained_intron	Exon (ENSMUST00000187963/ENSMUSG00000041498, exon 2 of 15)	0	Kif14	kinesin family member 14 [Source:MGI Symbol;Acc:MGI:1098226]	GO:0000166(nucleotide binding);GO:0001558(regulation of cell growth);GO:0003774(motor activity);GO:0003777(microtubule motor activity);GO:0005515(protein binding);GO:0005524(ATP binding);GO:0005634(nucleus);GO:0005737(cytoplasm);GO:0005819(spindle);GO:0005829(cytosol);GO:0005856(cytoskeleton);GO:0005871(kinesin complex);GO:0005874(microtubule);GO:0005886(plasma membrane);GO:0007018(microtubule-ba…	NA	1	1138,	0	-40.6	-39.5	22.2
chr1	136487068	136490202	3135	ENSMUSG00000041498	ENSMUST00000195390	processed_transcript	3' UTR	10728	Kif14	kinesin family member 14 [Source:MGI Symbol;Acc:MGI:1098226]	GO:0000166(nucleotide binding);GO:0001558(regulation of cell growth);GO:0003774(motor activity);GO:0003777(microtubule motor activity);GO:0005515(protein binding);GO:0005524(ATP binding);GO:0005634(nucleus);GO:0005737(cytoplasm);GO:0005819(spindle);GO:0005829(cytosol);GO:0005856(cytoskeleton);GO:0005871(kinesin complex);GO:0005874(microtubule);GO:0005886(plasma membrane);GO:0007018(microtubule-ba…	NA	3	114,64,3,	0,335,3131	-2.29	-1.52	2.79
chr1	136496640	136497496	857	ENSMUSG00000099337	ENSMUST00000088648	processed_pseudogene	3' UTR	-9913	Gm29486	predicted gene 29486 [Source:MGI Symbol;Acc:MGI:5580192]	NA	NA	2	77,134,	0,722	-4.36	-3.51	8.98
chr1	136526832	136528009	1178	ENSMUSG00000101413	ENSMUST00000190220	processed_pseudogene	3' UTR	2948	Gm29485	predicted gene 29485 [Source:MGI Symbol;Acc:MGI:5580191]	NA	NA	2	75,764,	0,413	-159	-158	19
chr1	136625355	136625955	601	ENSMUSG00000041483	ENSMUST00000112046	protein_coding	Exon (ENSMUST00000047734/ENSMUSG00000041483, exon 2 of 2)	454	Zfp281	zinc finger protein 281 [Source:MGI Symbol;Acc:MGI:3029290]	GO:0000122(negative regulation of transcription by RNA polymerase II);GO:0000976(transcription regulatory region sequence-specific DNA binding);GO:0000978(RNA polymerase II cis-regulatory region sequence-specific DNA binding);GO:0001227(DNA-binding transcription repressor activity, RNA polymerase II-specific);GO:0003676(nucleic acid binding);GO:0003677(DNA binding);GO:0003700(DNA-binding transcri…	NA	1	600,	0	-77.9	-76.6	12.5
chr1	136626073	136626762	690	ENSMUSG00000041483	ENSMUST00000112046	protein_coding	Exon (ENSMUST00000047734/ENSMUSG00000041483, exon 2 of 2)	1172	Zfp281	zinc finger protein 281 [Source:MGI Symbol;Acc:MGI:3029290]	GO:0000122(negative regulation of transcription by RNA polymerase II);GO:0000976(transcription regulatory region sequence-specific DNA binding);GO:0000978(RNA polymerase II cis-regulatory region sequence-specific DNA binding);GO:0001227(DNA-binding transcription repressor activity, RNA polymerase II-specific);GO:0003676(nucleic acid binding);GO:0003677(DNA binding);GO:0003700(DNA-binding transcri…	NA	1	689,	0	-135	-134	18.2
chr1	136626941	136628019	1079	ENSMUSG00000041483	ENSMUST00000112046	protein_coding	3' UTR	2040	Zfp281	zinc finger protein 281 [Source:MGI Symbol;Acc:MGI:3029290]	GO:0000122(negative regulation of transcription by RNA polymerase II);GO:0000976(transcription regulatory region sequence-specific DNA binding);GO:0000978(RNA polymerase II cis-regulatory region sequence-specific DNA binding);GO:0001227(DNA-binding transcription repressor activity, RNA polymerase II-specific);GO:0003676(nucleic acid binding);GO:0003677(DNA binding);GO:0003700(DNA-binding transcri…	NA	1	1078,	0	-626	-Inf	21.3
chr1	136725124	136725364	241	ENSMUSG00000092912	ENSMUST00000175171	snRNA	Exon (ENSMUST00000181274/ENSMUSG00000097448, exon 5 of 5)	27750	Gm24086	predicted gene, 24086 [Source:MGI Symbol;Acc:MGI:5453863]	NA	NA	1	240,	0	-5.69	-4.81	4.36
chr1	136725722	136725873	152	ENSMUSG00000092912	ENSMUST00000175171	snRNA	Exon (ENSMUST00000181274/ENSMUSG00000097448, exon 5 of 5)	28348	Gm24086	predicted gene, 24086 [Source:MGI Symbol;Acc:MGI:5453863]	NA	NA	1	151,	0	-4.01	-3.17	12.3
chr1	137898594	137898743	150	ENSMUSG00000098243	ENSMUST00000187561	retained_intron	Exon (ENSMUST00000187561/ENSMUSG00000098243, exon 1 of 1)	0	Gm4258	predicted gene 4258 [Source:MGI Symbol;Acc:MGI:3782435]	NA	NA	1	149,	0	-6.58	-5.69	2
chr1	137912827	137913038	212	ENSMUSG00000104118	ENSMUST00000193770	TEC	Exon (ENSMUST00000193770/ENSMUSG00000104118, exon 1 of 1)	3536	Gm37298	predicted gene, 37298 [Source:MGI Symbol;Acc:MGI:5610526]	NA	NA	1	211,	0	-2.43	-1.65	2.31
chr1	139055691	139055842	152	ENSMUSG00000056268	ENSMUST00000196816	retained_intron	Exon (ENSMUST00000196816/ENSMUSG00000056268, exon 1 of 1)	1370	Dennd1b	DENN/MADD domain containing 1B [Source:MGI Symbol;Acc:MGI:2447812]	GO:0005085(guanyl-nucleotide exchange factor activity);GO:0005737(cytoplasm);GO:0005829(cytosol);GO:0006897(endocytosis);GO:0015031(protein transport);GO:0016607(nuclear speck);GO:0017112(Rab guanyl-nucleotide exchange factor activity);GO:0017137(Rab GTPase binding);GO:0030136(clathrin-coated vesicle);GO:0031410(cytoplasmic vesicle);GO:0032456(endocytic recycling);GO:0035745(T-helper 2 cell cytok…	NA	1	151,	0	-4.45	-3.59	1.66
chr1	139056680	139056921	242	ENSMUSG00000056268	ENSMUST00000196816	retained_intron	Exon (ENSMUST00000196816/ENSMUSG00000056268, exon 1 of 1)	2359	Dennd1b	DENN/MADD domain containing 1B [Source:MGI Symbol;Acc:MGI:2447812]	GO:0005085(guanyl-nucleotide exchange factor activity);GO:0005737(cytoplasm);GO:0005829(cytosol);GO:0006897(endocytosis);GO:0015031(protein transport);GO:0016607(nuclear speck);GO:0017112(Rab guanyl-nucleotide exchange factor activity);GO:0017137(Rab GTPase binding);GO:0030136(clathrin-coated vesicle);GO:0031410(cytoplasmic vesicle);GO:0032456(endocytic recycling);GO:0035745(T-helper 2 cell cytok…	NA	1	241,	0	-12.4	-11.4	1.96
chr1	139093357	139093448	92	ENSMUSG00000056268	ENSMUST00000198418	retained_intron	Exon (ENSMUST00000198418/ENSMUSG00000056268, exon 3 of 6)	7433	Dennd1b	DENN/MADD domain containing 1B [Source:MGI Symbol;Acc:MGI:2447812]	GO:0005085(guanyl-nucleotide exchange factor activity);GO:0005737(cytoplasm);GO:0005829(cytosol);GO:0006897(endocytosis);GO:0015031(protein transport);GO:0016607(nuclear speck);GO:0017112(Rab guanyl-nucleotide exchange factor activity);GO:0017137(Rab GTPase binding);GO:0030136(clathrin-coated vesicle);GO:0031410(cytoplasmic vesicle);GO:0032456(endocytic recycling);GO:0035745(T-helper 2 cell cytok…	NA	1	91,	0	-2.76	-1.96	2.08
chr1	139168893	139171041	2149	ENSMUSG00000102243	ENSMUST00000191655	TEC	3' UTR	13741	Gm37718	predicted gene, 37718 [Source:MGI Symbol;Acc:MGI:5610946]	NA	NA	2	155,1286,	0,862	-692	-Inf	11.9
chr1	139175660	139176020	361	ENSMUSG00000102243	ENSMUST00000191655	TEC	3' UTR	20508	Gm37718	predicted gene, 37718 [Source:MGI Symbol;Acc:MGI:5610946]	NA	NA	1	360,	0	-30.6	-29.5	4.23
chr1	139423282	139429281	6000	ENSMUSG00000033964	ENSMUST00000199011	nonsense_mediated_decay	3' UTR	0	Zbtb41	zinc finger and BTB domain containing 41 [Source:MGI Symbol;Acc:MGI:2444487]	GO:0003676(nucleic acid binding);GO:0003677(DNA binding);GO:0005515(protein binding);GO:0005634(nucleus);GO:0046872(metal ion binding)	NA	2	985,156,	0,5843	-354	-Inf	18.2
chr1	139441818	139447816	5999	ENSMUSG00000033952	ENSMUST00000200083	protein_coding	3' UTR	-6956	Aspm	abnormal spindle microtubule assembly [Source:MGI Symbol;Acc:MGI:1334448]	GO:0000922(spindle pole);GO:0001764(neuron migration);GO:0002052(positive regulation of neuroblast proliferation);GO:0005515(protein binding);GO:0005516(calmodulin binding);GO:0005634(nucleus);GO:0005737(cytoplasm);GO:0005813(centrosome);GO:0005819(spindle);GO:0005856(cytoskeleton);GO:0005874(microtubule);GO:0007049(cell cycle);GO:0007051(spindle organization);GO:0007283(spermatogenesis);GO:00074…	NA	3	50,89,942,	0,990,5056	-241	-239	7.4
chr1	139451714	139451985	272	ENSMUSG00000033952	ENSMUST00000200083	protein_coding	3' UTR	-2787	Aspm	abnormal spindle microtubule assembly [Source:MGI Symbol;Acc:MGI:1334448]	GO:0000922(spindle pole);GO:0001764(neuron migration);GO:0002052(positive regulation of neuroblast proliferation);GO:0005515(protein binding);GO:0005516(calmodulin binding);GO:0005634(nucleus);GO:0005737(cytoplasm);GO:0005813(centrosome);GO:0005819(spindle);GO:0005856(cytoskeleton);GO:0005874(microtubule);GO:0007049(cell cycle);GO:0007051(spindle organization);GO:0007283(spermatogenesis);GO:00074…	NA	1	271,	0	-23.3	-22.3	4.65
chr1	139456867	139457560	694	ENSMUSG00000033952	ENSMUST00000197096	retained_intron	Exon (ENSMUST00000200083/ENSMUSG00000033952, exon 2 of 27)	2048	Aspm	abnormal spindle microtubule assembly [Source:MGI Symbol;Acc:MGI:1334448]	GO:0000922(spindle pole);GO:0001764(neuron migration);GO:0002052(positive regulation of neuroblast proliferation);GO:0005515(protein binding);GO:0005516(calmodulin binding);GO:0005634(nucleus);GO:0005737(cytoplasm);GO:0005813(centrosome);GO:0005819(spindle);GO:0005856(cytoskeleton);GO:0005874(microtubule);GO:0007049(cell cycle);GO:0007051(spindle organization);GO:0007283(spermatogenesis);GO:00074…	NA	2	16,524,	0,169	-33.2	-32.1	6.7
chr1	139457829	139458159	331	ENSMUSG00000033952	ENSMUST00000197096	retained_intron	Exon (ENSMUST00000200083/ENSMUSG00000033952, exon 3 of 27)	3010	Aspm	abnormal spindle microtubule assembly [Source:MGI Symbol;Acc:MGI:1334448]	GO:0000922(spindle pole);GO:0001764(neuron migration);GO:0002052(positive regulation of neuroblast proliferation);GO:0005515(protein binding);GO:0005516(calmodulin binding);GO:0005634(nucleus);GO:0005737(cytoplasm);GO:0005813(centrosome);GO:0005819(spindle);GO:0005856(cytoskeleton);GO:0005874(microtubule);GO:0007049(cell cycle);GO:0007051(spindle organization);GO:0007283(spermatogenesis);GO:00074…	NA	1	330,	0	-5.69	-4.81	3.04
chr1	139458248	139458339	92	ENSMUSG00000033952	ENSMUST00000197096	retained_intron	Exon (ENSMUST00000200083/ENSMUSG00000033952, exon 3 of 27)	3429	Aspm	abnormal spindle microtubule assembly [Source:MGI Symbol;Acc:MGI:1334448]	GO:0000922(spindle pole);GO:0001764(neuron migration);GO:0002052(positive regulation of neuroblast proliferation);GO:0005515(protein binding);GO:0005516(calmodulin binding);GO:0005634(nucleus);GO:0005737(cytoplasm);GO:0005813(centrosome);GO:0005819(spindle);GO:0005856(cytoskeleton);GO:0005874(microtubule);GO:0007049(cell cycle);GO:0007051(spindle organization);GO:0007283(spermatogenesis);GO:00074…	NA	1	91,	0	-3.67	-2.84	2.16
chr1	139477732	139477883	152	ENSMUSG00000033952	ENSMUST00000196272	processed_transcript	Exon (ENSMUST00000053364/ENSMUSG00000033952, exon 18 of 28)	-5643	Aspm	abnormal spindle microtubule assembly [Source:MGI Symbol;Acc:MGI:1334448]	GO:0000922(spindle pole);GO:0001764(neuron migration);GO:0002052(positive regulation of neuroblast proliferation);GO:0005515(protein binding);GO:0005516(calmodulin binding);GO:0005634(nucleus);GO:0005737(cytoplasm);GO:0005813(centrosome);GO:0005819(spindle);GO:0005856(cytoskeleton);GO:0005874(microtubule);GO:0007049(cell cycle);GO:0007051(spindle organization);GO:0007283(spermatogenesis);GO:00074…	NA	1	151,	0	-4	-3.16	2.15
chr1	139478091	139478631	541	ENSMUSG00000033952	ENSMUST00000196272	processed_transcript	Exon (ENSMUST00000053364/ENSMUSG00000033952, exon 18 of 28)	-4895	Aspm	abnormal spindle microtubule assembly [Source:MGI Symbol;Acc:MGI:1334448]	GO:0000922(spindle pole);GO:0001764(neuron migration);GO:0002052(positive regulation of neuroblast proliferation);GO:0005515(protein binding);GO:0005516(calmodulin binding);GO:0005634(nucleus);GO:0005737(cytoplasm);GO:0005813(centrosome);GO:0005819(spindle);GO:0005856(cytoskeleton);GO:0005874(microtubule);GO:0007049(cell cycle);GO:0007051(spindle organization);GO:0007283(spermatogenesis);GO:00074…	NA	1	540,	0	-48.2	-47	10
chr1	139479618	139480967	1350	ENSMUSG00000033952	ENSMUST00000196272	processed_transcript	Exon (ENSMUST00000053364/ENSMUSG00000033952, exon 18 of 28)	-2559	Aspm	abnormal spindle microtubule assembly [Source:MGI Symbol;Acc:MGI:1334448]	GO:0000922(spindle pole);GO:0001764(neuron migration);GO:0002052(positive regulation of neuroblast proliferation);GO:0005515(protein binding);GO:0005516(calmodulin binding);GO:0005634(nucleus);GO:0005737(cytoplasm);GO:0005813(centrosome);GO:0005819(spindle);GO:0005856(cytoskeleton);GO:0005874(microtubule);GO:0007049(cell cycle);GO:0007051(spindle organization);GO:0007283(spermatogenesis);GO:00074…	NA	1	1349,	0	-79.6	-78.2	15.4
chr1	143746532	143746802	271	ENSMUSG00000018196	ENSMUST00000152435	processed_transcript	3' UTR	561	Glrx2	glutaredoxin 2 (thioltransferase) [Source:MGI Symbol;Acc:MGI:1916617]	GO:0005634(nucleus);GO:0005654(nucleoplasm);GO:0005739(mitochondrion);GO:0005759(mitochondrial matrix);GO:0009055(electron transfer activity);GO:0010033(response to organic substance);GO:0015035(protein disulfide oxidoreductase activity);GO:0016740(transferase activity);GO:0022900(electron transport chain);GO:0030425(dendrite);GO:0042542(response to hydrogen peroxide);GO:0043025(neuronal cell bod…	NA	1	270,	0	-12.2	-11.3	2.79
chr1	143748478	143748688	211	ENSMUSG00000018196	ENSMUST00000152435	processed_transcript	3' UTR	2507	Glrx2	glutaredoxin 2 (thioltransferase) [Source:MGI Symbol;Acc:MGI:1916617]	GO:0005634(nucleus);GO:0005654(nucleoplasm);GO:0005739(mitochondrion);GO:0005759(mitochondrial matrix);GO:0009055(electron transfer activity);GO:0010033(response to organic substance);GO:0015035(protein disulfide oxidoreductase activity);GO:0016740(transferase activity);GO:0022900(electron transport chain);GO:0030425(dendrite);GO:0042542(response to hydrogen peroxide);GO:0043025(neuronal cell bod…	NA	1	210,	0	-5.94	-5.06	2.7
chr1	143783717	143783778	62	ENSMUSG00000018189	ENSMUST00000190258	retained_intron	Exon (ENSMUST00000190258/ENSMUSG00000018189, exon 1 of 5)	92	Uchl5	ubiquitin carboxyl-terminal esterase L5 [Source:MGI Symbol;Acc:MGI:1914848]	GO:0000502(proteasome complex);GO:0004843(thiol-dependent ubiquitin-specific protease activity);GO:0004866(endopeptidase inhibitor activity);GO:0005634(nucleus);GO:0005654(nucleoplasm);GO:0005737(cytoplasm);GO:0005739(mitochondrion);GO:0005829(cytosol);GO:0006281(DNA repair);GO:0006310(DNA recombination);GO:0006508(proteolysis);GO:0006511(ubiquitin-dependent protein catabolic process);GO:0006974(…	NA	1	61,	0	-2.02	-1.26	3.94
chr1	143806809	143806870	62	ENSMUSG00000018189	ENSMUST00000185539	nonsense_mediated_decay	3' UTR	12092	Uchl5	ubiquitin carboxyl-terminal esterase L5 [Source:MGI Symbol;Acc:MGI:1914848]	GO:0000502(proteasome complex);GO:0004843(thiol-dependent ubiquitin-specific protease activity);GO:0004866(endopeptidase inhibitor activity);GO:0005634(nucleus);GO:0005654(nucleoplasm);GO:0005737(cytoplasm);GO:0005739(mitochondrion);GO:0005829(cytosol);GO:0006281(DNA repair);GO:0006310(DNA recombination);GO:0006508(proteolysis);GO:0006511(ubiquitin-dependent protein catabolic process);GO:0006974(…	NA	1	61,	0	-2.95	-2.15	3.8
chr1	150105040	150105863	824	ENSMUSG00000032487	ENSMUST00000190784	protein_coding	3' UTR	4708	Ptgs2	prostaglandin-endoperoxide synthase 2 [Source:MGI Symbol;Acc:MGI:97798]	GO:0001516(prostaglandin biosynthetic process);GO:0001525(angiogenesis);GO:0004601(peroxidase activity);GO:0004666(prostaglandin-endoperoxide synthase activity);GO:0005515(protein binding);GO:0005634(nucleus);GO:0005637(nuclear inner membrane);GO:0005640(nuclear outer membrane);GO:0005737(cytoplasm);GO:0005783(endoplasmic reticulum);GO:0005789(endoplasmic reticulum membrane);GO:0005901(caveola);G…	00590(Arachidonic acid metabolism);04064(NF-kappa B signaling pathway);04370(VEGF signaling pathway);04625(C-type lectin receptor signaling pathway);04657(IL-17 signaling pathway);04668(TNF signaling pathway);04723(Retrograde endocannabinoid signaling);04726(Serotonergic synapse);04913(Ovarian steroidogenesis);04921(Oxytocin signaling pathway);04923(Regulation of lipolysis in adipocytes);05140(Le…	2	49,491,	0,332	-25.4	-24.3	4.62
chr1	150408778	150410112	1335	ENSMUSG00000006005	ENSMUST00000141827	retained_intron	Exon (ENSMUST00000124973/ENSMUSG00000006005, exon 11 of 52)	-1885	Tpr	translocated promoter region, nuclear basket protein [Source:MGI Symbol;Acc:MGI:1922066]	GO:0000122(negative regulation of transcription by RNA polymerase II);GO:0000775(chromosome, centromeric region);GO:0000776(kinetochore);GO:0003682(chromatin binding);GO:0003729(mRNA binding);GO:0005515(protein binding);GO:0005634(nucleus);GO:0005635(nuclear envelope);GO:0005643(nuclear pore);GO:0005694(chromosome);GO:0005737(cytoplasm);GO:0005819(spindle);GO:0005856(cytoskeleton);GO:0005868(cyto…	03013(RNA transport);05200(Pathways in cancer);05216(Thyroid cancer)	3	106,92,133,	0,424,1201	-12.6	-11.6	1.9
chr1	150418002	150422679	4678	ENSMUSG00000006005	ENSMUST00000132522	retained_intron	Exon (ENSMUST00000124973/ENSMUSG00000006005, exon 21 of 52)	-2060	Tpr	translocated promoter region, nuclear basket protein [Source:MGI Symbol;Acc:MGI:1922066]	GO:0000122(negative regulation of transcription by RNA polymerase II);GO:0000775(chromosome, centromeric region);GO:0000776(kinetochore);GO:0003682(chromatin binding);GO:0003729(mRNA binding);GO:0005515(protein binding);GO:0005634(nucleus);GO:0005635(nuclear envelope);GO:0005643(nuclear pore);GO:0005694(chromosome);GO:0005737(cytoplasm);GO:0005819(spindle);GO:0005856(cytoskeleton);GO:0005868(cyto…	03013(RNA transport);05200(Pathways in cancer);05216(Thyroid cancer)	4	86,166,167,152,	0,1835,3633,4525	-26.2	-25.1	2.85
chr1	150425670	150428124	2455	ENSMUSG00000006005	ENSMUST00000132522	retained_intron	Exon (ENSMUST00000124973/ENSMUSG00000006005, exon 29 of 52)	931	Tpr	translocated promoter region, nuclear basket protein [Source:MGI Symbol;Acc:MGI:1922066]	GO:0000122(negative regulation of transcription by RNA polymerase II);GO:0000775(chromosome, centromeric region);GO:0000776(kinetochore);GO:0003682(chromatin binding);GO:0003729(mRNA binding);GO:0005515(protein binding);GO:0005634(nucleus);GO:0005635(nuclear envelope);GO:0005643(nuclear pore);GO:0005694(chromosome);GO:0005737(cytoplasm);GO:0005819(spindle);GO:0005856(cytoskeleton);GO:0005868(cyto…	03013(RNA transport);05200(Pathways in cancer);05216(Thyroid cancer)	3	104,132,5,	0,1192,2449	-22.8	-21.8	2.73
chr1	150429493	150430432	940	ENSMUSG00000006005	ENSMUST00000150752	retained_intron	Exon (ENSMUST00000124973/ENSMUSG00000006005, exon 32 of 52)	0	Tpr	translocated promoter region, nuclear basket protein [Source:MGI Symbol;Acc:MGI:1922066]	GO:0000122(negative regulation of transcription by RNA polymerase II);GO:0000775(chromosome, centromeric region);GO:0000776(kinetochore);GO:0003682(chromatin binding);GO:0003729(mRNA binding);GO:0005515(protein binding);GO:0005634(nucleus);GO:0005635(nuclear envelope);GO:0005643(nuclear pore);GO:0005694(chromosome);GO:0005737(cytoplasm);GO:0005819(spindle);GO:0005856(cytoskeleton);GO:0005868(cyto…	03013(RNA transport);05200(Pathways in cancer);05216(Thyroid cancer)	2	52,9,	0,930	-3.29	-2.47	1.5
chr1	150439108	150440258	1151	ENSMUSG00000006005	ENSMUST00000152967	retained_intron	3' UTR	176	Tpr	translocated promoter region, nuclear basket protein [Source:MGI Symbol;Acc:MGI:1922066]	GO:0000122(negative regulation of transcription by RNA polymerase II);GO:0000775(chromosome, centromeric region);GO:0000776(kinetochore);GO:0003682(chromatin binding);GO:0003729(mRNA binding);GO:0005515(protein binding);GO:0005634(nucleus);GO:0005635(nuclear envelope);GO:0005643(nuclear pore);GO:0005694(chromosome);GO:0005737(cytoplasm);GO:0005819(spindle);GO:0005856(cytoskeleton);GO:0005868(cyto…	03013(RNA transport);05200(Pathways in cancer);05216(Thyroid cancer)	2	168,192,	0,958	-23.4	-22.4	2.44
chr1	150665617	150665827	211	ENSMUSG00000093650	ENSMUST00000177268	antisense	Exon (ENSMUST00000177239/ENSMUSG00000093650, exon 2 of 2)	40318	Gm20631	predicted gene 20631 [Source:MGI Symbol;Acc:MGI:5313078]	NA	NA	1	210,	0	-3.48	-2.65	8.21
chr1	151137015	151137780	766	ENSMUSG00000102095	ENSMUST00000188305	lincRNA	Exon (ENSMUST00000181451/ENSMUSG00000097426, exon 1 of 2)	-254	C730036E19Rik	RIKEN cDNA C730036E19 gene [Source:MGI Symbol;Acc:MGI:3028040]	NA	NA	2	205,185,	0,580	-8.09	-7.17	15.4
chr1	151457920	151457981	62	ENSMUSG00000103928	ENSMUST00000192826	TEC	3' UTR	12615	Gm37893	predicted gene, 37893 [Source:MGI Symbol;Acc:MGI:5611121]	NA	NA	1	61,	0	-4.11	-3.27	2.33
chr1	151447651	151447741	91	ENSMUSG00000103928	ENSMUST00000192826	TEC	Exon (ENSMUST00000192826/ENSMUSG00000103928, exon 1 of 1)	2346	Gm37893	predicted gene, 37893 [Source:MGI Symbol;Acc:MGI:5611121]	NA	NA	1	90,	0	-3.6	-2.77	3.59
chr1	151717409	151717920	512	ENSMUSG00000043019	ENSMUST00000188145	protein_coding	3' UTR	-37451	Edem3	ER degradation enhancer, mannosidase alpha-like 3 [Source:MGI Symbol;Acc:MGI:1914217]	GO:0003824(catalytic activity);GO:0004571(mannosyl-oligosaccharide 1,2-alpha-mannosidase activity);GO:0005509(calcium ion binding);GO:0005783(endoplasmic reticulum);GO:0005788(endoplasmic reticulum lumen);GO:0006486(protein glycosylation);GO:0006516(glycoprotein catabolic process);GO:0006986(response to unfolded protein);GO:0008152(metabolic process);GO:0016020(membrane);GO:0016787(hydrolase acti…	04141(Protein processing in endoplasmic reticulum)	1	511,	0	-229	-227	12.6
chr1	151812768	151819325	6558	ENSMUSG00000100685	ENSMUST00000187716	antisense	3' UTR	-56094	Gm28610	predicted gene 28610 [Source:MGI Symbol;Acc:MGI:5579316]	NA	NA	2	33,1016,	0,5541	-587	-Inf	22.6
chr1	152506881	152509320	2440	ENSMUSG00000032649	ENSMUST00000044311	protein_coding	3' UTR	107051	Colgalt2	collagen beta(1-O)galactosyltransferase 2 [Source:MGI Symbol;Acc:MGI:2138232]	GO:0005575(cellular_component);GO:0005783(endoplasmic reticulum);GO:0005788(endoplasmic reticulum lumen);GO:0008150(biological_process);GO:0016740(transferase activity);GO:0016757(transferase activity, transferring glycosyl groups);GO:0050211(procollagen galactosyltransferase activity)	00310(Lysine degradation);00514(Other types of O-glycan biosynthesis)	2	118,809,	0,1630	-93.1	-91.7	10.9
chr1	152757336	152757455	120	ENSMUSG00000055547	ENSMUST00000068875	protein_coding	3' UTR	6785	Apobec4	apolipoprotein B mRNA editing enzyme, catalytic polypeptide-like 4 (putative) [Source:MGI Symbol;Acc:MGI:1918531]	GO:0003674(molecular_function);GO:0005575(cellular_component);GO:0006397(mRNA processing);GO:0008150(biological_process);GO:0016787(hydrolase activity);GO:0046872(metal ion binding)	NA	1	119,	0	-3.58	-2.75	7.7
chr1	152775327	152775537	211	ENSMUSG00000008475	ENSMUST00000143008	retained_intron	3' UTR	6828	Arpc5	actin related protein 2/3 complex, subunit 5 [Source:MGI Symbol;Acc:MGI:1915021]	GO:0003779(actin binding);GO:0005200(structural constituent of cytoskeleton);GO:0005634(nucleus);GO:0005737(cytoplasm);GO:0005768(endosome);GO:0005856(cytoskeleton);GO:0005885(Arp2/3 protein complex);GO:0014909(smooth muscle cell migration);GO:0015629(actin cytoskeleton);GO:0016477(cell migration);GO:0021769(orbitofrontal cortex development);GO:0030011(maintenance of cell polarity);GO:0030027(lam…	04144(Endocytosis);04666(Fc gamma R-mediated phagocytosis);04810(Regulation of actin cytoskeleton);05100(Bacterial invasion of epithelial cells);05132(Salmonella infection)	1	210,	0	-34.4	-33.3	1.5
chr1	152807865	152808075	211	ENSMUSG00000026480	ENSMUST00000027754	protein_coding	5' UTR	0	Ncf2	neutrophil cytosolic factor 2 [Source:MGI Symbol;Acc:MGI:97284]	GO:0001669(acrosomal vesicle);GO:0005515(protein binding);GO:0005730(nucleolus);GO:0005737(cytoplasm);GO:0005829(cytosol);GO:0006742(NADP catabolic process);GO:0006801(superoxide metabolic process);GO:0006909(phagocytosis);GO:0008022(protein C-terminus binding);GO:0009749(response to glucose);GO:0014070(response to organic cyclic compound);GO:0016020(membrane);GO:0016175(superoxide-generating NAD…	04145(Phagosome);04380(Osteoclast differentiation);04670(Leukocyte transendothelial migration);05140(Leishmaniasis);05418(Fluid shear stress and atherosclerosis)	1	210,	0	-19.2	-18.2	3.54
chr1	152811878	152812119	242	ENSMUSG00000026480	ENSMUST00000189135	retained_intron	Exon (ENSMUST00000187641/ENSMUSG00000026480, exon 1 of 1)	988	Ncf2	neutrophil cytosolic factor 2 [Source:MGI Symbol;Acc:MGI:97284]	GO:0001669(acrosomal vesicle);GO:0005515(protein binding);GO:0005730(nucleolus);GO:0005737(cytoplasm);GO:0005829(cytosol);GO:0006742(NADP catabolic process);GO:0006801(superoxide metabolic process);GO:0006909(phagocytosis);GO:0008022(protein C-terminus binding);GO:0009749(response to glucose);GO:0014070(response to organic cyclic compound);GO:0016020(membrane);GO:0016175(superoxide-generating NAD…	04145(Phagosome);04380(Osteoclast differentiation);04670(Leukocyte transendothelial migration);05140(Leishmaniasis);05418(Fluid shear stress and atherosclerosis)	1	241,	0	-6.6	-5.7	4.26
chr1	152812507	152817070	4564	ENSMUSG00000026480	ENSMUST00000189135	retained_intron	Exon (ENSMUST00000186568/ENSMUSG00000026480, exon 4 of 16)	1617	Ncf2	neutrophil cytosolic factor 2 [Source:MGI Symbol;Acc:MGI:97284]	GO:0001669(acrosomal vesicle);GO:0005515(protein binding);GO:0005730(nucleolus);GO:0005737(cytoplasm);GO:0005829(cytosol);GO:0006742(NADP catabolic process);GO:0006801(superoxide metabolic process);GO:0006909(phagocytosis);GO:0008022(protein C-terminus binding);GO:0009749(response to glucose);GO:0014070(response to organic cyclic compound);GO:0016020(membrane);GO:0016175(superoxide-generating NAD…	04145(Phagosome);04380(Osteoclast differentiation);04670(Leukocyte transendothelial migration);05140(Leishmaniasis);05418(Fluid shear stress and atherosclerosis)	2	131,80,	0,4483	-46.9	-45.7	5.04
chr1	152836211	152836422	212	ENSMUSG00000026480	ENSMUST00000187235	retained_intron	3' UTR	12642	Ncf2	neutrophil cytosolic factor 2 [Source:MGI Symbol;Acc:MGI:97284]	GO:0001669(acrosomal vesicle);GO:0005515(protein binding);GO:0005730(nucleolus);GO:0005737(cytoplasm);GO:0005829(cytosol);GO:0006742(NADP catabolic process);GO:0006801(superoxide metabolic process);GO:0006909(phagocytosis);GO:0008022(protein C-terminus binding);GO:0009749(response to glucose);GO:0014070(response to organic cyclic compound);GO:0016020(membrane);GO:0016175(superoxide-generating NAD…	04145(Phagosome);04380(Osteoclast differentiation);04670(Leukocyte transendothelial migration);05140(Leishmaniasis);05418(Fluid shear stress and atherosclerosis)	1	211,	0	-24.7	-23.6	3.48
chr1	153743669	153744269	601	ENSMUSG00000026475	ENSMUST00000027748	protein_coding	3' UTR	3320	Rgs16	regulator of G-protein signaling 16 [Source:MGI Symbol;Acc:MGI:108407]	GO:0005096(GTPase activator activity);GO:0005515(protein binding);GO:0005737(cytoplasm);GO:0007186(G protein-coupled receptor signaling pathway);GO:0009968(negative regulation of signal transduction);GO:0016020(membrane);GO:0031224(intrinsic component of membrane);GO:0043547(positive regulation of GTPase activity);GO:0045121(membrane raft)	NA	1	600,	0	-175	-173	12.1
chr1	153752872	153754101	1230	ENSMUSG00000066800	ENSMUST00000182538	protein_coding	5' UTR	20	Rnasel	ribonuclease L (2', 5'-oligoisoadenylate synthetase-dependent) [Source:MGI Symbol;Acc:MGI:1098272]	GO:0000166(nucleotide binding);GO:0003723(RNA binding);GO:0004518(nuclease activity);GO:0004519(endonuclease activity);GO:0004540(ribonuclease activity);GO:0004672(protein kinase activity);GO:0005515(protein binding);GO:0005524(ATP binding);GO:0005737(cytoplasm);GO:0005739(mitochondrion);GO:0006364(rRNA processing);GO:0006396(RNA processing);GO:0006397(mRNA processing);GO:0006468(protein phosphor…	04621(NOD-like receptor signaling pathway);05160(Hepatitis C);05164(Influenza A);05168(Herpes simplex virus 1 infection)	2	75,495,	0,734	-107	-105	7.74
chr1	153754249	153755148	900	ENSMUSG00000066800	ENSMUST00000182016	processed_transcript	Exon (ENSMUST00000086209/ENSMUSG00000066800, exon 4 of 9)	-836	Rnasel	ribonuclease L (2', 5'-oligoisoadenylate synthetase-dependent) [Source:MGI Symbol;Acc:MGI:1098272]	GO:0000166(nucleotide binding);GO:0003723(RNA binding);GO:0004518(nuclease activity);GO:0004519(endonuclease activity);GO:0004540(ribonuclease activity);GO:0004672(protein kinase activity);GO:0005515(protein binding);GO:0005524(ATP binding);GO:0005737(cytoplasm);GO:0005739(mitochondrion);GO:0006364(rRNA processing);GO:0006396(RNA processing);GO:0006397(mRNA processing);GO:0006468(protein phosphor…	04621(NOD-like receptor signaling pathway);05160(Hepatitis C);05164(Influenza A);05168(Herpes simplex virus 1 infection)	1	899,	0	-404	-Inf	12.1
chr1	153760859	153762157	1299	ENSMUSG00000066800	ENSMUST00000182016	processed_transcript	Exon (ENSMUST00000086209/ENSMUSG00000066800, exon 8 of 9)	4875	Rnasel	ribonuclease L (2', 5'-oligoisoadenylate synthetase-dependent) [Source:MGI Symbol;Acc:MGI:1098272]	GO:0000166(nucleotide binding);GO:0003723(RNA binding);GO:0004518(nuclease activity);GO:0004519(endonuclease activity);GO:0004540(ribonuclease activity);GO:0004672(protein kinase activity);GO:0005515(protein binding);GO:0005524(ATP binding);GO:0005737(cytoplasm);GO:0005739(mitochondrion);GO:0006364(rRNA processing);GO:0006396(RNA processing);GO:0006397(mRNA processing);GO:0006468(protein phosphor…	04621(NOD-like receptor signaling pathway);05160(Hepatitis C);05164(Influenza A);05168(Herpes simplex virus 1 infection)	2	52,39,	0,1259	-3.53	-2.71	2.07
chr1	153762754	153762815	62	ENSMUSG00000066800	ENSMUST00000182016	processed_transcript	3' UTR	6770	Rnasel	ribonuclease L (2', 5'-oligoisoadenylate synthetase-dependent) [Source:MGI Symbol;Acc:MGI:1098272]	GO:0000166(nucleotide binding);GO:0003723(RNA binding);GO:0004518(nuclease activity);GO:0004519(endonuclease activity);GO:0004540(ribonuclease activity);GO:0004672(protein kinase activity);GO:0005515(protein binding);GO:0005524(ATP binding);GO:0005737(cytoplasm);GO:0005739(mitochondrion);GO:0006364(rRNA processing);GO:0006396(RNA processing);GO:0006397(mRNA processing);GO:0006468(protein phosphor…	04621(NOD-like receptor signaling pathway);05160(Hepatitis C);05164(Influenza A);05168(Herpes simplex virus 1 infection)	1	61,	0	-6.9	-5.99	1.88
chr1	153762964	153763294	331	ENSMUSG00000066800	ENSMUST00000182016	processed_transcript	3' UTR	6980	Rnasel	ribonuclease L (2', 5'-oligoisoadenylate synthetase-dependent) [Source:MGI Symbol;Acc:MGI:1098272]	GO:0000166(nucleotide binding);GO:0003723(RNA binding);GO:0004518(nuclease activity);GO:0004519(endonuclease activity);GO:0004540(ribonuclease activity);GO:0004672(protein kinase activity);GO:0005515(protein binding);GO:0005524(ATP binding);GO:0005737(cytoplasm);GO:0005739(mitochondrion);GO:0006364(rRNA processing);GO:0006396(RNA processing);GO:0006397(mRNA processing);GO:0006468(protein phosphor…	04621(NOD-like receptor signaling pathway);05160(Hepatitis C);05164(Influenza A);05168(Herpes simplex virus 1 infection)	1	330,	0	-128	-126	7.77
chr1	153750798	153750916	119	ENSMUSG00000100183	ENSMUST00000187415	sense_intronic	Exon (ENSMUST00000187415/ENSMUSG00000100183, exon 1 of 2)	116	Gm28512	predicted gene 28512 [Source:MGI Symbol;Acc:MGI:5579218]	NA	NA	1	118,	0	-3.02	-2.21	4.45
chr1	153899925	153900036	112	ENSMUSG00000026473	ENSMUST00000086199	protein_coding	5' UTR	0	Glul	glutamate-ammonia ligase (glutamine synthetase) [Source:MGI Symbol;Acc:MGI:95739]	GO:0000166(nucleotide binding);GO:0000287(magnesium ion binding);GO:0001525(angiogenesis);GO:0003824(catalytic activity);GO:0004356(glutamate-ammonia ligase activity);GO:0005515(protein binding);GO:0005524(ATP binding);GO:0005737(cytoplasm);GO:0005739(mitochondrion);GO:0005783(endoplasmic reticulum);GO:0005791(rough endoplasmic reticulum);GO:0005829(cytosol);GO:0005886(plasma membrane);GO:0006536…	00220(Arginine biosynthesis);00250(Alanine, aspartate and glutamate metabolism);00630(Glyoxylate and dicarboxylate metabolism);00910(Nitrogen metabolism);04217(Necroptosis);04724(Glutamatergic synapse);04727(GABAergic synapse)	1	111,	0	-66.5	-65.2	2.5
chr1	153899943	153900737	795	ENSMUSG00000026473	ENSMUST00000086199	protein_coding	5' UTR	0	Glul	glutamate-ammonia ligase (glutamine synthetase) [Source:MGI Symbol;Acc:MGI:95739]	GO:0000166(nucleotide binding);GO:0000287(magnesium ion binding);GO:0001525(angiogenesis);GO:0003824(catalytic activity);GO:0004356(glutamate-ammonia ligase activity);GO:0005515(protein binding);GO:0005524(ATP binding);GO:0005737(cytoplasm);GO:0005739(mitochondrion);GO:0005783(endoplasmic reticulum);GO:0005791(rough endoplasmic reticulum);GO:0005829(cytosol);GO:0005886(plasma membrane);GO:0006536…	00220(Arginine biosynthesis);00250(Alanine, aspartate and glutamate metabolism);00630(Glyoxylate and dicarboxylate metabolism);00910(Nitrogen metabolism);04217(Necroptosis);04724(Glutamatergic synapse);04727(GABAergic synapse)	2	116,153,	0,641	-231	-229	3.18
chr1	153907936	153908532	597	ENSMUSG00000026473	ENSMUST00000154576	retained_intron	3' UTR	1893	Glul	glutamate-ammonia ligase (glutamine synthetase) [Source:MGI Symbol;Acc:MGI:95739]	GO:0000166(nucleotide binding);GO:0000287(magnesium ion binding);GO:0001525(angiogenesis);GO:0003824(catalytic activity);GO:0004356(glutamate-ammonia ligase activity);GO:0005515(protein binding);GO:0005524(ATP binding);GO:0005737(cytoplasm);GO:0005739(mitochondrion);GO:0005783(endoplasmic reticulum);GO:0005791(rough endoplasmic reticulum);GO:0005829(cytosol);GO:0005886(plasma membrane);GO:0006536…	00220(Arginine biosynthesis);00250(Alanine, aspartate and glutamate metabolism);00630(Glyoxylate and dicarboxylate metabolism);00910(Nitrogen metabolism);04217(Necroptosis);04724(Glutamatergic synapse);04727(GABAergic synapse)	1	596,	0	-397	-Inf	2.61
chr1	155202049	155202799	751	ENSMUSG00000026470	ENSMUST00000194158	processed_transcript	3' UTR	7028	Stx6	syntaxin 6 [Source:MGI Symbol;Acc:MGI:1926235]	GO:0000139(Golgi membrane);GO:0000149(SNARE binding);GO:0005484(SNAP receptor activity);GO:0005515(protein binding);GO:0005654(nucleoplasm);GO:0005769(early endosome);GO:0005794(Golgi apparatus);GO:0005802(trans-Golgi network);GO:0005829(cytosol);GO:0006886(intracellular protein transport);GO:0006906(vesicle fusion);GO:0007032(endosome organization);GO:0008021(synaptic vesicle);GO:0012505(endomem…	04130(SNARE interactions in vesicular transport)	1	750,	0	-647	-Inf	11
chr1	155207955	155208136	182	ENSMUSG00000026470	ENSMUST00000194158	processed_transcript	3' UTR	12934	Stx6	syntaxin 6 [Source:MGI Symbol;Acc:MGI:1926235]	GO:0000139(Golgi membrane);GO:0000149(SNARE binding);GO:0005484(SNAP receptor activity);GO:0005515(protein binding);GO:0005654(nucleoplasm);GO:0005769(early endosome);GO:0005794(Golgi apparatus);GO:0005802(trans-Golgi network);GO:0005829(cytosol);GO:0006886(intracellular protein transport);GO:0006906(vesicle fusion);GO:0007032(endosome organization);GO:0008021(synaptic vesicle);GO:0012505(endomem…	04130(SNARE interactions in vesicular transport)	1	181,	0	-3.85	-3.01	13.9
chr1	155180299	155180388	90	ENSMUSG00000104181	ENSMUST00000195316	processed_pseudogene	Exon (ENSMUST00000195316/ENSMUSG00000104181, exon 1 of 1)	498	Gm8850	predicted gene 8850 [Source:MGI Symbol;Acc:MGI:3647325]	NA	NA	1	89,	0	-2.93	-2.13	2.61
chr1	155232959	155233074	116	ENSMUSG00000103670	ENSMUST00000192162	antisense	Exon (ENSMUST00000192162/ENSMUSG00000103670, exon 2 of 2)	1655	Gm37622	predicted gene, 37622 [Source:MGI Symbol;Acc:MGI:5610850]	NA	NA	1	115,	0	-4.6	-3.74	8.73
chr1	156036533	156051986	15454	ENSMUSG00000050565	ENSMUST00000131359	processed_transcript	5' UTR	0	Tor1aip2	torsin A interacting protein 2 [Source:MGI Symbol;Acc:MGI:3582695]	GO:0001671(ATPase activator activity);GO:0005515(protein binding);GO:0005634(nucleus);GO:0005635(nuclear envelope);GO:0005783(endoplasmic reticulum);GO:0005789(endoplasmic reticulum membrane);GO:0007029(endoplasmic reticulum organization);GO:0016020(membrane);GO:0016021(integral component of membrane);GO:0032781(positive regulation of ATPase activity);GO:0051117(ATPase binding);GO:0090435(protein…	NA	3	21,245,693,	0,4356,14760	-2000	-Inf	22.7
chr1	156061694	156062144	451	ENSMUSG00000050565	ENSMUST00000125371	retained_intron	Exon (ENSMUST00000111757/ENSMUSG00000050565, exon 5 of 7)	-1069	Tor1aip2	torsin A interacting protein 2 [Source:MGI Symbol;Acc:MGI:3582695]	GO:0001671(ATPase activator activity);GO:0005515(protein binding);GO:0005634(nucleus);GO:0005635(nuclear envelope);GO:0005783(endoplasmic reticulum);GO:0005789(endoplasmic reticulum membrane);GO:0007029(endoplasmic reticulum organization);GO:0016020(membrane);GO:0016021(integral component of membrane);GO:0032781(positive regulation of ATPase activity);GO:0051117(ATPase binding);GO:0090435(protein…	NA	1	450,	0	-240	-238	7.65
chr1	156064850	156066317	1468	ENSMUSG00000050565	ENSMUST00000125371	retained_intron	3' UTR	1637	Tor1aip2	torsin A interacting protein 2 [Source:MGI Symbol;Acc:MGI:3582695]	GO:0001671(ATPase activator activity);GO:0005515(protein binding);GO:0005634(nucleus);GO:0005635(nuclear envelope);GO:0005783(endoplasmic reticulum);GO:0005789(endoplasmic reticulum membrane);GO:0007029(endoplasmic reticulum organization);GO:0016020(membrane);GO:0016021(integral component of membrane);GO:0032781(positive regulation of ATPase activity);GO:0051117(ATPase binding);GO:0090435(protein…	NA	1	1467,	0	-500	-Inf	21.5
chr1	156525477	156525597	121	ENSMUSG00000101523	ENSMUST00000190422	processed_pseudogene	Exon (ENSMUST00000190422/ENSMUSG00000101523, exon 1 of 1)	1465	Csnk2a3	casein kinase 2 alpha 3 [Source:MGI Symbol;Acc:MGI:3704198]	NA	NA	1	120,	0	-3.43	-2.61	7.44
chr1	156525656	156525836	181	ENSMUSG00000101523	ENSMUST00000190422	processed_pseudogene	Exon (ENSMUST00000190422/ENSMUSG00000101523, exon 1 of 1)	1644	Csnk2a3	casein kinase 2 alpha 3 [Source:MGI Symbol;Acc:MGI:3704198]	NA	NA	1	180,	0	-4.71	-3.85	13.9
chr1	156641108	156642939	1832	ENSMUSG00000026596	ENSMUST00000190749	protein_coding	3' UTR	25185	Abl2	v-abl Abelson murine leukemia viral oncogene 2 (arg, Abelson-related gene) [Source:MGI Symbol;Acc:MGI:87860]	GO:0000166(nucleotide binding);GO:0000287(magnesium ion binding);GO:0001784(phosphotyrosine residue binding);GO:0004672(protein kinase activity);GO:0004713(protein tyrosine kinase activity);GO:0004715(non-membrane spanning protein tyrosine kinase activity);GO:0005515(protein binding);GO:0005524(ATP binding);GO:0006468(protein phosphorylation);GO:0007204(positive regulation of cytosolic calcium io…	04012(ErbB signaling pathway);04014(Ras signaling pathway);05416(Viral myocarditis)	1	1831,	0	-590	-Inf	33.7
chr1	157045489	157045729	241	ENSMUSG00000103325	ENSMUST00000193527	TEC	Exon (ENSMUST00000193527/ENSMUSG00000103325, exon 1 of 1)	1942	Gm10531	predicted gene 10531 [Source:MGI Symbol;Acc:MGI:3641983]	NA	NA	1	240,	0	-2.62	-1.83	9.24
chr1	157412381	157412532	152	ENSMUSG00000049881	ENSMUST00000061537	processed_transcript	Exon (ENSMUST00000061537/ENSMUSG00000049881, exon 1 of 3)	29	2810025M15Rik	RIKEN cDNA 2810025M15 gene [Source:MGI Symbol;Acc:MGI:1917203]	NA	NA	1	151,	0	-2.52	-1.73	3.21
chr1	157412591	157412712	122	ENSMUSG00000049881	ENSMUST00000187761	processed_transcript	Exon (ENSMUST00000061537/ENSMUSG00000049881, exon 1 of 3)	0	2810025M15Rik	RIKEN cDNA 2810025M15 gene [Source:MGI Symbol;Acc:MGI:1917203]	NA	NA	1	121,	0	-2.82	-2.02	10.3
chr1	159342761	159345151	2391	ENSMUSG00000040782	ENSMUST00000192841	retained_intron	3' UTR	405	Cop1	COP1, E3 ubiquitin ligase [Source:MGI Symbol;Acc:MGI:1347046]	GO:0000139(Golgi membrane);GO:0005515(protein binding);GO:0005634(nucleus);GO:0005737(cytoplasm);GO:0010212(response to ionizing radiation);GO:0016567(protein ubiquitination);GO:0016607(nuclear speck);GO:0016740(transferase activity);GO:0031464(Cul4A-RING E3 ubiquitin ligase complex);GO:0032436(positive regulation of proteasomal ubiquitin-dependent protein catabolic process);GO:0043161(proteasome…	04115(p53 signaling pathway);04120(Ubiquitin mediated proteolysis)	2	90,331,	0,2059	-177	-176	11.9
chr1	160046600	160046781	182	ENSMUSG00000090394	ENSMUST00000165923	processed_transcript	Exon (ENSMUST00000191933/ENSMUSG00000090394, exon 1 of 1)	2153	4930523C07Rik	RIKEN cDNA 4930523C07 gene [Source:MGI Symbol;Acc:MGI:1914897]	GO:0016020(membrane);GO:0016021(integral component of membrane)	NA	1	181,	0	-4.98	-4.11	1.86
chr1	160075140	160075861	722	ENSMUSG00000090394	ENSMUST00000097513	protein_coding	3' UTR	0	4930523C07Rik	RIKEN cDNA 4930523C07 gene [Source:MGI Symbol;Acc:MGI:1914897]	GO:0016020(membrane);GO:0016021(integral component of membrane)	NA	1	721,	0	-221	-220	10.9
chr1	160076609	160077120	512	ENSMUSG00000090394	ENSMUST00000097513	protein_coding	3' UTR	1447	4930523C07Rik	RIKEN cDNA 4930523C07 gene [Source:MGI Symbol;Acc:MGI:1914897]	GO:0016020(membrane);GO:0016021(integral component of membrane)	NA	1	511,	0	-16.7	-15.7	3.11
chr1	160077479	160078589	1111	ENSMUSG00000026729	ENSMUST00000028061	lincRNA	3' UTR	0	4930562F07Rik	RIKEN cDNA 4930562F07 gene [Source:MGI Symbol;Acc:MGI:1922505]	NA	NA	1	1110,	0	-265	-263	14.8
chr1	160078858	160078979	122	ENSMUSG00000090394	ENSMUST00000097513	protein_coding	3' UTR	3696	4930523C07Rik	RIKEN cDNA 4930523C07 gene [Source:MGI Symbol;Acc:MGI:1914897]	GO:0016020(membrane);GO:0016021(integral component of membrane)	NA	1	121,	0	-3.61	-2.78	1.8
chr1	160759210	160759450	241	ENSMUSG00000104053	ENSMUST00000195297	TEC	Exon (ENSMUST00000195297/ENSMUSG00000104053, exon 1 of 1)	3523	Gm38126	predicted gene, 38126 [Source:MGI Symbol;Acc:MGI:5611354]	NA	NA	1	240,	0	-7.94	-7.02	5.08
chr1	160906477	160906538	62	ENSMUSG00000040423	ENSMUST00000239200	nonsense_mediated_decay	5' UTR	59	Rc3h1	RING CCCH (C3H) domains 1 [Source:MGI Symbol;Acc:MGI:2685397]	GO:0000209(protein polyubiquitination);GO:0000288(nuclear-transcribed mRNA catabolic process, deadenylation-dependent decay);GO:0000932(P-body);GO:0000956(nuclear-transcribed mRNA catabolic process);GO:0001782(B cell homeostasis);GO:0002634(regulation of germinal center formation);GO:0002635(negative regulation of germinal center formation);GO:0003723(RNA binding);GO:0003725(double-stranded RNA b…	NA	1	61,	0	-2.53	-1.74	5.9
chr1	160906597	160930312	23716	ENSMUSG00000040423	ENSMUST00000035911	protein_coding	5' UTR	0	Rc3h1	RING CCCH (C3H) domains 1 [Source:MGI Symbol;Acc:MGI:2685397]	GO:0000209(protein polyubiquitination);GO:0000288(nuclear-transcribed mRNA catabolic process, deadenylation-dependent decay);GO:0000932(P-body);GO:0000956(nuclear-transcribed mRNA catabolic process);GO:0001782(B cell homeostasis);GO:0002634(regulation of germinal center formation);GO:0002635(negative regulation of germinal center formation);GO:0003723(RNA binding);GO:0003725(double-stranded RNA b…	NA	2	102,349,	0,23366	-84.1	-82.7	4.14
chr1	160954831	160955012	182	ENSMUSG00000040423	ENSMUST00000161708	retained_intron	3' UTR	3854	Rc3h1	RING CCCH (C3H) domains 1 [Source:MGI Symbol;Acc:MGI:2685397]	GO:0000209(protein polyubiquitination);GO:0000288(nuclear-transcribed mRNA catabolic process, deadenylation-dependent decay);GO:0000932(P-body);GO:0000956(nuclear-transcribed mRNA catabolic process);GO:0001782(B cell homeostasis);GO:0002634(regulation of germinal center formation);GO:0002635(negative regulation of germinal center formation);GO:0003723(RNA binding);GO:0003725(double-stranded RNA b…	NA	1	181,	0	-7.69	-6.77	1.83
chr1	160965744	160968263	2520	ENSMUSG00000026715	ENSMUST00000193477	retained_intron	3' UTR	-10322	Serpinc1	serine (or cysteine) peptidase inhibitor, clade C (antithrombin), member 1 [Source:MGI Symbol;Acc:MGI:88095]	GO:0002020(protease binding);GO:0002438(acute inflammatory response to antigenic stimulus);GO:0004867(serine-type endopeptidase inhibitor activity);GO:0005576(extracellular region);GO:0005615(extracellular space);GO:0007584(response to nutrient);GO:0007595(lactation);GO:0007596(blood coagulation);GO:0007599(hemostasis);GO:0008201(heparin binding);GO:0010466(negative regulation of peptidase activi…	04610(Complement and coagulation cascades)	2	44,617,	0,1902	-63.5	-62.2	3.43
chr1	160969581	160969642	62	ENSMUSG00000026715	ENSMUST00000193477	retained_intron	3' UTR	-8943	Serpinc1	serine (or cysteine) peptidase inhibitor, clade C (antithrombin), member 1 [Source:MGI Symbol;Acc:MGI:88095]	GO:0002020(protease binding);GO:0002438(acute inflammatory response to antigenic stimulus);GO:0004867(serine-type endopeptidase inhibitor activity);GO:0005576(extracellular region);GO:0005615(extracellular space);GO:0007584(response to nutrient);GO:0007595(lactation);GO:0007596(blood coagulation);GO:0007599(hemostasis);GO:0008201(heparin binding);GO:0010466(negative regulation of peptidase activi…	04610(Complement and coagulation cascades)	1	61,	0	-3.64	-2.81	2.22
chr1	160918691	160918752	62	ENSMUSG00000103739	ENSMUST00000195401	TEC	Exon (ENSMUST00000195401/ENSMUSG00000103739, exon 1 of 1)	3367	Gm37653	predicted gene, 37653 [Source:MGI Symbol;Acc:MGI:5610881]	NA	NA	1	61,	0	-4.5	-3.65	4.11
chr1	161071072	161071222	151	ENSMUSG00000026708	ENSMUST00000195571	nonsense_mediated_decay	5' UTR	56	Cenpl	centromere protein L [Source:MGI Symbol;Acc:MGI:1917704]	GO:0000775(chromosome, centromeric region);GO:0003674(molecular_function);GO:0005575(cellular_component);GO:0005634(nucleus);GO:0005694(chromosome);GO:0008150(biological_process)	NA	1	150,	0	-4.32	-3.47	3.34
chr1	161076085	161083637	7553	ENSMUSG00000026708	ENSMUST00000155808	processed_transcript	3' UTR	60	Cenpl	centromere protein L [Source:MGI Symbol;Acc:MGI:1917704]	GO:0000775(chromosome, centromeric region);GO:0003674(molecular_function);GO:0005575(cellular_component);GO:0005634(nucleus);GO:0005694(chromosome);GO:0008150(biological_process)	NA	4	15,252,143,730,	0,2143,3782,6822	-256	-255	48.1
chr1	161085944	161086364	421	ENSMUSG00000026708	ENSMUST00000155808	processed_transcript	3' UTR	9919	Cenpl	centromere protein L [Source:MGI Symbol;Acc:MGI:1917704]	GO:0000775(chromosome, centromeric region);GO:0003674(molecular_function);GO:0005575(cellular_component);GO:0005634(nucleus);GO:0005694(chromosome);GO:0008150(biological_process)	NA	1	420,	0	-55	-53.8	17.7
chr1	161151113	161151263	151	ENSMUSG00000044835	ENSMUST00000052245	protein_coding	Exon (ENSMUST00000125018/ENSMUSG00000044835, exon 2 of 5)	8346	Ankrd45	ankyrin repeat domain 45 [Source:MGI Symbol;Acc:MGI:1921094]	GO:0003674(molecular_function);GO:0005515(protein binding);GO:0005575(cellular_component);GO:0008150(biological_process)	NA	1	150,	0	-3.58	-2.75	10.8
chr1	161170228	161170289	62	ENSMUSG00000102817	ENSMUST00000193379	transcribed_unprocessed_pseudogene	3' UTR	-6647	Gm6185	predicted gene 6185 [Source:MGI Symbol;Acc:MGI:3648765]	NA	NA	1	61,	0	-3.19	-2.38	11.8
chr1	161417043	161418024	982	ENSMUSG00000026700	ENSMUST00000028024	protein_coding	3' UTR	21634	Tnfsf4	tumor necrosis factor (ligand) superfamily, member 4 [Source:MGI Symbol;Acc:MGI:104511]	GO:0001568(blood vessel development);GO:0001816(cytokine production);GO:0001819(positive regulation of cytokine production);GO:0002215(defense response to nematode);GO:0002526(acute inflammatory response);GO:0002699(positive regulation of immune effector process);GO:0002726(positive regulation of T cell cytokine production);GO:0002819(regulation of adaptive immune response);GO:0002830(positive re…	04060(Cytokine-cytokine receptor interaction)	1	981,	0	-87.1	-85.7	48.5
chr1	161418142	161418262	121	ENSMUSG00000026700	ENSMUST00000028024	protein_coding	3' UTR	22733	Tnfsf4	tumor necrosis factor (ligand) superfamily, member 4 [Source:MGI Symbol;Acc:MGI:104511]	GO:0001568(blood vessel development);GO:0001816(cytokine production);GO:0001819(positive regulation of cytokine production);GO:0002215(defense response to nematode);GO:0002526(acute inflammatory response);GO:0002699(positive regulation of immune effector process);GO:0002726(positive regulation of T cell cytokine production);GO:0002819(regulation of adaptive immune response);GO:0002830(positive re…	04060(Cytokine-cytokine receptor interaction)	1	120,	0	-4.36	-3.51	8.98
chr1	161503852	161504153	302	ENSMUSG00000066755	ENSMUST00000086084	protein_coding	3' UTR	9197	Tnfsf18	tumor necrosis factor (ligand) superfamily, member 18 [Source:MGI Symbol;Acc:MGI:2673064]	GO:0002250(adaptive immune response);GO:0002309(T cell proliferation involved in immune response);GO:0002376(immune system process);GO:0002687(positive regulation of leukocyte migration);GO:0005125(cytokine activity);GO:0005164(tumor necrosis factor receptor binding);GO:0005515(protein binding);GO:0005615(extracellular space);GO:0005886(plasma membrane);GO:0006955(immune response);GO:0009986(cell…	04060(Cytokine-cytokine receptor interaction)	1	301,	0	-6.88	-5.98	23.1
chr1	161969215	161969366	152	ENSMUSG00000026698	ENSMUST00000193784	protein_coding	5' UTR	0	Pigc	phosphatidylinositol glycan anchor biosynthesis, class C [Source:MGI Symbol;Acc:MGI:1914542]	GO:0000506(glycosylphosphatidylinositol-N-acetylglucosaminyltransferase (GPI-GnT) complex);GO:0005783(endoplasmic reticulum);GO:0005789(endoplasmic reticulum membrane);GO:0006506(GPI anchor biosynthetic process);GO:0016020(membrane);GO:0016021(integral component of membrane);GO:0016740(transferase activity);GO:0016757(transferase activity, transferring glycosyl groups);GO:0017176(phosphatidylinos…	00563(Glycosylphosphatidylinositol (GPI)-anchor biosynthesis)	1	151,	0	-4.92	-4.06	2.37
chr1	161970262	161971640	1379	ENSMUSG00000026698	ENSMUST00000159648	protein_coding	3' UTR	960	Pigc	phosphatidylinositol glycan anchor biosynthesis, class C [Source:MGI Symbol;Acc:MGI:1914542]	GO:0000506(glycosylphosphatidylinositol-N-acetylglucosaminyltransferase (GPI-GnT) complex);GO:0005783(endoplasmic reticulum);GO:0005789(endoplasmic reticulum membrane);GO:0006506(GPI anchor biosynthetic process);GO:0016020(membrane);GO:0016021(integral component of membrane);GO:0016740(transferase activity);GO:0016757(transferase activity, transferring glycosyl groups);GO:0017176(phosphatidylinos…	00563(Glycosylphosphatidylinositol (GPI)-anchor biosynthesis)	1	1378,	0	-295	-293	14.6
chr1	161969259	162025644	56386	ENSMUSG00000026698	ENSMUST00000160881	protein_coding	3' UTR	0	Pigc	phosphatidylinositol glycan anchor biosynthesis, class C [Source:MGI Symbol;Acc:MGI:1914542]	GO:0000506(glycosylphosphatidylinositol-N-acetylglucosaminyltransferase (GPI-GnT) complex);GO:0005783(endoplasmic reticulum);GO:0005789(endoplasmic reticulum membrane);GO:0006506(GPI anchor biosynthetic process);GO:0016020(membrane);GO:0016021(integral component of membrane);GO:0016740(transferase activity);GO:0016757(transferase activity, transferring glycosyl groups);GO:0017176(phosphatidylinos…	00563(Glycosylphosphatidylinositol (GPI)-anchor biosynthesis)	2	20,101,	0,56284	-4.32	-3.48	2.31
chr1	163951968	163953840	1873	ENSMUSG00000026584	ENSMUST00000162920	retained_intron	3' UTR	755	Scyl3	SCY1-like 3 (S. cerevisiae) [Source:MGI Symbol;Acc:MGI:1921385]	GO:0000139(Golgi membrane);GO:0004672(protein kinase activity);GO:0005515(protein binding);GO:0005524(ATP binding);GO:0005737(cytoplasm);GO:0005794(Golgi apparatus);GO:0006468(protein phosphorylation);GO:0006954(inflammatory response);GO:0021522(spinal cord motor neuron differentiation);GO:0030027(lamellipodium);GO:0034613(cellular protein localization);GO:0042802(identical protein binding);GO:00…	NA	2	648,459,	0,1413	-262	-260	11.6
chr1	163996086	163997243	1158	ENSMUSG00000041396	ENSMUST00000111490	protein_coding	3' UTR	1197	Mettl18	methyltransferase like 18 [Source:MGI Symbol;Acc:MGI:1917212]	GO:0008168(methyltransferase activity);GO:0016740(transferase activity);GO:0018064(protein-histidine N-methyltransferase activity);GO:0031072(heat shock protein binding);GO:0032259(methylation);GO:0032991(protein-containing complex);GO:0042038(peptidyl-histidine methylation, to form tele-methylhistidine)	NA	1	1157,	0	-36.3	-35.1	17.8
chr1	164065427	164066247	821	ENSMUSG00000026581	ENSMUST00000195358	protein_coding	Exon (ENSMUST00000192047/ENSMUSG00000026581, exon 3 of 8)	-2715	Sell	selectin, lymphocyte [Source:MGI Symbol;Acc:MGI:98279]	GO:0002020(protease binding);GO:0005509(calcium ion binding);GO:0005515(protein binding);GO:0005886(plasma membrane);GO:0005887(integral component of plasma membrane);GO:0007155(cell adhesion);GO:0009897(external side of plasma membrane);GO:0009986(cell surface);GO:0016020(membrane);GO:0016021(integral component of membrane);GO:0016339(calcium-dependent cell-cell adhesion via plasma membrane cell…	04514(Cell adhesion molecules (CAMs))	2	261,38,	0,782	-132	-130	9.01
chr1	164081135	164081316	182	ENSMUSG00000026581	ENSMUST00000195358	protein_coding	3' UTR	12173	Sell	selectin, lymphocyte [Source:MGI Symbol;Acc:MGI:98279]	GO:0002020(protease binding);GO:0005509(calcium ion binding);GO:0005515(protein binding);GO:0005886(plasma membrane);GO:0005887(integral component of plasma membrane);GO:0007155(cell adhesion);GO:0009897(external side of plasma membrane);GO:0009986(cell surface);GO:0016020(membrane);GO:0016021(integral component of membrane);GO:0016339(calcium-dependent cell-cell adhesion via plasma membrane cell…	04514(Cell adhesion molecules (CAMs))	1	181,	0	-24	-22.9	3.21
chr1	164081822	164082092	271	ENSMUSG00000026581	ENSMUST00000195358	protein_coding	3' UTR	12860	Sell	selectin, lymphocyte [Source:MGI Symbol;Acc:MGI:98279]	GO:0002020(protease binding);GO:0005509(calcium ion binding);GO:0005515(protein binding);GO:0005886(plasma membrane);GO:0005887(integral component of plasma membrane);GO:0007155(cell adhesion);GO:0009897(external side of plasma membrane);GO:0009986(cell surface);GO:0016020(membrane);GO:0016021(integral component of membrane);GO:0016339(calcium-dependent cell-cell adhesion via plasma membrane cell…	04514(Cell adhesion molecules (CAMs))	1	270,	0	-29	-27.9	6.43
chr1	164123724	164126606	2883	ENSMUSG00000026580	ENSMUST00000162746	protein_coding	Exon (ENSMUST00000162746/ENSMUSG00000026580, exon 2 of 16)	8460	Selp	selectin, platelet [Source:MGI Symbol;Acc:MGI:98280]	GO:0001530(lipopolysaccharide binding);GO:0002687(positive regulation of leukocyte migration);GO:0002691(regulation of cellular extravasation);GO:0005509(calcium ion binding);GO:0005515(protein binding);GO:0005615(extracellular space);GO:0005886(plasma membrane);GO:0005887(integral component of plasma membrane);GO:0006954(inflammatory response);GO:0007155(cell adhesion);GO:0007157(heterophilic ce…	04514(Cell adhesion molecules (CAMs));05144(Malaria);05150(Staphylococcus aureus infection)	2	68,380,	0,2502	-36.3	-35.1	5.22
chr1	164149190	164149311	122	ENSMUSG00000026580	ENSMUST00000162102	retained_intron	3' UTR	2427	Selp	selectin, platelet [Source:MGI Symbol;Acc:MGI:98280]	GO:0001530(lipopolysaccharide binding);GO:0002687(positive regulation of leukocyte migration);GO:0002691(regulation of cellular extravasation);GO:0005509(calcium ion binding);GO:0005515(protein binding);GO:0005615(extracellular space);GO:0005886(plasma membrane);GO:0005887(integral component of plasma membrane);GO:0006954(inflammatory response);GO:0007155(cell adhesion);GO:0007157(heterophilic ce…	04514(Cell adhesion molecules (CAMs));05144(Malaria);05150(Staphylococcus aureus infection)	1	121,	0	-4.19	-3.34	2.49
chr1	164190237	164192529	2293	ENSMUSG00000089790	ENSMUST00000162889	processed_pseudogene	Exon (ENSMUST00000086040/ENSMUSG00000026579, exon 12 of 25)	23658	Gm16588	predicted gene 16588 [Source:MGI Symbol;Acc:MGI:4415008]	NA	NA	2	87,603,	0,1689	-145	-144	8.75
chr1	164192828	164193428	601	ENSMUSG00000089790	ENSMUST00000162889	processed_pseudogene	Exon (ENSMUST00000086040/ENSMUSG00000026579, exon 13 of 25)	26249	Gm16588	predicted gene 16588 [Source:MGI Symbol;Acc:MGI:4415008]	NA	NA	1	600,	0	-35.9	-34.8	4.04
chr1	164193966	164194536	571	ENSMUSG00000089790	ENSMUST00000162889	processed_pseudogene	Exon (ENSMUST00000086040/ENSMUSG00000026579, exon 13 of 25)	27387	Gm16588	predicted gene 16588 [Source:MGI Symbol;Acc:MGI:4415008]	NA	NA	1	570,	0	-56.2	-54.9	5.41
chr1	164263495	164263976	482	ENSMUSG00000040918	ENSMUST00000160773	retained_intron	3' UTR	1142	Slc19a2	solute carrier family 19 (thiamine transporter), member 2 [Source:MGI Symbol;Acc:MGI:1928761]	GO:0005886(plasma membrane);GO:0015234(thiamine transmembrane transporter activity);GO:0015888(thiamine transport);GO:0016020(membrane);GO:0016021(integral component of membrane);GO:0035461(vitamin transmembrane transport);GO:0051180(vitamin transport);GO:0055085(transmembrane transport);GO:0071934(thiamine transmembrane transport);GO:0090482(vitamin transmembrane transporter activity)	04977(Vitamin digestion and absorption)	1	481,	0	-74.6	-73.3	9.27
chr1	164264485	164264546	62	ENSMUSG00000040918	ENSMUST00000160773	retained_intron	3' UTR	2132	Slc19a2	solute carrier family 19 (thiamine transporter), member 2 [Source:MGI Symbol;Acc:MGI:1928761]	GO:0005886(plasma membrane);GO:0015234(thiamine transmembrane transporter activity);GO:0015888(thiamine transport);GO:0016020(membrane);GO:0016021(integral component of membrane);GO:0035461(vitamin transmembrane transport);GO:0051180(vitamin transport);GO:0055085(transmembrane transport);GO:0071934(thiamine transmembrane transport);GO:0090482(vitamin transmembrane transporter activity)	04977(Vitamin digestion and absorption)	1	61,	0	-1.91	-1.15	1.44
chr1	164278235	164278295	61	ENSMUSG00000026578	ENSMUST00000027867	protein_coding	Exon (ENSMUST00000027867/ENSMUSG00000026578, exon 2 of 6)	2650	Ccdc181	coiled-coil domain containing 181 [Source:MGI Symbol;Acc:MGI:1922145]	GO:0002177(manchette);GO:0005515(protein binding);GO:0005856(cytoskeleton);GO:0005874(microtubule);GO:0005929(cilium);GO:0008017(microtubule binding);GO:0008150(biological_process);GO:0031514(motile cilium);GO:0036126(sperm flagellum);GO:0042995(cell projection)	NA	1	60,	0	-2.73	-1.93	2.44
chr1	164280055	164280563	509	ENSMUSG00000026578	ENSMUST00000027867	protein_coding	Exon (ENSMUST00000027867/ENSMUSG00000026578, exon 3 of 6)	4470	Ccdc181	coiled-coil domain containing 181 [Source:MGI Symbol;Acc:MGI:1922145]	GO:0002177(manchette);GO:0005515(protein binding);GO:0005856(cytoskeleton);GO:0005874(microtubule);GO:0005929(cilium);GO:0008017(microtubule binding);GO:0008150(biological_process);GO:0031514(motile cilium);GO:0036126(sperm flagellum);GO:0042995(cell projection)	NA	1	508,	0	-205	-203	9.57
chr1	164334039	164340741	6703	ENSMUSG00000026575	ENSMUST00000194694	retained_intron	Exon (ENSMUST00000193808/ENSMUSG00000026575, exon 7 of 16)	-4478	Nme7	NME/NM23 family member 7 [Source:MGI Symbol;Acc:MGI:2449121]	GO:0000166(nucleotide binding);GO:0004550(nucleoside diphosphate kinase activity);GO:0005524(ATP binding);GO:0005813(centrosome);GO:0006165(nucleoside diphosphate phosphorylation);GO:0006183(GTP biosynthetic process);GO:0006228(UTP biosynthetic process);GO:0006241(CTP biosynthetic process);GO:0009117(nucleotide metabolic process);GO:0016301(kinase activity);GO:0016310(phosphorylation);GO:0016740(…	00230(Purine metabolism);00240(Pyrimidine metabolism);00983(Drug metabolism - other enzymes)	2	198,13,	0,6689	-9.42	-8.48	16.9
chr1	164796643	164796911	269	ENSMUSG00000026574	ENSMUST00000027861	protein_coding	5' UTR	0	Dpt	dermatopontin [Source:MGI Symbol;Acc:MGI:1928392]	GO:0005201(extracellular matrix structural constituent);GO:0005576(extracellular region);GO:0007155(cell adhesion);GO:0008285(negative regulation of cell population proliferation);GO:0030199(collagen fibril organization);GO:0062023(collagen-containing extracellular matrix)	NA	1	268,	0	-36.1	-35	3.99
chr1	164823790	164824266	477	ENSMUSG00000026574	ENSMUST00000027861	protein_coding	3' UTR	27146	Dpt	dermatopontin [Source:MGI Symbol;Acc:MGI:1928392]	GO:0005201(extracellular matrix structural constituent);GO:0005576(extracellular region);GO:0007155(cell adhesion);GO:0008285(negative regulation of cell population proliferation);GO:0030199(collagen fibril organization);GO:0062023(collagen-containing extracellular matrix)	NA	1	476,	0	-47.8	-46.6	5.29
chr1	164870171	164870667	497	ENSMUSG00000104117	ENSMUST00000194322	antisense	Exon (ENSMUST00000191735/ENSMUSG00000104117, exon 4 of 5)	6813	Gm20743	predicted gene, 20743 [Source:MGI Symbol;Acc:MGI:5434099]	NA	NA	2	95,114,	0,382	-13.4	-12.4	38.5
chr1	165295848	165302732	6885	ENSMUSG00000040836	ENSMUST00000111450	protein_coding	5' UTR	0	Gpr161	G protein-coupled receptor 161 [Source:MGI Symbol;Acc:MGI:2685054]	GO:0004930(G protein-coupled receptor activity);GO:0005515(protein binding);GO:0005886(plasma membrane);GO:0005929(cilium);GO:0007165(signal transduction);GO:0007186(G protein-coupled receptor signaling pathway);GO:0007189(adenylate cyclase-activating G protein-coupled receptor signaling pathway);GO:0007275(multicellular organism development);GO:0016020(membrane);GO:0016021(integral component of …	04340(Hedgehog signaling pathway)	2	40,110,	0,6774	-2.54	-1.76	9.75
chr1	165310612	165317277	6666	ENSMUSG00000040836	ENSMUST00000111450	protein_coding	Exon (ENSMUST00000178700/ENSMUSG00000040836, exon 3 of 6)	7989	Gpr161	G protein-coupled receptor 161 [Source:MGI Symbol;Acc:MGI:2685054]	GO:0004930(G protein-coupled receptor activity);GO:0005515(protein binding);GO:0005886(plasma membrane);GO:0005929(cilium);GO:0007165(signal transduction);GO:0007186(G protein-coupled receptor signaling pathway);GO:0007189(adenylate cyclase-activating G protein-coupled receptor signaling pathway);GO:0007275(multicellular organism development);GO:0016020(membrane);GO:0016021(integral component of …	04340(Hedgehog signaling pathway)	2	381,38,	0,6627	-28.5	-27.4	7.27
chr1	165318859	165321965	3107	ENSMUSG00000040836	ENSMUST00000111450	protein_coding	3' UTR	16236	Gpr161	G protein-coupled receptor 161 [Source:MGI Symbol;Acc:MGI:2685054]	GO:0004930(G protein-coupled receptor activity);GO:0005515(protein binding);GO:0005886(plasma membrane);GO:0005929(cilium);GO:0007165(signal transduction);GO:0007186(G protein-coupled receptor signaling pathway);GO:0007189(adenylate cyclase-activating G protein-coupled receptor signaling pathway);GO:0007275(multicellular organism development);GO:0016020(membrane);GO:0016021(integral component of …	04340(Hedgehog signaling pathway)	2	9,530,	0,2576	-12.6	-11.6	21.8
chr1	165781313	165781374	62	ENSMUSG00000089829	ENSMUST00000193086	processed_transcript	Exon (ENSMUST00000159138/ENSMUSG00000089829, exon 1 of 3)	114	Gm16565	predicted gene 16565 [Source:MGI Symbol;Acc:MGI:4414985]	NA	NA	1	61,	0	-2.38	-1.6	9.24
chr1	165788530	165788680	151	ENSMUSG00000005763	ENSMUST00000161971	protein_coding	Exon (ENSMUST00000159138/ENSMUSG00000089829, exon 3 of 3)	-1	Cd247	CD247 antigen [Source:MGI Symbol;Acc:MGI:88334]	GO:0002250(adaptive immune response);GO:0002376(immune system process);GO:0004888(transmembrane signaling receptor activity);GO:0005515(protein binding);GO:0005737(cytoplasm);GO:0005886(plasma membrane);GO:0007166(cell surface receptor signaling pathway);GO:0016020(membrane);GO:0016021(integral component of membrane);GO:0032623(interleukin-2 production);GO:0042101(T cell receptor complex);GO:0042…	04650(Natural killer cell mediated cytotoxicity);04658(Th1 and Th2 cell differentiation);04659(Th17 cell differentiation);04660(T cell receptor signaling pathway);05142(Chagas disease (American trypanosomiasis));05169(Epstein-Barr virus infection);05170(Human immunodeficiency virus 1 infection)	1	150,	0	-4	-3.16	6.33
chr1	165861097	165861367	271	ENSMUSG00000005763	ENSMUST00000159070	retained_intron	3' UTR	2881	Cd247	CD247 antigen [Source:MGI Symbol;Acc:MGI:88334]	GO:0002250(adaptive immune response);GO:0002376(immune system process);GO:0004888(transmembrane signaling receptor activity);GO:0005515(protein binding);GO:0005737(cytoplasm);GO:0005886(plasma membrane);GO:0007166(cell surface receptor signaling pathway);GO:0016020(membrane);GO:0016021(integral component of membrane);GO:0032623(interleukin-2 production);GO:0042101(T cell receptor complex);GO:0042…	04650(Natural killer cell mediated cytotoxicity);04658(Th1 and Th2 cell differentiation);04659(Th17 cell differentiation);04660(T cell receptor signaling pathway);05142(Chagas disease (American trypanosomiasis));05169(Epstein-Barr virus infection);05170(Human immunodeficiency virus 1 infection)	1	270,	0	-23.4	-22.4	2.43
chr1	165861636	165862056	421	ENSMUSG00000005763	ENSMUST00000162411	processed_transcript	3' UTR	-2599	Cd247	CD247 antigen [Source:MGI Symbol;Acc:MGI:88334]	GO:0002250(adaptive immune response);GO:0002376(immune system process);GO:0004888(transmembrane signaling receptor activity);GO:0005515(protein binding);GO:0005737(cytoplasm);GO:0005886(plasma membrane);GO:0007166(cell surface receptor signaling pathway);GO:0016020(membrane);GO:0016021(integral component of membrane);GO:0032623(interleukin-2 production);GO:0042101(T cell receptor complex);GO:0042…	04650(Natural killer cell mediated cytotoxicity);04658(Th1 and Th2 cell differentiation);04659(Th17 cell differentiation);04660(T cell receptor signaling pathway);05142(Chagas disease (American trypanosomiasis));05169(Epstein-Barr virus infection);05170(Human immunodeficiency virus 1 infection)	1	420,	0	-160	-158	7.77
chr1	166308880	166309180	301	ENSMUSG00000040612	ENSMUST00000195557	protein_coding	Exon (ENSMUST00000111416/ENSMUSG00000040612, exon 9 of 10)	54687	Ildr2	immunoglobulin-like domain containing receptor 2 [Source:MGI Symbol;Acc:MGI:1196370]	GO:0005783(endoplasmic reticulum);GO:0005789(endoplasmic reticulum membrane);GO:0009749(response to glucose);GO:0016020(membrane);GO:0016021(integral component of membrane);GO:0030073(insulin secretion);GO:0030154(cell differentiation);GO:0031016(pancreas development);GO:0048873(homeostasis of number of cells within a tissue)	NA	1	300,	0	-7.39	-6.48	24.1
chr1	166310993	166312698	1706	ENSMUSG00000040612	ENSMUST00000195557	protein_coding	3' UTR	56800	Ildr2	immunoglobulin-like domain containing receptor 2 [Source:MGI Symbol;Acc:MGI:1196370]	GO:0005783(endoplasmic reticulum);GO:0005789(endoplasmic reticulum membrane);GO:0009749(response to glucose);GO:0016020(membrane);GO:0016021(integral component of membrane);GO:0030073(insulin secretion);GO:0030154(cell differentiation);GO:0031016(pancreas development);GO:0048873(homeostasis of number of cells within a tissue)	NA	1	1705,	0	-401	-Inf	20.4
chr1	167001806	167079654	77849	ENSMUSG00000060568	ENSMUST00000128373	nonsense_mediated_decay	3' UTR	217	Fam78b	family with sequence similarity 78, member B [Source:MGI Symbol;Acc:MGI:2443050]	GO:0003674(molecular_function);GO:0005575(cellular_component);GO:0008150(biological_process)	NA	2	22,1118,	0,76730	-138	-137	22.4
chr1	167088004	167088455	452	ENSMUSG00000102870	ENSMUST00000192761	unprocessed_pseudogene	3' UTR	-52700	Gm17868	predicted gene, 17868 [Source:MGI Symbol;Acc:MGI:5010053]	NA	NA	1	451,	0	-17.7	-16.7	4.28
chr1	169655500	169655591	92	ENSMUSG00000026678	ENSMUST00000027997	protein_coding	5' UTR	0	Rgs5	regulator of G-protein signaling 5 [Source:MGI Symbol;Acc:MGI:1098434]	GO:0005096(GTPase activator activity);GO:0005737(cytoplasm);GO:0007165(signal transduction);GO:0007186(G protein-coupled receptor signaling pathway);GO:0009968(negative regulation of signal transduction);GO:0016020(membrane);GO:0043547(positive regulation of GTPase activity);GO:1904706(negative regulation of vascular smooth muscle cell proliferation)	NA	1	91,	0	-3.47	-2.65	2.7
chr1	169692553	169692793	241	ENSMUSG00000026678	ENSMUST00000152809	protein_coding	3' UTR	37031	Rgs5	regulator of G-protein signaling 5 [Source:MGI Symbol;Acc:MGI:1098434]	GO:0005096(GTPase activator activity);GO:0005737(cytoplasm);GO:0007165(signal transduction);GO:0007186(G protein-coupled receptor signaling pathway);GO:0009968(negative regulation of signal transduction);GO:0016020(membrane);GO:0043547(positive regulation of GTPase activity);GO:1904706(negative regulation of vascular smooth muscle cell proliferation)	NA	1	240,	0	-8.26	-7.34	1.64
chr1	169695603	169695693	91	ENSMUSG00000026678	ENSMUST00000152809	protein_coding	3' UTR	40081	Rgs5	regulator of G-protein signaling 5 [Source:MGI Symbol;Acc:MGI:1098434]	GO:0005096(GTPase activator activity);GO:0005737(cytoplasm);GO:0007165(signal transduction);GO:0007186(G protein-coupled receptor signaling pathway);GO:0009968(negative regulation of signal transduction);GO:0016020(membrane);GO:0043547(positive regulation of GTPase activity);GO:1904706(negative regulation of vascular smooth muscle cell proliferation)	NA	1	90,	0	-2.9	-2.09	1.5
chr1	169934264	169934324	61	ENSMUSG00000070532	ENSMUST00000175731	protein_coding	3' UTR	4335	Ccdc190	coiled-coil domain containing 190 [Source:MGI Symbol;Acc:MGI:1925715]	GO:0003674(molecular_function);GO:0005575(cellular_component);GO:0008150(biological_process)	NA	1	60,	0	-2.07	-1.3	8.21
chr1	169972126	169972366	241	ENSMUSG00000097503	ENSMUST00000193930	antisense	Exon (ENSMUST00000180638/ENSMUSG00000097503, exon 3 of 3)	2674	3110045C21Rik	RIKEN cDNA 3110045C21 gene [Source:MGI Symbol;Acc:MGI:1914553]	NA	NA	1	240,	0	-2.19	-1.42	3.08
chr1	170279802	170285453	5652	ENSMUSG00000102418	ENSMUST00000179976	protein_coding	3' UTR	2482	Sh2d1b1	SH2 domain containing 1B1 [Source:MGI Symbol;Acc:MGI:1349420]	NA	04650(Natural killer cell mediated cytotoxicity)	3	45,163,811,	0,3332,4840	-258	-256	31.2
chr1	170669136	170682432	13297	ENSMUSG00000038463	ENSMUST00000046792	protein_coding	3' UTR	24604	Olfml2b	olfactomedin-like 2B [Source:MGI Symbol;Acc:MGI:2443310]	GO:0005576(extracellular region);GO:0030198(extracellular matrix organization);GO:0031012(extracellular matrix);GO:0042802(identical protein binding);GO:0050840(extracellular matrix binding)	NA	3	127,177,709,	0,11900,12587	-415	-Inf	11.3
chr1	170986018	170986198	181	ENSMUSG00000104340	ENSMUST00000194503	lincRNA	Exon (ENSMUST00000194503/ENSMUSG00000104340, exon 3 of 3)	4074	Gm10522	predicted gene 10522 [Source:MGI Symbol;Acc:MGI:3642357]	NA	NA	1	180,	0	-5.53	-4.65	3.89
chr1	171025705	171029462	3758	ENSMUSG00000065905	ENSMUST00000083971	snRNA	3' UTR	0	Gm26110	predicted gene, 26110 [Source:MGI Symbol;Acc:MGI:5455887]	NA	NA	2	93,326,	0,3431	-46.1	-44.9	5.35
chr1	171029700	171029761	62	ENSMUSG00000065905	ENSMUST00000083971	snRNA	3' UTR	1735	Gm26110	predicted gene, 26110 [Source:MGI Symbol;Acc:MGI:5455887]	NA	NA	1	61,	0	-2.98	-2.17	10.3
chr1	171159804	171160030	227	ENSMUSG00000056569	ENSMUST00000125565	processed_transcript	Exon (ENSMUST00000070758/ENSMUSG00000056569, exon 7 of 8)	101	Mpz	myelin protein zero [Source:MGI Symbol;Acc:MGI:103177]	GO:0005764(lysosome);GO:0005791(rough endoplasmic reticulum);GO:0005886(plasma membrane);GO:0005887(integral component of plasma membrane);GO:0016020(membrane);GO:0016021(integral component of membrane);GO:0016323(basolateral plasma membrane);GO:0042552(myelination);GO:0043066(negative regulation of apoptotic process);GO:0043209(myelin sheath);GO:0098742(cell-cell adhesion via plasma-membrane adh…	04514(Cell adhesion molecules (CAMs))	2	30,89,	0,137	-4.01	-3.17	14.4
chr1	171217539	171217600	62	ENSMUSG00000005677	ENSMUST00000149404	retained_intron	3' UTR	3190	Nr1i3	nuclear receptor subfamily 1, group I, member 3 [Source:MGI Symbol;Acc:MGI:1346307]	GO:0000122(negative regulation of transcription by RNA polymerase II);GO:0000977(RNA polymerase II regulatory region sequence-specific DNA binding);GO:0001228(DNA-binding transcription activator activity, RNA polymerase II-specific);GO:0003677(DNA binding);GO:0003700(DNA-binding transcription factor activity);GO:0003707(steroid hormone receptor activity);GO:0004879(nuclear receptor activity);GO:0…	NA	1	61,	0	-2.87	-2.06	10.8
chr1	171217838	171218226	389	ENSMUSG00000005677	ENSMUST00000149404	retained_intron	Exon (ENSMUST00000152865/ENSMUSG00000005677, exon 6 of 6)	3489	Nr1i3	nuclear receptor subfamily 1, group I, member 3 [Source:MGI Symbol;Acc:MGI:1346307]	GO:0000122(negative regulation of transcription by RNA polymerase II);GO:0000977(RNA polymerase II regulatory region sequence-specific DNA binding);GO:0001228(DNA-binding transcription activator activity, RNA polymerase II-specific);GO:0003677(DNA binding);GO:0003700(DNA-binding transcription factor activity);GO:0003707(steroid hormone receptor activity);GO:0004879(nuclear receptor activity);GO:0…	NA	1	388,	0	-7.33	-6.42	4.11
chr1	171218643	171219061	419	ENSMUSG00000005677	ENSMUST00000149404	retained_intron	3' UTR	4294	Nr1i3	nuclear receptor subfamily 1, group I, member 3 [Source:MGI Symbol;Acc:MGI:1346307]	GO:0000122(negative regulation of transcription by RNA polymerase II);GO:0000977(RNA polymerase II regulatory region sequence-specific DNA binding);GO:0001228(DNA-binding transcription activator activity, RNA polymerase II-specific);GO:0003677(DNA binding);GO:0003700(DNA-binding transcription factor activity);GO:0003707(steroid hormone receptor activity);GO:0004879(nuclear receptor activity);GO:0…	NA	1	418,	0	-107	-105	8.23
chr1	171219209	171219538	330	ENSMUSG00000005677	ENSMUST00000149404	retained_intron	3' UTR	4860	Nr1i3	nuclear receptor subfamily 1, group I, member 3 [Source:MGI Symbol;Acc:MGI:1346307]	GO:0000122(negative regulation of transcription by RNA polymerase II);GO:0000977(RNA polymerase II regulatory region sequence-specific DNA binding);GO:0001228(DNA-binding transcription activator activity, RNA polymerase II-specific);GO:0003677(DNA binding);GO:0003700(DNA-binding transcription factor activity);GO:0003707(steroid hormone receptor activity);GO:0004879(nuclear receptor activity);GO:0…	NA	1	329,	0	-25.3	-24.2	2.85
chr1	171259172	171259263	92	ENSMUSG00000006403	ENSMUST00000111314	protein_coding	3' UTR	7056	Adamts4	a disintegrin-like and metallopeptidase (reprolysin type) with thrombospondin type 1 motif, 4 [Source:MGI Symbol;Acc:MGI:1339949]	GO:0002020(protease binding);GO:0004222(metalloendopeptidase activity);GO:0005515(protein binding);GO:0005576(extracellular region);GO:0005615(extracellular space);GO:0006508(proteolysis);GO:0008233(peptidase activity);GO:0008237(metallopeptidase activity);GO:0016607(nuclear speck);GO:0016787(hydrolase activity);GO:0030198(extracellular matrix organization);GO:0031012(extracellular matrix);GO:004…	NA	1	91,	0	-6.7	-5.8	5.82
chr1	171276298	171276657	360	ENSMUSG00000052423	ENSMUST00000132890	retained_intron	3' UTR	2783	B4galt3	UDP-Gal:betaGlcNAc beta 1,4-galactosyltransferase, polypeptide 3 [Source:MGI Symbol;Acc:MGI:1928767]	GO:0003831(beta-N-acetylglucosaminylglycopeptide beta-1,4-galactosyltransferase activity);GO:0003945(N-acetyllactosamine synthase activity);GO:0005794(Golgi apparatus);GO:0005829(cytosol);GO:0005975(carbohydrate metabolic process);GO:0006486(protein glycosylation);GO:0006682(galactosylceramide biosynthetic process);GO:0008378(galactosyltransferase activity);GO:0016020(membrane);GO:0016021(integra…	00510(N-Glycan biosynthesis);00514(Other types of O-glycan biosynthesis);00515(Mannose type O-glycan biosynthesis);00533(Glycosaminoglycan biosynthesis - keratan sulfate);00601(Glycosphingolipid biosynthesis - lacto and neolacto series)	1	359,	0	-52	-50.7	3.6
chr1	171329605	171330411	807	ENSMUSG00000013973	ENSMUST00000129116	protein_coding	5' UTR	0	Dedd	death effector domain-containing [Source:MGI Symbol;Acc:MGI:1333874]	GO:0003677(DNA binding);GO:0005515(protein binding);GO:0005634(nucleus);GO:0005730(nucleolus);GO:0005737(cytoplasm);GO:0006915(apoptotic process);GO:0007283(spermatogenesis);GO:0008625(extrinsic apoptotic signaling pathway via death domain receptors);GO:0042177(negative regulation of protein catabolic process);GO:0042981(regulation of apoptotic process);GO:0046697(decidualization);GO:1901837(nega…	NA	3	87,66,57,	0,480,749	-5.31	-4.44	15.9
chr1	171340287	171341344	1058	ENSMUSG00000013973	ENSMUST00000127830	protein_coding	3' UTR	2320	Dedd	death effector domain-containing [Source:MGI Symbol;Acc:MGI:1333874]	GO:0003677(DNA binding);GO:0005515(protein binding);GO:0005634(nucleus);GO:0005730(nucleolus);GO:0005737(cytoplasm);GO:0006915(apoptotic process);GO:0007283(spermatogenesis);GO:0008625(extrinsic apoptotic signaling pathway via death domain receptors);GO:0042177(negative regulation of protein catabolic process);GO:0042981(regulation of apoptotic process);GO:0046697(decidualization);GO:1901837(nega…	NA	2	52,517,	0,540	-643	-Inf	19.8
chr1	171342151	171342331	181	ENSMUSG00000006412	ENSMUST00000135941	protein_coding	3' UTR	-3339	Pfdn2	prefoldin 2 [Source:MGI Symbol;Acc:MGI:1276111]	GO:0005634(nucleus);GO:0005737(cytoplasm);GO:0005739(mitochondrion);GO:0005829(cytosol);GO:0006457(protein folding);GO:0016272(prefoldin complex);GO:0044183(protein folding chaperone);GO:0051082(unfolded protein binding);GO:0051495(positive regulation of cytoskeleton organization)	NA	1	180,	0	-55.6	-54.4	7.7
chr1	171345699	171356511	10813	ENSMUSG00000006412	ENSMUST00000006579	protein_coding	5' UTR	0	Pfdn2	prefoldin 2 [Source:MGI Symbol;Acc:MGI:1276111]	GO:0005634(nucleus);GO:0005737(cytoplasm);GO:0005739(mitochondrion);GO:0005829(cytosol);GO:0006457(protein folding);GO:0016272(prefoldin complex);GO:0044183(protein folding chaperone);GO:0051082(unfolded protein binding);GO:0051495(positive regulation of cytoskeleton organization)	NA	2	87,122,	0,10690	-9.82	-8.88	10.3
chr1	171386590	171387010	421	ENSMUSG00000048865	ENSMUST00000056449	protein_coding	3' UTR	-1944	Arhgap30	Rho GTPase activating protein 30 [Source:MGI Symbol;Acc:MGI:2684948]	GO:0007165(signal transduction);GO:0043231(intracellular membrane-bounded organelle)	NA	1	420,	0	-51.2	-50	6.92
chr1	171389103	171389253	151	ENSMUSG00000048865	ENSMUST00000194914	retained_intron	5' UTR	104	Arhgap30	Rho GTPase activating protein 30 [Source:MGI Symbol;Acc:MGI:2684948]	GO:0007165(signal transduction);GO:0043231(intracellular membrane-bounded organelle)	NA	1	150,	0	-25.3	-24.2	2.45
chr1	171389552	171389732	181	ENSMUSG00000048865	ENSMUST00000194914	retained_intron	Exon (ENSMUST00000194914/ENSMUSG00000048865, exon 1 of 1)	553	Arhgap30	Rho GTPase activating protein 30 [Source:MGI Symbol;Acc:MGI:2684948]	GO:0007165(signal transduction);GO:0043231(intracellular membrane-bounded organelle)	NA	1	180,	0	-9.64	-8.7	4.62
chr1	171405155	171407664	2510	ENSMUSG00000026641	ENSMUST00000159207	protein_coding	Exon (ENSMUST00000056449/ENSMUSG00000048865, exon 10 of 12)	-3649	Usf1	upstream transcription factor 1 [Source:MGI Symbol;Acc:MGI:99542]	GO:0000432(positive regulation of transcription from RNA polymerase II promoter by glucose);GO:0000790(nuclear chromatin);GO:0000981(DNA-binding transcription factor activity, RNA polymerase II-specific);GO:0001666(response to hypoxia);GO:0003677(DNA binding);GO:0003690(double-stranded DNA binding);GO:0003700(DNA-binding transcription factor activity);GO:0005515(protein binding);GO:0005634(nucleu…	NA	2	23,307,	0,2202	-384	-Inf	7.12
chr1	171407813	171408981	1169	ENSMUSG00000026641	ENSMUST00000159207	protein_coding	Exon (ENSMUST00000056449/ENSMUSG00000048865, exon 12 of 12)	-2332	Usf1	upstream transcription factor 1 [Source:MGI Symbol;Acc:MGI:99542]	GO:0000432(positive regulation of transcription from RNA polymerase II promoter by glucose);GO:0000790(nuclear chromatin);GO:0000981(DNA-binding transcription factor activity, RNA polymerase II-specific);GO:0001666(response to hypoxia);GO:0003677(DNA binding);GO:0003690(double-stranded DNA binding);GO:0003700(DNA-binding transcription factor activity);GO:0005515(protein binding);GO:0005634(nucleu…	NA	1	1168,	0	-509	-Inf	6.04
chr1	171410028	171410178	151	ENSMUSG00000026641	ENSMUST00000159207	protein_coding	3' UTR	-1135	Usf1	upstream transcription factor 1 [Source:MGI Symbol;Acc:MGI:99542]	GO:0000432(positive regulation of transcription from RNA polymerase II promoter by glucose);GO:0000790(nuclear chromatin);GO:0000981(DNA-binding transcription factor activity, RNA polymerase II-specific);GO:0001666(response to hypoxia);GO:0003677(DNA binding);GO:0003690(double-stranded DNA binding);GO:0003700(DNA-binding transcription factor activity);GO:0005515(protein binding);GO:0005634(nucleu…	NA	1	150,	0	-9.4	-8.46	2.27
chr1	171411312	171411732	421	ENSMUSG00000026641	ENSMUST00000159207	protein_coding	5' UTR	0	Usf1	upstream transcription factor 1 [Source:MGI Symbol;Acc:MGI:99542]	GO:0000432(positive regulation of transcription from RNA polymerase II promoter by glucose);GO:0000790(nuclear chromatin);GO:0000981(DNA-binding transcription factor activity, RNA polymerase II-specific);GO:0001666(response to hypoxia);GO:0003677(DNA binding);GO:0003690(double-stranded DNA binding);GO:0003700(DNA-binding transcription factor activity);GO:0005515(protein binding);GO:0005634(nucleu…	NA	2	128,52,	0,368	-6.61	-5.71	5.31
chr1	171417480	171418754	1275	ENSMUSG00000026641	ENSMUST00000159371	retained_intron	3' UTR	20	Usf1	upstream transcription factor 1 [Source:MGI Symbol;Acc:MGI:99542]	GO:0000432(positive regulation of transcription from RNA polymerase II promoter by glucose);GO:0000790(nuclear chromatin);GO:0000981(DNA-binding transcription factor activity, RNA polymerase II-specific);GO:0001666(response to hypoxia);GO:0003677(DNA binding);GO:0003690(double-stranded DNA binding);GO:0003700(DNA-binding transcription factor activity);GO:0005515(protein binding);GO:0005634(nucleu…	NA	2	51,1114,	0,160	-997	-Inf	38.6
chr1	171463316	171463915	600	ENSMUSG00000038235	ENSMUST00000155913	retained_intron	3' UTR	466	F11r	F11 receptor [Source:MGI Symbol;Acc:MGI:1321398]	GO:0001817(regulation of cytokine production);GO:0005178(integrin binding);GO:0005886(plasma membrane);GO:0005911(cell-cell junction);GO:0005923(bicellular tight junction);GO:0007155(cell adhesion);GO:0007159(leukocyte cell-cell adhesion);GO:0008360(regulation of cell shape);GO:0009314(response to radiation);GO:0016020(membrane);GO:0016021(integral component of membrane);GO:0030054(cell junction)…	04514(Cell adhesion molecules (CAMs));04530(Tight junction);04670(Leukocyte transendothelial migration)	1	599,	0	-1550	-Inf	12.4
chr1	171503743	171504484	742	ENSMUSG00000091993	ENSMUST00000181170	antisense	3' UTR	0	B930036N10Rik	RIKEN cDNA B930036N10 gene [Source:MGI Symbol;Acc:MGI:3702496]	NA	NA	1	741,	0	-107	-105	22.1
chr1	171504542	171504720	179	ENSMUSG00000060244	ENSMUST00000081527	protein_coding	3' UTR	1064	Alyref2	Aly/REF export factor 2 [Source:MGI Symbol;Acc:MGI:1913144]	GO:0003676(nucleic acid binding);GO:0003723(RNA binding)	03013(RNA transport);03015(mRNA surveillance pathway);03040(Spliceosome);05168(Herpes simplex virus 1 infection)	1	178,	0	-6.71	-5.81	22.6
chr1	171682038	171705228	23191	ENSMUSG00000103883	ENSMUST00000194539	TEC	3' UTR	0	Gm37010	predicted gene, 37010 [Source:MGI Symbol;Acc:MGI:5610238]	NA	NA	4	128,303,267,431,	0,13625,17345,22759	-411	-Inf	7.48
chr1	171798236	171800527	2292	ENSMUSG00000015316	ENSMUST00000163992	retained_intron	3' UTR	31081	Slamf1	signaling lymphocytic activation molecule family member 1 [Source:MGI Symbol;Acc:MGI:1351314]	GO:0001779(natural killer cell differentiation);GO:0001787(natural killer cell proliferation);GO:0002232(leukocyte chemotaxis involved in inflammatory response);GO:0002250(adaptive immune response);GO:0002277(myeloid dendritic cell activation involved in immune response);GO:0002376(immune system process);GO:0002725(negative regulation of T cell cytokine production);GO:0005515(protein binding);GO:…	05162(Measles)	2	2,955,	0,1336	-188	-187	22.3
chr1	171839786	171852189	12404	ENSMUSG00000038147	ENSMUST00000135386	protein_coding	3' UTR	0	Cd84	CD84 antigen [Source:MGI Symbol;Acc:MGI:1336885]	GO:0005886(plasma membrane);GO:0016020(membrane);GO:0016021(integral component of membrane);GO:0032685(negative regulation of granulocyte macrophage colony-stimulating factor production);GO:0032701(negative regulation of interleukin-18 production);GO:0033004(negative regulation of mast cell activation);GO:0042802(identical protein binding);GO:0043231(intracellular membrane-bounded organelle);GO:0…	NA	3	12,139,387,	0,778,12016	-430	-Inf	3.92
chr1	171853801	171854488	688	ENSMUSG00000038147	ENSMUST00000042302	protein_coding	3' UTR	13168	Cd84	CD84 antigen [Source:MGI Symbol;Acc:MGI:1336885]	GO:0005886(plasma membrane);GO:0016020(membrane);GO:0016021(integral component of membrane);GO:0032685(negative regulation of granulocyte macrophage colony-stimulating factor production);GO:0032701(negative regulation of interleukin-18 production);GO:0033004(negative regulation of mast cell activation);GO:0042802(identical protein binding);GO:0043231(intracellular membrane-bounded organelle);GO:0…	NA	1	687,	0	-42.6	-41.5	6.25
chr1	171854577	171854638	62	ENSMUSG00000038147	ENSMUST00000042302	protein_coding	3' UTR	13944	Cd84	CD84 antigen [Source:MGI Symbol;Acc:MGI:1336885]	GO:0005886(plasma membrane);GO:0016020(membrane);GO:0016021(integral component of membrane);GO:0032685(negative regulation of granulocyte macrophage colony-stimulating factor production);GO:0032701(negative regulation of interleukin-18 production);GO:0033004(negative regulation of mast cell activation);GO:0042802(identical protein binding);GO:0043231(intracellular membrane-bounded organelle);GO:0…	NA	1	61,	0	-2.72	-1.92	1.87
chr1	171854696	171855086	391	ENSMUSG00000038147	ENSMUST00000042302	protein_coding	3' UTR	14063	Cd84	CD84 antigen [Source:MGI Symbol;Acc:MGI:1336885]	GO:0005886(plasma membrane);GO:0016020(membrane);GO:0016021(integral component of membrane);GO:0032685(negative regulation of granulocyte macrophage colony-stimulating factor production);GO:0032701(negative regulation of interleukin-18 production);GO:0033004(negative regulation of mast cell activation);GO:0042802(identical protein binding);GO:0043231(intracellular membrane-bounded organelle);GO:0…	NA	1	390,	0	-70	-68.7	4.6
chr1	171888746	171889344	599	ENSMUSG00000073492	ENSMUST00000097466	protein_coding	3' UTR	-6320	Gm10521	predicted gene 10521 [Source:MGI Symbol;Acc:MGI:3642358]	GO:0003674(molecular_function);GO:0005575(cellular_component);GO:0008150(biological_process)	NA	1	598,	0	-358	-Inf	3.97
chr1	171934335	171936537	2203	ENSMUSG00000015314	ENSMUST00000193311	retained_intron	Exon (ENSMUST00000195656/ENSMUSG00000015314, exon 2 of 9)	2778	Slamf6	SLAM family member 6 [Source:MGI Symbol;Acc:MGI:1353620]	GO:0001779(natural killer cell differentiation);GO:0001787(natural killer cell proliferation);GO:0002250(adaptive immune response);GO:0002376(immune system process);GO:0005886(plasma membrane);GO:0005887(integral component of plasma membrane);GO:0016020(membrane);GO:0016021(integral component of membrane);GO:0032729(positive regulation of interferon-gamma production);GO:0032740(positive regulatio…	NA	2	141,69,	0,2133	-30.9	-29.7	3.09
chr1	171942630	171943049	420	ENSMUSG00000015314	ENSMUST00000195206	processed_transcript	3' UTR	1	Slamf6	SLAM family member 6 [Source:MGI Symbol;Acc:MGI:1353620]	GO:0001779(natural killer cell differentiation);GO:0001787(natural killer cell proliferation);GO:0002250(adaptive immune response);GO:0002376(immune system process);GO:0005886(plasma membrane);GO:0005887(integral component of plasma membrane);GO:0016020(membrane);GO:0016021(integral component of membrane);GO:0032729(positive regulation of interferon-gamma production);GO:0032740(positive regulatio…	NA	1	419,	0	-161	-160	5.27
chr1	171950745	171951135	391	ENSMUSG00000015314	ENSMUST00000195206	processed_transcript	3' UTR	8116	Slamf6	SLAM family member 6 [Source:MGI Symbol;Acc:MGI:1353620]	GO:0001779(natural killer cell differentiation);GO:0001787(natural killer cell proliferation);GO:0002250(adaptive immune response);GO:0002376(immune system process);GO:0005886(plasma membrane);GO:0005887(integral component of plasma membrane);GO:0016020(membrane);GO:0016021(integral component of membrane);GO:0032729(positive regulation of interferon-gamma production);GO:0032740(positive regulatio…	NA	1	390,	0	-10.7	-9.78	8.13
chr1	171951464	171951824	361	ENSMUSG00000015314	ENSMUST00000195206	processed_transcript	3' UTR	8835	Slamf6	SLAM family member 6 [Source:MGI Symbol;Acc:MGI:1353620]	GO:0001779(natural killer cell differentiation);GO:0001787(natural killer cell proliferation);GO:0002250(adaptive immune response);GO:0002376(immune system process);GO:0005886(plasma membrane);GO:0005887(integral component of plasma membrane);GO:0016020(membrane);GO:0016021(integral component of membrane);GO:0032729(positive regulation of interferon-gamma production);GO:0032740(positive regulatio…	NA	1	360,	0	-24.4	-23.3	39.3
chr1	171952780	171952841	62	ENSMUSG00000015314	ENSMUST00000195206	processed_transcript	3' UTR	10151	Slamf6	SLAM family member 6 [Source:MGI Symbol;Acc:MGI:1353620]	GO:0001779(natural killer cell differentiation);GO:0001787(natural killer cell proliferation);GO:0002250(adaptive immune response);GO:0002376(immune system process);GO:0005886(plasma membrane);GO:0005887(integral component of plasma membrane);GO:0016020(membrane);GO:0016021(integral component of membrane);GO:0032729(positive regulation of interferon-gamma production);GO:0032740(positive regulatio…	NA	1	61,	0	-4.18	-3.33	14.9
chr1	172126754	172128656	1903	ENSMUSG00000003464	ENSMUST00000075895	protein_coding	5' UTR	0	Pex19	peroxisomal biogenesis factor 19 [Source:MGI Symbol;Acc:MGI:1334458]	GO:0005515(protein binding);GO:0005634(nucleus);GO:0005654(nucleoplasm);GO:0005737(cytoplasm);GO:0005777(peroxisome);GO:0005778(peroxisomal membrane);GO:0005829(cytosol);GO:0006625(protein targeting to peroxisome);GO:0007031(peroxisome organization);GO:0016020(membrane);GO:0016021(integral component of membrane);GO:0016557(peroxisome membrane biogenesis);GO:0016559(peroxisome fission);GO:0031526(…	04146(Peroxisome)	2	94,26,	0,1876	-3.49	-2.67	3.17
chr1	172135985	172136284	300	ENSMUSG00000003464	ENSMUST00000133081	retained_intron	3' UTR	2025	Pex19	peroxisomal biogenesis factor 19 [Source:MGI Symbol;Acc:MGI:1334458]	GO:0005515(protein binding);GO:0005634(nucleus);GO:0005654(nucleoplasm);GO:0005737(cytoplasm);GO:0005777(peroxisome);GO:0005778(peroxisomal membrane);GO:0005829(cytosol);GO:0006625(protein targeting to peroxisome);GO:0007031(peroxisome organization);GO:0016020(membrane);GO:0016021(integral component of membrane);GO:0016557(peroxisome membrane biogenesis);GO:0016559(peroxisome fission);GO:0031526(…	04146(Peroxisome)	1	299,	0	-6.4	-5.51	5.13
chr1	172165867	172172846	6980	ENSMUSG00000026554	ENSMUST00000194972	retained_intron	Exon (ENSMUST00000193638/ENSMUSG00000026554, exon 3 of 14)	-1108	Dcaf8	DDB1 and CUL4 associated factor 8 [Source:MGI Symbol;Acc:MGI:91860]	GO:0003674(molecular_function);GO:0005515(protein binding);GO:0005634(nucleus);GO:0005654(nucleoplasm);GO:0005737(cytoplasm);GO:0005739(mitochondrion);GO:0005829(cytosol);GO:0008150(biological_process);GO:0016567(protein ubiquitination);GO:0080008(Cul4-RING E3 ubiquitin ligase complex)	NA	2	51,518,	0,6461	-215	-213	3.77
chr1	172194625	172194985	361	ENSMUSG00000026554	ENSMUST00000191891	protein_coding	3' UTR	7244	Dcaf8	DDB1 and CUL4 associated factor 8 [Source:MGI Symbol;Acc:MGI:91860]	GO:0003674(molecular_function);GO:0005515(protein binding);GO:0005634(nucleus);GO:0005654(nucleoplasm);GO:0005737(cytoplasm);GO:0005739(mitochondrion);GO:0005829(cytosol);GO:0008150(biological_process);GO:0016567(protein ubiquitination);GO:0080008(Cul4-RING E3 ubiquitin ligase complex)	NA	1	360,	0	-190	-188	3.99
chr1	172317507	172318268	762	ENSMUSG00000038034	ENSMUST00000194505	protein_coding	Exon (ENSMUST00000139528/ENSMUSG00000038034, exon 5 of 9)	-42	Igsf8	immunoglobulin superfamily, member 8 [Source:MGI Symbol;Acc:MGI:2154090]	GO:0016020(membrane);GO:0016021(integral component of membrane);GO:0043231(intracellular membrane-bounded organelle)	NA	2	309,232,	0,529	-58	-56.8	3.61
chr1	172369066	172369336	271	ENSMUSG00000050229	ENSMUST00000052455	protein_coding	Exon (ENSMUST00000056136/ENSMUSG00000044708, exon 2 of 2)	-7210	Pigm	phosphatidylinositol glycan anchor biosynthesis, class M [Source:MGI Symbol;Acc:MGI:1914806]	GO:0000030(mannosyltransferase activity);GO:0004376(glycolipid mannosyltransferase activity);GO:0005783(endoplasmic reticulum);GO:0005789(endoplasmic reticulum membrane);GO:0006506(GPI anchor biosynthetic process);GO:0016020(membrane);GO:0016021(integral component of membrane);GO:0016740(transferase activity);GO:0016757(transferase activity, transferring glycosyl groups);GO:0016758(transferase ac…	00563(Glycosylphosphatidylinositol (GPI)-anchor biosynthesis)	1	270,	0	-6.5	-5.6	8.73
chr1	172369544	172369814	271	ENSMUSG00000050229	ENSMUST00000052455	protein_coding	Exon (ENSMUST00000056136/ENSMUSG00000044708, exon 2 of 2)	-6732	Pigm	phosphatidylinositol glycan anchor biosynthesis, class M [Source:MGI Symbol;Acc:MGI:1914806]	GO:0000030(mannosyltransferase activity);GO:0004376(glycolipid mannosyltransferase activity);GO:0005783(endoplasmic reticulum);GO:0005789(endoplasmic reticulum membrane);GO:0006506(GPI anchor biosynthetic process);GO:0016020(membrane);GO:0016021(integral component of membrane);GO:0016740(transferase activity);GO:0016757(transferase activity, transferring glycosyl groups);GO:0016758(transferase ac…	00563(Glycosylphosphatidylinositol (GPI)-anchor biosynthesis)	1	270,	0	-8.42	-7.49	27.7
chr1	172370291	172370591	301	ENSMUSG00000050229	ENSMUST00000052455	protein_coding	3' UTR	-5955	Pigm	phosphatidylinositol glycan anchor biosynthesis, class M [Source:MGI Symbol;Acc:MGI:1914806]	GO:0000030(mannosyltransferase activity);GO:0004376(glycolipid mannosyltransferase activity);GO:0005783(endoplasmic reticulum);GO:0005789(endoplasmic reticulum membrane);GO:0006506(GPI anchor biosynthetic process);GO:0016020(membrane);GO:0016021(integral component of membrane);GO:0016740(transferase activity);GO:0016757(transferase activity, transferring glycosyl groups);GO:0016758(transferase ac…	00563(Glycosylphosphatidylinositol (GPI)-anchor biosynthesis)	1	300,	0	-7.33	-6.42	20
chr1	172371695	172372054	360	ENSMUSG00000050229	ENSMUST00000052455	protein_coding	3' UTR	-4492	Pigm	phosphatidylinositol glycan anchor biosynthesis, class M [Source:MGI Symbol;Acc:MGI:1914806]	GO:0000030(mannosyltransferase activity);GO:0004376(glycolipid mannosyltransferase activity);GO:0005783(endoplasmic reticulum);GO:0005789(endoplasmic reticulum membrane);GO:0006506(GPI anchor biosynthetic process);GO:0016020(membrane);GO:0016021(integral component of membrane);GO:0016740(transferase activity);GO:0016757(transferase activity, transferring glycosyl groups);GO:0016758(transferase ac…	00563(Glycosylphosphatidylinositol (GPI)-anchor biosynthesis)	1	359,	0	-10.7	-9.75	23.1
chr1	172376545	172377026	482	ENSMUSG00000050229	ENSMUST00000052455	protein_coding	5' UTR	0	Pigm	phosphatidylinositol glycan anchor biosynthesis, class M [Source:MGI Symbol;Acc:MGI:1914806]	GO:0000030(mannosyltransferase activity);GO:0004376(glycolipid mannosyltransferase activity);GO:0005783(endoplasmic reticulum);GO:0005789(endoplasmic reticulum membrane);GO:0006506(GPI anchor biosynthetic process);GO:0016020(membrane);GO:0016021(integral component of membrane);GO:0016740(transferase activity);GO:0016757(transferase activity, transferring glycosyl groups);GO:0016758(transferase ac…	00563(Glycosylphosphatidylinositol (GPI)-anchor biosynthesis)	1	481,	0	-190	-188	13.8
chr1	172377324	172378584	1261	ENSMUSG00000050229	ENSMUST00000052455	protein_coding	3' UTR	778	Pigm	phosphatidylinositol glycan anchor biosynthesis, class M [Source:MGI Symbol;Acc:MGI:1914806]	GO:0000030(mannosyltransferase activity);GO:0004376(glycolipid mannosyltransferase activity);GO:0005783(endoplasmic reticulum);GO:0005789(endoplasmic reticulum membrane);GO:0006506(GPI anchor biosynthetic process);GO:0016020(membrane);GO:0016021(integral component of membrane);GO:0016740(transferase activity);GO:0016757(transferase activity, transferring glycosyl groups);GO:0016758(transferase ac…	00563(Glycosylphosphatidylinositol (GPI)-anchor biosynthesis)	1	1260,	0	-764	-Inf	12.8
chr1	172475387	172476309	923	ENSMUSG00000026548	ENSMUST00000027830	protein_coding	5' UTR	29	Slamf9	SLAM family member 9 [Source:MGI Symbol;Acc:MGI:1923692]	GO:0016020(membrane);GO:0016021(integral component of membrane)	NA	2	152,177,	0,745	-23.5	-22.4	3.43
chr1	172477367	172478426	1060	ENSMUSG00000026548	ENSMUST00000027830	protein_coding	3' UTR	2009	Slamf9	SLAM family member 9 [Source:MGI Symbol;Acc:MGI:1923692]	GO:0016020(membrane);GO:0016021(integral component of membrane)	NA	2	111,367,	0,692	-91.4	-90.1	7.87
chr1	172497236	172497446	211	ENSMUSG00000037995	ENSMUST00000150855	retained_intron	3' UTR	-334	Igsf9	immunoglobulin superfamily, member 9 [Source:MGI Symbol;Acc:MGI:2135283]	GO:0005515(protein binding);GO:0005886(plasma membrane);GO:0007155(cell adhesion);GO:0007156(homophilic cell adhesion via plasma membrane adhesion molecules);GO:0007275(multicellular organism development);GO:0007399(nervous system development);GO:0007411(axon guidance);GO:0016020(membrane);GO:0016021(integral component of membrane);GO:0016358(dendrite development);GO:0030054(cell junction);GO:003…	NA	1	210,	0	-9.75	-8.81	5.13
chr1	172500224	172501293	1070	ENSMUSG00000026547	ENSMUST00000192460	protein_coding	5' UTR	0	Tagln2	transgelin 2 [Source:MGI Symbol;Acc:MGI:1312985]	GO:0005515(protein binding);GO:0030855(epithelial cell differentiation)	NA	2	108,42,	0,1027	-16.2	-15.2	2.91
chr1	173459756	173465561	5806	ENSMUSG00000037860	ENSMUST00000135370	processed_transcript	3' UTR	4268	Aim2	absent in melanoma 2 [Source:MGI Symbol;Acc:MGI:2686159]	GO:0002218(activation of innate immune response);GO:0002230(positive regulation of defense response to virus by host);GO:0002376(immune system process);GO:0003677(DNA binding);GO:0003690(double-stranded DNA binding);GO:0005515(protein binding);GO:0005634(nucleus);GO:0005654(nucleoplasm);GO:0005737(cytoplasm);GO:0005739(mitochondrion);GO:0005829(cytosol);GO:0006915(apoptotic process);GO:0006954(in…	04621(NOD-like receptor signaling pathway);04623(Cytosolic DNA-sensing pathway)	4	93,414,189,591,	0,2150,4102,5214	-243	-242	10.8
chr1	173631154	173637554	6401	ENSMUSG00000043263	ENSMUST00000193727	nonsense_mediated_decay	5' UTR	129	Ifi209	interferon activated gene 209 [Source:MGI Symbol;Acc:MGI:2138243]	GO:0000122(negative regulation of transcription by RNA polymerase II);GO:0000978(RNA polymerase II cis-regulatory region sequence-specific DNA binding);GO:0001227(DNA-binding transcription repressor activity, RNA polymerase II-specific);GO:0002218(activation of innate immune response);GO:0003690(double-stranded DNA binding);GO:0005634(nucleus);GO:0005654(nucleoplasm);GO:0005730(nucleolus);GO:0005…	NA	2	1,269,	0,6131	-13.3	-12.3	2.61
chr1	173642583	173646229	3647	ENSMUSG00000106299	ENSMUST00000200598	miRNA	3' UTR	0	Gm44339	predicted gene, 44339 [Source:MGI Symbol;Acc:MGI:5690731]	NA	NA	3	317,189,239,	0,2064,3407	-80.9	-79.6	7.07
chr1	173673674	173673884	211	ENSMUSG00000066677	ENSMUST00000182880	retained_intron	5' UTR	0	Ifi208	interferon activated gene 208 [Source:MGI Symbol;Acc:MGI:2442822]	GO:0000122(negative regulation of transcription by RNA polymerase II);GO:0000978(RNA polymerase II cis-regulatory region sequence-specific DNA binding);GO:0001227(DNA-binding transcription repressor activity, RNA polymerase II-specific);GO:0002218(activation of innate immune response);GO:0003690(double-stranded DNA binding);GO:0005634(nucleus);GO:0005654(nucleoplasm);GO:0005730(nucleolus);GO:0005…	NA	1	210,	0	-5.85	-4.96	1.73
chr1	173677833	173678103	271	ENSMUSG00000066677	ENSMUST00000169857	protein_coding	Exon (ENSMUST00000182880/ENSMUSG00000066677, exon 2 of 2)	147	Ifi208	interferon activated gene 208 [Source:MGI Symbol;Acc:MGI:2442822]	GO:0000122(negative regulation of transcription by RNA polymerase II);GO:0000978(RNA polymerase II cis-regulatory region sequence-specific DNA binding);GO:0001227(DNA-binding transcription repressor activity, RNA polymerase II-specific);GO:0002218(activation of innate immune response);GO:0003690(double-stranded DNA binding);GO:0005634(nucleus);GO:0005654(nucleoplasm);GO:0005730(nucleolus);GO:0005…	NA	1	270,	0	-7.52	-6.61	4.91
chr1	173679565	173682705	3141	ENSMUSG00000066677	ENSMUST00000169857	protein_coding	Exon (ENSMUST00000182880/ENSMUSG00000066677, exon 2 of 2)	1879	Ifi208	interferon activated gene 208 [Source:MGI Symbol;Acc:MGI:2442822]	GO:0000122(negative regulation of transcription by RNA polymerase II);GO:0000978(RNA polymerase II cis-regulatory region sequence-specific DNA binding);GO:0001227(DNA-binding transcription repressor activity, RNA polymerase II-specific);GO:0002218(activation of innate immune response);GO:0003690(double-stranded DNA binding);GO:0005634(nucleus);GO:0005654(nucleoplasm);GO:0005730(nucleolus);GO:0005…	NA	2	767,41,	0,3099	-29.8	-28.7	7.19
[truncated: 26,533 more rows]
