# Supplementary material for: N 6-Methyladenosine Methylomic Landscape of Lung Tissues in Murine Acute Allergic Asthma
Source: Front Immunol. 2021 Oct 19;12:740571. doi: 10.3389/fimmu.2021.740571 (PMC8560743; doi:10.3389/fimmu.2021.740571)
Supplement: Supplementary file 5 [file Table_5.xlsx]

## Sheet: Sheet1
Table S5. Peak calling at the global transcriptome level in the lung tissues from PBS group
seqnames	start	end	width	geneId	transcriptId	transcript_biotype	annotation	distanceToTSS	geneName	Description	GO	KEGG	blockCount	blockSizes	blockStarts	lg.p	lg.fdr	fold_enrchment
chr1	4496818	4497146	329	ENSMUSG00000104238	ENSMUST00000193450	retained_intron	Exon (ENSMUST00000193450/ENSMUSG00000104238, exon 1 of 1)	267	Gm37587	predicted gene, 37587 [Source:MGI Symbol;Acc:MGI:5610815]	NA	NA	1	328,	0	-11.8	-10.8	4.25
chr1	4522934	4523473	540	ENSMUSG00000102269	ENSMUST00000195361	processed_pseudogene	Exon (ENSMUST00000195361/ENSMUSG00000102269, exon 1 of 2)	29	Gm7357	predicted gene 7357 [Source:MGI Symbol;Acc:MGI:3643257]	NA	NA	1	539,	0	-16.5	-15.4	6.61
chr1	4524464	4524764	301	ENSMUSG00000102269	ENSMUST00000195361	processed_pseudogene	Exon (ENSMUST00000195361/ENSMUSG00000102269, exon 2 of 2)	1559	Gm7357	predicted gene 7357 [Source:MGI Symbol;Acc:MGI:3643257]	NA	NA	1	300,	0	-10.1	-9.14	11.6
chr1	4524942	4525242	301	ENSMUSG00000102269	ENSMUST00000195361	processed_pseudogene	Exon (ENSMUST00000195361/ENSMUSG00000102269, exon 2 of 2)	2037	Gm7357	predicted gene 7357 [Source:MGI Symbol;Acc:MGI:3643257]	NA	NA	1	300,	0	-5.98	-5.06	7.4
chr1	4525779	4525870	92	ENSMUSG00000102269	ENSMUST00000195361	processed_pseudogene	Exon (ENSMUST00000195361/ENSMUSG00000102269, exon 2 of 2)	2874	Gm7357	predicted gene 7357 [Source:MGI Symbol;Acc:MGI:3643257]	NA	NA	1	91,	0	-1.84	-1.06	1.94
chr1	4526078	4526647	570	ENSMUSG00000096126	ENSMUST00000180019	snRNA	Exon (ENSMUST00000195361/ENSMUSG00000102269, exon 2 of 2)	-2370	Gm22307	predicted gene, 22307 [Source:MGI Symbol;Acc:MGI:5452084]	NA	NA	1	569,	0	-26	-24.9	11.7
chr1	4891990	4893457	1468	ENSMUSG00000033813	ENSMUST00000165720	protein_coding	Exon (ENSMUST00000081551/ENSMUSG00000033813, exon 7 of 10)	33952	Tcea1	transcription elongation factor A (SII) 1 [Source:MGI Symbol;Acc:MGI:1196624]	GO:0003676(nucleic acid binding);GO:0003677(DNA binding);GO:0005515(protein binding);GO:0005634(nucleus);GO:0005654(nucleoplasm);GO:0005669(transcription factor TFIID complex);GO:0005730(nucleolus);GO:0006351(transcription, DNA-templated);GO:0006355(regulation of transcription, DNA-templated);GO:0008270(zinc ion binding);GO:0030218(erythrocyte differentiation);GO:0045893(positive regulation of tr…	NA	2	79,41,	0,1426	-18.9	-17.9	2.6
chr1	6240003	6241105	1103	ENSMUSG00000025907	ENSMUST00000159802	retained_intron	Exon (ENSMUST00000027040/ENSMUSG00000025907, exon 7 of 24)	0	Rb1cc1	RB1-inducible coiled-coil 1 [Source:MGI Symbol;Acc:MGI:1341850]	GO:0000045(autophagosome assembly);GO:0000407(phagophore assembly site);GO:0000422(autophagy of mitochondrion);GO:0001889(liver development);GO:0001934(positive regulation of protein phosphorylation);GO:0005515(protein binding);GO:0005634(nucleus);GO:0005737(cytoplasm);GO:0005764(lysosome);GO:0005829(cytosol);GO:0006914(autophagy);GO:0007049(cell cycle);GO:0007507(heart development);GO:0019898(ex…	04140(Autophagy - animal);04211(Longevity regulating pathway)	2	375,136,	0,966	-462	-Inf	6.58
chr1	6242333	6242454	122	ENSMUSG00000025907	ENSMUST00000159802	retained_intron	Exon (ENSMUST00000159802/ENSMUSG00000025907, exon 1 of 8)	1363	Rb1cc1	RB1-inducible coiled-coil 1 [Source:MGI Symbol;Acc:MGI:1341850]	GO:0000045(autophagosome assembly);GO:0000407(phagophore assembly site);GO:0000422(autophagy of mitochondrion);GO:0001889(liver development);GO:0001934(positive regulation of protein phosphorylation);GO:0005515(protein binding);GO:0005634(nucleus);GO:0005737(cytoplasm);GO:0005764(lysosome);GO:0005829(cytosol);GO:0006914(autophagy);GO:0007049(cell cycle);GO:0007507(heart development);GO:0019898(ex…	04140(Autophagy - animal);04211(Longevity regulating pathway)	1	121,	0	-1.67	-0.904	2.33
chr1	6248314	6260882	12569	ENSMUSG00000025907	ENSMUST00000162257	nonsense_mediated_decay	Exon (ENSMUST00000027040/ENSMUSG00000025907, exon 15 of 24)	0	Rb1cc1	RB1-inducible coiled-coil 1 [Source:MGI Symbol;Acc:MGI:1341850]	GO:0000045(autophagosome assembly);GO:0000407(phagophore assembly site);GO:0000422(autophagy of mitochondrion);GO:0001889(liver development);GO:0001934(positive regulation of protein phosphorylation);GO:0005515(protein binding);GO:0005634(nucleus);GO:0005737(cytoplasm);GO:0005764(lysosome);GO:0005829(cytosol);GO:0006914(autophagy);GO:0007049(cell cycle);GO:0007507(heart development);GO:0019898(ex…	04140(Autophagy - animal);04211(Longevity regulating pathway)	3	1853,328,98,	0,2616,12470	-1100	-Inf	41
chr1	6274878	6275209	332	ENSMUSG00000025907	ENSMUST00000159656	retained_intron	3' UTR	4200	Rb1cc1	RB1-inducible coiled-coil 1 [Source:MGI Symbol;Acc:MGI:1341850]	GO:0000045(autophagosome assembly);GO:0000407(phagophore assembly site);GO:0000422(autophagy of mitochondrion);GO:0001889(liver development);GO:0001934(positive regulation of protein phosphorylation);GO:0005515(protein binding);GO:0005634(nucleus);GO:0005737(cytoplasm);GO:0005764(lysosome);GO:0005829(cytosol);GO:0006914(autophagy);GO:0007049(cell cycle);GO:0007507(heart development);GO:0019898(ex…	04140(Autophagy - animal);04211(Longevity regulating pathway)	1	331,	0	-7.93	-6.97	3.38
chr1	7089129	7147637	58509	ENSMUSG00000051285	ENSMUST00000182823	processed_transcript	5' UTR	0	Pcmtd1	protein-L-isoaspartate (D-aspartate) O-methyltransferase domain containing 1 [Source:MGI Symbol;Acc:MGI:2441773]	GO:0004719(protein-L-isoaspartate (D-aspartate) O-methyltransferase activity);GO:0005737(cytoplasm);GO:0006464(cellular protein modification process);GO:0006479(protein methylation);GO:0008168(methyltransferase activity);GO:0016020(membrane);GO:0016740(transferase activity);GO:0032259(methylation)	NA	3	87,422,1,	0,31064,58507	-97	-95.5	4.37
chr1	7160535	7160686	152	ENSMUSG00000051285	ENSMUST00000183204	retained_intron	Exon (ENSMUST00000182892/ENSMUSG00000051285, exon 1 of 3)	0	Pcmtd1	protein-L-isoaspartate (D-aspartate) O-methyltransferase domain containing 1 [Source:MGI Symbol;Acc:MGI:2441773]	GO:0004719(protein-L-isoaspartate (D-aspartate) O-methyltransferase activity);GO:0005737(cytoplasm);GO:0006464(cellular protein modification process);GO:0006479(protein methylation);GO:0008168(methyltransferase activity);GO:0016020(membrane);GO:0016740(transferase activity);GO:0032259(methylation)	NA	1	151,	0	-5.51	-4.6	3.34
chr1	7163319	7166436	3118	ENSMUSG00000051285	ENSMUST00000183204	retained_intron	3' UTR	2762	Pcmtd1	protein-L-isoaspartate (D-aspartate) O-methyltransferase domain containing 1 [Source:MGI Symbol;Acc:MGI:2441773]	GO:0004719(protein-L-isoaspartate (D-aspartate) O-methyltransferase activity);GO:0005737(cytoplasm);GO:0006464(cellular protein modification process);GO:0006479(protein methylation);GO:0008168(methyltransferase activity);GO:0016020(membrane);GO:0016740(transferase activity);GO:0032259(methylation)	NA	2	52,128,	0,2989	-14.9	-13.9	2.67
chr1	7169521	7170062	542	ENSMUSG00000048538	ENSMUST00000029124	processed_pseudogene	3' UTR	-7677	Gm9826	predicted gene 9826 [Source:MGI Symbol;Acc:MGI:3642725]	NA	NA	1	541,	0	-188	-186	16.8
chr1	7172009	7172279	271	ENSMUSG00000048538	ENSMUST00000029124	processed_pseudogene	3' UTR	-5460	Gm9826	predicted gene 9826 [Source:MGI Symbol;Acc:MGI:3642725]	NA	NA	1	270,	0	-23.8	-22.6	2.82
chr1	7172368	7172789	422	ENSMUSG00000048538	ENSMUST00000029124	processed_pseudogene	3' UTR	-4950	Gm9826	predicted gene 9826 [Source:MGI Symbol;Acc:MGI:3642725]	NA	NA	1	421,	0	-7.57	-6.62	1.69
chr1	9546208	9546951	744	ENSMUSG00000061024	ENSMUST00000072079	protein_coding	3' UTR	800	Rrs1	ribosome biogenesis regulator 1 [Source:MGI Symbol;Acc:MGI:1929721]	GO:0000027(ribosomal large subunit assembly);GO:0000055(ribosomal large subunit export from nucleus);GO:0000447(endonucleolytic cleavage in ITS1 to separate SSU-rRNA from 5.8S rRNA and LSU-rRNA from tricistronic rRNA transcript (SSU-rRNA, 5.8S rRNA, LSU-rRNA));GO:0000794(condensed nuclear chromosome);GO:0001650(fibrillar center);GO:0002244(hematopoietic progenitor cell differentiation);GO:0005515…	NA	1	743,	0	-194	-193	52.8
chr1	9747647	9747976	330	ENSMUSG00000097893	ENSMUST00000181821	antisense	Exon (ENSMUST00000181821/ENSMUSG00000097893, exon 1 of 4)	0	1700034P13Rik	RIKEN cDNA 1700034P13 gene [Source:MGI Symbol;Acc:MGI:1920581]	NA	NA	1	329,	0	-34.8	-33.6	9.99
chr1	9748094	9748453	360	ENSMUSG00000045210	ENSMUST00000057438	protein_coding	Exon (ENSMUST00000181821/ENSMUSG00000097893, exon 1 of 4)	0	Vcpip1	valosin containing protein (p97)/p47 complex interacting protein 1 [Source:MGI Symbol;Acc:MGI:1917925]	GO:0000278(mitotic cell cycle);GO:0004843(thiol-dependent ubiquitin-specific protease activity);GO:0005737(cytoplasm);GO:0006508(proteolysis);GO:0007030(Golgi organization);GO:0008233(peptidase activity);GO:0008234(cysteine-type peptidase activity);GO:0016320(endoplasmic reticulum membrane fusion);GO:0016567(protein ubiquitination);GO:0035871(protein K11-linked deubiquitination);GO:0036459(thiol-…	NA	1	359,	0	-13.1	-12.1	21.5
chr1	9897551	9897612	62	ENSMUSG00000025915	ENSMUST00000188486	retained_intron	Exon (ENSMUST00000188486/ENSMUSG00000025915, exon 1 of 1)	2124	Sgk3	serum/glucocorticoid regulated kinase 3 [Source:MGI Symbol;Acc:MGI:2182368]	GO:0000166(nucleotide binding);GO:0004672(protein kinase activity);GO:0004674(protein serine/threonine kinase activity);GO:0005524(ATP binding);GO:0005654(nucleoplasm);GO:0005768(endosome);GO:0005769(early endosome);GO:0006468(protein phosphorylation);GO:0015459(potassium channel regulator activity);GO:0016301(kinase activity);GO:0016310(phosphorylation);GO:0016740(transferase activity);GO:001810…	04068(FoxO signaling pathway);04151(PI3K-Akt signaling pathway)	1	61,	0	-3.39	-2.54	5.59
chr1	9898838	9899049	212	ENSMUSG00000025915	ENSMUST00000188486	retained_intron	3' UTR	3411	Sgk3	serum/glucocorticoid regulated kinase 3 [Source:MGI Symbol;Acc:MGI:2182368]	GO:0000166(nucleotide binding);GO:0004672(protein kinase activity);GO:0004674(protein serine/threonine kinase activity);GO:0005524(ATP binding);GO:0005654(nucleoplasm);GO:0005768(endosome);GO:0005769(early endosome);GO:0006468(protein phosphorylation);GO:0015459(potassium channel regulator activity);GO:0016301(kinase activity);GO:0016310(phosphorylation);GO:0016740(transferase activity);GO:001810…	04068(FoxO signaling pathway);04151(PI3K-Akt signaling pathway)	1	211,	0	-7.62	-6.67	2.74
chr1	10065329	10066873	1545	ENSMUSG00000056763	ENSMUST00000190318	retained_intron	Exon (ENSMUST00000071087/ENSMUSG00000056763, exon 6 of 30)	-4310	Cspp1	centrosome and spindle pole associated protein 1 [Source:MGI Symbol;Acc:MGI:2681832]	GO:0000922(spindle pole);GO:0005515(protein binding);GO:0005737(cytoplasm);GO:0005813(centrosome);GO:0005815(microtubule organizing center);GO:0005819(spindle);GO:0005856(cytoskeleton);GO:0005874(microtubule);GO:0032467(positive regulation of cytokinesis);GO:0051781(positive regulation of cell division)	NA	2	92,448,	0,1096	-42.5	-41.3	3.62
chr1	10112438	10113622	1185	ENSMUSG00000056763	ENSMUST00000187226	nonsense_mediated_decay	Exon (ENSMUST00000071087/ENSMUSG00000056763, exon 19 of 30)	0	Cspp1	centrosome and spindle pole associated protein 1 [Source:MGI Symbol;Acc:MGI:2681832]	GO:0000922(spindle pole);GO:0005515(protein binding);GO:0005737(cytoplasm);GO:0005813(centrosome);GO:0005815(microtubule organizing center);GO:0005819(spindle);GO:0005856(cytoskeleton);GO:0005874(microtubule);GO:0032467(positive regulation of cytokinesis);GO:0051781(positive regulation of cell division)	NA	3	104,147,20,	0,437,1164	-22.7	-21.6	4.26
chr1	10993554	10993645	92	ENSMUSG00000048960	ENSMUST00000190935	retained_intron	5' UTR	36	Prex2	phosphatidylinositol-3,4,5-trisphosphate-dependent Rac exchange factor 2 [Source:MGI Symbol;Acc:MGI:1923385]	GO:0005085(guanyl-nucleotide exchange factor activity);GO:0005096(GTPase activator activity);GO:0005515(protein binding);GO:0005886(plasma membrane);GO:0007186(G protein-coupled receptor signaling pathway);GO:0008344(adult locomotory behavior);GO:0014065(phosphatidylinositol 3-kinase signaling);GO:0016020(membrane);GO:0016021(integral component of membrane);GO:0030676(Rac guanyl-nucleotide exchan…	NA	1	91,	0	-7.37	-6.42	1.55
chr1	11141302	11141453	152	ENSMUSG00000048960	ENSMUST00000187694	retained_intron	Exon (ENSMUST00000187694/ENSMUSG00000048960, exon 1 of 5)	611	Prex2	phosphatidylinositol-3,4,5-trisphosphate-dependent Rac exchange factor 2 [Source:MGI Symbol;Acc:MGI:1923385]	GO:0005085(guanyl-nucleotide exchange factor activity);GO:0005096(GTPase activator activity);GO:0005515(protein binding);GO:0005886(plasma membrane);GO:0007186(G protein-coupled receptor signaling pathway);GO:0008344(adult locomotory behavior);GO:0014065(phosphatidylinositol 3-kinase signaling);GO:0016020(membrane);GO:0016021(integral component of membrane);GO:0030676(Rac guanyl-nucleotide exchan…	NA	1	151,	0	-18.3	-17.2	2.4
chr1	12692486	12692636	151	ENSMUSG00000016918	ENSMUST00000186051	protein_coding	5' UTR	0	Sulf1	sulfatase 1 [Source:MGI Symbol;Acc:MGI:2138563]	GO:0001502(cartilage condensation);GO:0001822(kidney development);GO:0001937(negative regulation of endothelial cell proliferation);GO:0002063(chondrocyte development);GO:0003094(glomerular filtration);GO:0003824(catalytic activity);GO:0004065(arylsulfatase activity);GO:0005509(calcium ion binding);GO:0005539(glycosaminoglycan binding);GO:0005615(extracellular space);GO:0005783(endoplasmic reticu…	NA	1	150,	0	-3.61	-2.75	1.89
chr1	12822675	12822886	212	ENSMUSG00000016918	ENSMUST00000189447	retained_intron	Exon (ENSMUST00000187376/ENSMUSG00000016918, exon 12 of 12)	-13142	Sulf1	sulfatase 1 [Source:MGI Symbol;Acc:MGI:2138563]	GO:0001502(cartilage condensation);GO:0001822(kidney development);GO:0001937(negative regulation of endothelial cell proliferation);GO:0002063(chondrocyte development);GO:0003094(glomerular filtration);GO:0003824(catalytic activity);GO:0004065(arylsulfatase activity);GO:0005509(calcium ion binding);GO:0005539(glycosaminoglycan binding);GO:0005615(extracellular space);GO:0005783(endoplasmic reticu…	NA	1	211,	0	-3.07	-2.22	11.4
chr1	12852473	12859455	6983	ENSMUSG00000016918	ENSMUST00000185780	protein_coding	3' UTR	9682	Sulf1	sulfatase 1 [Source:MGI Symbol;Acc:MGI:2138563]	GO:0001502(cartilage condensation);GO:0001822(kidney development);GO:0001937(negative regulation of endothelial cell proliferation);GO:0002063(chondrocyte development);GO:0003094(glomerular filtration);GO:0003824(catalytic activity);GO:0004065(arylsulfatase activity);GO:0005509(calcium ion binding);GO:0005539(glycosaminoglycan binding);GO:0005615(extracellular space);GO:0005783(endoplasmic reticu…	NA	2	16,644,	0,6338	-396	-Inf	18.8
chr1	12859543	12859964	422	ENSMUSG00000016918	ENSMUST00000185780	protein_coding	3' UTR	16752	Sulf1	sulfatase 1 [Source:MGI Symbol;Acc:MGI:2138563]	GO:0001502(cartilage condensation);GO:0001822(kidney development);GO:0001937(negative regulation of endothelial cell proliferation);GO:0002063(chondrocyte development);GO:0003094(glomerular filtration);GO:0003824(catalytic activity);GO:0004065(arylsulfatase activity);GO:0005509(calcium ion binding);GO:0005539(glycosaminoglycan binding);GO:0005615(extracellular space);GO:0005783(endoplasmic reticu…	NA	1	421,	0	-109	-108	5.91
chr1	14755835	14756076	242	ENSMUSG00000025930	ENSMUST00000027062	protein_coding	Exon (ENSMUST00000067599/ENSMUSG00000054493, exon 1 of 1)	0	Msc	musculin [Source:MGI Symbol;Acc:MGI:1333884]	GO:0000122(negative regulation of transcription by RNA polymerase II);GO:0000977(RNA polymerase II regulatory region sequence-specific DNA binding);GO:0000978(RNA polymerase II cis-regulatory region sequence-specific DNA binding);GO:0000981(DNA-binding transcription factor activity, RNA polymerase II-specific);GO:0001227(DNA-binding transcription repressor activity, RNA polymerase II-specific);GO…	NA	1	241,	0	-6.96	-6.02	23.2
chr1	15312910	15709545	396636	ENSMUSG00000088829	ENSMUST00000158204	snoRNA	Exon (ENSMUST00000175681/ENSMUSG00000092083, exon 2 of 3)	0	Gm25227	predicted gene, 25227 [Source:MGI Symbol;Acc:MGI:5455004]	NA	NA	2	120,61,	0,396574	-4.18	-3.3	12.8
chr1	15710053	15710444	392	ENSMUSG00000077377	ENSMUST00000104189	snoRNA	Exon (ENSMUST00000175681/ENSMUSG00000092083, exon 3 of 3)	-47388	Gm25168	predicted gene, 25168 [Source:MGI Symbol;Acc:MGI:5454945]	NA	NA	1	391,	0	-4.34	-3.46	15.3
chr1	15711282	15711553	272	ENSMUSG00000077377	ENSMUST00000104189	snoRNA	Exon (ENSMUST00000175681/ENSMUSG00000092083, exon 3 of 3)	-46279	Gm25168	predicted gene, 25168 [Source:MGI Symbol;Acc:MGI:5454945]	NA	NA	1	271,	0	-4.79	-3.89	9.62
chr1	15711852	15712122	271	ENSMUSG00000077377	ENSMUST00000104189	snoRNA	3' UTR	-45710	Gm25168	predicted gene, 25168 [Source:MGI Symbol;Acc:MGI:5454945]	NA	NA	1	270,	0	-3.67	-2.81	11.8
chr1	15842944	15843274	331	ENSMUSG00000104379	ENSMUST00000194867	TEC	3' UTR	-10057	Gm37509	predicted gene, 37509 [Source:MGI Symbol;Acc:MGI:5610737]	NA	NA	1	330,	0	-17.4	-16.3	4.33
chr1	15855542	15855722	181	ENSMUSG00000104379	ENSMUST00000194867	TEC	Exon (ENSMUST00000194867/ENSMUSG00000104379, exon 1 of 1)	2211	Gm37509	predicted gene, 37509 [Source:MGI Symbol;Acc:MGI:5610737]	NA	NA	1	180,	0	-4.38	-3.49	3.16
chr1	16105773	16106133	361	ENSMUSG00000025921	ENSMUST00000027053	protein_coding	5' UTR	0	Rdh10	retinol dehydrogenase 10 (all-trans) [Source:MGI Symbol;Acc:MGI:1924238]	GO:0001656(metanephros development);GO:0001701(in utero embryonic development);GO:0002138(retinoic acid biosynthetic process);GO:0004745(retinol dehydrogenase activity);GO:0005737(cytoplasm);GO:0005783(endoplasmic reticulum);GO:0005789(endoplasmic reticulum membrane);GO:0005811(lipid droplet);GO:0007601(visual perception);GO:0008406(gonad development);GO:0009887(animal organ morphogenesis);GO:001…	00830(Retinol metabolism)	1	360,	0	-13.1	-12.1	38.5
chr1	16677230	16677410	181	ENSMUSG00000025779	ENSMUST00000191260	retained_intron	Exon (ENSMUST00000177501/ENSMUSG00000025940, exon 3 of 3)	-10641	Ly96	lymphocyte antigen 96 [Source:MGI Symbol;Acc:MGI:1341909]	GO:0001530(lipopolysaccharide binding);GO:0001875(lipopolysaccharide immune receptor activity);GO:0002376(immune system process);GO:0005515(protein binding);GO:0005576(extracellular region);GO:0005615(extracellular space);GO:0006954(inflammatory response);GO:0031226(intrinsic component of plasma membrane);GO:0031663(lipopolysaccharide-mediated signaling pathway);GO:0031666(positive regulation of …	04064(NF-kappa B signaling pathway);04620(Toll-like receptor signaling pathway);05133(Pertussis);05145(Toxoplasmosis)	1	180,	0	-7.87	-6.91	3.88
chr1	20932210	20934883	2674	ENSMUSG00000025931	ENSMUST00000187651	protein_coding	5' UTR	9951	Paqr8	progestin and adipoQ receptor family member VIII [Source:MGI Symbol;Acc:MGI:1921479]	GO:0003707(steroid hormone receptor activity);GO:0005496(steroid binding);GO:0005794(Golgi apparatus);GO:0005886(plasma membrane);GO:0007275(multicellular organism development);GO:0008289(lipid binding);GO:0016020(membrane);GO:0016021(integral component of membrane);GO:0030154(cell differentiation);GO:0038023(signaling receptor activity);GO:0043401(steroid hormone mediated signaling pathway);GO:0…	NA	2	29,302,	0,2371	-55.9	-54.6	4.28
chr1	20935391	20938481	3091	ENSMUSG00000100929	ENSMUST00000185639	processed_pseudogene	3' UTR	-7230	Gm28064	predicted gene 28064 [Source:MGI Symbol;Acc:MGI:5578770]	NA	NA	1	3090,	0	-640	-Inf	16.9
chr1	21229579	21229697	119	ENSMUSG00000102633	ENSMUST00000191648	TEC	3' UTR	-5025	Gm38224	predicted gene, 38224 [Source:MGI Symbol;Acc:MGI:5611452]	NA	NA	1	118,	0	-6.74	-5.8	2.85
chr1	23844883	23845413	531	ENSMUSG00000026156	ENSMUST00000140583	protein_coding	3' UTR	82872	B3gat2	beta-1,3-glucuronyltransferase 2 (glucuronosyltransferase S) [Source:MGI Symbol;Acc:MGI:2389490]	GO:0000139(Golgi membrane);GO:0005794(Golgi apparatus);GO:0005975(carbohydrate metabolic process);GO:0006486(protein glycosylation);GO:0015018(galactosylgalactosylxylosylprotein 3-beta-glucuronosyltransferase activity);GO:0016020(membrane);GO:0016021(integral component of membrane);GO:0016051(carbohydrate biosynthetic process);GO:0016740(transferase activity);GO:0046872(metal ion binding);GO:0050…	00515(Mannose type O-glycan biosynthesis)	2	138,313,	0,217	-5.27	-4.37	4.93
chr1	23848228	23848529	302	ENSMUSG00000026156	ENSMUST00000140583	protein_coding	3' UTR	86217	B3gat2	beta-1,3-glucuronyltransferase 2 (glucuronosyltransferase S) [Source:MGI Symbol;Acc:MGI:2389490]	GO:0000139(Golgi membrane);GO:0005794(Golgi apparatus);GO:0005975(carbohydrate metabolic process);GO:0006486(protein glycosylation);GO:0015018(galactosylgalactosylxylosylprotein 3-beta-glucuronosyltransferase activity);GO:0016020(membrane);GO:0016021(integral component of membrane);GO:0016051(carbohydrate biosynthetic process);GO:0016740(transferase activity);GO:0046872(metal ion binding);GO:0050…	00515(Mannose type O-glycan biosynthesis)	1	301,	0	-51.1	-49.8	2.47
chr1	24762388	24762947	560	ENSMUSG00000073725	ENSMUST00000190195	protein_coding	3' UTR	17515	Lmbrd1	LMBR1 domain containing 1 [Source:MGI Symbol;Acc:MGI:1915671]	GO:0005158(insulin receptor binding);GO:0005764(lysosome);GO:0005765(lysosomal membrane);GO:0005886(plasma membrane);GO:0016020(membrane);GO:0016021(integral component of membrane);GO:0031419(cobalamin binding);GO:0045334(clathrin-coated endocytic vesicle)	04977(Vitamin digestion and absorption)	2	5,325,	0,234	-60.2	-58.9	5.09
chr1	24765971	24766031	61	ENSMUSG00000073725	ENSMUST00000190195	protein_coding	3' UTR	21098	Lmbrd1	LMBR1 domain containing 1 [Source:MGI Symbol;Acc:MGI:1915671]	GO:0005158(insulin receptor binding);GO:0005764(lysosome);GO:0005765(lysosomal membrane);GO:0005886(plasma membrane);GO:0016020(membrane);GO:0016021(integral component of membrane);GO:0031419(cobalamin binding);GO:0045334(clathrin-coated endocytic vesicle)	04977(Vitamin digestion and absorption)	1	60,	0	-4.68	-3.78	2.07
chr1	33670297	33670623	327	ENSMUSG00000103746	ENSMUST00000191965	TEC	Exon (ENSMUST00000191779/ENSMUSG00000103746, exon 1 of 1)	454	1700001G17Rik	RIKEN cDNA 1700001G17 gene [Source:MGI Symbol;Acc:MGI:1914753]	NA	NA	1	326,	0	-7.62	-6.67	25.2
chr1	33738312	33740261	1950	ENSMUSG00000004768	ENSMUST00000132066	retained_intron	3' UTR	175	Rab23	RAB23, member RAS oncogene family [Source:MGI Symbol;Acc:MGI:99833]	GO:0000045(autophagosome assembly);GO:0000166(nucleotide binding);GO:0003924(GTPase activity);GO:0005525(GTP binding);GO:0005737(cytoplasm);GO:0005776(autophagosome);GO:0005813(centrosome);GO:0005829(cytosol);GO:0005886(plasma membrane);GO:0006968(cellular defense response);GO:0007165(signal transduction);GO:0016020(membrane);GO:0030054(cell junction);GO:0042308(negative regulation of protein imp…	NA	2	68,1009,	0,940	-402	-Inf	24.5
chr1	34122093	34122214	122	ENSMUSG00000026131	ENSMUST00000183006	protein_coding	Exon (ENSMUST00000183006/ENSMUSG00000026131, exon 1 of 5)	843	Dst	dystonin [Source:MGI Symbol;Acc:MGI:104627]	GO:0003779(actin binding);GO:0005198(structural molecule activity);GO:0005509(calcium ion binding);GO:0005515(protein binding);GO:0005634(nucleus);GO:0005635(nuclear envelope);GO:0005737(cytoplasm);GO:0005783(endoplasmic reticulum);GO:0005789(endoplasmic reticulum membrane);GO:0005856(cytoskeleton);GO:0005874(microtubule);GO:0005882(intermediate filament);GO:0005886(plasma membrane);GO:0005925(fo…	NA	1	121,	0	-17.5	-16.5	1.66
chr1	34177997	34178118	122	ENSMUSG00000026131	ENSMUST00000189952	retained_intron	Exon (ENSMUST00000183302/ENSMUSG00000026131, exon 23 of 24)	-788	Dst	dystonin [Source:MGI Symbol;Acc:MGI:104627]	GO:0003779(actin binding);GO:0005198(structural molecule activity);GO:0005509(calcium ion binding);GO:0005515(protein binding);GO:0005634(nucleus);GO:0005635(nuclear envelope);GO:0005737(cytoplasm);GO:0005783(endoplasmic reticulum);GO:0005789(endoplasmic reticulum membrane);GO:0005856(cytoskeleton);GO:0005874(microtubule);GO:0005882(intermediate filament);GO:0005886(plasma membrane);GO:0005925(fo…	NA	1	121,	0	-3.25	-2.4	6.42
chr1	34179107	34179198	92	ENSMUSG00000026131	ENSMUST00000189952	retained_intron	Exon (ENSMUST00000183302/ENSMUSG00000026131, exon 23 of 24)	201	Dst	dystonin [Source:MGI Symbol;Acc:MGI:104627]	GO:0003779(actin binding);GO:0005198(structural molecule activity);GO:0005509(calcium ion binding);GO:0005515(protein binding);GO:0005634(nucleus);GO:0005635(nuclear envelope);GO:0005737(cytoplasm);GO:0005783(endoplasmic reticulum);GO:0005789(endoplasmic reticulum membrane);GO:0005856(cytoskeleton);GO:0005874(microtubule);GO:0005882(intermediate filament);GO:0005886(plasma membrane);GO:0005925(fo…	NA	1	91,	0	-3.23	-2.38	3.15
chr1	34180096	34180667	572	ENSMUSG00000026131	ENSMUST00000189952	retained_intron	Exon (ENSMUST00000183302/ENSMUSG00000026131, exon 23 of 24)	1190	Dst	dystonin [Source:MGI Symbol;Acc:MGI:104627]	GO:0003779(actin binding);GO:0005198(structural molecule activity);GO:0005509(calcium ion binding);GO:0005515(protein binding);GO:0005634(nucleus);GO:0005635(nuclear envelope);GO:0005737(cytoplasm);GO:0005783(endoplasmic reticulum);GO:0005789(endoplasmic reticulum membrane);GO:0005856(cytoskeleton);GO:0005874(microtubule);GO:0005882(intermediate filament);GO:0005886(plasma membrane);GO:0005925(fo…	NA	1	571,	0	-41.4	-40.2	15.4
chr1	34181175	34181296	122	ENSMUSG00000026131	ENSMUST00000189952	retained_intron	Exon (ENSMUST00000183302/ENSMUSG00000026131, exon 24 of 24)	2269	Dst	dystonin [Source:MGI Symbol;Acc:MGI:104627]	GO:0003779(actin binding);GO:0005198(structural molecule activity);GO:0005509(calcium ion binding);GO:0005515(protein binding);GO:0005634(nucleus);GO:0005635(nuclear envelope);GO:0005737(cytoplasm);GO:0005783(endoplasmic reticulum);GO:0005789(endoplasmic reticulum membrane);GO:0005856(cytoskeleton);GO:0005874(microtubule);GO:0005882(intermediate filament);GO:0005886(plasma membrane);GO:0005925(fo…	NA	1	121,	0	-2.32	-1.51	1.79
chr1	34186930	34189120	2191	ENSMUSG00000026131	ENSMUST00000189952	retained_intron	Exon (ENSMUST00000183034/ENSMUSG00000026131, exon 38 of 103)	8024	Dst	dystonin [Source:MGI Symbol;Acc:MGI:104627]	GO:0003779(actin binding);GO:0005198(structural molecule activity);GO:0005509(calcium ion binding);GO:0005515(protein binding);GO:0005634(nucleus);GO:0005635(nuclear envelope);GO:0005737(cytoplasm);GO:0005783(endoplasmic reticulum);GO:0005789(endoplasmic reticulum membrane);GO:0005856(cytoskeleton);GO:0005874(microtubule);GO:0005882(intermediate filament);GO:0005886(plasma membrane);GO:0005925(fo…	NA	2	21,1149,	0,1041	-331	-Inf	6.94
chr1	34190049	34191279	1231	ENSMUSG00000026131	ENSMUST00000189952	retained_intron	Exon (ENSMUST00000183034/ENSMUSG00000026131, exon 39 of 103)	11143	Dst	dystonin [Source:MGI Symbol;Acc:MGI:104627]	GO:0003779(actin binding);GO:0005198(structural molecule activity);GO:0005509(calcium ion binding);GO:0005515(protein binding);GO:0005634(nucleus);GO:0005635(nuclear envelope);GO:0005737(cytoplasm);GO:0005783(endoplasmic reticulum);GO:0005789(endoplasmic reticulum membrane);GO:0005856(cytoskeleton);GO:0005874(microtubule);GO:0005882(intermediate filament);GO:0005886(plasma membrane);GO:0005925(fo…	NA	1	1230,	0	-80.5	-79.1	2.83
chr1	34191788	34192299	512	ENSMUSG00000026131	ENSMUST00000189952	retained_intron	Exon (ENSMUST00000183034/ENSMUSG00000026131, exon 39 of 103)	12882	Dst	dystonin [Source:MGI Symbol;Acc:MGI:104627]	GO:0003779(actin binding);GO:0005198(structural molecule activity);GO:0005509(calcium ion binding);GO:0005515(protein binding);GO:0005634(nucleus);GO:0005635(nuclear envelope);GO:0005737(cytoplasm);GO:0005783(endoplasmic reticulum);GO:0005789(endoplasmic reticulum membrane);GO:0005856(cytoskeleton);GO:0005874(microtubule);GO:0005882(intermediate filament);GO:0005886(plasma membrane);GO:0005925(fo…	NA	1	511,	0	-239	-237	5.94
chr1	34192477	34193078	602	ENSMUSG00000026131	ENSMUST00000189952	retained_intron	Exon (ENSMUST00000183034/ENSMUSG00000026131, exon 39 of 103)	13571	Dst	dystonin [Source:MGI Symbol;Acc:MGI:104627]	GO:0003779(actin binding);GO:0005198(structural molecule activity);GO:0005509(calcium ion binding);GO:0005515(protein binding);GO:0005634(nucleus);GO:0005635(nuclear envelope);GO:0005737(cytoplasm);GO:0005783(endoplasmic reticulum);GO:0005789(endoplasmic reticulum membrane);GO:0005856(cytoskeleton);GO:0005874(microtubule);GO:0005882(intermediate filament);GO:0005886(plasma membrane);GO:0005925(fo…	NA	1	601,	0	-64.1	-62.8	3.35
chr1	34198538	34199408	871	ENSMUSG00000026131	ENSMUST00000189952	retained_intron	Exon (ENSMUST00000183034/ENSMUSG00000026131, exon 45 of 103)	19632	Dst	dystonin [Source:MGI Symbol;Acc:MGI:104627]	GO:0003779(actin binding);GO:0005198(structural molecule activity);GO:0005509(calcium ion binding);GO:0005515(protein binding);GO:0005634(nucleus);GO:0005635(nuclear envelope);GO:0005737(cytoplasm);GO:0005783(endoplasmic reticulum);GO:0005789(endoplasmic reticulum membrane);GO:0005856(cytoskeleton);GO:0005874(microtubule);GO:0005882(intermediate filament);GO:0005886(plasma membrane);GO:0005925(fo…	NA	2	213,117,	0,753	-19.5	-18.4	2.13
chr1	34201048	34201259	212	ENSMUSG00000026131	ENSMUST00000189952	retained_intron	Exon (ENSMUST00000183034/ENSMUSG00000026131, exon 47 of 103)	22142	Dst	dystonin [Source:MGI Symbol;Acc:MGI:104627]	GO:0003779(actin binding);GO:0005198(structural molecule activity);GO:0005509(calcium ion binding);GO:0005515(protein binding);GO:0005634(nucleus);GO:0005635(nuclear envelope);GO:0005737(cytoplasm);GO:0005783(endoplasmic reticulum);GO:0005789(endoplasmic reticulum membrane);GO:0005856(cytoskeleton);GO:0005874(microtubule);GO:0005882(intermediate filament);GO:0005886(plasma membrane);GO:0005925(fo…	NA	1	211,	0	-9.8	-8.82	1.85
chr1	34225656	34225837	182	ENSMUSG00000026131	ENSMUST00000194192	protein_coding	Exon (ENSMUST00000183034/ENSMUSG00000026131, exon 59 of 103)	-10759	Dst	dystonin [Source:MGI Symbol;Acc:MGI:104627]	GO:0003779(actin binding);GO:0005198(structural molecule activity);GO:0005509(calcium ion binding);GO:0005515(protein binding);GO:0005634(nucleus);GO:0005635(nuclear envelope);GO:0005737(cytoplasm);GO:0005783(endoplasmic reticulum);GO:0005789(endoplasmic reticulum membrane);GO:0005856(cytoskeleton);GO:0005874(microtubule);GO:0005882(intermediate filament);GO:0005886(plasma membrane);GO:0005925(fo…	NA	1	181,	0	-8.45	-7.48	1.45
chr1	34225986	34228776	2791	ENSMUSG00000026131	ENSMUST00000194192	protein_coding	Exon (ENSMUST00000183034/ENSMUSG00000026131, exon 59 of 103)	-7820	Dst	dystonin [Source:MGI Symbol;Acc:MGI:104627]	GO:0003779(actin binding);GO:0005198(structural molecule activity);GO:0005509(calcium ion binding);GO:0005515(protein binding);GO:0005634(nucleus);GO:0005635(nuclear envelope);GO:0005737(cytoplasm);GO:0005783(endoplasmic reticulum);GO:0005789(endoplasmic reticulum membrane);GO:0005856(cytoskeleton);GO:0005874(microtubule);GO:0005882(intermediate filament);GO:0005886(plasma membrane);GO:0005925(fo…	NA	2	18,1002,	0,1788	-39.6	-38.3	4.36
chr1	34228865	34229136	272	ENSMUSG00000026131	ENSMUST00000194192	protein_coding	Exon (ENSMUST00000183034/ENSMUSG00000026131, exon 60 of 103)	-7460	Dst	dystonin [Source:MGI Symbol;Acc:MGI:104627]	GO:0003779(actin binding);GO:0005198(structural molecule activity);GO:0005509(calcium ion binding);GO:0005515(protein binding);GO:0005634(nucleus);GO:0005635(nuclear envelope);GO:0005737(cytoplasm);GO:0005783(endoplasmic reticulum);GO:0005789(endoplasmic reticulum membrane);GO:0005856(cytoskeleton);GO:0005874(microtubule);GO:0005882(intermediate filament);GO:0005886(plasma membrane);GO:0005925(fo…	NA	1	271,	0	-21.3	-20.2	3.25
chr1	34236664	34238254	1591	ENSMUSG00000026131	ENSMUST00000194192	protein_coding	5' UTR	68	Dst	dystonin [Source:MGI Symbol;Acc:MGI:104627]	GO:0003779(actin binding);GO:0005198(structural molecule activity);GO:0005509(calcium ion binding);GO:0005515(protein binding);GO:0005634(nucleus);GO:0005635(nuclear envelope);GO:0005737(cytoplasm);GO:0005783(endoplasmic reticulum);GO:0005789(endoplasmic reticulum membrane);GO:0005856(cytoskeleton);GO:0005874(microtubule);GO:0005882(intermediate filament);GO:0005886(plasma membrane);GO:0005925(fo…	NA	1	1590,	0	-926	-Inf	10.3
chr1	34238463	34238854	392	ENSMUSG00000026131	ENSMUST00000194192	protein_coding	Exon (ENSMUST00000194192/ENSMUSG00000026131, exon 1 of 23)	1867	Dst	dystonin [Source:MGI Symbol;Acc:MGI:104627]	GO:0003779(actin binding);GO:0005198(structural molecule activity);GO:0005509(calcium ion binding);GO:0005515(protein binding);GO:0005634(nucleus);GO:0005635(nuclear envelope);GO:0005737(cytoplasm);GO:0005783(endoplasmic reticulum);GO:0005789(endoplasmic reticulum membrane);GO:0005856(cytoskeleton);GO:0005874(microtubule);GO:0005882(intermediate filament);GO:0005886(plasma membrane);GO:0005925(fo…	NA	1	391,	0	-170	-168	4.28
chr1	34271668	34271789	122	ENSMUSG00000026131	ENSMUST00000185736	retained_intron	Exon (ENSMUST00000185736/ENSMUSG00000026131, exon 2 of 2)	1098	Dst	dystonin [Source:MGI Symbol;Acc:MGI:104627]	GO:0003779(actin binding);GO:0005198(structural molecule activity);GO:0005509(calcium ion binding);GO:0005515(protein binding);GO:0005634(nucleus);GO:0005635(nuclear envelope);GO:0005737(cytoplasm);GO:0005783(endoplasmic reticulum);GO:0005789(endoplasmic reticulum membrane);GO:0005856(cytoskeleton);GO:0005874(microtubule);GO:0005882(intermediate filament);GO:0005886(plasma membrane);GO:0005925(fo…	NA	1	121,	0	-4.35	-3.46	4.36
chr1	34307671	34308121	451	ENSMUSG00000026131	ENSMUST00000182507	protein_coding	3' UTR	13225	Dst	dystonin [Source:MGI Symbol;Acc:MGI:104627]	GO:0003779(actin binding);GO:0005198(structural molecule activity);GO:0005509(calcium ion binding);GO:0005515(protein binding);GO:0005634(nucleus);GO:0005635(nuclear envelope);GO:0005737(cytoplasm);GO:0005783(endoplasmic reticulum);GO:0005789(endoplasmic reticulum membrane);GO:0005856(cytoskeleton);GO:0005874(microtubule);GO:0005882(intermediate filament);GO:0005886(plasma membrane);GO:0005925(fo…	NA	1	450,	0	-104	-102	4.5
chr1	34447890	34448070	181	ENSMUSG00000026127	ENSMUST00000191000	processed_transcript	3' UTR	-177	Imp4	IMP4, U3 small nucleolar ribonucleoprotein [Source:MGI Symbol;Acc:MGI:106572]	GO:0001650(fibrillar center);GO:0005634(nucleus);GO:0005730(nucleolus);GO:0006364(rRNA processing);GO:0030515(snoRNA binding);GO:0030684(preribosome);GO:0032040(small-subunit processome);GO:0034457(Mpp10 complex);GO:0042254(ribosome biogenesis)	03008(Ribosome biogenesis in eukaryotes)	1	180,	0	-7.19	-6.25	15.3
chr1	34721808	34722109	302	ENSMUSG00000037509	ENSMUST00000162599	protein_coding	Exon (ENSMUST00000159747/ENSMUSG00000037509, exon 2 of 14)	-10006	Arhgef4	Rho guanine nucleotide exchange factor (GEF) 4 [Source:MGI Symbol;Acc:MGI:2442507]	GO:0005085(guanyl-nucleotide exchange factor activity);GO:0005515(protein binding);GO:0005737(cytoplasm);GO:0019904(protein domain specific binding);GO:0030032(lamellipodium assembly);GO:0030676(Rac guanyl-nucleotide exchange factor activity);GO:0035556(intracellular signal transduction);GO:0046847(filopodium assembly)	04810(Regulation of actin cytoskeleton)	1	301,	0	-6.63	-5.69	22.2
chr1	34722167	34722258	92	ENSMUSG00000037509	ENSMUST00000162599	protein_coding	Exon (ENSMUST00000159747/ENSMUSG00000037509, exon 2 of 14)	-9857	Arhgef4	Rho guanine nucleotide exchange factor (GEF) 4 [Source:MGI Symbol;Acc:MGI:2442507]	GO:0005085(guanyl-nucleotide exchange factor activity);GO:0005515(protein binding);GO:0005737(cytoplasm);GO:0019904(protein domain specific binding);GO:0030032(lamellipodium assembly);GO:0030676(Rac guanyl-nucleotide exchange factor activity);GO:0035556(intracellular signal transduction);GO:0046847(filopodium assembly)	04810(Regulation of actin cytoskeleton)	1	91,	0	-2.66	-1.83	2.12
chr1	34723816	34724236	421	ENSMUSG00000037509	ENSMUST00000162599	protein_coding	Exon (ENSMUST00000159747/ENSMUSG00000037509, exon 2 of 14)	-7879	Arhgef4	Rho guanine nucleotide exchange factor (GEF) 4 [Source:MGI Symbol;Acc:MGI:2442507]	GO:0005085(guanyl-nucleotide exchange factor activity);GO:0005515(protein binding);GO:0005737(cytoplasm);GO:0019904(protein domain specific binding);GO:0030032(lamellipodium assembly);GO:0030676(Rac guanyl-nucleotide exchange factor activity);GO:0035556(intracellular signal transduction);GO:0046847(filopodium assembly)	04810(Regulation of actin cytoskeleton)	1	420,	0	-10.2	-9.21	21.7
chr1	34811839	34812110	272	ENSMUSG00000104002	ENSMUST00000193040	antisense	3' UTR	0	Gm38336	predicted gene, 38336 [Source:MGI Symbol;Acc:MGI:5611564]	NA	NA	1	271,	0	-33.1	-31.9	7.87
chr1	34873724	34873874	151	ENSMUSG00000026123	ENSMUST00000191722	processed_transcript	3' UTR	-3782	Plekhb2	pleckstrin homology domain containing, family B (evectins) member 2 [Source:MGI Symbol;Acc:MGI:2385825]	GO:0005547(phosphatidylinositol-3,4,5-trisphosphate binding);GO:0005768(endosome);GO:0016020(membrane);GO:0016021(integral component of membrane);GO:0045595(regulation of cell differentiation);GO:0055038(recycling endosome membrane)	NA	1	150,	0	-2.87	-2.03	4.19
chr1	36103570	36104679	1110	ENSMUSG00000045216	ENSMUST00000194670	retained_intron	3' UTR	1880	Hs6st1	heparan sulfate 6-O-sulfotransferase 1 [Source:MGI Symbol;Acc:MGI:1354958]	GO:0001525(angiogenesis);GO:0005654(nucleoplasm);GO:0008146(sulfotransferase activity);GO:0015012(heparan sulfate proteoglycan biosynthetic process);GO:0015015(heparan sulfate proteoglycan biosynthetic process, enzymatic modification);GO:0016020(membrane);GO:0016021(integral component of membrane);GO:0016607(nuclear speck);GO:0016740(transferase activity);GO:0017095(heparan sulfate 6-O-sulfotrans…	00534(Glycosaminoglycan biosynthesis - heparan sulfate / heparin)	1	1109,	0	-412	-Inf	14.7
chr1	36105936	36106446	511	ENSMUSG00000104523	ENSMUST00000192656	antisense	3' UTR	0	Gm37335	predicted gene, 37335 [Source:MGI Symbol;Acc:MGI:5610563]	NA	NA	1	510,	0	-181	-179	22.5
chr1	36307762	36307913	152	ENSMUSG00000037447	ENSMUST00000115029	protein_coding	5' UTR	0	Arid5a	AT rich interactive domain 5A (MRF1-like) [Source:MGI Symbol;Acc:MGI:2443039]	GO:0000122(negative regulation of transcription by RNA polymerase II);GO:0000976(transcription regulatory region sequence-specific DNA binding);GO:0002062(chondrocyte differentiation);GO:0002376(immune system process);GO:0003677(DNA binding);GO:0003682(chromatin binding);GO:0003714(transcription corepressor activity);GO:0003723(RNA binding);GO:0005515(protein binding);GO:0005634(nucleus);GO:00056…	NA	1	151,	0	-3.13	-2.29	2.29
chr1	36318650	36319619	970	ENSMUSG00000037447	ENSMUST00000141121	retained_intron	3' UTR	1623	Arid5a	AT rich interactive domain 5A (MRF1-like) [Source:MGI Symbol;Acc:MGI:2443039]	GO:0000122(negative regulation of transcription by RNA polymerase II);GO:0000976(transcription regulatory region sequence-specific DNA binding);GO:0002062(chondrocyte differentiation);GO:0002376(immune system process);GO:0003677(DNA binding);GO:0003682(chromatin binding);GO:0003714(transcription corepressor activity);GO:0003723(RNA binding);GO:0005515(protein binding);GO:0005634(nucleus);GO:00056…	NA	2	3,628,	0,341	-240	-239	16.8
chr1	36319768	36321389	1622	ENSMUSG00000037447	ENSMUST00000141121	retained_intron	3' UTR	2741	Arid5a	AT rich interactive domain 5A (MRF1-like) [Source:MGI Symbol;Acc:MGI:2443039]	GO:0000122(negative regulation of transcription by RNA polymerase II);GO:0000976(transcription regulatory region sequence-specific DNA binding);GO:0002062(chondrocyte differentiation);GO:0002376(immune system process);GO:0003677(DNA binding);GO:0003682(chromatin binding);GO:0003714(transcription corepressor activity);GO:0003723(RNA binding);GO:0005515(protein binding);GO:0005634(nucleus);GO:00056…	NA	1	1621,	0	-161	-160	12.4
chr1	36471889	36473029	1141	ENSMUSG00000037408	ENSMUST00000192530	retained_intron	Exon (ENSMUST00000153128/ENSMUSG00000037408, exon 1 of 7)	0	Cnnm4	cyclin M4 [Source:MGI Symbol;Acc:MGI:2151060]	GO:0005886(plasma membrane);GO:0006811(ion transport);GO:0007601(visual perception);GO:0010960(magnesium ion homeostasis);GO:0015081(sodium ion transmembrane transporter activity);GO:0015095(magnesium ion transmembrane transporter activity);GO:0015693(magnesium ion transport);GO:0016020(membrane);GO:0016021(integral component of membrane);GO:0016323(basolateral plasma membrane);GO:0022857(transme…	NA	1	1140,	0	-261	-259	10.9
chr1	36506814	36507205	392	ENSMUSG00000106081	ENSMUST00000200651	miRNA	3' UTR	252	Gm47280	predicted gene, 47280 [Source:MGI Symbol;Acc:MGI:6096125]	NA	NA	1	391,	0	-14.1	-13.1	7.46
chr1	36511866	36512227	362	ENSMUSG00000001138	ENSMUST00000001166	protein_coding	5' UTR	0	Cnnm3	cyclin M3 [Source:MGI Symbol;Acc:MGI:2151055]	GO:0005886(plasma membrane);GO:0006811(ion transport);GO:0016020(membrane);GO:0016021(integral component of membrane);GO:0022857(transmembrane transporter activity);GO:0055085(transmembrane transport)	NA	1	361,	0	-78	-76.6	46.4
chr1	36512706	36518602	5897	ENSMUSG00000001138	ENSMUST00000154225	retained_intron	Exon (ENSMUST00000001166/ENSMUSG00000001138, exon 1 of 8)	0	Cnnm3	cyclin M3 [Source:MGI Symbol;Acc:MGI:2151055]	GO:0005886(plasma membrane);GO:0006811(ion transport);GO:0016020(membrane);GO:0016021(integral component of membrane);GO:0022857(transmembrane transporter activity);GO:0055085(transmembrane transport)	NA	2	447,34,	0,5862	-820	-Inf	14.3
chr1	36520304	36520425	122	ENSMUSG00000001138	ENSMUST00000135100	retained_intron	Exon (ENSMUST00000154225/ENSMUSG00000001138, exon 3 of 3)	-336	Cnnm3	cyclin M3 [Source:MGI Symbol;Acc:MGI:2151055]	GO:0005886(plasma membrane);GO:0006811(ion transport);GO:0016020(membrane);GO:0016021(integral component of membrane);GO:0022857(transmembrane transporter activity);GO:0055085(transmembrane transport)	NA	1	121,	0	-8.76	-7.79	3.89
chr1	36521799	36525537	3739	ENSMUSG00000001138	ENSMUST00000135100	retained_intron	3' UTR	1038	Cnnm3	cyclin M3 [Source:MGI Symbol;Acc:MGI:2151055]	GO:0005886(plasma membrane);GO:0006811(ion transport);GO:0016020(membrane);GO:0016021(integral component of membrane);GO:0022857(transmembrane transporter activity);GO:0055085(transmembrane transport)	NA	3	40,99,372,	0,2234,3366	-253	-251	5.45
chr1	36526706	36527247	542	ENSMUSG00000001138	ENSMUST00000135100	retained_intron	3' UTR	5945	Cnnm3	cyclin M3 [Source:MGI Symbol;Acc:MGI:2151055]	GO:0005886(plasma membrane);GO:0006811(ion transport);GO:0016020(membrane);GO:0016021(integral component of membrane);GO:0022857(transmembrane transporter activity);GO:0055085(transmembrane transport)	NA	1	541,	0	-188	-187	8.53
chr1	36558415	36559309	895	ENSMUSG00000087589	ENSMUST00000149224	antisense	Exon (ENSMUST00000194426/ENSMUSG00000087589, exon 1 of 1)	56	D430040D24Rik	RIKEN cDNA D430040D24 gene [Source:MGI Symbol;Acc:MGI:2442526]	NA	NA	1	894,	0	-29	-27.8	12.1
chr1	36691538	36691688	151	ENSMUSG00000061518	ENSMUST00000195151	protein_coding	5' UTR	0	Cox5b	cytochrome c oxidase subunit 5B [Source:MGI Symbol;Acc:MGI:88475]	GO:0003674(molecular_function);GO:0004129(cytochrome-c oxidase activity);GO:0005575(cellular_component);GO:0005739(mitochondrion);GO:0005740(mitochondrial envelope);GO:0005743(mitochondrial inner membrane);GO:0008150(biological_process);GO:0009725(response to hormone);GO:0016020(membrane);GO:0022900(electron transport chain);GO:0043434(response to peptide hormone);GO:0046872(metal ion binding);GO…	00190(Oxidative phosphorylation);04260(Cardiac muscle contraction);04714(Thermogenesis);04932(Non-alcoholic fatty liver disease (NAFLD));05010(Alzheimer disease);05012(Parkinson disease);05016(Huntington disease)	1	150,	0	-2.87	-2.04	1.76
chr1	37431324	37431504	181	ENSMUSG00000026111	ENSMUST00000134184	retained_intron	Exon (ENSMUST00000114925/ENSMUSG00000026111, exon 2 of 6)	0	Unc50	unc-50 homolog [Source:MGI Symbol;Acc:MGI:1914637]	GO:0000139(Golgi membrane);GO:0003723(RNA binding);GO:0005634(nucleus);GO:0005637(nuclear inner membrane);GO:0005794(Golgi apparatus);GO:0007166(cell surface receptor signaling pathway);GO:0015031(protein transport);GO:0016020(membrane);GO:0016021(integral component of membrane);GO:0030173(integral component of Golgi membrane)	NA	1	180,	0	-12	-11	1.52
chr1	37438825	37438975	151	ENSMUSG00000026111	ENSMUST00000134184	retained_intron	3' UTR	7481	Unc50	unc-50 homolog [Source:MGI Symbol;Acc:MGI:1914637]	GO:0000139(Golgi membrane);GO:0003723(RNA binding);GO:0005634(nucleus);GO:0005637(nuclear inner membrane);GO:0005794(Golgi apparatus);GO:0007166(cell surface receptor signaling pathway);GO:0015031(protein transport);GO:0016020(membrane);GO:0016021(integral component of membrane);GO:0030173(integral component of Golgi membrane)	NA	1	150,	0	-6.24	-5.31	2.1
chr1	37875455	37876169	715	ENSMUSG00000037216	ENSMUST00000144440	protein_coding	3' UTR	2893	Lipt1	lipoyltransferase 1 [Source:MGI Symbol;Acc:MGI:3645211]	GO:0005739(mitochondrion);GO:0006464(cellular protein modification process);GO:0009249(protein lipoylation);GO:0016740(transferase activity);GO:0016746(transferase activity, transferring acyl groups)	00785(Lipoic acid metabolism)	1	714,	0	-11.3	-10.3	4.76
chr1	38017879	38033229	15351	ENSMUSG00000026083	ENSMUST00000193806	retained_intron	Exon (ENSMUST00000027252/ENSMUSG00000026083, exon 2 of 24)	-8562	Eif5b	eukaryotic translation initiation factor 5B [Source:MGI Symbol;Acc:MGI:2441772]	GO:0000166(nucleotide binding);GO:0003743(translation initiation factor activity);GO:0003924(GTPase activity);GO:0005525(GTP binding);GO:0005737(cytoplasm);GO:0006412(translation);GO:0006413(translational initiation);GO:0006446(regulation of translational initiation);GO:0016787(hydrolase activity);GO:0046872(metal ion binding)	03013(RNA transport)	7	52,85,670,218,151,99,162,	0,145,985,3714,4284,14397,15188	-78.6	-77.2	6.52
chr1	38034035	38037213	3179	ENSMUSG00000026083	ENSMUST00000193806	retained_intron	Exon (ENSMUST00000027252/ENSMUSG00000026083, exon 9 of 24)	-4578	Eif5b	eukaryotic translation initiation factor 5B [Source:MGI Symbol;Acc:MGI:2441772]	GO:0000166(nucleotide binding);GO:0003743(translation initiation factor activity);GO:0003924(GTPase activity);GO:0005525(GTP binding);GO:0005737(cytoplasm);GO:0006412(translation);GO:0006413(translational initiation);GO:0006446(regulation of translational initiation);GO:0016787(hydrolase activity);GO:0046872(metal ion binding)	03013(RNA transport)	3	68,281,11,	0,1957,3167	-73.8	-72.4	2.67
chr1	38051249	38052049	801	ENSMUSG00000026083	ENSMUST00000195664	retained_intron	3' UTR	6615	Eif5b	eukaryotic translation initiation factor 5B [Source:MGI Symbol;Acc:MGI:2441772]	GO:0000166(nucleotide binding);GO:0003743(translation initiation factor activity);GO:0003924(GTPase activity);GO:0005525(GTP binding);GO:0005737(cytoplasm);GO:0006412(translation);GO:0006413(translational initiation);GO:0006446(regulation of translational initiation);GO:0016787(hydrolase activity);GO:0046872(metal ion binding)	03013(RNA transport)	2	35,444,	0,356	-226	-224	3.41
chr1	38053275	38053545	271	ENSMUSG00000026083	ENSMUST00000195664	retained_intron	3' UTR	8641	Eif5b	eukaryotic translation initiation factor 5B [Source:MGI Symbol;Acc:MGI:2441772]	GO:0000166(nucleotide binding);GO:0003743(translation initiation factor activity);GO:0003924(GTPase activity);GO:0005525(GTP binding);GO:0005737(cytoplasm);GO:0006412(translation);GO:0006413(translational initiation);GO:0006446(regulation of translational initiation);GO:0016787(hydrolase activity);GO:0046872(metal ion binding)	03013(RNA transport)	1	270,	0	-6.35	-5.42	3.45
chr1	38987761	38988001	241	ENSMUSG00000026078	ENSMUST00000193489	nonsense_mediated_decay	5' UTR	0	Pdcl3	phosducin-like 3 [Source:MGI Symbol;Acc:MGI:1916083]	GO:0001525(angiogenesis);GO:0001938(positive regulation of endothelial cell proliferation);GO:0005654(nucleoplasm);GO:0005737(cytoplasm);GO:0005783(endoplasmic reticulum);GO:0005829(cytosol);GO:0006457(protein folding);GO:0006915(apoptotic process);GO:0010628(positive regulation of gene expression);GO:0030036(actin cytoskeleton organization);GO:0032991(protein-containing complex);GO:0034605(cellu…	NA	1	240,	0	-14.5	-13.5	3.75
chr1	38991356	38995169	3814	ENSMUSG00000026078	ENSMUST00000193073	retained_intron	3' UTR	0	Pdcl3	phosducin-like 3 [Source:MGI Symbol;Acc:MGI:1916083]	GO:0001525(angiogenesis);GO:0001938(positive regulation of endothelial cell proliferation);GO:0005654(nucleoplasm);GO:0005737(cytoplasm);GO:0005783(endoplasmic reticulum);GO:0005829(cytosol);GO:0006457(protein folding);GO:0006915(apoptotic process);GO:0010628(positive regulation of gene expression);GO:0030036(actin cytoskeleton organization);GO:0032991(protein-containing complex);GO:0034605(cellu…	NA	3	19,91,10,	0,3558,3803	-2.92	-2.08	1.45
chr1	38996190	38996610	421	ENSMUSG00000026078	ENSMUST00000193073	retained_intron	3' UTR	1030	Pdcl3	phosducin-like 3 [Source:MGI Symbol;Acc:MGI:1916083]	GO:0001525(angiogenesis);GO:0001938(positive regulation of endothelial cell proliferation);GO:0005654(nucleoplasm);GO:0005737(cytoplasm);GO:0005783(endoplasmic reticulum);GO:0005829(cytosol);GO:0006457(protein folding);GO:0006915(apoptotic process);GO:0010628(positive regulation of gene expression);GO:0030036(actin cytoskeleton organization);GO:0032991(protein-containing complex);GO:0034605(cellu…	NA	1	420,	0	-15.3	-14.3	5.43
chr1	39545120	39545300	181	ENSMUSG00000003135	ENSMUST00000195567	protein_coding	3' UTR	5086	Cnot11	CCR4-NOT transcription complex, subunit 11 [Source:MGI Symbol;Acc:MGI:106580]	GO:0003674(molecular_function);GO:0005634(nucleus);GO:0005737(cytoplasm);GO:0006417(regulation of translation);GO:0008150(biological_process);GO:0030014(CCR4-NOT complex);GO:0031047(gene silencing by RNA)	NA	1	180,	0	-7.17	-6.23	2.31
chr1	39546498	39546799	302	ENSMUSG00000003135	ENSMUST00000195567	protein_coding	3' UTR	6464	Cnot11	CCR4-NOT transcription complex, subunit 11 [Source:MGI Symbol;Acc:MGI:106580]	GO:0003674(molecular_function);GO:0005634(nucleus);GO:0005737(cytoplasm);GO:0006417(regulation of translation);GO:0008150(biological_process);GO:0030014(CCR4-NOT complex);GO:0031047(gene silencing by RNA)	NA	1	301,	0	-24.4	-23.2	5.43
chr1	39990249	39999683	9435	ENSMUSG00000026074	ENSMUST00000195356	retained_intron	Exon (ENSMUST00000163854/ENSMUSG00000026074, exon 12 of 31)	0	Map4k4	mitogen-activated protein kinase kinase kinase kinase 4 [Source:MGI Symbol;Acc:MGI:1349394]	GO:0000166(nucleotide binding);GO:0004672(protein kinase activity);GO:0004674(protein serine/threonine kinase activity);GO:0005524(ATP binding);GO:0006468(protein phosphorylation);GO:0010977(negative regulation of neuron projection development);GO:0061179(negative regulation of insulin secretion involved in cellular response to glucose stimulus);GO:0070571(negative regulation of neuron projection…	04010(MAPK signaling pathway)	3	50,162,89,	0,6771,9345	-62.8	-61.5	3.39
chr1	40024962	40025322	361	ENSMUSG00000026074	ENSMUST00000191657	retained_intron	3' UTR	1752	Map4k4	mitogen-activated protein kinase kinase kinase kinase 4 [Source:MGI Symbol;Acc:MGI:1349394]	GO:0000166(nucleotide binding);GO:0004672(protein kinase activity);GO:0004674(protein serine/threonine kinase activity);GO:0005524(ATP binding);GO:0006468(protein phosphorylation);GO:0010977(negative regulation of neuron projection development);GO:0061179(negative regulation of insulin secretion involved in cellular response to glucose stimulus);GO:0070571(negative regulation of neuron projection…	04010(MAPK signaling pathway)	1	360,	0	-12.3	-11.3	2.76
chr1	40312495	40313852	1358	ENSMUSG00000070942	ENSMUST00000192551	retained_intron	3' UTR	-10758	Il1rl2	interleukin 1 receptor-like 2 [Source:MGI Symbol;Acc:MGI:1913107]	GO:0002376(immune system process);GO:0004896(cytokine receptor activity);GO:0004908(interleukin-1 receptor activity);GO:0004909(interleukin-1, type I, activating receptor activity);GO:0005515(protein binding);GO:0005575(cellular_component);GO:0006954(inflammatory response);GO:0007165(signal transduction);GO:0016020(membrane);GO:0016021(integral component of membrane);GO:0016787(hydrolase activity…	04060(Cytokine-cytokine receptor interaction)	2	19,878,	0,479	-734	-Inf	28.1
chr1	40315195	40315584	390	ENSMUSG00000070942	ENSMUST00000192551	retained_intron	3' UTR	-9026	Il1rl2	interleukin 1 receptor-like 2 [Source:MGI Symbol;Acc:MGI:1913107]	GO:0002376(immune system process);GO:0004896(cytokine receptor activity);GO:0004908(interleukin-1 receptor activity);GO:0004909(interleukin-1, type I, activating receptor activity);GO:0005515(protein binding);GO:0005575(cellular_component);GO:0006954(inflammatory response);GO:0007165(signal transduction);GO:0016020(membrane);GO:0016021(integral component of membrane);GO:0016787(hydrolase activity…	04060(Cytokine-cytokine receptor interaction)	1	389,	0	-17.8	-16.7	4.4
chr1	40315972	40316062	91	ENSMUSG00000070942	ENSMUST00000192551	retained_intron	3' UTR	-8548	Il1rl2	interleukin 1 receptor-like 2 [Source:MGI Symbol;Acc:MGI:1913107]	GO:0002376(immune system process);GO:0004896(cytokine receptor activity);GO:0004908(interleukin-1 receptor activity);GO:0004909(interleukin-1, type I, activating receptor activity);GO:0005515(protein binding);GO:0005575(cellular_component);GO:0006954(inflammatory response);GO:0007165(signal transduction);GO:0016020(membrane);GO:0016021(integral component of membrane);GO:0016787(hydrolase activity…	04060(Cytokine-cytokine receptor interaction)	1	90,	0	-2.81	-1.98	2.28
chr1	40238199	40238560	362	ENSMUSG00000103560	ENSMUST00000191850	TEC	Exon (ENSMUST00000191850/ENSMUSG00000103560, exon 1 of 1)	179	Gm38070	predicted gene, 38070 [Source:MGI Symbol;Acc:MGI:5611298]	NA	NA	1	361,	0	-5.74	-4.83	5.31
chr1	40239069	40239190	122	ENSMUSG00000103560	ENSMUST00000191850	TEC	Exon (ENSMUST00000191850/ENSMUSG00000103560, exon 1 of 1)	1049	Gm38070	predicted gene, 38070 [Source:MGI Symbol;Acc:MGI:5611298]	NA	NA	1	121,	0	-4.79	-3.89	9.62
chr1	40363259	40365381	2123	ENSMUSG00000103230	ENSMUST00000192199	processed_pseudogene	Exon (ENSMUST00000095020/ENSMUSG00000070942, exon 10 of 11)	9407	Gm17970	predicted gene, 17970 [Source:MGI Symbol;Acc:MGI:5010155]	NA	NA	2	94,355,	0,1767	-245	-243	9.41
chr1	40461908	40462328	421	ENSMUSG00000026070	ENSMUST00000167723	protein_coding	3' UTR	-3224	Il18r1	interleukin 18 receptor 1 [Source:MGI Symbol;Acc:MGI:105383]	GO:0005515(protein binding);GO:0006954(inflammatory response);GO:0007165(signal transduction);GO:0016020(membrane);GO:0016021(integral component of membrane);GO:0016787(hydrolase activity);GO:0030101(natural killer cell activation);GO:0032729(positive regulation of interferon-gamma production);GO:0035655(interleukin-18-mediated signaling pathway);GO:0042007(interleukin-18 binding);GO:0042008(inte…	04060(Cytokine-cytokine receptor interaction);04668(TNF signaling pathway);05321(Inflammatory bowel disease (IBD))	1	420,	0	-25.4	-24.3	25
chr1	40464455	40465055	601	ENSMUSG00000026070	ENSMUST00000167723	protein_coding	3' UTR	-497	Il18r1	interleukin 18 receptor 1 [Source:MGI Symbol;Acc:MGI:105383]	GO:0005515(protein binding);GO:0006954(inflammatory response);GO:0007165(signal transduction);GO:0016020(membrane);GO:0016021(integral component of membrane);GO:0016787(hydrolase activity);GO:0030101(natural killer cell activation);GO:0032729(positive regulation of interferon-gamma production);GO:0035655(interleukin-18-mediated signaling pathway);GO:0042007(interleukin-18 binding);GO:0042008(inte…	04060(Cytokine-cytokine receptor interaction);04668(TNF signaling pathway);05321(Inflammatory bowel disease (IBD))	1	600,	0	-23.1	-22	7.17
chr1	40495880	40500226	4347	ENSMUSG00000026068	ENSMUST00000027237	protein_coding	3' UTR	-15136	Il18rap	interleukin 18 receptor accessory protein [Source:MGI Symbol;Acc:MGI:1338888]	GO:0004908(interleukin-1 receptor activity);GO:0005515(protein binding);GO:0005886(plasma membrane);GO:0006954(inflammatory response);GO:0007165(signal transduction);GO:0008283(cell population proliferation);GO:0016020(membrane);GO:0016021(integral component of membrane);GO:0016787(hydrolase activity);GO:0032609(interferon-gamma production);GO:0032635(interleukin-6 production);GO:0035655(interleu…	04060(Cytokine-cytokine receptor interaction);05321(Inflammatory bowel disease (IBD))	2	27,1889,	0,2457	-325	-Inf	10.6
chr1	40500285	40500854	570	ENSMUSG00000026068	ENSMUST00000027237	protein_coding	3' UTR	-14508	Il18rap	interleukin 18 receptor accessory protein [Source:MGI Symbol;Acc:MGI:1338888]	GO:0004908(interleukin-1 receptor activity);GO:0005515(protein binding);GO:0005886(plasma membrane);GO:0006954(inflammatory response);GO:0007165(signal transduction);GO:0008283(cell population proliferation);GO:0016020(membrane);GO:0016021(integral component of membrane);GO:0016787(hydrolase activity);GO:0032609(interferon-gamma production);GO:0032635(interleukin-6 production);GO:0035655(interleu…	04060(Cytokine-cytokine receptor interaction);05321(Inflammatory bowel disease (IBD))	1	569,	0	-54	-52.7	5.75
chr1	40524363	40524984	622	ENSMUSG00000026068	ENSMUST00000159724	retained_intron	Exon (ENSMUST00000027237/ENSMUSG00000026068, exon 4 of 13)	8915	Il18rap	interleukin 18 receptor accessory protein [Source:MGI Symbol;Acc:MGI:1338888]	GO:0004908(interleukin-1 receptor activity);GO:0005515(protein binding);GO:0005886(plasma membrane);GO:0006954(inflammatory response);GO:0007165(signal transduction);GO:0008283(cell population proliferation);GO:0016020(membrane);GO:0016021(integral component of membrane);GO:0016787(hydrolase activity);GO:0032609(interferon-gamma production);GO:0032635(interleukin-6 production);GO:0035655(interleu…	04060(Cytokine-cytokine receptor interaction);05321(Inflammatory bowel disease (IBD))	2	19,191,	0,430	-19.2	-18.2	3.54
chr1	40548717	40549405	689	ENSMUSG00000026068	ENSMUST00000160468	retained_intron	3' UTR	7025	Il18rap	interleukin 18 receptor accessory protein [Source:MGI Symbol;Acc:MGI:1338888]	GO:0004908(interleukin-1 receptor activity);GO:0005515(protein binding);GO:0005886(plasma membrane);GO:0006954(inflammatory response);GO:0007165(signal transduction);GO:0008283(cell population proliferation);GO:0016020(membrane);GO:0016021(integral component of membrane);GO:0016787(hydrolase activity);GO:0032609(interferon-gamma production);GO:0032635(interleukin-6 production);GO:0035655(interleu…	04060(Cytokine-cytokine receptor interaction);05321(Inflammatory bowel disease (IBD))	1	688,	0	-233	-232	20.8
chr1	40629353	40630248	896	ENSMUSG00000026065	ENSMUST00000192454	retained_intron	3' UTR	385	Slc9a4	solute carrier family 9 (sodium/hydrogen exchanger), member 4 [Source:MGI Symbol;Acc:MGI:105074]	GO:0001696(gastric acid secretion);GO:0002064(epithelial cell development);GO:0005886(plasma membrane);GO:0006811(ion transport);GO:0006812(cation transport);GO:0006814(sodium ion transport);GO:0006885(regulation of pH);GO:0015297(antiporter activity);GO:0015299(solute:proton antiporter activity);GO:0015385(sodium:proton antiporter activity);GO:0015386(potassium:proton antiporter activity);GO:001…	04971(Gastric acid secretion)	1	895,	0	-35.6	-34.5	10.7
chr1	40767774	40768374	601	ENSMUSG00000103270	ENSMUST00000195134	antisense	3' UTR	-3011	Gm37915	predicted gene, 37915 [Source:MGI Symbol;Acc:MGI:5611143]	NA	NA	1	600,	0	-27.9	-26.8	56.8
chr1	40772311	40773269	959	ENSMUSG00000103270	ENSMUST00000195134	antisense	Exon (ENSMUST00000195134/ENSMUSG00000103270, exon 1 of 3)	926	Gm37915	predicted gene, 37915 [Source:MGI Symbol;Acc:MGI:5611143]	NA	NA	1	958,	0	-62.1	-60.8	15.5
chr1	40773597	40774017	421	ENSMUSG00000103270	ENSMUST00000195134	antisense	Exon (ENSMUST00000195134/ENSMUSG00000103270, exon 1 of 3)	2212	Gm37915	predicted gene, 37915 [Source:MGI Symbol;Acc:MGI:5611143]	NA	NA	1	420,	0	-22.3	-21.2	7.27
chr1	42699069	42699160	92	ENSMUSG00000045515	ENSMUST00000054883	protein_coding	3' UTR	3301	Pou3f3	POU domain, class 3, transcription factor 3 [Source:MGI Symbol;Acc:MGI:102564]	GO:0000122(negative regulation of transcription by RNA polymerase II);GO:0000981(DNA-binding transcription factor activity, RNA polymerase II-specific);GO:0001228(DNA-binding transcription activator activity, RNA polymerase II-specific);GO:0001822(kidney development);GO:0003677(DNA binding);GO:0003700(DNA-binding transcription factor activity);GO:0005515(protein binding);GO:0005634(nucleus);GO:00…	NA	1	91,	0	-1.83	-1.05	7.4
chr1	42699369	42699490	122	ENSMUSG00000045515	ENSMUST00000054883	protein_coding	3' UTR	3601	Pou3f3	POU domain, class 3, transcription factor 3 [Source:MGI Symbol;Acc:MGI:102564]	GO:0000122(negative regulation of transcription by RNA polymerase II);GO:0000981(DNA-binding transcription factor activity, RNA polymerase II-specific);GO:0001228(DNA-binding transcription activator activity, RNA polymerase II-specific);GO:0001822(kidney development);GO:0003677(DNA binding);GO:0003700(DNA-binding transcription factor activity);GO:0005515(protein binding);GO:0005634(nucleus);GO:00…	NA	1	121,	0	-3.39	-2.54	11.8
chr1	42898469	42898977	509	ENSMUSG00000060679	ENSMUST00000202358	retained_intron	Exon (ENSMUST00000057208/ENSMUSG00000060679, exon 8 of 11)	-4080	Mrps9	mitochondrial ribosomal protein S9 [Source:MGI Symbol;Acc:MGI:1916777]	GO:0003723(RNA binding);GO:0003735(structural constituent of ribosome);GO:0005730(nucleolus);GO:0005739(mitochondrion);GO:0005763(mitochondrial small ribosomal subunit);GO:0005840(ribosome);GO:0006412(translation);GO:0015935(small ribosomal subunit)	03010(Ribosome)	1	508,	0	-24.6	-23.4	7.37
chr1	43092825	43092944	120	ENSMUSG00000041878	ENSMUST00000039080	antisense	Exon (ENSMUST00000039080/ENSMUSG00000041878, exon 1 of 1)	237	8430432A02Rik	RIKEN cDNA 8430432A02 gene [Source:MGI Symbol;Acc:MGI:1918774]	NA	NA	1	119,	0	-2.13	-1.34	2.41
chr1	43111035	43113265	2231	ENSMUSG00000010290	ENSMUST00000010434	protein_coding	3' UTR	12325	AI597479	expressed sequence AI597479 [Source:MGI Symbol;Acc:MGI:2138299]	GO:0003674(molecular_function);GO:0008150(biological_process);GO:0048598(embryonic morphogenesis);GO:0072669(tRNA-splicing ligase complex)	NA	2	338,80,	0,2150	-28.4	-27.3	3.41
chr1	43554096	43569230	15135	ENSMUSG00000103945	ENSMUST00000193169	TEC	3' UTR	0	Gm38228	predicted gene, 38228 [Source:MGI Symbol;Acc:MGI:5611456]	NA	NA	2	486,83,	0,15051	-403	-Inf	6.16
chr1	43569528	43569977	450	ENSMUSG00000103945	ENSMUST00000193169	TEC	3' UTR	9255	Gm38228	predicted gene, 38228 [Source:MGI Symbol;Acc:MGI:5611456]	NA	NA	1	449,	0	-101	-99.5	5.68
chr1	43561388	43561477	90	ENSMUSG00000103945	ENSMUST00000193169	TEC	Exon (ENSMUST00000193169/ENSMUSG00000103945, exon 1 of 1)	1115	Gm38228	predicted gene, 38228 [Source:MGI Symbol;Acc:MGI:5611456]	NA	NA	1	89,	0	-2.5	-1.68	1.5
chr1	44002189	44002280	92	ENSMUSG00000041763	ENSMUST00000187115	retained_intron	3' UTR	1364	Tpp2	tripeptidyl peptidase II [Source:MGI Symbol;Acc:MGI:102724]	GO:0004177(aminopeptidase activity);GO:0004252(serine-type endopeptidase activity);GO:0005634(nucleus);GO:0005654(nucleoplasm);GO:0005737(cytoplasm);GO:0005829(cytosol);GO:0006508(proteolysis);GO:0008233(peptidase activity);GO:0008236(serine-type peptidase activity);GO:0008240(tripeptidyl-peptidase activity);GO:0016604(nuclear body);GO:0016787(hydrolase activity);GO:0042277(peptide binding);GO:00…	NA	1	91,	0	-4.78	-3.88	1.69
chr1	44002819	44002970	152	ENSMUSG00000041763	ENSMUST00000187115	retained_intron	3' UTR	1994	Tpp2	tripeptidyl peptidase II [Source:MGI Symbol;Acc:MGI:102724]	GO:0004177(aminopeptidase activity);GO:0004252(serine-type endopeptidase activity);GO:0005634(nucleus);GO:0005654(nucleoplasm);GO:0005737(cytoplasm);GO:0005829(cytosol);GO:0006508(proteolysis);GO:0008233(peptidase activity);GO:0008236(serine-type peptidase activity);GO:0008240(tripeptidyl-peptidase activity);GO:0016604(nuclear body);GO:0016787(hydrolase activity);GO:0042277(peptide binding);GO:00…	NA	1	151,	0	-3.52	-2.66	2.13
chr1	44118986	44119255	270	ENSMUSG00000041684	ENSMUST00000138521	processed_transcript	5' UTR	0	Bivm	basic, immunoglobulin-like variable motif containing [Source:MGI Symbol;Acc:MGI:2179809]	GO:0005634(nucleus);GO:0005737(cytoplasm)	NA	1	269,	0	-7.72	-6.76	4.61
chr1	44126276	44126725	450	ENSMUSG00000041684	ENSMUST00000129068	protein_coding	5' UTR	6297	Bivm	basic, immunoglobulin-like variable motif containing [Source:MGI Symbol;Acc:MGI:2179809]	GO:0005634(nucleus);GO:0005737(cytoplasm)	NA	1	449,	0	-32.6	-31.4	3.36
chr1	44138619	44143398	4780	ENSMUSG00000026048	ENSMUST00000188376	retained_intron	3' UTR	-4346	Ercc5	excision repair cross-complementing rodent repair deficiency, complementation group 5 [Source:MGI Symbol;Acc:MGI:103582]	GO:0003677(DNA binding);GO:0003697(single-stranded DNA binding);GO:0003824(catalytic activity);GO:0004518(nuclease activity);GO:0004519(endonuclease activity);GO:0005634(nucleus);GO:0006281(DNA repair);GO:0006289(nucleotide-excision repair);GO:0006974(cellular response to DNA damage stimulus);GO:0016787(hydrolase activity);GO:0016788(hydrolase activity, acting on ester bonds);GO:0046872(metal ion…	03420(Nucleotide excision repair)	3	40,97,550,	0,3158,4229	-264	-262	15
chr1	44166869	44167827	959	ENSMUSG00000026048	ENSMUST00000155862	retained_intron	Exon (ENSMUST00000027214/ENSMUSG00000026048, exon 8 of 15)	8039	Ercc5	excision repair cross-complementing rodent repair deficiency, complementation group 5 [Source:MGI Symbol;Acc:MGI:103582]	GO:0003677(DNA binding);GO:0003697(single-stranded DNA binding);GO:0003824(catalytic activity);GO:0004518(nuclease activity);GO:0004519(endonuclease activity);GO:0005634(nucleus);GO:0006281(DNA repair);GO:0006289(nucleotide-excision repair);GO:0006974(cellular response to DNA damage stimulus);GO:0016787(hydrolase activity);GO:0016788(hydrolase activity, acting on ester bonds);GO:0046872(metal ion…	03420(Nucleotide excision repair)	1	958,	0	-289	-287	8.76
chr1	44179182	44181200	2019	ENSMUSG00000026048	ENSMUST00000155862	retained_intron	3' UTR	20352	Ercc5	excision repair cross-complementing rodent repair deficiency, complementation group 5 [Source:MGI Symbol;Acc:MGI:103582]	GO:0003677(DNA binding);GO:0003697(single-stranded DNA binding);GO:0003824(catalytic activity);GO:0004518(nuclease activity);GO:0004519(endonuclease activity);GO:0005634(nucleus);GO:0006281(DNA repair);GO:0006289(nucleotide-excision repair);GO:0006974(cellular response to DNA damage stimulus);GO:0016787(hydrolase activity);GO:0016788(hydrolase activity, acting on ester bonds);GO:0046872(metal ion…	03420(Nucleotide excision repair)	2	49,670,	0,1348	-77	-75.6	28.6
chr1	44644398	44644638	241	ENSMUSG00000089877	ENSMUST00000160955	processed_pseudogene	Exon (ENSMUST00000160955/ENSMUSG00000089877, exon 1 of 1)	119	Gm16102	predicted gene 16102 [Source:MGI Symbol;Acc:MGI:3802041]	NA	NA	1	240,	0	-4.35	-3.47	2.52
chr1	45315793	45316063	271	ENSMUSG00000105211	ENSMUST00000198698	miRNA	Exon (ENSMUST00000189818/ENSMUSG00000026043, exon 2 of 2)	4120	Gm47302	predicted gene, 47302 [Source:MGI Symbol;Acc:MGI:6096169]	NA	NA	1	270,	0	-21.6	-20.5	4.98
chr1	46137555	46139773	2219	ENSMUSG00000041144	ENSMUST00000190792	retained_intron	Exon (ENSMUST00000069293/ENSMUSG00000041144, exon 18 of 66)	-4924	Dnah7b	dynein, axonemal, heavy chain 7B [Source:MGI Symbol;Acc:MGI:2684953]	GO:0000166(nucleotide binding);GO:0003341(cilium movement);GO:0003774(motor activity);GO:0003777(microtubule motor activity);GO:0005509(calcium ion binding);GO:0005524(ATP binding);GO:0005737(cytoplasm);GO:0005829(cytosol);GO:0005856(cytoskeleton);GO:0005858(axonemal dynein complex);GO:0005874(microtubule);GO:0005929(cilium);GO:0007018(microtubule-based movement);GO:0008569(ATP-dependent microtub…	05016(Huntington disease)	2	3,268,	0,1950	-9.94	-8.96	2.73
chr1	46233675	46233915	241	ENSMUSG00000041144	ENSMUST00000187548	retained_intron	Exon (ENSMUST00000069293/ENSMUSG00000041144, exon 42 of 66)	-1333	Dnah7b	dynein, axonemal, heavy chain 7B [Source:MGI Symbol;Acc:MGI:2684953]	GO:0000166(nucleotide binding);GO:0003341(cilium movement);GO:0003774(motor activity);GO:0003777(microtubule motor activity);GO:0005509(calcium ion binding);GO:0005524(ATP binding);GO:0005737(cytoplasm);GO:0005829(cytosol);GO:0005856(cytoskeleton);GO:0005858(axonemal dynein complex);GO:0005874(microtubule);GO:0005929(cilium);GO:0007018(microtubule-based movement);GO:0008569(ATP-dependent microtub…	05016(Huntington disease)	1	240,	0	-5.77	-4.85	7.73
chr1	46240806	46240897	92	ENSMUSG00000041144	ENSMUST00000187548	retained_intron	Exon (ENSMUST00000069293/ENSMUSG00000041144, exon 44 of 66)	5558	Dnah7b	dynein, axonemal, heavy chain 7B [Source:MGI Symbol;Acc:MGI:2684953]	GO:0000166(nucleotide binding);GO:0003341(cilium movement);GO:0003774(motor activity);GO:0003777(microtubule motor activity);GO:0005509(calcium ion binding);GO:0005524(ATP binding);GO:0005737(cytoplasm);GO:0005829(cytosol);GO:0005856(cytoskeleton);GO:0005858(axonemal dynein complex);GO:0005874(microtubule);GO:0005929(cilium);GO:0007018(microtubule-based movement);GO:0008569(ATP-dependent microtub…	05016(Huntington disease)	1	91,	0	-2.31	-1.5	3.26
chr1	46271106	46276967	5862	ENSMUSG00000041144	ENSMUST00000187548	retained_intron	Exon (ENSMUST00000069293/ENSMUSG00000041144, exon 50 of 66)	35858	Dnah7b	dynein, axonemal, heavy chain 7B [Source:MGI Symbol;Acc:MGI:2684953]	GO:0000166(nucleotide binding);GO:0003341(cilium movement);GO:0003774(motor activity);GO:0003777(microtubule motor activity);GO:0005509(calcium ion binding);GO:0005524(ATP binding);GO:0005737(cytoplasm);GO:0005829(cytosol);GO:0005856(cytoskeleton);GO:0005858(axonemal dynein complex);GO:0005874(microtubule);GO:0005929(cilium);GO:0007018(microtubule-based movement);GO:0008569(ATP-dependent microtub…	05016(Huntington disease)	2	84,7,	0,5854	-4.34	-3.46	15.3
chr1	46530544	46532952	2409	ENSMUSG00000101337	ENSMUST00000178395	protein_coding	Exon (ENSMUST00000189749/ENSMUSG00000101337, exon 17 of 65)	-76009	Dnah7c	dynein, axonemal, heavy chain 7C [Source:MGI Symbol;Acc:MGI:3639762]	GO:0000166(nucleotide binding);GO:0003341(cilium movement);GO:0003774(motor activity);GO:0003777(microtubule motor activity);GO:0005509(calcium ion binding);GO:0005524(ATP binding);GO:0005737(cytoplasm);GO:0005829(cytosol);GO:0005856(cytoskeleton);GO:0005858(axonemal dynein complex);GO:0005874(microtubule);GO:0005929(cilium);GO:0007018(microtubule-based movement);GO:0008569(ATP-dependent microtub…	05016(Huntington disease)	2	101,379,	0,2029	-45.5	-44.3	6.78
chr1	46665625	46665746	122	ENSMUSG00000101337	ENSMUST00000187094	processed_transcript	Exon (ENSMUST00000189749/ENSMUSG00000101337, exon 41 of 65)	11620	Dnah7c	dynein, axonemal, heavy chain 7C [Source:MGI Symbol;Acc:MGI:3639762]	GO:0000166(nucleotide binding);GO:0003341(cilium movement);GO:0003774(motor activity);GO:0003777(microtubule motor activity);GO:0005509(calcium ion binding);GO:0005524(ATP binding);GO:0005737(cytoplasm);GO:0005829(cytosol);GO:0005856(cytoskeleton);GO:0005858(axonemal dynein complex);GO:0005874(microtubule);GO:0005929(cilium);GO:0007018(microtubule-based movement);GO:0008569(ATP-dependent microtub…	05016(Huntington disease)	1	121,	0	-4.74	-3.85	5.13
chr1	51185563	51185683	121	ENSMUSG00000099625	ENSMUST00000190705	lincRNA	3' UTR	-9538	Gm29325	predicted gene 29325 [Source:MGI Symbol;Acc:MGI:5580031]	NA	NA	1	120,	0	-4.35	-3.46	5.92
chr1	51300773	51302331	1559	ENSMUSG00000045954	ENSMUST00000051572	protein_coding	3' UTR	11647	Cavin2	caveolae associated 2 [Source:MGI Symbol;Acc:MGI:99513]	GO:0001786(phosphatidylserine binding);GO:0005080(protein kinase C binding);GO:0005515(protein binding);GO:0005654(nucleoplasm);GO:0005737(cytoplasm);GO:0005829(cytosol);GO:0005886(plasma membrane);GO:0005901(caveola);GO:0008289(lipid binding);GO:0016020(membrane);GO:0045121(membrane raft);GO:0045944(positive regulation of transcription by RNA polymerase II);GO:0097320(plasma membrane tubulation)	NA	1	1558,	0	-19900	-Inf	20.7
chr1	51302480	51302960	481	ENSMUSG00000045954	ENSMUST00000051572	protein_coding	3' UTR	13354	Cavin2	caveolae associated 2 [Source:MGI Symbol;Acc:MGI:99513]	GO:0001786(phosphatidylserine binding);GO:0005080(protein kinase C binding);GO:0005515(protein binding);GO:0005654(nucleoplasm);GO:0005737(cytoplasm);GO:0005829(cytosol);GO:0005886(plasma membrane);GO:0005901(caveola);GO:0008289(lipid binding);GO:0016020(membrane);GO:0045121(membrane raft);GO:0045944(positive regulation of transcription by RNA polymerase II);GO:0097320(plasma membrane tubulation)	NA	1	480,	0	-102	-100	1.91
chr1	52106980	52107189	210	ENSMUSG00000062939	ENSMUST00000187554	retained_intron	3' UTR	1531	Stat4	signal transducer and activator of transcription 4 [Source:MGI Symbol;Acc:MGI:103062]	GO:0003677(DNA binding);GO:0003700(DNA-binding transcription factor activity);GO:0005634(nucleus);GO:0005737(cytoplasm);GO:0006355(regulation of transcription, DNA-templated);GO:0007165(signal transduction);GO:0019221(cytokine-mediated signaling pathway);GO:0042802(identical protein binding);GO:0045944(positive regulation of transcription by RNA polymerase II)	04217(Necroptosis);04630(Jak-STAT signaling pathway);04658(Th1 and Th2 cell differentiation);05161(Hepatitis B);05200(Pathways in cancer);05321(Inflammatory bowel disease (IBD))	1	209,	0	-7	-6.06	9.62
chr1	52159316	52159977	662	ENSMUSG00000026104	ENSMUST00000189336	nonsense_mediated_decay	3' UTR	7063	Stat1	signal transducer and activator of transcription 1 [Source:MGI Symbol;Acc:MGI:103063]	GO:0000790(nuclear chromatin);GO:0000978(RNA polymerase II cis-regulatory region sequence-specific DNA binding);GO:0000979(RNA polymerase II core promoter sequence-specific DNA binding);GO:0000981(DNA-binding transcription factor activity, RNA polymerase II-specific);GO:0001937(negative regulation of endothelial cell proliferation);GO:0002230(positive regulation of defense response to virus by ho…	04062(Chemokine signaling pathway);04217(Necroptosis);04380(Osteoclast differentiation);04620(Toll-like receptor signaling pathway);04621(NOD-like receptor signaling pathway);04625(C-type lectin receptor signaling pathway);04630(Jak-STAT signaling pathway);04658(Th1 and Th2 cell differentiation);04659(Th17 cell differentiation);04917(Prolactin signaling pathway);04919(Thyroid hormone signaling pa…	1	661,	0	-279	-277	11.2
chr1	52522585	52522701	117	ENSMUSG00000100120	ENSMUST00000189527	lincRNA	Exon (ENSMUST00000191424/ENSMUSG00000101501, exon 1 of 1)	-201	Gm553	predicted gene 553 [Source:MGI Symbol;Acc:MGI:2685399]	NA	NA	1	116,	0	-2.91	-2.08	3.75
chr1	52522901	52523106	206	ENSMUSG00000100120	ENSMUST00000189527	lincRNA	Exon (ENSMUST00000189527/ENSMUSG00000100120, exon 1 of 5)	0	Gm553	predicted gene 553 [Source:MGI Symbol;Acc:MGI:2685399]	NA	NA	1	205,	0	-8.95	-7.98	29.1
chr1	52585012	52585101	90	ENSMUSG00000100007	ENSMUST00000179821	processed_pseudogene	Exon (ENSMUST00000179821/ENSMUSG00000100007, exon 1 of 1)	494	Gm5527	predicted gene 5527 [Source:MGI Symbol;Acc:MGI:3646585]	NA	NA	1	89,	0	-4.02	-3.15	14.3
chr1	52648800	52650300	1501	ENSMUSG00000043015	ENSMUST00000191076	retained_intron	3' UTR	3619	Nemp2	nuclear envelope integral membrane protein 2 [Source:MGI Symbol;Acc:MGI:2444113]	GO:0003674(molecular_function);GO:0005634(nucleus);GO:0005635(nuclear envelope);GO:0005637(nuclear inner membrane);GO:0008150(biological_process);GO:0016020(membrane);GO:0016021(integral component of membrane)	NA	2	126,595,	0,905	-214	-212	13.8
chr1	52920355	52920686	332	ENSMUSG00000041426	ENSMUST00000162609	retained_intron	3' UTR	17722	Hibch	3-hydroxyisobutyryl-Coenzyme A hydrolase [Source:MGI Symbol;Acc:MGI:1923792]	GO:0003860(3-hydroxyisobutyryl-CoA hydrolase activity);GO:0005739(mitochondrion);GO:0006574(valine catabolic process);GO:0009083(branched-chain amino acid catabolic process);GO:0016787(hydrolase activity)	00280(Valine, leucine and isoleucine degradation);00410(beta-Alanine metabolism);00640(Propanoate metabolism)	1	331,	0	-13.8	-12.8	4.02
chr1	53314920	53315011	92	ENSMUSG00000026096	ENSMUST00000135614	nonsense_mediated_decay	Exon (ENSMUST00000190734/ENSMUSG00000100679, exon 4 of 5)	1247	Osgepl1	O-sialoglycoprotein endopeptidase-like 1 [Source:MGI Symbol;Acc:MGI:1919335]	GO:0000408(EKC/KEOPS complex);GO:0002949(tRNA threonylcarbamoyladenosine modification);GO:0004222(metalloendopeptidase activity);GO:0005739(mitochondrion);GO:0008033(tRNA processing);GO:0016740(transferase activity);GO:0016746(transferase activity, transferring acyl groups);GO:0016747(transferase activity, transferring acyl groups other than amino-acyl groups);GO:0046872(metal ion binding);GO:006…	NA	1	91,	0	-3.71	-2.84	2.14
chr1	53316209	53316390	182	ENSMUSG00000026096	ENSMUST00000135614	nonsense_mediated_decay	Exon (ENSMUST00000153939/ENSMUSG00000026096, exon 2 of 2)	2536	Osgepl1	O-sialoglycoprotein endopeptidase-like 1 [Source:MGI Symbol;Acc:MGI:1919335]	GO:0000408(EKC/KEOPS complex);GO:0002949(tRNA threonylcarbamoyladenosine modification);GO:0004222(metalloendopeptidase activity);GO:0005739(mitochondrion);GO:0008033(tRNA processing);GO:0016740(transferase activity);GO:0016746(transferase activity, transferring acyl groups);GO:0016747(transferase activity, transferring acyl groups other than amino-acyl groups);GO:0046872(metal ion binding);GO:006…	NA	1	181,	0	-5.03	-4.13	2
chr1	55071746	55072165	420	ENSMUSG00000101122	ENSMUST00000190239	processed_pseudogene	3' UTR	5482	Gm17971	predicted gene, 17971 [Source:MGI Symbol;Acc:MGI:5010156]	NA	NA	1	419,	0	-91.9	-90.5	3.2
chr1	55226280	55228623	2344	ENSMUSG00000025978	ENSMUST00000027121	protein_coding	Exon (ENSMUST00000181563/ENSMUSG00000097649, exon 1 of 3)	0	Rftn2	raftlin family member 2 [Source:MGI Symbol;Acc:MGI:1921263]	GO:0003674(molecular_function);GO:0005886(plasma membrane);GO:0016020(membrane);GO:0033227(dsRNA transport);GO:0043330(response to exogenous dsRNA)	NA	2	470,128,	0,2215	-158	-156	8.96
chr1	55237925	55239214	1290	ENSMUSG00000046994	ENSMUST00000061334	protein_coding	3' UTR	748	Mars2	methionine-tRNA synthetase 2 (mitochondrial) [Source:MGI Symbol;Acc:MGI:2444136]	GO:0000166(nucleotide binding);GO:0004812(aminoacyl-tRNA ligase activity);GO:0004825(methionine-tRNA ligase activity);GO:0005524(ATP binding);GO:0005739(mitochondrion);GO:0005759(mitochondrial matrix);GO:0006412(translation);GO:0006418(tRNA aminoacylation for protein translation);GO:0006431(methionyl-tRNA aminoacylation);GO:0016874(ligase activity)	00450(Selenocompound metabolism);00970(Aminoacyl-tRNA biosynthesis)	1	1289,	0	-Inf	-Inf	45.9
chr1	55695844	55696684	841	ENSMUSG00000038349	ENSMUST00000187059	processed_transcript	Exon (ENSMUST00000042986/ENSMUSG00000038349, exon 2 of 6)	-5341	Plcl1	phospholipase C-like 1 [Source:MGI Symbol;Acc:MGI:3036262]	GO:0004435(phosphatidylinositol phospholipase C activity);GO:0005737(cytoplasm);GO:0005886(plasma membrane);GO:0006629(lipid metabolic process);GO:0007165(signal transduction);GO:0007214(gamma-aminobutyric acid signaling pathway);GO:0008081(phosphoric diester hydrolase activity);GO:0032228(regulation of synaptic transmission, GABAergic);GO:0033135(regulation of peptidyl-serine phosphorylation);GO…	04727(GABAergic synapse)	1	840,	0	-147	-145	9.89
chr1	55697043	55698063	1021	ENSMUSG00000038349	ENSMUST00000187059	processed_transcript	Exon (ENSMUST00000042986/ENSMUSG00000038349, exon 2 of 6)	-3962	Plcl1	phospholipase C-like 1 [Source:MGI Symbol;Acc:MGI:3036262]	GO:0004435(phosphatidylinositol phospholipase C activity);GO:0005737(cytoplasm);GO:0005886(plasma membrane);GO:0006629(lipid metabolic process);GO:0007165(signal transduction);GO:0007214(gamma-aminobutyric acid signaling pathway);GO:0008081(phosphoric diester hydrolase activity);GO:0032228(regulation of synaptic transmission, GABAergic);GO:0033135(regulation of peptidyl-serine phosphorylation);GO…	04727(GABAergic synapse)	1	1020,	0	-133	-132	12.4
chr1	56971680	56972391	712	ENSMUSG00000038331	ENSMUST00000114415	protein_coding	Exon (ENSMUST00000135238/ENSMUSG00000087022, exon 1 of 2)	0	Satb2	special AT-rich sequence binding protein 2 [Source:MGI Symbol;Acc:MGI:2679336]	GO:0000118(histone deacetylase complex);GO:0000122(negative regulation of transcription by RNA polymerase II);GO:0000790(nuclear chromatin);GO:0000977(RNA polymerase II regulatory region sequence-specific DNA binding);GO:0000978(RNA polymerase II cis-regulatory region sequence-specific DNA binding);GO:0001227(DNA-binding transcription repressor activity, RNA polymerase II-specific);GO:0001228(DNA…	NA	2	91,60,	0,651	-3.22	-2.38	11.8
chr1	56973258	56973439	182	ENSMUSG00000087022	ENSMUST00000195462	TEC	Exon (ENSMUST00000187927/ENSMUSG00000087022, exon 2 of 2)	926	9130024F11Rik	RIKEN cDNA 9130024F11 gene [Source:MGI Symbol;Acc:MGI:1926150]	NA	NA	1	181,	0	-4.18	-3.3	14.8
chr1	57377888	57379769	1882	ENSMUSG00000038323	ENSMUST00000187255	processed_transcript	Exon (ENSMUST00000042734/ENSMUSG00000038323, exon 1 of 2)	248	1700066M21Rik	RIKEN cDNA 1700066M21 gene [Source:MGI Symbol;Acc:MGI:1920717]	GO:0003674(molecular_function);GO:0005575(cellular_component);GO:0005576(extracellular region);GO:0008150(biological_process)	NA	2	58,63,	0,1818	-5.68	-4.77	5.18
chr1	57382757	57383626	870	ENSMUSG00000038323	ENSMUST00000187255	processed_transcript	3' UTR	5117	1700066M21Rik	RIKEN cDNA 1700066M21 gene [Source:MGI Symbol;Acc:MGI:1920717]	GO:0003674(molecular_function);GO:0005575(cellular_component);GO:0005576(extracellular region);GO:0008150(biological_process)	NA	1	869,	0	-165	-163	28
chr1	57406686	57406867	182	ENSMUSG00000025971	ENSMUST00000185709	retained_intron	5' UTR	0	Maip1	matrix AAA peptidase interacting protein 1 [Source:MGI Symbol;Acc:MGI:1915365]	GO:0005739(mitochondrion);GO:0005743(mitochondrial inner membrane);GO:0005759(mitochondrial matrix);GO:0007007(inner mitochondrial membrane organization);GO:0032979(protein insertion into mitochondrial inner membrane from matrix);GO:0036444(calcium import into the mitochondrion);GO:0043022(ribosome binding);GO:0051204(protein insertion into mitochondrial membrane);GO:0051560(mitochondrial calcium…	NA	1	181,	0	-6.82	-5.88	4.44
chr1	57416544	57416695	152	ENSMUSG00000025971	ENSMUST00000185709	retained_intron	3' UTR	9785	Maip1	matrix AAA peptidase interacting protein 1 [Source:MGI Symbol;Acc:MGI:1915365]	GO:0005739(mitochondrion);GO:0005743(mitochondrial inner membrane);GO:0005759(mitochondrial matrix);GO:0007007(inner mitochondrial membrane organization);GO:0032979(protein insertion into mitochondrial inner membrane from matrix);GO:0036444(calcium import into the mitochondrion);GO:0043022(ribosome binding);GO:0051204(protein insertion into mitochondrial membrane);GO:0051560(mitochondrial calcium…	NA	1	151,	0	-3.07	-2.22	11.4
chr1	57885722	57885932	211	ENSMUSG00000038305	ENSMUST00000164353	retained_intron	5' UTR	-16139	Spats2l	spermatogenesis associated, serine-rich 2-like [Source:MGI Symbol;Acc:MGI:1914448]	GO:0005515(protein binding);GO:0005634(nucleus);GO:0005654(nucleoplasm);GO:0005730(nucleolus);GO:0005737(cytoplasm);GO:0005829(cytosol);GO:0008150(biological_process);GO:0032991(protein-containing complex)	NA	1	210,	0	-8.38	-7.42	2.74
chr1	57946331	57946391	61	ENSMUSG00000038305	ENSMUST00000164353	retained_intron	Exon (ENSMUST00000163239/ENSMUSG00000038305, exon 12 of 12)	44260	Spats2l	spermatogenesis associated, serine-rich 2-like [Source:MGI Symbol;Acc:MGI:1914448]	GO:0005515(protein binding);GO:0005634(nucleus);GO:0005654(nucleoplasm);GO:0005730(nucleolus);GO:0005737(cytoplasm);GO:0005829(cytosol);GO:0008150(biological_process);GO:0032991(protein-containing complex)	NA	1	60,	0	-3.23	-2.39	1.83
chr1	58016200	58016501	302	ENSMUSG00000026039	ENSMUST00000190746	retained_intron	Exon (ENSMUST00000027202/ENSMUSG00000026039, exon 7 of 9)	-6215	Sgo2a	shugoshin 2A [Source:MGI Symbol;Acc:MGI:1098767]	GO:0000070(mitotic sister chromatid segregation);GO:0000775(chromosome, centromeric region);GO:0000776(kinetochore);GO:0000777(condensed chromosome kinetochore);GO:0000779(condensed chromosome, centromeric region);GO:0000780(condensed nuclear chromosome, centromeric region);GO:0005515(protein binding);GO:0005634(nucleus);GO:0005654(nucleoplasm);GO:0005694(chromosome);GO:0007049(cell cycle);GO:000…	NA	1	301,	0	-6.63	-5.69	16.3
chr1	58016769	58017489	721	ENSMUSG00000026039	ENSMUST00000190746	retained_intron	Exon (ENSMUST00000027202/ENSMUSG00000026039, exon 7 of 9)	-5227	Sgo2a	shugoshin 2A [Source:MGI Symbol;Acc:MGI:1098767]	GO:0000070(mitotic sister chromatid segregation);GO:0000775(chromosome, centromeric region);GO:0000776(kinetochore);GO:0000777(condensed chromosome kinetochore);GO:0000779(condensed chromosome, centromeric region);GO:0000780(condensed nuclear chromosome, centromeric region);GO:0005515(protein binding);GO:0005634(nucleus);GO:0005654(nucleoplasm);GO:0005694(chromosome);GO:0007049(cell cycle);GO:000…	NA	1	720,	0	-7.46	-6.51	24.7
chr1	58017697	58017848	152	ENSMUSG00000026039	ENSMUST00000190746	retained_intron	Exon (ENSMUST00000027202/ENSMUSG00000026039, exon 7 of 9)	-4868	Sgo2a	shugoshin 2A [Source:MGI Symbol;Acc:MGI:1098767]	GO:0000070(mitotic sister chromatid segregation);GO:0000775(chromosome, centromeric region);GO:0000776(kinetochore);GO:0000777(condensed chromosome kinetochore);GO:0000779(condensed chromosome, centromeric region);GO:0000780(condensed nuclear chromosome, centromeric region);GO:0005515(protein binding);GO:0005634(nucleus);GO:0005654(nucleoplasm);GO:0005694(chromosome);GO:0007049(cell cycle);GO:000…	NA	1	151,	0	-3.7	-2.84	13.3
chr1	58118694	58118994	301	ENSMUSG00000064294	ENSMUST00000162011	protein_coding	Exon (ENSMUST00000040999/ENSMUSG00000064294, exon 3 of 35)	5508	Aox3	aldehyde oxidase 3 [Source:MGI Symbol;Acc:MGI:1918974]	GO:0004031(aldehyde oxidase activity);GO:0004854(xanthine dehydrogenase activity);GO:0005506(iron ion binding);GO:0005737(cytoplasm);GO:0005829(cytosol);GO:0009055(electron transfer activity);GO:0009115(xanthine catabolic process);GO:0016020(membrane);GO:0016021(integral component of membrane);GO:0016491(oxidoreductase activity);GO:0017144(drug metabolic process);GO:0022900(electron transport cha…	00280(Valine, leucine and isoleucine degradation);00350(Tyrosine metabolism);00380(Tryptophan metabolism);00750(Vitamin B6 metabolism);00760(Nicotinate and nicotinamide metabolism);00830(Retinol metabolism);00982(Drug metabolism - cytochrome P450);04630(Jak-STAT signaling pathway)	1	300,	0	-129	-128	7.79
chr1	58445600	58447887	2288	ENSMUSG00000026036	ENSMUST00000129759	nonsense_mediated_decay	5' UTR	0	Nif3l1	Ngg1 interacting factor 3-like 1 (S. pombe) [Source:MGI Symbol;Acc:MGI:1929485]	GO:0005515(protein binding);GO:0005634(nucleus);GO:0005737(cytoplasm);GO:0005739(mitochondrion);GO:0008134(transcription factor binding);GO:0030182(neuron differentiation);GO:0042802(identical protein binding);GO:0045893(positive regulation of transcription, DNA-templated);GO:1903507(negative regulation of nucleic acid-templated transcription)	NA	4	34,57,102,257,	0,128,1844,2030	-28.3	-27.1	3.89
chr1	58457802	58462159	4358	ENSMUSG00000026036	ENSMUST00000188295	retained_intron	3' UTR	117	Nif3l1	Ngg1 interacting factor 3-like 1 (S. pombe) [Source:MGI Symbol;Acc:MGI:1929485]	GO:0005515(protein binding);GO:0005634(nucleus);GO:0005737(cytoplasm);GO:0005739(mitochondrion);GO:0008134(transcription factor binding);GO:0030182(neuron differentiation);GO:0042802(identical protein binding);GO:0045893(positive regulation of transcription, DNA-templated);GO:1903507(negative regulation of nucleic acid-templated transcription)	NA	2	61,1019,	0,3338	-154	-152	10.2
chr1	58655538	58655831	294	ENSMUSG00000102059	ENSMUST00000188643	transcribed_unprocessed_pseudogene	Exon (ENSMUST00000185352/ENSMUSG00000102059, exon 2 of 2)	593	Gm20257	predicted gene, 20257 [Source:MGI Symbol;Acc:MGI:5012442]	NA	NA	1	293,	0	-23.6	-22.4	42.4
chr1	58726360	58726720	361	ENSMUSG00000026031	ENSMUST00000123032	processed_transcript	5' UTR	-3832	Cflar	CASP8 and FADD-like apoptosis regulator [Source:MGI Symbol;Acc:MGI:1336166]	GO:0001666(response to hypoxia);GO:0002020(protease binding);GO:0004197(cysteine-type endopeptidase activity);GO:0005123(death receptor binding);GO:0005515(protein binding);GO:0005737(cytoplasm);GO:0006508(proteolysis);GO:0006915(apoptotic process);GO:0006919(activation of cysteine-type endopeptidase activity involved in apoptotic process);GO:0007519(skeletal muscle tissue development);GO:0008047…	04064(NF-kappa B signaling pathway);04140(Autophagy - animal);04210(Apoptosis);04217(Necroptosis);04668(TNF signaling pathway);05142(Chagas disease (American trypanosomiasis));05160(Hepatitis C)	1	360,	0	-172	-170	4.78
chr1	58740964	58754002	13039	ENSMUSG00000026031	ENSMUST00000123032	processed_transcript	3' UTR	10412	Cflar	CASP8 and FADD-like apoptosis regulator [Source:MGI Symbol;Acc:MGI:1336166]	GO:0001666(response to hypoxia);GO:0002020(protease binding);GO:0004197(cysteine-type endopeptidase activity);GO:0005123(death receptor binding);GO:0005515(protein binding);GO:0005737(cytoplasm);GO:0006508(proteolysis);GO:0006915(apoptotic process);GO:0006919(activation of cysteine-type endopeptidase activity involved in apoptotic process);GO:0007519(skeletal muscle tissue development);GO:0008047…	04064(NF-kappa B signaling pathway);04140(Autophagy - animal);04210(Apoptosis);04217(Necroptosis);04668(TNF signaling pathway);05142(Chagas disease (American trypanosomiasis));05160(Hepatitis C)	3	82,508,219,	0,11374,12819	-1980	-Inf	9.54
chr1	58754990	58755260	271	ENSMUSG00000026031	ENSMUST00000123032	processed_transcript	3' UTR	24438	Cflar	CASP8 and FADD-like apoptosis regulator [Source:MGI Symbol;Acc:MGI:1336166]	GO:0001666(response to hypoxia);GO:0002020(protease binding);GO:0004197(cysteine-type endopeptidase activity);GO:0005123(death receptor binding);GO:0005515(protein binding);GO:0005737(cytoplasm);GO:0006508(proteolysis);GO:0006915(apoptotic process);GO:0006919(activation of cysteine-type endopeptidase activity involved in apoptotic process);GO:0007519(skeletal muscle tissue development);GO:0008047…	04064(NF-kappa B signaling pathway);04140(Autophagy - animal);04210(Apoptosis);04217(Necroptosis);04668(TNF signaling pathway);05142(Chagas disease (American trypanosomiasis));05160(Hepatitis C)	1	270,	0	-22.2	-21.1	2.75
chr1	58756337	58756937	601	ENSMUSG00000026031	ENSMUST00000123032	processed_transcript	3' UTR	25785	Cflar	CASP8 and FADD-like apoptosis regulator [Source:MGI Symbol;Acc:MGI:1336166]	GO:0001666(response to hypoxia);GO:0002020(protease binding);GO:0004197(cysteine-type endopeptidase activity);GO:0005123(death receptor binding);GO:0005515(protein binding);GO:0005737(cytoplasm);GO:0006508(proteolysis);GO:0006915(apoptotic process);GO:0006919(activation of cysteine-type endopeptidase activity involved in apoptotic process);GO:0007519(skeletal muscle tissue development);GO:0008047…	04064(NF-kappa B signaling pathway);04140(Autophagy - animal);04210(Apoptosis);04217(Necroptosis);04668(TNF signaling pathway);05142(Chagas disease (American trypanosomiasis));05160(Hepatitis C)	1	600,	0	-93.2	-91.7	3.43
chr1	58833756	58846668	12913	ENSMUSG00000026029	ENSMUST00000190213	protein_coding	Exon (ENSMUST00000027189/ENSMUSG00000026029, exon 7 of 9)	31103	Casp8	caspase 8 [Source:MGI Symbol;Acc:MGI:1261423]	GO:0001525(angiogenesis);GO:0001841(neural tube formation);GO:0004175(endopeptidase activity);GO:0004197(cysteine-type endopeptidase activity);GO:0005123(death receptor binding);GO:0005164(tumor necrosis factor receptor binding);GO:0005515(protein binding);GO:0005634(nucleus);GO:0005654(nucleoplasm);GO:0005737(cytoplasm);GO:0005739(mitochondrion);GO:0005829(cytosol);GO:0005886(plasma membrane);GO…	01524(Platinum drug resistance);04115(p53 signaling pathway);04210(Apoptosis);04215(Apoptosis - multiple species);04217(Necroptosis);04620(Toll-like receptor signaling pathway);04621(NOD-like receptor signaling pathway);04622(RIG-I-like receptor signaling pathway);04625(C-type lectin receptor signaling pathway);04657(IL-17 signaling pathway);04668(TNF signaling pathway);04932(Non-alcoholic fatty …	3	18,502,47,	0,10587,12865	-53.6	-52.3	3.52
chr1	58846906	58847026	121	ENSMUSG00000026029	ENSMUST00000190213	protein_coding	3' UTR	44253	Casp8	caspase 8 [Source:MGI Symbol;Acc:MGI:1261423]	GO:0001525(angiogenesis);GO:0001841(neural tube formation);GO:0004175(endopeptidase activity);GO:0004197(cysteine-type endopeptidase activity);GO:0005123(death receptor binding);GO:0005164(tumor necrosis factor receptor binding);GO:0005515(protein binding);GO:0005634(nucleus);GO:0005654(nucleoplasm);GO:0005737(cytoplasm);GO:0005739(mitochondrion);GO:0005829(cytosol);GO:0005886(plasma membrane);GO…	01524(Platinum drug resistance);04115(p53 signaling pathway);04210(Apoptosis);04215(Apoptosis - multiple species);04217(Necroptosis);04620(Toll-like receptor signaling pathway);04621(NOD-like receptor signaling pathway);04622(RIG-I-like receptor signaling pathway);04625(C-type lectin receptor signaling pathway);04657(IL-17 signaling pathway);04668(TNF signaling pathway);04932(Non-alcoholic fatty …	1	120,	0	-7.76	-6.8	1.8
chr1	58800521	58800581	61	ENSMUSG00000026029	ENSMUST00000165549	protein_coding	Exon (ENSMUST00000194726/ENSMUSG00000102719, exon 1 of 1)	-1921	Casp8	caspase 8 [Source:MGI Symbol;Acc:MGI:1261423]	GO:0001525(angiogenesis);GO:0001841(neural tube formation);GO:0004175(endopeptidase activity);GO:0004197(cysteine-type endopeptidase activity);GO:0005123(death receptor binding);GO:0005164(tumor necrosis factor receptor binding);GO:0005515(protein binding);GO:0005634(nucleus);GO:0005654(nucleoplasm);GO:0005737(cytoplasm);GO:0005739(mitochondrion);GO:0005829(cytosol);GO:0005886(plasma membrane);GO…	01524(Platinum drug resistance);04115(p53 signaling pathway);04210(Apoptosis);04215(Apoptosis - multiple species);04217(Necroptosis);04620(Toll-like receptor signaling pathway);04621(NOD-like receptor signaling pathway);04622(RIG-I-like receptor signaling pathway);04625(C-type lectin receptor signaling pathway);04657(IL-17 signaling pathway);04668(TNF signaling pathway);04932(Non-alcoholic fatty …	1	60,	0	-1.88	-1.09	1.62
chr1	59119952	59120222	271	ENSMUSG00000038079	ENSMUST00000094917	protein_coding	Exon (ENSMUST00000180570/ENSMUSG00000097573, exon 1 of 1)	0	Tmem237	transmembrane protein 237 [Source:MGI Symbol;Acc:MGI:2138365]	GO:0005515(protein binding);GO:0005929(cilium);GO:0016020(membrane);GO:0016021(integral component of membrane);GO:0030030(cell projection organization);GO:0030111(regulation of Wnt signaling pathway);GO:0032391(photoreceptor connecting cilium);GO:0035869(ciliary transition zone);GO:0042995(cell projection);GO:0060271(cilium assembly);GO:0120199(cone photoreceptor outer segment);GO:0120200(rod pho…	NA	1	270,	0	-4.76	-3.86	6.91
chr1	59120431	59120761	331	ENSMUSG00000097573	ENSMUST00000189096	antisense	Exon (ENSMUST00000180570/ENSMUSG00000097573, exon 1 of 1)	598	G730003C15Rik	RIKEN cDNA G730003C15 gene [Source:MGI Symbol;Acc:MGI:3641700]	NA	NA	1	330,	0	-7.16	-6.22	11.8
chr1	59121150	59121330	181	ENSMUSG00000097573	ENSMUST00000189096	antisense	Exon (ENSMUST00000180570/ENSMUSG00000097573, exon 1 of 1)	1317	G730003C15Rik	RIKEN cDNA G730003C15 gene [Source:MGI Symbol;Acc:MGI:3641700]	NA	NA	1	180,	0	-2.44	-1.63	9.38
chr1	59482423	59482990	568	ENSMUSG00000041075	ENSMUST00000114246	protein_coding	5' UTR	0	Fzd7	frizzled class receptor 7 [Source:MGI Symbol;Acc:MGI:108570]	GO:0004888(transmembrane signaling receptor activity);GO:0004930(G protein-coupled receptor activity);GO:0005109(frizzled binding);GO:0005515(protein binding);GO:0005546(phosphatidylinositol-4,5-bisphosphate binding);GO:0005768(endosome);GO:0005886(plasma membrane);GO:0006355(regulation of transcription, DNA-templated);GO:0007165(signal transduction);GO:0007166(cell surface receptor signaling pat…	04150(mTOR signaling pathway);04310(Wnt signaling pathway);04390(Hippo signaling pathway);04550(Signaling pathways regulating pluripotency of stem cells);04916(Melanogenesis);04934(Cushing syndrome);05165(Human papillomavirus infection);05200(Pathways in cancer);05205(Proteoglycans in cancer);05217(Basal cell carcinoma);05224(Breast cancer);05225(Hepatocellular carcinoma);05226(Gastric cancer)	1	567,	0	-88.7	-87.3	7.21
chr1	59483377	59485137	1761	ENSMUSG00000041075	ENSMUST00000114246	protein_coding	3' UTR	953	Fzd7	frizzled class receptor 7 [Source:MGI Symbol;Acc:MGI:108570]	GO:0004888(transmembrane signaling receptor activity);GO:0004930(G protein-coupled receptor activity);GO:0005109(frizzled binding);GO:0005515(protein binding);GO:0005546(phosphatidylinositol-4,5-bisphosphate binding);GO:0005768(endosome);GO:0005886(plasma membrane);GO:0006355(regulation of transcription, DNA-templated);GO:0007165(signal transduction);GO:0007166(cell surface receptor signaling pat…	04150(mTOR signaling pathway);04310(Wnt signaling pathway);04390(Hippo signaling pathway);04550(Signaling pathways regulating pluripotency of stem cells);04916(Melanogenesis);04934(Cushing syndrome);05165(Human papillomavirus infection);05200(Pathways in cancer);05205(Proteoglycans in cancer);05217(Basal cell carcinoma);05224(Breast cancer);05225(Hepatocellular carcinoma);05226(Gastric cancer)	1	1760,	0	-710	-Inf	17.8
chr1	59634092	59634303	212	ENSMUSG00000047361	ENSMUST00000190490	protein_coding	3' UTR	3769	Gm973	predicted gene 973 [Source:MGI Symbol;Acc:MGI:2685819]	GO:0003674(molecular_function);GO:0005575(cellular_component);GO:0008150(biological_process)	NA	1	211,	0	-4.16	-3.28	2.63
chr1	59709037	59711313	2277	ENSMUSG00000089093	ENSMUST00000158468	snoRNA	3' UTR	4247	Snord11	small nucleolar RNA, C/D box 11 [Source:MGI Symbol;Acc:MGI:3819516]	NA	NA	3	99,158,43,	0,1457,2233	-19.3	-18.2	4.74
chr1	59763938	59764419	482	ENSMUSG00000067336	ENSMUST00000087435	protein_coding	5' UTR	538	Bmpr2	bone morphogenetic protein receptor, type II (serine/threonine kinase) [Source:MGI Symbol;Acc:MGI:1095407]	GO:0000166(nucleotide binding);GO:0001568(blood vessel development);GO:0001707(mesoderm formation);GO:0001893(maternal placenta development);GO:0001935(endothelial cell proliferation);GO:0001938(positive regulation of endothelial cell proliferation);GO:0001944(vasculature development);GO:0001946(lymphangiogenesis);GO:0001974(blood vessel remodeling);GO:0002063(chondrocyte development);GO:0003085(…	04060(Cytokine-cytokine receptor interaction);04350(TGF-beta signaling pathway);04360(Axon guidance);04390(Hippo signaling pathway);04550(Signaling pathways regulating pluripotency of stem cells);05206(MicroRNAs in cancer);05418(Fluid shear stress and atherosclerosis)	1	481,	0	-262	-260	4.36
chr1	59867504	59870712	3209	ENSMUSG00000067336	ENSMUST00000186246	retained_intron	3' UTR	16027	Bmpr2	bone morphogenetic protein receptor, type II (serine/threonine kinase) [Source:MGI Symbol;Acc:MGI:1095407]	GO:0000166(nucleotide binding);GO:0001568(blood vessel development);GO:0001707(mesoderm formation);GO:0001893(maternal placenta development);GO:0001935(endothelial cell proliferation);GO:0001938(positive regulation of endothelial cell proliferation);GO:0001944(vasculature development);GO:0001946(lymphangiogenesis);GO:0001974(blood vessel remodeling);GO:0002063(chondrocyte development);GO:0003085(…	04060(Cytokine-cytokine receptor interaction);04350(TGF-beta signaling pathway);04360(Axon guidance);04390(Hippo signaling pathway);04550(Signaling pathways regulating pluripotency of stem cells);05206(MicroRNAs in cancer);05418(Fluid shear stress and atherosclerosis)	2	1111,478,	0,2730	-5250	-Inf	7.62
chr1	59980316	59980407	92	ENSMUSG00000041040	ENSMUST00000189790	retained_intron	Exon (ENSMUST00000189790/ENSMUSG00000041040, exon 1 of 1)	1135	Fam117b	family with sequence similarity 117, member B [Source:MGI Symbol;Acc:MGI:1920000]	GO:0003674(molecular_function);GO:0008150(biological_process)	NA	1	91,	0	-2.75	-1.92	1.95
chr1	59981656	59982406	751	ENSMUSG00000041040	ENSMUST00000189790	retained_intron	3' UTR	2475	Fam117b	family with sequence similarity 117, member B [Source:MGI Symbol;Acc:MGI:1920000]	GO:0003674(molecular_function);GO:0008150(biological_process)	NA	1	750,	0	-844	-Inf	12.2
chr1	59982735	59982796	62	ENSMUSG00000041040	ENSMUST00000189790	retained_intron	3' UTR	3554	Fam117b	family with sequence similarity 117, member B [Source:MGI Symbol;Acc:MGI:1920000]	GO:0003674(molecular_function);GO:0008150(biological_process)	NA	1	61,	0	-17.3	-16.3	1.55
chr1	60147418	60150838	3421	ENSMUSG00000026017	ENSMUST00000132949	nonsense_mediated_decay	3' UTR	5970	Carf	calcium response factor [Source:MGI Symbol;Acc:MGI:2182269]	GO:0000978(RNA polymerase II cis-regulatory region sequence-specific DNA binding);GO:0001228(DNA-binding transcription activator activity, RNA polymerase II-specific);GO:0001652(granular component);GO:0003677(DNA binding);GO:0003700(DNA-binding transcription factor activity);GO:0005515(protein binding);GO:0005634(nucleus);GO:0035865(cellular response to potassium ion);GO:0045944(positive regulati…	NA	3	62,370,258,	0,414,3162	-58.1	-56.8	7.95
chr1	60180628	60180935	308	ENSMUSG00000073664	ENSMUST00000187195	retained_intron	5' UTR	0	Nbeal1	neurobeachin like 1 [Source:MGI Symbol;Acc:MGI:2444343]	GO:0005515(protein binding);GO:0005829(cytosol);GO:0008104(protein localization);GO:0016020(membrane);GO:0019901(protein kinase binding)	NA	2	57,124,	0,183	-3.49	-2.63	2.34
chr1	60181533	60181654	122	ENSMUSG00000073664	ENSMUST00000187195	retained_intron	5' UTR	721	Nbeal1	neurobeachin like 1 [Source:MGI Symbol;Acc:MGI:2444343]	GO:0005515(protein binding);GO:0005829(cytosol);GO:0008104(protein localization);GO:0016020(membrane);GO:0019901(protein kinase binding)	NA	1	121,	0	-6.97	-6.02	3.12
chr1	60235039	60235370	332	ENSMUSG00000073664	ENSMUST00000188450	retained_intron	Exon (ENSMUST00000160834/ENSMUSG00000073664, exon 13 of 55)	-94	Nbeal1	neurobeachin like 1 [Source:MGI Symbol;Acc:MGI:2444343]	GO:0005515(protein binding);GO:0005829(cytosol);GO:0008104(protein localization);GO:0016020(membrane);GO:0019901(protein kinase binding)	NA	1	331,	0	-108	-106	4.79
chr1	60260244	60260784	541	ENSMUSG00000073664	ENSMUST00000035569	protein_coding	Exon (ENSMUST00000160834/ENSMUSG00000073664, exon 27 of 55)	0	Nbeal1	neurobeachin like 1 [Source:MGI Symbol;Acc:MGI:2444343]	GO:0005515(protein binding);GO:0005829(cytosol);GO:0008104(protein localization);GO:0016020(membrane);GO:0019901(protein kinase binding)	NA	1	540,	0	-342	-Inf	11.5
chr1	60267827	60268008	182	ENSMUSG00000073664	ENSMUST00000185984	retained_intron	Exon (ENSMUST00000160834/ENSMUSG00000073664, exon 31 of 55)	1688	Nbeal1	neurobeachin like 1 [Source:MGI Symbol;Acc:MGI:2444343]	GO:0005515(protein binding);GO:0005829(cytosol);GO:0008104(protein localization);GO:0016020(membrane);GO:0019901(protein kinase binding)	NA	1	181,	0	-4.79	-3.9	1.49
chr1	60330925	60331255	331	ENSMUSG00000049439	ENSMUST00000114202	retained_intron	3' UTR	-12068	Cyp20a1	cytochrome P450, family 20, subfamily a, polypeptide 1 [Source:MGI Symbol;Acc:MGI:1925201]	GO:0004497(monooxygenase activity);GO:0005506(iron ion binding);GO:0016020(membrane);GO:0016021(integral component of membrane);GO:0016491(oxidoreductase activity);GO:0016705(oxidoreductase activity, acting on paired donors, with incorporation or reduction of molecular oxygen);GO:0020037(heme binding);GO:0046872(metal ion binding);GO:0055114(oxidation-reduction process)	NA	1	330,	0	-328	-Inf	4.51
chr1	60476751	60477382	632	ENSMUSG00000026782	ENSMUST00000190158	protein_coding	3' UTR	37809	Abi2	abl-interactor 2 [Source:MGI Symbol;Acc:MGI:106913]	GO:0005515(protein binding);GO:0005737(cytoplasm);GO:0005829(cytosol);GO:0005856(cytoskeleton);GO:0005884(actin filament);GO:0005912(adherens junction);GO:0007399(nervous system development);GO:0007611(learning or memory);GO:0008154(actin polymerization or depolymerization);GO:0016358(dendrite development);GO:0016477(cell migration);GO:0016601(Rac protein signal transduction);GO:0017124(SH3 domai…	04810(Regulation of actin cytoskeleton)	1	631,	0	-368	-Inf	7.3
chr1	60769656	60770224	569	ENSMUSG00000085965	ENSMUST00000130082	lincRNA	3' UTR	-8619	2310016D23Rik	RIKEN cDNA 2310016D23 gene [Source:MGI Symbol;Acc:MGI:1923693]	NA	NA	1	568,	0	-105	-103	13.5
chr1	60770820	60771448	629	ENSMUSG00000085965	ENSMUST00000130082	lincRNA	3' UTR	-7395	2310016D23Rik	RIKEN cDNA 2310016D23 gene [Source:MGI Symbol;Acc:MGI:1923693]	NA	NA	1	628,	0	-74.1	-72.7	10
chr1	60809824	60809942	119	ENSMUSG00000083355	ENSMUST00000122024	processed_pseudogene	Exon (ENSMUST00000122024/ENSMUSG00000083355, exon 2 of 2)	708	Gm11581	predicted gene 11581 [Source:MGI Symbol;Acc:MGI:3652083]	NA	NA	1	118,	0	-3.7	-2.84	13.3
chr1	60997755	60998054	300	ENSMUSG00000102561	ENSMUST00000193733	TEC	3' UTR	8276	Gm37039	predicted gene, 37039 [Source:MGI Symbol;Acc:MGI:5610267]	NA	NA	1	299,	0	-8.74	-7.77	4.01
chr1	62168527	62168708	182	ENSMUSG00000102359	ENSMUST00000195466	TEC	Exon (ENSMUST00000188325/ENSMUSG00000052062, exon 10 of 10)	-78445	Gm38351	predicted gene, 38351 [Source:MGI Symbol;Acc:MGI:5611579]	NA	NA	1	181,	0	-5.81	-4.89	19.7
chr1	62344996	62479577	134582	ENSMUSG00000102359	ENSMUST00000195466	TEC	Exon (ENSMUST00000075374/ENSMUSG00000052062, exon 18 of 23)	97843	Gm38351	predicted gene, 38351 [Source:MGI Symbol;Acc:MGI:5611579]	NA	NA	3	111,111,79,	0,95014,134502	-27.5	-26.3	4.57
chr1	62637819	62638419	601	ENSMUSG00000084333	ENSMUST00000118720	processed_pseudogene	3' UTR	-22420	Gm11599	predicted gene 11599 [Source:MGI Symbol;Acc:MGI:3651840]	NA	NA	1	600,	0	-132	-131	8.95
chr1	62638598	62638659	62	ENSMUSG00000084333	ENSMUST00000118720	processed_pseudogene	3' UTR	-22180	Gm11599	predicted gene 11599 [Source:MGI Symbol;Acc:MGI:3651840]	NA	NA	1	61,	0	-3.17	-2.32	2
chr1	62638988	62639857	870	ENSMUSG00000084333	ENSMUST00000118720	processed_pseudogene	3' UTR	-20982	Gm11599	predicted gene 11599 [Source:MGI Symbol;Acc:MGI:3651840]	NA	NA	1	869,	0	-162	-160	7.36
chr1	62703344	62703825	482	ENSMUSG00000025969	ENSMUST00000027112	protein_coding	5' UTR	0	Nrp2	neuropilin 2 [Source:MGI Symbol;Acc:MGI:1100492]	GO:0001525(angiogenesis);GO:0001755(neural crest cell migration);GO:0001764(neuron migration);GO:0003148(outflow tract septum morphogenesis);GO:0005021(vascular endothelial growth factor-activated receptor activity);GO:0005515(protein binding);GO:0005886(plasma membrane);GO:0007275(multicellular organism development);GO:0007399(nervous system development);GO:0007411(axon guidance);GO:0007507(hear…	NA	1	481,	0	-90.8	-89.3	32.6
chr1	62703943	62704184	242	ENSMUSG00000025969	ENSMUST00000114157	protein_coding	5' UTR	241	Nrp2	neuropilin 2 [Source:MGI Symbol;Acc:MGI:1100492]	GO:0001525(angiogenesis);GO:0001755(neural crest cell migration);GO:0001764(neuron migration);GO:0003148(outflow tract septum morphogenesis);GO:0005021(vascular endothelial growth factor-activated receptor activity);GO:0005515(protein binding);GO:0005886(plasma membrane);GO:0007275(multicellular organism development);GO:0007399(nervous system development);GO:0007411(axon guidance);GO:0007507(hear…	NA	1	241,	0	-8.86	-7.89	2.14
chr1	62795982	62796283	302	ENSMUSG00000103032	ENSMUST00000192219	TEC	3' UTR	-13019	Gm37121	predicted gene, 37121 [Source:MGI Symbol;Acc:MGI:5610349]	NA	NA	1	301,	0	-7.98	-7.02	1.65
chr1	62797031	62797152	122	ENSMUSG00000103032	ENSMUST00000192219	TEC	3' UTR	-12150	Gm37121	predicted gene, 37121 [Source:MGI Symbol;Acc:MGI:5610349]	NA	NA	1	121,	0	-3.43	-2.58	1.41
chr1	62815456	62816027	572	ENSMUSG00000103032	ENSMUST00000192219	TEC	3' UTR	6154	Gm37121	predicted gene, 37121 [Source:MGI Symbol;Acc:MGI:5610349]	NA	NA	1	571,	0	-720	-Inf	17.1
chr1	62817015	62817346	332	ENSMUSG00000103032	ENSMUST00000192219	TEC	3' UTR	7713	Gm37121	predicted gene, 37121 [Source:MGI Symbol;Acc:MGI:5610349]	NA	NA	1	331,	0	-113	-112	5.31
chr1	63114283	63114374	92	ENSMUSG00000040865	ENSMUST00000137511	protein_coding	Exon (ENSMUST00000186786/ENSMUSG00000084799, exon 1 of 1)	0	Ino80d	INO80 complex subunit D [Source:MGI Symbol;Acc:MGI:3027003]	GO:0003674(molecular_function);GO:0005634(nucleus);GO:0006281(DNA repair);GO:0006310(DNA recombination);GO:0006974(cellular response to DNA damage stimulus);GO:0008150(biological_process)	NA	1	91,	0	-2.27	-1.47	2.96
chr1	63114433	63115124	692	ENSMUSG00000040865	ENSMUST00000097718	protein_coding	Exon (ENSMUST00000186436/ENSMUSG00000084799, exon 2 of 2)	0	Ino80d	INO80 complex subunit D [Source:MGI Symbol;Acc:MGI:3027003]	GO:0003674(molecular_function);GO:0005634(nucleus);GO:0006281(DNA repair);GO:0006310(DNA recombination);GO:0006974(cellular response to DNA damage stimulus);GO:0008150(biological_process)	NA	1	691,	0	-13	-12	3.5
chr1	63126686	63126837	152	ENSMUSG00000101599	ENSMUST00000185480	lincRNA	Exon (ENSMUST00000185480/ENSMUSG00000101599, exon 1 of 1)	9568	Gm20342	predicted gene, 20342 [Source:MGI Symbol;Acc:MGI:5012527]	NA	NA	1	151,	0	-6.31	-5.38	2.94
chr1	63179711	63179771	61	ENSMUSG00000064602	ENSMUST00000082668	snoRNA	3' UTR	707	Snora41	small nucleolar RNA, H/ACA box 41 [Source:MGI Symbol;Acc:MGI:3819505]	NA	NA	1	60,	0	-2.29	-1.48	8.88
chr1	63302847	63303028	182	ENSMUSG00000027520	ENSMUST00000029025	protein_coding	Exon (ENSMUST00000114132/ENSMUSG00000027520, exon 7 of 7)	12109	Zdbf2	zinc finger, DBF-type containing 2 [Source:MGI Symbol;Acc:MGI:1921134]	GO:0003674(molecular_function);GO:0003676(nucleic acid binding);GO:0005575(cellular_component);GO:0008150(biological_process);GO:0008270(zinc ion binding)	NA	1	181,	0	-3.43	-2.57	10.9
chr1	63304647	63304858	212	ENSMUSG00000027520	ENSMUST00000029025	protein_coding	Exon (ENSMUST00000114132/ENSMUSG00000027520, exon 7 of 7)	13909	Zdbf2	zinc finger, DBF-type containing 2 [Source:MGI Symbol;Acc:MGI:1921134]	GO:0003674(molecular_function);GO:0003676(nucleic acid binding);GO:0005575(cellular_component);GO:0008150(biological_process);GO:0008270(zinc ion binding)	NA	1	211,	0	-5.15	-4.25	17.8
chr1	63305636	63305787	152	ENSMUSG00000027520	ENSMUST00000029025	protein_coding	Exon (ENSMUST00000114132/ENSMUSG00000027520, exon 7 of 7)	14898	Zdbf2	zinc finger, DBF-type containing 2 [Source:MGI Symbol;Acc:MGI:1921134]	GO:0003674(molecular_function);GO:0003676(nucleic acid binding);GO:0005575(cellular_component);GO:0008150(biological_process);GO:0008270(zinc ion binding)	NA	1	151,	0	-4.18	-3.3	14.8
chr1	63306296	63306387	92	ENSMUSG00000027520	ENSMUST00000029025	protein_coding	Exon (ENSMUST00000114132/ENSMUSG00000027520, exon 7 of 7)	15558	Zdbf2	zinc finger, DBF-type containing 2 [Source:MGI Symbol;Acc:MGI:1921134]	GO:0003674(molecular_function);GO:0003676(nucleic acid binding);GO:0005575(cellular_component);GO:0008150(biological_process);GO:0008270(zinc ion binding)	NA	1	91,	0	-2.7	-1.87	6.17
chr1	63307016	63307257	242	ENSMUSG00000027520	ENSMUST00000029025	protein_coding	Exon (ENSMUST00000114132/ENSMUSG00000027520, exon 7 of 7)	16278	Zdbf2	zinc finger, DBF-type containing 2 [Source:MGI Symbol;Acc:MGI:1921134]	GO:0003674(molecular_function);GO:0003676(nucleic acid binding);GO:0005575(cellular_component);GO:0008150(biological_process);GO:0008270(zinc ion binding)	NA	1	241,	0	-4.18	-3.3	14.8
chr1	63307586	63307707	122	ENSMUSG00000027520	ENSMUST00000029025	protein_coding	Exon (ENSMUST00000114132/ENSMUSG00000027520, exon 7 of 7)	16848	Zdbf2	zinc finger, DBF-type containing 2 [Source:MGI Symbol;Acc:MGI:1921134]	GO:0003674(molecular_function);GO:0003676(nucleic acid binding);GO:0005575(cellular_component);GO:0008150(biological_process);GO:0008270(zinc ion binding)	NA	1	121,	0	-2.29	-1.48	8.88
chr1	63308066	63308217	152	ENSMUSG00000027520	ENSMUST00000029025	protein_coding	Exon (ENSMUST00000114132/ENSMUSG00000027520, exon 7 of 7)	17328	Zdbf2	zinc finger, DBF-type containing 2 [Source:MGI Symbol;Acc:MGI:1921134]	GO:0003674(molecular_function);GO:0003676(nucleic acid binding);GO:0005575(cellular_component);GO:0008150(biological_process);GO:0008270(zinc ion binding)	NA	1	151,	0	-2.29	-1.48	8.88
chr1	63309686	63309747	62	ENSMUSG00000027520	ENSMUST00000029025	protein_coding	Exon (ENSMUST00000114132/ENSMUSG00000027520, exon 7 of 7)	18948	Zdbf2	zinc finger, DBF-type containing 2 [Source:MGI Symbol;Acc:MGI:1921134]	GO:0003674(molecular_function);GO:0003676(nucleic acid binding);GO:0005575(cellular_component);GO:0008150(biological_process);GO:0008270(zinc ion binding)	NA	1	61,	0	-2.29	-1.48	8.88
chr1	63592676	63593517	842	ENSMUSG00000025964	ENSMUST00000141545	retained_intron	3' UTR	7653	Adam23	a disintegrin and metallopeptidase domain 23 [Source:MGI Symbol;Acc:MGI:1345162]	GO:0004222(metalloendopeptidase activity);GO:0005515(protein binding);GO:0005576(extracellular region);GO:0005886(plasma membrane);GO:0006508(proteolysis);GO:0007155(cell adhesion);GO:0008237(metallopeptidase activity);GO:0016020(membrane);GO:0016021(integral component of membrane);GO:1990830(cellular response to leukemia inhibitory factor)	NA	1	841,	0	-57.3	-56	9.53
chr1	63595675	63595886	212	ENSMUSG00000025964	ENSMUST00000141545	retained_intron	3' UTR	10652	Adam23	a disintegrin and metallopeptidase domain 23 [Source:MGI Symbol;Acc:MGI:1345162]	GO:0004222(metalloendopeptidase activity);GO:0005515(protein binding);GO:0005576(extracellular region);GO:0005886(plasma membrane);GO:0006508(proteolysis);GO:0007155(cell adhesion);GO:0008237(metallopeptidase activity);GO:0016020(membrane);GO:0016021(integral component of membrane);GO:1990830(cellular response to leukemia inhibitory factor)	NA	1	211,	0	-4.98	-4.08	7.4
chr1	63731531	63732161	631	ENSMUSG00000025962	ENSMUST00000128621	retained_intron	Exon (ENSMUST00000027103/ENSMUSG00000025962, exon 2 of 12)	888	Fastkd2	FAST kinase domains 2 [Source:MGI Symbol;Acc:MGI:1922869]	GO:0003723(RNA binding);GO:0004672(protein kinase activity);GO:0005654(nucleoplasm);GO:0005739(mitochondrion);GO:0019843(rRNA binding);GO:0035770(ribonucleoprotein granule);GO:0042254(ribosome biogenesis);GO:0042645(mitochondrial nucleoid);GO:0044528(regulation of mitochondrial mRNA stability);GO:0045171(intercellular bridge);GO:0070131(positive regulation of mitochondrial translation);GO:1902775…	NA	1	630,	0	-128	-126	9.06
chr1	63964786	63968761	3976	ENSMUSG00000044689	ENSMUST00000133244	lincRNA	Exon (ENSMUST00000133244/ENSMUSG00000044689, exon 1 of 2)	59	Gm13749	predicted gene 13749 [Source:MGI Symbol;Acc:MGI:3649721]	NA	NA	2	12,1122,	0,2853	-20.1	-19	11.4
chr1	64561953	64562074	122	ENSMUSG00000025958	ENSMUST00000187035	retained_intron	Exon (ENSMUST00000187035/ENSMUSG00000025958, exon 1 of 1)	1028	Creb1	cAMP responsive element binding protein 1 [Source:MGI Symbol;Acc:MGI:88494]	GO:0000785(chromatin);GO:0000790(nuclear chromatin);GO:0000976(transcription regulatory region sequence-specific DNA binding);GO:0000978(RNA polymerase II cis-regulatory region sequence-specific DNA binding);GO:0000981(DNA-binding transcription factor activity, RNA polymerase II-specific);GO:0001102(RNA polymerase II activating transcription factor binding);GO:0001225(RNA polymerase II transcript…	04022(cGMP-PKG signaling pathway);04024(cAMP signaling pathway);04151(PI3K-Akt signaling pathway);04152(AMPK signaling pathway);04211(Longevity regulating pathway);04261(Adrenergic signaling in cardiomyocytes);04380(Osteoclast differentiation);04612(Antigen processing and presentation);04668(TNF signaling pathway);04710(Circadian rhythm);04713(Circadian entrainment);04714(Thermogenesis);04725(Cho…	1	121,	0	-5.75	-4.83	2.13
chr1	64576198	64576556	359	ENSMUSG00000025958	ENSMUST00000190979	retained_intron	3' UTR	0	Creb1	cAMP responsive element binding protein 1 [Source:MGI Symbol;Acc:MGI:88494]	GO:0000785(chromatin);GO:0000790(nuclear chromatin);GO:0000976(transcription regulatory region sequence-specific DNA binding);GO:0000978(RNA polymerase II cis-regulatory region sequence-specific DNA binding);GO:0000981(DNA-binding transcription factor activity, RNA polymerase II-specific);GO:0001102(RNA polymerase II activating transcription factor binding);GO:0001225(RNA polymerase II transcript…	04022(cGMP-PKG signaling pathway);04024(cAMP signaling pathway);04151(PI3K-Akt signaling pathway);04152(AMPK signaling pathway);04211(Longevity regulating pathway);04261(Adrenergic signaling in cardiomyocytes);04380(Osteoclast differentiation);04612(Antigen processing and presentation);04668(TNF signaling pathway);04710(Circadian rhythm);04713(Circadian entrainment);04714(Thermogenesis);04725(Cho…	2	131,169,	0,189	-56.1	-54.8	9.05
chr1	64579129	64597812	18684	ENSMUSG00000025958	ENSMUST00000190979	retained_intron	3' UTR	2741	Creb1	cAMP responsive element binding protein 1 [Source:MGI Symbol;Acc:MGI:88494]	GO:0000785(chromatin);GO:0000790(nuclear chromatin);GO:0000976(transcription regulatory region sequence-specific DNA binding);GO:0000978(RNA polymerase II cis-regulatory region sequence-specific DNA binding);GO:0000981(DNA-binding transcription factor activity, RNA polymerase II-specific);GO:0001102(RNA polymerase II activating transcription factor binding);GO:0001225(RNA polymerase II transcript…	04022(cGMP-PKG signaling pathway);04024(cAMP signaling pathway);04151(PI3K-Akt signaling pathway);04152(AMPK signaling pathway);04211(Longevity regulating pathway);04261(Adrenergic signaling in cardiomyocytes);04380(Osteoclast differentiation);04612(Antigen processing and presentation);04668(TNF signaling pathway);04710(Circadian rhythm);04713(Circadian entrainment);04714(Thermogenesis);04725(Cho…	2	21,579,	0,18104	-1280	-Inf	34.3
chr1	64721736	64723916	2181	ENSMUSG00000102140	ENSMUST00000194323	TEC	3' UTR	-12324	Gm38058	predicted gene, 38058 [Source:MGI Symbol;Acc:MGI:5611286]	NA	NA	2	53,394,	0,1786	-93.2	-91.8	8.9
chr1	64736568	64736898	331	ENSMUSG00000102140	ENSMUST00000194323	TEC	Exon (ENSMUST00000194323/ENSMUSG00000102140, exon 1 of 1)	328	Gm38058	predicted gene, 38058 [Source:MGI Symbol;Acc:MGI:5611286]	NA	NA	1	330,	0	-47.9	-46.6	7.39
chr1	65208842	65208993	152	ENSMUSG00000025949	ENSMUST00000190847	retained_intron	Exon (ENSMUST00000213081/ENSMUSG00000025949, exon 10 of 10)	12082	Pikfyve	phosphoinositide kinase, FYVE type zinc finger containing [Source:MGI Symbol;Acc:MGI:1335106]	GO:0000139(Golgi membrane);GO:0000166(nucleotide binding);GO:0000285(1-phosphatidylinositol-3-phosphate 5-kinase activity);GO:0004674(protein serine/threonine kinase activity);GO:0005515(protein binding);GO:0005524(ATP binding);GO:0005768(endosome);GO:0005829(cytosol);GO:0005911(cell-cell junction);GO:0006612(protein targeting to membrane);GO:0008270(zinc ion binding);GO:0010008(endosome membrane…	00562(Inositol phosphate metabolism);04070(Phosphatidylinositol signaling system);04145(Phagosome);04810(Regulation of actin cytoskeleton)	1	151,	0	-7.81	-6.86	4.06
chr1	65209172	65209353	182	ENSMUSG00000025949	ENSMUST00000190847	retained_intron	Exon (ENSMUST00000213081/ENSMUSG00000025949, exon 10 of 10)	12412	Pikfyve	phosphoinositide kinase, FYVE type zinc finger containing [Source:MGI Symbol;Acc:MGI:1335106]	GO:0000139(Golgi membrane);GO:0000166(nucleotide binding);GO:0000285(1-phosphatidylinositol-3-phosphate 5-kinase activity);GO:0004674(protein serine/threonine kinase activity);GO:0005515(protein binding);GO:0005524(ATP binding);GO:0005768(endosome);GO:0005829(cytosol);GO:0005911(cell-cell junction);GO:0006612(protein targeting to membrane);GO:0008270(zinc ion binding);GO:0010008(endosome membrane…	00562(Inositol phosphate metabolism);04070(Phosphatidylinositol signaling system);04145(Phagosome);04810(Regulation of actin cytoskeleton)	1	181,	0	-4.18	-3.3	13.3
chr1	65246322	65250189	3868	ENSMUSG00000025946	ENSMUST00000140190	protein_coding	3' UTR	-31867	Pth2r	parathyroid hormone 2 receptor [Source:MGI Symbol;Acc:MGI:2180917]	GO:0004888(transmembrane signaling receptor activity);GO:0004930(G protein-coupled receptor activity);GO:0004991(parathyroid hormone receptor activity);GO:0005886(plasma membrane);GO:0007165(signal transduction);GO:0007166(cell surface receptor signaling pathway);GO:0007186(G protein-coupled receptor signaling pathway);GO:0007188(adenylate cyclase-modulating G protein-coupled receptor signaling p…	04080(Neuroactive ligand-receptor interaction)	2	896,4,	0,3863	-162	-161	12.8
chr1	65273064	65273960	897	ENSMUSG00000025946	ENSMUST00000140190	protein_coding	3' UTR	-8096	Pth2r	parathyroid hormone 2 receptor [Source:MGI Symbol;Acc:MGI:2180917]	GO:0004888(transmembrane signaling receptor activity);GO:0004930(G protein-coupled receptor activity);GO:0004991(parathyroid hormone receptor activity);GO:0005886(plasma membrane);GO:0007165(signal transduction);GO:0007166(cell surface receptor signaling pathway);GO:0007186(G protein-coupled receptor signaling pathway);GO:0007188(adenylate cyclase-modulating G protein-coupled receptor signaling p…	04080(Neuroactive ligand-receptor interaction)	2	43,318,	0,578	-43.5	-42.3	4.72
chr1	65277226	65277346	121	ENSMUSG00000025946	ENSMUST00000140190	protein_coding	3' UTR	-4710	Pth2r	parathyroid hormone 2 receptor [Source:MGI Symbol;Acc:MGI:2180917]	GO:0004888(transmembrane signaling receptor activity);GO:0004930(G protein-coupled receptor activity);GO:0004991(parathyroid hormone receptor activity);GO:0005886(plasma membrane);GO:0007165(signal transduction);GO:0007166(cell surface receptor signaling pathway);GO:0007186(G protein-coupled receptor signaling pathway);GO:0007188(adenylate cyclase-modulating G protein-coupled receptor signaling p…	04080(Neuroactive ligand-receptor interaction)	1	120,	0	-2.92	-2.09	3.17
chr1	66380516	66380727	212	ENSMUSG00000015222	ENSMUST00000141148	protein_coding	Exon (ENSMUST00000156636/ENSMUSG00000015222, exon 5 of 5)	0	Map2	microtubule-associated protein 2 [Source:MGI Symbol;Acc:MGI:97175]	GO:0000226(microtubule cytoskeleton organization);GO:0001578(microtubule bundle formation);GO:0002162(dystroglycan binding);GO:0003779(actin binding);GO:0005515(protein binding);GO:0005516(calmodulin binding);GO:0005519(cytoskeletal regulatory protein binding);GO:0005737(cytoplasm);GO:0005790(smooth endoplasmic reticulum);GO:0005791(rough endoplasmic reticulum);GO:0005856(cytoskeleton);GO:0005874…	NA	1	211,	0	-11	-10	3.83
chr1	66412625	66412836	212	ENSMUSG00000015222	ENSMUST00000133522	processed_transcript	Exon (ENSMUST00000114013/ENSMUSG00000015222, exon 7 of 15)	-2425	Map2	microtubule-associated protein 2 [Source:MGI Symbol;Acc:MGI:97175]	GO:0000226(microtubule cytoskeleton organization);GO:0001578(microtubule bundle formation);GO:0002162(dystroglycan binding);GO:0003779(actin binding);GO:0005515(protein binding);GO:0005516(calmodulin binding);GO:0005519(cytoskeletal regulatory protein binding);GO:0005737(cytoplasm);GO:0005790(smooth endoplasmic reticulum);GO:0005791(rough endoplasmic reticulum);GO:0005856(cytoskeleton);GO:0005874…	NA	1	211,	0	-9.23	-8.25	7.24
chr1	66439165	66439406	242	ENSMUSG00000065694	ENSMUST00000083760	snRNA	3' UTR	3083	Gm25411	predicted gene, 25411 [Source:MGI Symbol;Acc:MGI:5455188]	NA	NA	1	241,	0	-5.66	-4.75	2.85
chr1	66701219	66701310	92	ENSMUSG00000026005	ENSMUST00000190404	nonsense_mediated_decay	3' UTR	312	Rpe	ribulose-5-phosphate-3-epimerase [Source:MGI Symbol;Acc:MGI:1913896]	GO:0003824(catalytic activity);GO:0004750(ribulose-phosphate 3-epimerase activity);GO:0005829(cytosol);GO:0005975(carbohydrate metabolic process);GO:0006098(pentose-phosphate shunt);GO:0009052(pentose-phosphate shunt, non-oxidative branch);GO:0016020(membrane);GO:0016021(integral component of membrane);GO:0016853(isomerase activity);GO:0016857(racemase and epimerase activity, acting on carbohydra…	00030(Pentose phosphate pathway);00040(Pentose and glucuronate interconversions)	1	91,	0	-2.91	-2.08	3.75
chr1	66717829	66717890	62	ENSMUSG00000026005	ENSMUST00000190404	nonsense_mediated_decay	3' UTR	16922	Rpe	ribulose-5-phosphate-3-epimerase [Source:MGI Symbol;Acc:MGI:1913896]	GO:0003824(catalytic activity);GO:0004750(ribulose-phosphate 3-epimerase activity);GO:0005829(cytosol);GO:0005975(carbohydrate metabolic process);GO:0006098(pentose-phosphate shunt);GO:0009052(pentose-phosphate shunt, non-oxidative branch);GO:0016020(membrane);GO:0016021(integral component of membrane);GO:0016853(isomerase activity);GO:0016857(racemase and epimerase activity, acting on carbohydra…	00030(Pentose phosphate pathway);00040(Pentose and glucuronate interconversions)	1	61,	0	-3.5	-2.65	1.61
chr1	66778106	66778197	92	ENSMUSG00000102776	ENSMUST00000195562	TEC	Exon (ENSMUST00000195562/ENSMUSG00000102776, exon 1 of 1)	2595	Gm38162	predicted gene, 38162 [Source:MGI Symbol;Acc:MGI:5611390]	NA	NA	1	91,	0	-4.29	-3.4	1.67
chr1	66778554	66778704	151	ENSMUSG00000102776	ENSMUST00000195562	TEC	Exon (ENSMUST00000195562/ENSMUSG00000102776, exon 1 of 1)	3043	Gm38162	predicted gene, 38162 [Source:MGI Symbol;Acc:MGI:5611390]	NA	NA	1	150,	0	-2.89	-2.06	2
chr1	69923813	69924083	271	ENSMUSG00000053153	ENSMUST00000161310	processed_transcript	3' UTR	-27538	Spag16	sperm associated antigen 16 [Source:MGI Symbol;Acc:MGI:1913972]	GO:0005515(protein binding);GO:0005737(cytoplasm);GO:0005856(cytoskeleton);GO:0005929(cilium);GO:0005930(axoneme);GO:0007288(sperm axoneme assembly);GO:0030030(cell projection organization);GO:0031514(motile cilium);GO:0035082(axoneme assembly);GO:0036126(sperm flagellum);GO:0042995(cell projection);GO:0060271(cilium assembly);GO:1990716(axonemal central apparatus)	NA	1	270,	0	-15	-13.9	3.29
chr1	71579241	71579422	182	ENSMUSG00000026192	ENSMUST00000154855	retained_intron	3' UTR	10375	Atic	5-aminoimidazole-4-carboxamide ribonucleotide formyltransferase/IMP cyclohydrolase [Source:MGI Symbol;Acc:MGI:1351352]	GO:0003360(brainstem development);GO:0003824(catalytic activity);GO:0003937(IMP cyclohydrolase activity);GO:0004643(phosphoribosylaminoimidazolecarboxamide formyltransferase activity);GO:0005739(mitochondrion);GO:0005829(cytosol);GO:0005886(plasma membrane);GO:0006164(purine nucleotide biosynthetic process);GO:0006189('de novo' IMP biosynthetic process);GO:0008152(metabolic process);GO:0009116(nu…	00230(Purine metabolism);00670(One carbon pool by folate);01523(Antifolate resistance)	1	181,	0	-5.85	-4.93	6.05
chr1	72583400	72583637	238	ENSMUSG00000039354	ENSMUST00000152225	protein_coding	5' UTR	0	Smarcal1	SWI/SNF related matrix associated, actin dependent regulator of chromatin, subfamily a-like 1 [Source:MGI Symbol;Acc:MGI:1859183]	GO:0000166(nucleotide binding);GO:0000733(DNA strand renaturation);GO:0003678(DNA helicase activity);GO:0004386(helicase activity);GO:0005524(ATP binding);GO:0005634(nucleus);GO:0005662(DNA replication factor A complex);GO:0006259(DNA metabolic process);GO:0006281(DNA repair);GO:0006303(double-strand break repair via nonhomologous end joining);GO:0006357(regulation of transcription by RNA polymer…	NA	2	38,23,	0,214	-1.99	-1.2	1.23
chr1	72586009	72586369	361	ENSMUSG00000039354	ENSMUST00000150725	retained_intron	Exon (ENSMUST00000152814/ENSMUSG00000039354, exon 2 of 6)	371	Smarcal1	SWI/SNF related matrix associated, actin dependent regulator of chromatin, subfamily a-like 1 [Source:MGI Symbol;Acc:MGI:1859183]	GO:0000166(nucleotide binding);GO:0000733(DNA strand renaturation);GO:0003678(DNA helicase activity);GO:0004386(helicase activity);GO:0005524(ATP binding);GO:0005634(nucleus);GO:0005662(DNA replication factor A complex);GO:0006259(DNA metabolic process);GO:0006281(DNA repair);GO:0006303(double-strand break repair via nonhomologous end joining);GO:0006357(regulation of transcription by RNA polymer…	NA	1	360,	0	-58.2	-56.9	5.98
chr1	74133093	74133184	92	ENSMUSG00000061815	ENSMUST00000127134	protein_coding	Exon (ENSMUST00000080167/ENSMUSG00000061815, exon 8 of 12)	7514	Rufy4	RUN and FYVE domain containing 4 [Source:MGI Symbol;Acc:MGI:3588214]	GO:0000045(autophagosome assembly);GO:0005776(autophagosome);GO:0006914(autophagy);GO:0016239(positive regulation of macroautophagy);GO:0031410(cytoplasmic vesicle);GO:0032266(phosphatidylinositol-3-phosphate binding);GO:0046872(metal ion binding);GO:0071353(cellular response to interleukin-4)	NA	1	91,	0	-2.37	-1.56	2.11
chr1	74158437	74158976	540	ENSMUSG00000026180	ENSMUST00000106899	protein_coding	Exon (ENSMUST00000027372/ENSMUSG00000026180, exon 2 of 3)	4446	Cxcr2	chemokine (C-X-C motif) receptor 2 [Source:MGI Symbol;Acc:MGI:105303]	GO:0002438(acute inflammatory response to antigenic stimulus);GO:0002690(positive regulation of leukocyte chemotaxis);GO:0004918(interleukin-8 receptor activity);GO:0004930(G protein-coupled receptor activity);GO:0004950(chemokine receptor activity);GO:0005515(protein binding);GO:0005654(nucleoplasm);GO:0005886(plasma membrane);GO:0006935(chemotaxis);GO:0006955(immune response);GO:0006968(cellula…	04060(Cytokine-cytokine receptor interaction);04062(Chemokine signaling pathway);04072(Phospholipase D signaling pathway);04144(Endocytosis);05163(Human cytomegalovirus infection)	1	539,	0	-70.8	-69.5	8.21
chr1	74159244	74159693	450	ENSMUSG00000026180	ENSMUST00000106899	protein_coding	3' UTR	5253	Cxcr2	chemokine (C-X-C motif) receptor 2 [Source:MGI Symbol;Acc:MGI:105303]	GO:0002438(acute inflammatory response to antigenic stimulus);GO:0002690(positive regulation of leukocyte chemotaxis);GO:0004918(interleukin-8 receptor activity);GO:0004930(G protein-coupled receptor activity);GO:0004950(chemokine receptor activity);GO:0005515(protein binding);GO:0005654(nucleoplasm);GO:0005886(plasma membrane);GO:0006935(chemotaxis);GO:0006955(immune response);GO:0006968(cellula…	04060(Cytokine-cytokine receptor interaction);04062(Chemokine signaling pathway);04072(Phospholipase D signaling pathway);04144(Endocytosis);05163(Human cytomegalovirus infection)	1	449,	0	-193	-192	10.1
chr1	74160827	74161216	390	ENSMUSG00000026180	ENSMUST00000106899	protein_coding	3' UTR	6836	Cxcr2	chemokine (C-X-C motif) receptor 2 [Source:MGI Symbol;Acc:MGI:105303]	GO:0002438(acute inflammatory response to antigenic stimulus);GO:0002690(positive regulation of leukocyte chemotaxis);GO:0004918(interleukin-8 receptor activity);GO:0004930(G protein-coupled receptor activity);GO:0004950(chemokine receptor activity);GO:0005515(protein binding);GO:0005654(nucleoplasm);GO:0005886(plasma membrane);GO:0006935(chemotaxis);GO:0006955(immune response);GO:0006968(cellula…	04060(Cytokine-cytokine receptor interaction);04062(Chemokine signaling pathway);04072(Phospholipase D signaling pathway);04144(Endocytosis);05163(Human cytomegalovirus infection)	1	389,	0	-13.3	-12.3	40.5
chr1	74267790	74268209	420	ENSMUSG00000064272	ENSMUST00000077985	protein_coding	3' UTR	-10341	Gpbar1	G protein-coupled bile acid receptor 1 [Source:MGI Symbol;Acc:MGI:2653863]	GO:0004930(G protein-coupled receptor activity);GO:0005737(cytoplasm);GO:0005886(plasma membrane);GO:0007165(signal transduction);GO:0007186(G protein-coupled receptor signaling pathway);GO:0016020(membrane);GO:0016021(integral component of membrane);GO:0038181(bile acid receptor activity);GO:0038182(G protein-coupled bile acid receptor activity);GO:0038184(cell surface bile acid receptor signali…	NA	1	419,	0	-375	-Inf	2.44
chr1	74352049	74352259	211	ENSMUSG00000073650	ENSMUST00000097697	protein_coding	3' UTR	-9849	Catip	ciliogenesis associated TTC17 interacting protein [Source:MGI Symbol;Acc:MGI:2685062]	GO:0003674(molecular_function);GO:0005634(nucleus);GO:0005737(cytoplasm);GO:0005856(cytoskeleton);GO:0005886(plasma membrane);GO:0015629(actin cytoskeleton);GO:0016020(membrane);GO:0030030(cell projection organization);GO:0030041(actin filament polymerization);GO:0044782(cilium organization)	NA	1	210,	0	-9.51	-8.53	1.85
chr1	74352348	74352558	211	ENSMUSG00000073650	ENSMUST00000097697	protein_coding	3' UTR	-9550	Catip	ciliogenesis associated TTC17 interacting protein [Source:MGI Symbol;Acc:MGI:2685062]	GO:0003674(molecular_function);GO:0005634(nucleus);GO:0005737(cytoplasm);GO:0005856(cytoskeleton);GO:0005886(plasma membrane);GO:0015629(actin cytoskeleton);GO:0016020(membrane);GO:0030030(cell projection organization);GO:0030041(actin filament polymerization);GO:0044782(cilium organization)	NA	1	210,	0	-11.7	-10.7	2.29
chr1	74362644	74362735	92	ENSMUSG00000073650	ENSMUST00000191010	protein_coding	5' UTR	202	Catip	ciliogenesis associated TTC17 interacting protein [Source:MGI Symbol;Acc:MGI:2685062]	GO:0003674(molecular_function);GO:0005634(nucleus);GO:0005737(cytoplasm);GO:0005856(cytoskeleton);GO:0005886(plasma membrane);GO:0015629(actin cytoskeleton);GO:0016020(membrane);GO:0030030(cell projection organization);GO:0030041(actin filament polymerization);GO:0044782(cilium organization)	NA	1	91,	0	-2.73	-1.9	2.24
chr1	74368573	74369321	749	ENSMUSG00000073650	ENSMUST00000186688	retained_intron	3' UTR	4042	Catip	ciliogenesis associated TTC17 interacting protein [Source:MGI Symbol;Acc:MGI:2685062]	GO:0003674(molecular_function);GO:0005634(nucleus);GO:0005737(cytoplasm);GO:0005856(cytoskeleton);GO:0005886(plasma membrane);GO:0015629(actin cytoskeleton);GO:0016020(membrane);GO:0030030(cell projection organization);GO:0030041(actin filament polymerization);GO:0044782(cilium organization)	NA	1	748,	0	-87.9	-86.4	10.7
chr1	74385643	74386062	420	ENSMUSG00000026177	ENSMUST00000134189	processed_transcript	3' UTR	2043	Slc11a1	solute carrier family 11 (proton-coupled divalent metal ion transporters), member 1 [Source:MGI Symbol;Acc:MGI:1345275]	GO:0000165(MAPK cascade);GO:0001818(negative regulation of cytokine production);GO:0001819(positive regulation of cytokine production);GO:0002309(T cell proliferation involved in immune response);GO:0002369(T cell cytokine production);GO:0002606(positive regulation of dendritic cell antigen processing and presentation);GO:0002827(positive regulation of T-helper 1 type immune response);GO:0005381(…	04142(Lysosome)	1	419,	0	-32	-30.8	3.68
chr1	74395618	74395738	121	ENSMUSG00000065468	ENSMUST00000083534	miRNA	3' UTR	1308	Mir26b	microRNA 26b [Source:MGI Symbol;Acc:MGI:2676901]	NA	NA	1	120,	0	-4.91	-4.01	1.19
chr1	74506147	74506327	181	ENSMUSG00000033364	ENSMUST00000187590	processed_transcript	5' UTR	0	Usp37	ubiquitin specific peptidase 37 [Source:MGI Symbol;Acc:MGI:2442483]	GO:0000082(G1/S transition of mitotic cell cycle);GO:0004197(cysteine-type endopeptidase activity);GO:0004843(thiol-dependent ubiquitin-specific protease activity);GO:0005634(nucleus);GO:0005829(cytosol);GO:0006275(regulation of DNA replication);GO:0006508(proteolysis);GO:0006511(ubiquitin-dependent protein catabolic process);GO:0007049(cell cycle);GO:0008233(peptidase activity);GO:0008234(cystei…	NA	1	180,	0	-5.02	-4.12	5.33
chr1	74528929	74529169	241	ENSMUSG00000026174	ENSMUST00000147810	retained_intron	3' UTR	5402	Cnot9	CCR4-NOT transcription complex, subunit 9 [Source:MGI Symbol;Acc:MGI:1928902]	GO:0000932(P-body);GO:0005154(epidermal growth factor receptor binding);GO:0005515(protein binding);GO:0005634(nucleus);GO:0005737(cytoplasm);GO:0006402(mRNA catabolic process);GO:0006417(regulation of translation);GO:0017148(negative regulation of translation);GO:0019221(cytokine-mediated signaling pathway);GO:0019900(kinase binding);GO:0019904(protein domain specific binding);GO:0030014(CCR4-NO…	03018(RNA degradation)	1	240,	0	-11.1	-10.1	1.72
chr1	74549394	74551998	2605	ENSMUSG00000026173	ENSMUST00000152707	nonsense_mediated_decay	Exon (ENSMUST00000067916/ENSMUSG00000026173, exon 4 of 17)	5030	Plcd4	phospholipase C, delta 4 [Source:MGI Symbol;Acc:MGI:107469]	GO:0001965(G-protein alpha-subunit binding);GO:0004435(phosphatidylinositol phospholipase C activity);GO:0004629(phospholipase C activity);GO:0005085(guanyl-nucleotide exchange factor activity);GO:0005509(calcium ion binding);GO:0005634(nucleus);GO:0005737(cytoplasm);GO:0005783(endoplasmic reticulum);GO:0005829(cytosol);GO:0005886(plasma membrane);GO:0006629(lipid metabolic process);GO:0007165(si…	00562(Inositol phosphate metabolism);04020(Calcium signaling pathway);04070(Phosphatidylinositol signaling system);04919(Thyroid hormone signaling pathway);04933(AGE-RAGE signaling pathway in diabetic complications)	3	10,130,11,	0,1625,2593	-3.38	-2.53	12.3
chr1	74561881	74562025	145	ENSMUSG00000026173	ENSMUST00000189956	processed_transcript	Exon (ENSMUST00000113749/ENSMUSG00000026173, exon 11 of 18)	1454	Plcd4	phospholipase C, delta 4 [Source:MGI Symbol;Acc:MGI:107469]	GO:0001965(G-protein alpha-subunit binding);GO:0004435(phosphatidylinositol phospholipase C activity);GO:0004629(phospholipase C activity);GO:0005085(guanyl-nucleotide exchange factor activity);GO:0005509(calcium ion binding);GO:0005634(nucleus);GO:0005737(cytoplasm);GO:0005783(endoplasmic reticulum);GO:0005829(cytosol);GO:0005886(plasma membrane);GO:0006629(lipid metabolic process);GO:0007165(si…	00562(Inositol phosphate metabolism);04020(Calcium signaling pathway);04070(Phosphatidylinositol signaling system);04919(Thyroid hormone signaling pathway);04933(AGE-RAGE signaling pathway in diabetic complications)	2	56,5,	0,139	-1.74	-0.961	1.94
chr1	74566504	74567165	662	ENSMUSG00000026173	ENSMUST00000135111	retained_intron	3' UTR	2067	Plcd4	phospholipase C, delta 4 [Source:MGI Symbol;Acc:MGI:107469]	GO:0001965(G-protein alpha-subunit binding);GO:0004435(phosphatidylinositol phospholipase C activity);GO:0004629(phospholipase C activity);GO:0005085(guanyl-nucleotide exchange factor activity);GO:0005509(calcium ion binding);GO:0005634(nucleus);GO:0005737(cytoplasm);GO:0005783(endoplasmic reticulum);GO:0005829(cytosol);GO:0005886(plasma membrane);GO:0006629(lipid metabolic process);GO:0007165(si…	00562(Inositol phosphate metabolism);04020(Calcium signaling pathway);04070(Phosphatidylinositol signaling system);04919(Thyroid hormone signaling pathway);04933(AGE-RAGE signaling pathway in diabetic complications)	1	661,	0	-357	-Inf	20.7
chr1	74634229	74634679	451	ENSMUSG00000033276	ENSMUST00000123154	retained_intron	Exon (ENSMUST00000087183/ENSMUSG00000033276, exon 26 of 27)	7764	Stk36	serine/threonine kinase 36 [Source:MGI Symbol;Acc:MGI:1920831]	GO:0000166(nucleotide binding);GO:0003351(epithelial cilium movement involved in extracellular fluid movement);GO:0004672(protein kinase activity);GO:0004674(protein serine/threonine kinase activity);GO:0005515(protein binding);GO:0005524(ATP binding);GO:0005576(extracellular region);GO:0005634(nucleus);GO:0005737(cytoplasm);GO:0005829(cytosol);GO:0006468(protein phosphorylation);GO:0007228(posit…	NA	1	450,	0	-69.5	-68.1	6.34
chr1	74635845	74636205	361	ENSMUSG00000033276	ENSMUST00000123154	retained_intron	3' UTR	9380	Stk36	serine/threonine kinase 36 [Source:MGI Symbol;Acc:MGI:1920831]	GO:0000166(nucleotide binding);GO:0003351(epithelial cilium movement involved in extracellular fluid movement);GO:0004672(protein kinase activity);GO:0004674(protein serine/threonine kinase activity);GO:0005515(protein binding);GO:0005524(ATP binding);GO:0005576(extracellular region);GO:0005634(nucleus);GO:0005737(cytoplasm);GO:0005829(cytosol);GO:0006468(protein phosphorylation);GO:0007228(posit…	NA	1	360,	0	-39.1	-37.8	5.44
chr1	74678999	74679299	301	ENSMUSG00000033257	ENSMUST00000113678	protein_coding	Exon (ENSMUST00000042125/ENSMUSG00000033257, exon 3 of 20)	101	Ttll4	tubulin tyrosine ligase-like family, member 4 [Source:MGI Symbol;Acc:MGI:1914784]	GO:0000166(nucleotide binding);GO:0000226(microtubule cytoskeleton organization);GO:0005515(protein binding);GO:0005524(ATP binding);GO:0005737(cytoplasm);GO:0005856(cytoskeleton);GO:0005874(microtubule);GO:0005929(cilium);GO:0006464(cellular protein modification process);GO:0015631(tubulin binding);GO:0016874(ligase activity);GO:0018095(protein polyglutamylation);GO:0018200(peptidyl-glutamic aci…	NA	1	300,	0	-32	-30.9	2.07
chr1	74679538	74680287	750	ENSMUSG00000033257	ENSMUST00000113678	protein_coding	Exon (ENSMUST00000042125/ENSMUSG00000033257, exon 3 of 20)	640	Ttll4	tubulin tyrosine ligase-like family, member 4 [Source:MGI Symbol;Acc:MGI:1914784]	GO:0000166(nucleotide binding);GO:0000226(microtubule cytoskeleton organization);GO:0005515(protein binding);GO:0005524(ATP binding);GO:0005737(cytoplasm);GO:0005856(cytoskeleton);GO:0005874(microtubule);GO:0005929(cilium);GO:0006464(cellular protein modification process);GO:0015631(tubulin binding);GO:0016874(ligase activity);GO:0018095(protein polyglutamylation);GO:0018200(peptidyl-glutamic aci…	NA	1	749,	0	-422	-Inf	8.4
chr1	74697472	74697832	361	ENSMUSG00000033257	ENSMUST00000143790	processed_transcript	3' UTR	1738	Ttll4	tubulin tyrosine ligase-like family, member 4 [Source:MGI Symbol;Acc:MGI:1914784]	GO:0000166(nucleotide binding);GO:0000226(microtubule cytoskeleton organization);GO:0005515(protein binding);GO:0005524(ATP binding);GO:0005737(cytoplasm);GO:0005856(cytoskeleton);GO:0005874(microtubule);GO:0005929(cilium);GO:0006464(cellular protein modification process);GO:0015631(tubulin binding);GO:0016874(ligase activity);GO:0018095(protein polyglutamylation);GO:0018200(peptidyl-glutamic aci…	NA	1	360,	0	-135	-133	3.61
chr1	74701603	74701784	182	ENSMUSG00000033257	ENSMUST00000143790	processed_transcript	3' UTR	5869	Ttll4	tubulin tyrosine ligase-like family, member 4 [Source:MGI Symbol;Acc:MGI:1914784]	GO:0000166(nucleotide binding);GO:0000226(microtubule cytoskeleton organization);GO:0005515(protein binding);GO:0005524(ATP binding);GO:0005737(cytoplasm);GO:0005856(cytoskeleton);GO:0005874(microtubule);GO:0005929(cilium);GO:0006464(cellular protein modification process);GO:0015631(tubulin binding);GO:0016874(ligase activity);GO:0018095(protein polyglutamylation);GO:0018200(peptidyl-glutamic aci…	NA	1	181,	0	-5.9	-4.98	2.68
chr1	74784522	74784730	209	ENSMUSG00000033227	ENSMUST00000189544	retained_intron	3' UTR	2083	Wnt6	wingless-type MMTV integration site family, member 6 [Source:MGI Symbol;Acc:MGI:98960]	GO:0001658(branching involved in ureteric bud morphogenesis);GO:0005102(signaling receptor binding);GO:0005109(frizzled binding);GO:0005125(cytokine activity);GO:0005576(extracellular region);GO:0005615(extracellular space);GO:0005788(endoplasmic reticulum lumen);GO:0007165(signal transduction);GO:0007267(cell-cell signaling);GO:0007275(multicellular organism development);GO:0009798(axis specific…	04150(mTOR signaling pathway);04310(Wnt signaling pathway);04390(Hippo signaling pathway);04550(Signaling pathways regulating pluripotency of stem cells);04916(Melanogenesis);04934(Cushing syndrome);05165(Human papillomavirus infection);05200(Pathways in cancer);05205(Proteoglycans in cancer);05217(Basal cell carcinoma);05224(Breast cancer);05225(Hepatocellular carcinoma);05226(Gastric cancer)	1	208,	0	-4.18	-3.3	14.8
chr1	75146473	75147104	632	ENSMUSG00000049339	ENSMUST00000189345	protein_coding	3' UTR	1169	Retreg2	reticulophagy regulator family member 2 [Source:MGI Symbol;Acc:MGI:2388278]	GO:0003674(molecular_function);GO:0008150(biological_process);GO:0016020(membrane);GO:0016021(integral component of membrane)	NA	1	631,	0	-335	-Inf	6.25
chr1	75192240	75192360	121	ENSMUSG00000026199	ENSMUST00000127625	protein_coding	5' UTR	48	Ankzf1	ankyrin repeat and zinc finger domain containing 1 [Source:MGI Symbol;Acc:MGI:1098746]	GO:0003676(nucleic acid binding);GO:0005515(protein binding);GO:0005737(cytoplasm);GO:0046872(metal ion binding);GO:0070301(cellular response to hydrogen peroxide)	NA	1	120,	0	-9.12	-8.14	1.94
chr1	75197728	75198177	450	ENSMUSG00000026199	ENSMUST00000127860	retained_intron	3' UTR	2035	Ankzf1	ankyrin repeat and zinc finger domain containing 1 [Source:MGI Symbol;Acc:MGI:1098746]	GO:0003676(nucleic acid binding);GO:0005515(protein binding);GO:0005737(cytoplasm);GO:0046872(metal ion binding);GO:0070301(cellular response to hydrogen peroxide)	NA	1	449,	0	-54	-52.8	3.92
chr1	75211517	75211990	474	ENSMUSG00000026201	ENSMUST00000126328	retained_intron	Exon (ENSMUST00000027401/ENSMUSG00000026201, exon 3 of 8)	0	Stk16	serine/threonine kinase 16 [Source:MGI Symbol;Acc:MGI:1313271]	GO:0000166(nucleotide binding);GO:0000978(RNA polymerase II cis-regulatory region sequence-specific DNA binding);GO:0004672(protein kinase activity);GO:0004674(protein serine/threonine kinase activity);GO:0004715(non-membrane spanning protein tyrosine kinase activity);GO:0005524(ATP binding);GO:0005737(cytoplasm);GO:0005798(Golgi-associated vesicle);GO:0005829(cytosol);GO:0006468(protein phosphor…	NA	2	354,66,	0,407	-9.87	-8.88	2.96
chr1	75213960	75214320	361	ENSMUSG00000026201	ENSMUST00000156012	retained_intron	3' UTR	899	Stk16	serine/threonine kinase 16 [Source:MGI Symbol;Acc:MGI:1313271]	GO:0000166(nucleotide binding);GO:0000978(RNA polymerase II cis-regulatory region sequence-specific DNA binding);GO:0004672(protein kinase activity);GO:0004674(protein serine/threonine kinase activity);GO:0004715(non-membrane spanning protein tyrosine kinase activity);GO:0005524(ATP binding);GO:0005737(cytoplasm);GO:0005798(Golgi-associated vesicle);GO:0005829(cytosol);GO:0006468(protein phosphor…	NA	1	360,	0	-70.8	-69.5	3.74
chr1	75245332	75245453	122	ENSMUSG00000026203	ENSMUST00000190445	nonsense_mediated_decay	3' UTR	3923	Dnajb2	DnaJ heat shock protein family (Hsp40) member B2 [Source:MGI Symbol;Acc:MGI:1928739]	GO:0000502(proteasome complex);GO:0001671(ATPase activator activity);GO:0005634(nucleus);GO:0005737(cytoplasm);GO:0005783(endoplasmic reticulum);GO:0005789(endoplasmic reticulum membrane);GO:0005829(cytosol);GO:0008285(negative regulation of cell population proliferation);GO:0016020(membrane);GO:0016234(inclusion body);GO:0030308(negative regulation of cell growth);GO:0030433(ubiquitin-dependent …	04141(Protein processing in endoplasmic reticulum)	1	121,	0	-4.06	-3.18	1.51
chr1	75367506	75367745	240	ENSMUSG00000026208	ENSMUST00000125948	retained_intron	3' UTR	5476	Des	desmin [Source:MGI Symbol;Acc:MGI:94885]	GO:0005200(structural constituent of cytoskeleton);GO:0005515(protein binding);GO:0005634(nucleus);GO:0005737(cytoplasm);GO:0005856(cytoskeleton);GO:0005882(intermediate filament);GO:0005886(plasma membrane);GO:0005911(cell-cell junction);GO:0005916(fascia adherens);GO:0005921(gap junction);GO:0007517(muscle organ development);GO:0008092(cytoskeletal protein binding);GO:0014704(intercalated disc)…	05410(Hypertrophic cardiomyopathy (HCM));05412(Arrhythmogenic right ventricular cardiomyopathy (ARVC));05414(Dilated cardiomyopathy (DCM))	1	239,	0	-53.8	-52.5	2.26
chr1	75388504	75391039	2536	ENSMUSG00000026207	ENSMUST00000137868	protein_coding	Exon (ENSMUST00000087122/ENSMUSG00000026207, exon 4 of 41)	2894	Speg	SPEG complex locus [Source:MGI Symbol;Acc:MGI:109282]	GO:0000166(nucleotide binding);GO:0001701(in utero embryonic development);GO:0004672(protein kinase activity);GO:0004674(protein serine/threonine kinase activity);GO:0005515(protein binding);GO:0005524(ATP binding);GO:0005634(nucleus);GO:0006468(protein phosphorylation);GO:0016301(kinase activity);GO:0016310(phosphorylation);GO:0016740(transferase activity);GO:0030154(cell differentiation);GO:004…	NA	2	600,61,	0,2474	-69.5	-68.1	14.8
chr1	75421634	75422025	392	ENSMUSG00000026207	ENSMUST00000143679	retained_intron	Exon (ENSMUST00000087122/ENSMUSG00000026207, exon 30 of 41)	-1485	Speg	SPEG complex locus [Source:MGI Symbol;Acc:MGI:109282]	GO:0000166(nucleotide binding);GO:0001701(in utero embryonic development);GO:0004672(protein kinase activity);GO:0004674(protein serine/threonine kinase activity);GO:0005515(protein binding);GO:0005524(ATP binding);GO:0005634(nucleus);GO:0006468(protein phosphorylation);GO:0016301(kinase activity);GO:0016310(phosphorylation);GO:0016740(transferase activity);GO:0030154(cell differentiation);GO:004…	NA	1	391,	0	-26.8	-25.7	12
chr1	75422413	75422654	242	ENSMUSG00000026207	ENSMUST00000143679	retained_intron	Exon (ENSMUST00000087122/ENSMUSG00000026207, exon 30 of 41)	-856	Speg	SPEG complex locus [Source:MGI Symbol;Acc:MGI:109282]	GO:0000166(nucleotide binding);GO:0001701(in utero embryonic development);GO:0004672(protein kinase activity);GO:0004674(protein serine/threonine kinase activity);GO:0005515(protein binding);GO:0005524(ATP binding);GO:0005634(nucleus);GO:0006468(protein phosphorylation);GO:0016301(kinase activity);GO:0016310(phosphorylation);GO:0016740(transferase activity);GO:0030154(cell differentiation);GO:004…	NA	1	241,	0	-15.3	-14.3	4.91
chr1	75422773	75423254	482	ENSMUSG00000026207	ENSMUST00000143679	retained_intron	Exon (ENSMUST00000087122/ENSMUSG00000026207, exon 30 of 41)	-256	Speg	SPEG complex locus [Source:MGI Symbol;Acc:MGI:109282]	GO:0000166(nucleotide binding);GO:0001701(in utero embryonic development);GO:0004672(protein kinase activity);GO:0004674(protein serine/threonine kinase activity);GO:0005515(protein binding);GO:0005524(ATP binding);GO:0005634(nucleus);GO:0006468(protein phosphorylation);GO:0016301(kinase activity);GO:0016310(phosphorylation);GO:0016740(transferase activity);GO:0030154(cell differentiation);GO:004…	NA	1	481,	0	-7.99	-7.04	4.63
chr1	75431450	75431960	511	ENSMUSG00000033021	ENSMUST00000037796	protein_coding	3' UTR	-3970	Gmppa	GDP-mannose pyrophosphorylase A [Source:MGI Symbol;Acc:MGI:1916330]	GO:0003674(molecular_function);GO:0005575(cellular_component);GO:0005737(cytoplasm);GO:0009058(biosynthetic process);GO:0016740(transferase activity);GO:0016779(nucleotidyltransferase activity)	00051(Fructose and mannose metabolism);00520(Amino sugar and nucleotide sugar metabolism)	1	510,	0	-9.71	-8.72	6.77
chr1	75442909	75443179	271	ENSMUSG00000033021	ENSMUST00000124539	retained_intron	3' UTR	685	Gmppa	GDP-mannose pyrophosphorylase A [Source:MGI Symbol;Acc:MGI:1916330]	GO:0003674(molecular_function);GO:0005575(cellular_component);GO:0005737(cytoplasm);GO:0009058(biosynthetic process);GO:0016740(transferase activity);GO:0016779(nucleotidyltransferase activity)	00051(Fructose and mannose metabolism);00520(Amino sugar and nucleotide sugar metabolism)	1	270,	0	-25.8	-24.7	4.02
chr1	75507105	75507283	179	ENSMUSG00000032968	ENSMUST00000037330	protein_coding	5' UTR	28	Inha	inhibin alpha [Source:MGI Symbol;Acc:MGI:96569]	GO:0001541(ovarian follicle development);GO:0001750(photoreceptor outer segment);GO:0001917(photoreceptor inner segment);GO:0005102(signaling receptor binding);GO:0005125(cytokine activity);GO:0005179(hormone activity);GO:0005576(extracellular region);GO:0005615(extracellular space);GO:0005737(cytoplasm);GO:0008083(growth factor activity);GO:0008584(male gonad development);GO:0010862(positive reg…	04060(Cytokine-cytokine receptor interaction)	1	178,	0	-9.04	-8.06	16.8
chr1	75547344	75547405	62	ENSMUSG00000006576	ENSMUST00000189794	retained_intron	Exon (ENSMUST00000124341/ENSMUSG00000006576, exon 3 of 23)	688	Slc4a3	solute carrier family 4 (anion exchanger), member 3 [Source:MGI Symbol;Acc:MGI:109350]	GO:0005452(inorganic anion exchanger activity);GO:0005886(plasma membrane);GO:0006811(ion transport);GO:0006820(anion transport);GO:0008509(anion transmembrane transporter activity);GO:0009897(external side of plasma membrane);GO:0015106(bicarbonate transmembrane transporter activity);GO:0015297(antiporter activity);GO:0015301(anion:anion antiporter activity);GO:0015698(inorganic anion transport)…	NA	1	61,	0	-3.97	-3.09	1.78
chr1	78417033	78418378	1346	ENSMUSG00000101798	ENSMUST00000186625	unprocessed_pseudogene	3' UTR	-14974	Gm28995	predicted gene 28995 [Source:MGI Symbol;Acc:MGI:5579701]	NA	NA	1	1345,	0	-405	-Inf	6.58
chr1	78681762	78682001	240	ENSMUSG00000032883	ENSMUST00000132997	retained_intron	Exon (ENSMUST00000035779/ENSMUSG00000032883, exon 3 of 16)	0	Acsl3	acyl-CoA synthetase long-chain family member 3 [Source:MGI Symbol;Acc:MGI:1921455]	GO:0000166(nucleotide binding);GO:0001676(long-chain fatty acid metabolic process);GO:0003824(catalytic activity);GO:0003996(acyl-CoA ligase activity);GO:0004467(long-chain fatty acid-CoA ligase activity);GO:0005524(ATP binding);GO:0005739(mitochondrion);GO:0005741(mitochondrial outer membrane);GO:0005777(peroxisome);GO:0005778(peroxisomal membrane);GO:0005783(endoplasmic reticulum);GO:0005789(en…	00061(Fatty acid biosynthesis);00071(Fatty acid degradation);03320(PPAR signaling pathway);04146(Peroxisome);04216(Ferroptosis);04714(Thermogenesis);04920(Adipocytokine signaling pathway)	1	239,	0	-11.8	-10.8	2.66
chr1	78705384	78706788	1405	ENSMUSG00000032883	ENSMUST00000148608	retained_intron	3' UTR	8728	Acsl3	acyl-CoA synthetase long-chain family member 3 [Source:MGI Symbol;Acc:MGI:1921455]	GO:0000166(nucleotide binding);GO:0001676(long-chain fatty acid metabolic process);GO:0003824(catalytic activity);GO:0003996(acyl-CoA ligase activity);GO:0004467(long-chain fatty acid-CoA ligase activity);GO:0005524(ATP binding);GO:0005739(mitochondrion);GO:0005741(mitochondrial outer membrane);GO:0005777(peroxisome);GO:0005778(peroxisomal membrane);GO:0005783(endoplasmic reticulum);GO:0005789(en…	00061(Fatty acid biosynthesis);00071(Fatty acid degradation);03320(PPAR signaling pathway);04146(Peroxisome);04216(Ferroptosis);04714(Thermogenesis);04920(Adipocytokine signaling pathway)	2	7,531,	0,873	-49.6	-48.3	4.24
chr1	78664913	78665544	632	ENSMUSG00000032883	ENSMUST00000135642	protein_coding	Exon (ENSMUST00000053760/ENSMUSG00000079470, exon 3 of 3)	-5349	Acsl3	acyl-CoA synthetase long-chain family member 3 [Source:MGI Symbol;Acc:MGI:1921455]	GO:0000166(nucleotide binding);GO:0001676(long-chain fatty acid metabolic process);GO:0003824(catalytic activity);GO:0003996(acyl-CoA ligase activity);GO:0004467(long-chain fatty acid-CoA ligase activity);GO:0005524(ATP binding);GO:0005739(mitochondrion);GO:0005741(mitochondrial outer membrane);GO:0005777(peroxisome);GO:0005778(peroxisomal membrane);GO:0005783(endoplasmic reticulum);GO:0005789(en…	00061(Fatty acid biosynthesis);00071(Fatty acid degradation);03320(PPAR signaling pathway);04146(Peroxisome);04216(Ferroptosis);04714(Thermogenesis);04920(Adipocytokine signaling pathway)	1	631,	0	-52.5	-51.2	8.61
chr1	78666082	78667013	932	ENSMUSG00000032883	ENSMUST00000135642	protein_coding	3' UTR	-3880	Acsl3	acyl-CoA synthetase long-chain family member 3 [Source:MGI Symbol;Acc:MGI:1921455]	GO:0000166(nucleotide binding);GO:0001676(long-chain fatty acid metabolic process);GO:0003824(catalytic activity);GO:0003996(acyl-CoA ligase activity);GO:0004467(long-chain fatty acid-CoA ligase activity);GO:0005524(ATP binding);GO:0005739(mitochondrion);GO:0005741(mitochondrial outer membrane);GO:0005777(peroxisome);GO:0005778(peroxisomal membrane);GO:0005783(endoplasmic reticulum);GO:0005789(en…	00061(Fatty acid biosynthesis);00071(Fatty acid degradation);03320(PPAR signaling pathway);04146(Peroxisome);04216(Ferroptosis);04714(Thermogenesis);04920(Adipocytokine signaling pathway)	1	931,	0	-67.7	-66.3	14.1
chr1	78667462	78667793	332	ENSMUSG00000032883	ENSMUST00000135642	protein_coding	3' UTR	-3100	Acsl3	acyl-CoA synthetase long-chain family member 3 [Source:MGI Symbol;Acc:MGI:1921455]	GO:0000166(nucleotide binding);GO:0001676(long-chain fatty acid metabolic process);GO:0003824(catalytic activity);GO:0003996(acyl-CoA ligase activity);GO:0004467(long-chain fatty acid-CoA ligase activity);GO:0005524(ATP binding);GO:0005739(mitochondrion);GO:0005741(mitochondrial outer membrane);GO:0005777(peroxisome);GO:0005778(peroxisomal membrane);GO:0005783(endoplasmic reticulum);GO:0005789(en…	00061(Fatty acid biosynthesis);00071(Fatty acid degradation);03320(PPAR signaling pathway);04146(Peroxisome);04216(Ferroptosis);04714(Thermogenesis);04920(Adipocytokine signaling pathway)	1	331,	0	-13	-12	2.18
chr1	78669921	78670192	272	ENSMUSG00000032883	ENSMUST00000135642	protein_coding	3' UTR	-701	Acsl3	acyl-CoA synthetase long-chain family member 3 [Source:MGI Symbol;Acc:MGI:1921455]	GO:0000166(nucleotide binding);GO:0001676(long-chain fatty acid metabolic process);GO:0003824(catalytic activity);GO:0003996(acyl-CoA ligase activity);GO:0004467(long-chain fatty acid-CoA ligase activity);GO:0005524(ATP binding);GO:0005739(mitochondrion);GO:0005741(mitochondrial outer membrane);GO:0005777(peroxisome);GO:0005778(peroxisomal membrane);GO:0005783(endoplasmic reticulum);GO:0005789(en…	00061(Fatty acid biosynthesis);00071(Fatty acid degradation);03320(PPAR signaling pathway);04146(Peroxisome);04216(Ferroptosis);04714(Thermogenesis);04920(Adipocytokine signaling pathway)	1	271,	0	-35.5	-34.3	5.86
chr1	78817968	78818446	479	ENSMUSG00000047330	ENSMUST00000187432	protein_coding	3' UTR	1041	Kcne4	potassium voltage-gated channel, Isk-related subfamily, gene 4 [Source:MGI Symbol;Acc:MGI:1891125]	GO:0005244(voltage-gated ion channel activity);GO:0005249(voltage-gated potassium channel activity);GO:0005251(delayed rectifier potassium channel activity);GO:0005267(potassium channel activity);GO:0006811(ion transport);GO:0006813(potassium ion transport);GO:0008076(voltage-gated potassium channel complex);GO:0015459(potassium channel regulator activity);GO:0016020(membrane);GO:0016021(integral…	NA	1	478,	0	-38.8	-37.6	51.1
chr1	78819072	78819401	330	ENSMUSG00000101324	ENSMUST00000186681	lincRNA	3' UTR	-1857	Gm29187	predicted gene 29187 [Source:MGI Symbol;Acc:MGI:5579893]	NA	NA	1	329,	0	-12.9	-11.8	4.39
chr1	79776226	79778311	2086	ENSMUSG00000026248	ENSMUST00000189176	retained_intron	Exon (ENSMUST00000027464/ENSMUSG00000026248, exon 1 of 4)	110	Mrpl44	mitochondrial ribosomal protein L44 [Source:MGI Symbol;Acc:MGI:1916413]	GO:0003723(RNA binding);GO:0003725(double-stranded RNA binding);GO:0004518(nuclease activity);GO:0004519(endonuclease activity);GO:0004525(ribonuclease III activity);GO:0005515(protein binding);GO:0005634(nucleus);GO:0005654(nucleoplasm);GO:0005739(mitochondrion);GO:0005762(mitochondrial large ribosomal subunit);GO:0005840(ribosome);GO:0005886(plasma membrane);GO:0006396(RNA processing);GO:001678…	NA	2	85,454,	0,1631	-69.5	-68.2	5.3
chr1	82340438	82340828	391	ENSMUSG00000026142	ENSMUST00000140020	protein_coding	Exon (ENSMUST00000027322/ENSMUSG00000026142, exon 2 of 7)	1389	Rhbdd1	rhomboid domain containing 1 [Source:MGI Symbol;Acc:MGI:1924117]	GO:0004175(endopeptidase activity);GO:0004252(serine-type endopeptidase activity);GO:0005515(protein binding);GO:0005739(mitochondrion);GO:0005783(endoplasmic reticulum);GO:0005789(endoplasmic reticulum membrane);GO:0006508(proteolysis);GO:0006915(apoptotic process);GO:0007283(spermatogenesis);GO:0008233(peptidase activity);GO:0008236(serine-type peptidase activity);GO:0010954(positive regulation…	NA	1	390,	0	-43.6	-42.3	3.68
chr1	82444349	82444559	211	ENSMUSG00000104493	ENSMUST00000194744	TEC	3' UTR	92132	Gm19552	predicted gene, 19552 [Source:MGI Symbol;Acc:MGI:5011737]	NA	NA	1	210,	0	-13.7	-12.7	3.04
chr1	82586920	82587220	301	ENSMUSG00000079465	ENSMUST00000141994	retained_intron	5' UTR	0	Col4a3	collagen, type IV, alpha 3 [Source:MGI Symbol;Acc:MGI:104688]	GO:0005178(integrin binding);GO:0005201(extracellular matrix structural constituent);GO:0005576(extracellular region);GO:0005581(collagen trimer);GO:0005587(collagen type IV trimer);GO:0005604(basement membrane);GO:0005615(extracellular space);GO:0005783(endoplasmic reticulum);GO:0006919(activation of cysteine-type endopeptidase activity involved in apoptotic process);GO:0007155(cell adhesion);GO…	04151(PI3K-Akt signaling pathway);04510(Focal adhesion);04512(ECM-receptor interaction);04926(Relaxin signaling pathway);04933(AGE-RAGE signaling pathway in diabetic complications);04974(Protein digestion and absorption);05146(Amoebiasis);05165(Human papillomavirus infection);05200(Pathways in cancer);05222(Small cell lung cancer)	1	300,	0	-79.8	-78.4	7.67
chr1	82718002	82719395	1394	ENSMUSG00000079465	ENSMUST00000152664	protein_coding	3' UTR	2698	Col4a3	collagen, type IV, alpha 3 [Source:MGI Symbol;Acc:MGI:104688]	GO:0005178(integrin binding);GO:0005201(extracellular matrix structural constituent);GO:0005576(extracellular region);GO:0005581(collagen trimer);GO:0005587(collagen type IV trimer);GO:0005604(basement membrane);GO:0005615(extracellular space);GO:0005783(endoplasmic reticulum);GO:0006919(activation of cysteine-type endopeptidase activity involved in apoptotic process);GO:0007155(cell adhesion);GO…	04151(PI3K-Akt signaling pathway);04510(Focal adhesion);04512(ECM-receptor interaction);04926(Relaxin signaling pathway);04933(AGE-RAGE signaling pathway in diabetic complications);04974(Protein digestion and absorption);05146(Amoebiasis);05165(Human papillomavirus infection);05200(Pathways in cancer);05222(Small cell lung cancer)	2	3,596,	0,797	-80.6	-79.2	4.42
chr1	84964041	84964101	61	ENSMUSG00000118590	ENSMUST00000239195	protein_coding	Exon (ENSMUST00000239195/ENSMUSG00000118590, exon 2 of 2)	5059	AC167036	novel protein	GO:0016021(integral component of membrane)	NA	1	60,	0	-2.29	-1.48	8.88
chr1	85192122	85192806	685	ENSMUSG00000079457	ENSMUST00000161424	protein_coding	Exon (ENSMUST00000162896/ENSMUSG00000089716, exon 10 of 13)	-6807	Gm7609	predicted pseudogene 7609 [Source:MGI Symbol;Acc:MGI:3644536]	GO:0016021(integral component of membrane)	NA	3	92,78,37,	0,379,647	-7.84	-6.89	8.88
chr1	85508460	85514575	6116	ENSMUSG00000101751	ENSMUST00000189121	unprocessed_pseudogene	Exon (ENSMUST00000189121/ENSMUSG00000101751, exon 4 of 9)	7370	Gm2427	predicted gene 2427 [Source:MGI Symbol;Acc:MGI:3780593]	NA	NA	6	15,116,106,78,144,70,	0,3184,3992,4385,4653,6045	-438	-Inf	14.1
chr1	85576965	85577295	331	ENSMUSG00000094127	ENSMUST00000178024	protein_coding	Exon (ENSMUST00000178024/ENSMUSG00000094127, exon 2 of 2)	1289	G530012D18Rik	RIKEN cDNA G530012D1 gene [Source:MGI Symbol;Acc:MGI:3642025]	NA	NA	1	330,	0	-18.1	-17.1	2.89
chr1	85641833	85642737	905	ENSMUSG00000070031	ENSMUST00000160119	retained_intron	Exon (ENSMUST00000080204/ENSMUSG00000070031, exon 13 of 17)	-252	Sp140	Sp140 nuclear body protein [Source:MGI Symbol;Acc:MGI:3702467]	GO:0001650(fibrillar center);GO:0003677(DNA binding);GO:0005515(protein binding);GO:0005634(nucleus);GO:0005739(mitochondrion);GO:0016604(nuclear body);GO:0046872(metal ion binding)	NA	2	15,196,	0,708	-36.4	-35.2	3.91
chr1	85649987	85659773	9787	ENSMUSG00000026222	ENSMUST00000141998	retained_intron	5' UTR	0	Sp100	nuclear antigen Sp100 [Source:MGI Symbol;Acc:MGI:109561]	GO:0000723(telomere maintenance);GO:0003677(DNA binding);GO:0005515(protein binding);GO:0005634(nucleus);GO:0005737(cytoplasm);GO:0010596(negative regulation of endothelial cell migration);GO:0016605(PML body);GO:0030870(Mre11 complex);GO:0045765(regulation of angiogenesis);GO:0046826(negative regulation of protein export from nucleus);GO:0046872(metal ion binding);GO:1902041(regulation of extrin…	05168(Herpes simplex virus 1 infection);05203(Viral carcinogenesis)	2	140,71,	0,9715	-16.2	-15.1	2.37
chr1	85697049	85701408	4360	ENSMUSG00000026222	ENSMUST00000141709	protein_coding	Exon (ENSMUST00000155094/ENSMUSG00000026222, exon 14 of 17)	-2034	Sp100	nuclear antigen Sp100 [Source:MGI Symbol;Acc:MGI:109561]	GO:0000723(telomere maintenance);GO:0003677(DNA binding);GO:0005515(protein binding);GO:0005634(nucleus);GO:0005737(cytoplasm);GO:0010596(negative regulation of endothelial cell migration);GO:0016605(PML body);GO:0030870(Mre11 complex);GO:0045765(regulation of angiogenesis);GO:0046826(negative regulation of protein export from nucleus);GO:0046872(metal ion binding);GO:1902041(regulation of extrin…	05168(Herpes simplex virus 1 infection);05203(Viral carcinogenesis)	4	61,143,33,4,	0,2557,4067,4355	-11.7	-10.7	1.69
chr1	85709068	85709908	841	ENSMUSG00000026222	ENSMUST00000141709	protein_coding	3' UTR	5626	Sp100	nuclear antigen Sp100 [Source:MGI Symbol;Acc:MGI:109561]	GO:0000723(telomere maintenance);GO:0003677(DNA binding);GO:0005515(protein binding);GO:0005634(nucleus);GO:0005737(cytoplasm);GO:0010596(negative regulation of endothelial cell migration);GO:0016605(PML body);GO:0030870(Mre11 complex);GO:0045765(regulation of angiogenesis);GO:0046826(negative regulation of protein export from nucleus);GO:0046872(metal ion binding);GO:1902041(regulation of extrin…	05168(Herpes simplex virus 1 infection);05203(Viral carcinogenesis)	1	840,	0	-177	-176	8.99
chr1	85845945	85846006	62	ENSMUSG00000036707	ENSMUST00000187623	retained_intron	Exon (ENSMUST00000187623/ENSMUSG00000036707, exon 1 of 1)	2865	Cab39	calcium binding protein 39 [Source:MGI Symbol;Acc:MGI:107438]	GO:0005509(calcium ion binding);GO:0005737(cytoplasm);GO:0005829(cytosol);GO:0010800(positive regulation of peptidyl-threonine phosphorylation);GO:0014823(response to activity);GO:0016020(membrane);GO:0018105(peptidyl-serine phosphorylation);GO:0019900(kinase binding);GO:0023014(signal transduction by protein phosphorylation);GO:0030018(Z disc);GO:0030295(protein kinase activator activity);GO:003…	04150(mTOR signaling pathway);04152(AMPK signaling pathway)	1	61,	0	-2.23	-1.43	2.37
chr1	85849146	85849897	752	ENSMUSG00000036707	ENSMUST00000187623	retained_intron	3' UTR	6066	Cab39	calcium binding protein 39 [Source:MGI Symbol;Acc:MGI:107438]	GO:0005509(calcium ion binding);GO:0005737(cytoplasm);GO:0005829(cytosol);GO:0010800(positive regulation of peptidyl-threonine phosphorylation);GO:0014823(response to activity);GO:0016020(membrane);GO:0018105(peptidyl-serine phosphorylation);GO:0019900(kinase binding);GO:0023014(signal transduction by protein phosphorylation);GO:0030018(Z disc);GO:0030295(protein kinase activator activity);GO:003…	04150(mTOR signaling pathway);04152(AMPK signaling pathway)	1	751,	0	-671	-Inf	7.79
chr1	85907933	85908082	150	ENSMUSG00000026223	ENSMUST00000139837	retained_intron	3' UTR	1772	Itm2c	integral membrane protein 2C [Source:MGI Symbol;Acc:MGI:1927594]	GO:0001540(amyloid-beta binding);GO:0005524(ATP binding);GO:0005764(lysosome);GO:0005765(lysosomal membrane);GO:0005794(Golgi apparatus);GO:0005886(plasma membrane);GO:0010977(negative regulation of neuron projection development);GO:0016020(membrane);GO:0016021(integral component of membrane);GO:0030182(neuron differentiation);GO:0042985(negative regulation of amyloid precursor protein biosynthet…	NA	1	149,	0	-53.2	-51.9	3.71
chr1	86053047	86053107	61	ENSMUSG00000026227	ENSMUST00000165824	protein_coding	3' UTR	7184	2810459M11Rik	RIKEN cDNA 2810459M11 gene [Source:MGI Symbol;Acc:MGI:1920042]	GO:0005515(protein binding);GO:0005575(cellular_component);GO:0008150(biological_process)	NA	1	60,	0	-2.29	-1.48	8.88
chr1	86053582	86053642	61	ENSMUSG00000026227	ENSMUST00000165824	protein_coding	3' UTR	7719	2810459M11Rik	RIKEN cDNA 2810459M11 gene [Source:MGI Symbol;Acc:MGI:1920042]	GO:0005515(protein binding);GO:0005575(cellular_component);GO:0008150(biological_process)	NA	1	60,	0	-2.7	-1.87	6.17
chr1	86132753	86136979	4227	ENSMUSG00000094638	ENSMUST00000135197	nonsense_mediated_decay	Exon (ENSMUST00000027432/ENSMUSG00000026229, exon 22 of 25)	0	Gm21972	predicted gene 21972 [Source:MGI Symbol;Acc:MGI:5439441]	GO:0005634(nucleus);GO:0008540(proteasome regulatory particle, base subcomplex);GO:0034515(proteasome storage granule);GO:0043161(proteasome-mediated ubiquitin-dependent protein catabolic process)	NA	3	47,147,17,	0,884,4209	-26.5	-25.4	2.02
chr1	86133636	86136964	3329	ENSMUSG00000094638	ENSMUST00000135197	nonsense_mediated_decay	Exon (ENSMUST00000027432/ENSMUSG00000026229, exon 23 of 25)	0	Gm21972	predicted gene 21972 [Source:MGI Symbol;Acc:MGI:5439441]	GO:0005634(nucleus);GO:0008540(proteasome regulatory particle, base subcomplex);GO:0034515(proteasome storage granule);GO:0043161(proteasome-mediated ubiquitin-dependent protein catabolic process)	NA	2	148,2,	0,3326	-9.57	-8.59	2.09
chr1	86179239	86179330	92	ENSMUSG00000062590	ENSMUST00000150059	protein_coding	Exon (ENSMUST00000134858/ENSMUSG00000062590, exon 10 of 10)	-17060	Armc9	armadillo repeat containing 9 [Source:MGI Symbol;Acc:MGI:1926045]	GO:0003674(molecular_function);GO:0005515(protein binding);GO:0005737(cytoplasm);GO:0005814(centriole);GO:0005856(cytoskeleton);GO:0005929(cilium);GO:0030030(cell projection organization);GO:0036064(ciliary basal body);GO:0042995(cell projection);GO:0045880(positive regulation of smoothened signaling pathway);GO:0060271(cilium assembly);GO:0097542(ciliary tip)	NA	1	91,	0	-3.46	-2.6	3.27
chr1	86277983	86278284	302	ENSMUSG00000079445	ENSMUST00000189618	retained_intron	3' UTR	-24548	B3gnt7	UDP-GlcNAc:betaGal beta-1,3-N-acetylglucosaminyltransferase 7 [Source:MGI Symbol;Acc:MGI:2384394]	GO:0000139(Golgi membrane);GO:0005794(Golgi apparatus);GO:0006486(protein glycosylation);GO:0008375(acetylglucosaminyltransferase activity);GO:0008376(acetylgalactosaminyltransferase activity);GO:0008532(N-acetyllactosaminide beta-1,3-N-acetylglucosaminyltransferase activity);GO:0016020(membrane);GO:0016021(integral component of membrane);GO:0016740(transferase activity);GO:0016757(transferase ac…	00533(Glycosaminoglycan biosynthesis - keratan sulfate)	1	301,	0	-8.6	-7.64	7.8
chr1	86305206	86306496	1291	ENSMUSG00000079445	ENSMUST00000188695	protein_coding	3' UTR	1675	B3gnt7	UDP-GlcNAc:betaGal beta-1,3-N-acetylglucosaminyltransferase 7 [Source:MGI Symbol;Acc:MGI:2384394]	GO:0000139(Golgi membrane);GO:0005794(Golgi apparatus);GO:0006486(protein glycosylation);GO:0008375(acetylglucosaminyltransferase activity);GO:0008376(acetylgalactosaminyltransferase activity);GO:0008532(N-acetyllactosaminide beta-1,3-N-acetylglucosaminyltransferase activity);GO:0016020(membrane);GO:0016021(integral component of membrane);GO:0016740(transferase activity);GO:0016757(transferase ac…	00533(Glycosaminoglycan biosynthesis - keratan sulfate)	1	1290,	0	-74.9	-73.5	11.9
chr1	86367435	86367885	451	ENSMUSG00000073627	ENSMUST00000190804	retained_intron	Exon (ENSMUST00000127284/ENSMUSG00000073627, exon 2 of 2)	7847	C130036L24Rik	RIKEN cDNA C130036L24 gene [Source:MGI Symbol;Acc:MGI:2441877]	NA	NA	1	450,	0	-18.8	-17.8	12.4
chr1	86372473	86372713	241	ENSMUSG00000073627	ENSMUST00000190804	retained_intron	Exon (ENSMUST00000137643/ENSMUSG00000073627, exon 3 of 3)	12885	C130036L24Rik	RIKEN cDNA C130036L24 gene [Source:MGI Symbol;Acc:MGI:2441877]	NA	NA	1	240,	0	-5.29	-4.39	5.53
chr1	86372832	86372893	62	ENSMUSG00000073627	ENSMUST00000190804	retained_intron	Exon (ENSMUST00000137643/ENSMUSG00000073627, exon 3 of 3)	13244	C130036L24Rik	RIKEN cDNA C130036L24 gene [Source:MGI Symbol;Acc:MGI:2441877]	NA	NA	1	61,	0	-1.94	-1.15	2.63
chr1	86528832	86529996	1165	ENSMUSG00000026238	ENSMUST00000188533	protein_coding	3' UTR	2025	Ptma	prothymosin alpha [Source:MGI Symbol;Acc:MGI:97803]	GO:0005634(nucleus);GO:0005654(nucleoplasm);GO:0005829(cytosol);GO:0033613(activating transcription factor binding);GO:0042393(histone binding);GO:0043066(negative regulation of apoptotic process);GO:0043486(histone exchange)	NA	5	24,72,97,74,32,	0,340,623,898,1132	-511	-Inf	2.27
chr1	86606377	86606558	182	ENSMUSG00000026240	ENSMUST00000127219	processed_transcript	3' UTR	9637	Cops7b	COP9 signalosome subunit 7B [Source:MGI Symbol;Acc:MGI:1349388]	GO:0000338(protein deneddylation);GO:0003674(molecular_function);GO:0005634(nucleus);GO:0005654(nucleoplasm);GO:0005737(cytoplasm);GO:0008180(COP9 signalosome);GO:0010387(COP9 signalosome assembly)	NA	1	181,	0	-7.29	-6.34	24.2
chr1	86608685	86608746	62	ENSMUSG00000026240	ENSMUST00000127219	processed_transcript	3' UTR	11945	Cops7b	COP9 signalosome subunit 7B [Source:MGI Symbol;Acc:MGI:1349388]	GO:0000338(protein deneddylation);GO:0003674(molecular_function);GO:0005634(nucleus);GO:0005654(nucleoplasm);GO:0005737(cytoplasm);GO:0008180(COP9 signalosome);GO:0010387(COP9 signalosome assembly)	NA	1	61,	0	-1.74	-0.963	2.28
chr1	86775777	86775868	92	ENSMUSG00000100768	ENSMUST00000186337	sense_intronic	Exon (ENSMUST00000186337/ENSMUSG00000100768, exon 1 of 1)	958	Gm29055	predicted gene 29055 [Source:MGI Symbol;Acc:MGI:5579761]	NA	NA	1	91,	0	-3.11	-2.27	3.08
chr1	86874646	86874706	61	ENSMUSG00000102293	ENSMUST00000192464	TEC	Exon (ENSMUST00000192464/ENSMUSG00000102293, exon 1 of 1)	296	Gm37541	predicted gene, 37541 [Source:MGI Symbol;Acc:MGI:5610769]	NA	NA	1	60,	0	-1.44	-0.685	2.19
chr1	86920475	86920626	152	ENSMUSG00000102571	ENSMUST00000195634	TEC	Exon (ENSMUST00000195634/ENSMUSG00000102571, exon 1 of 1)	2483	Gm37967	predicted gene, 37967 [Source:MGI Symbol;Acc:MGI:5611195]	NA	NA	1	151,	0	-3.73	-2.86	12.3
chr1	87228088	87228269	182	ENSMUSG00000026254	ENSMUST00000113231	protein_coding	3' UTR	13802	Eif4e2	eukaryotic translation initiation factor 4E member 2 [Source:MGI Symbol;Acc:MGI:1914440]	GO:0000340(RNA 7-methylguanosine cap binding);GO:0001701(in utero embryonic development);GO:0003723(RNA binding);GO:0003743(translation initiation factor activity);GO:0005737(cytoplasm);GO:0005845(mRNA cap binding complex);GO:0006412(translation);GO:0006413(translational initiation);GO:0006417(regulation of translation);GO:0016281(eukaryotic translation initiation factor 4F complex);GO:0017148(ne…	01521(EGFR tyrosine kinase inhibitor resistance);03013(RNA transport);04066(HIF-1 signaling pathway);04150(mTOR signaling pathway);04151(PI3K-Akt signaling pathway);04211(Longevity regulating pathway);04910(Insulin signaling pathway)	1	181,	0	-6.14	-5.21	2.29
chr1	87237848	87238209	362	ENSMUSG00000088318	ENSMUST00000157693	snRNA	3' UTR	-12939	Gm26187	predicted gene, 26187 [Source:MGI Symbol;Acc:MGI:5455964]	NA	NA	1	361,	0	-107	-106	4.38
chr1	87238448	87239648	1201	ENSMUSG00000088318	ENSMUST00000157693	snRNA	3' UTR	-11500	Gm26187	predicted gene, 26187 [Source:MGI Symbol;Acc:MGI:5455964]	NA	NA	1	1200,	0	-130	-128	7.43
chr1	87240157	87240218	62	ENSMUSG00000088318	ENSMUST00000157693	snRNA	3' UTR	-10930	Gm26187	predicted gene, 26187 [Source:MGI Symbol;Acc:MGI:5455964]	NA	NA	1	61,	0	-2.35	-1.54	2.2
chr1	87327027	87327268	242	ENSMUSG00000048000	ENSMUST00000172794	protein_coding	5' UTR	0	Gigyf2	GRB10 interacting GYF protein 2 [Source:MGI Symbol;Acc:MGI:2138584]	GO:0005515(protein binding);GO:0005737(cytoplasm);GO:0005768(endosome);GO:0005783(endoplasmic reticulum);GO:0005794(Golgi apparatus);GO:0005829(cytosol);GO:0007631(feeding behavior);GO:0008344(adult locomotory behavior);GO:0009791(post-embryonic development);GO:0010494(cytoplasmic stress granule);GO:0016021(integral component of membrane);GO:0016441(posttranscriptional gene silencing);GO:0017148(…	NA	1	241,	0	-11.9	-10.9	2.96
chr1	87374028	87389161	15134	ENSMUSG00000048000	ENSMUST00000174535	processed_transcript	5' UTR	0	Gigyf2	GRB10 interacting GYF protein 2 [Source:MGI Symbol;Acc:MGI:2138584]	GO:0005515(protein binding);GO:0005737(cytoplasm);GO:0005768(endosome);GO:0005783(endoplasmic reticulum);GO:0005794(Golgi apparatus);GO:0005829(cytosol);GO:0007631(feeding behavior);GO:0008344(adult locomotory behavior);GO:0009791(post-embryonic development);GO:0010494(cytoplasmic stress granule);GO:0016021(integral component of membrane);GO:0016441(posttranscriptional gene silencing);GO:0017148(…	NA	5	83,112,41,314,111,	0,4943,5939,12288,15022	-622	-Inf	17.7
chr1	87403712	87403833	122	ENSMUSG00000048000	ENSMUST00000172736	protein_coding	Exon (ENSMUST00000027475/ENSMUSG00000048000, exon 9 of 29)	0	Gigyf2	GRB10 interacting GYF protein 2 [Source:MGI Symbol;Acc:MGI:2138584]	GO:0005515(protein binding);GO:0005737(cytoplasm);GO:0005768(endosome);GO:0005783(endoplasmic reticulum);GO:0005794(Golgi apparatus);GO:0005829(cytosol);GO:0007631(feeding behavior);GO:0008344(adult locomotory behavior);GO:0009791(post-embryonic development);GO:0010494(cytoplasmic stress granule);GO:0016021(integral component of membrane);GO:0016441(posttranscriptional gene silencing);GO:0017148(…	NA	1	121,	0	-4.19	-3.31	1.69
chr1	87425114	87433720	8607	ENSMUSG00000048000	ENSMUST00000174671	processed_transcript	Exon (ENSMUST00000027475/ENSMUSG00000048000, exon 20 of 29)	0	Gigyf2	GRB10 interacting GYF protein 2 [Source:MGI Symbol;Acc:MGI:2138584]	GO:0005515(protein binding);GO:0005737(cytoplasm);GO:0005768(endosome);GO:0005783(endoplasmic reticulum);GO:0005794(Golgi apparatus);GO:0005829(cytosol);GO:0007631(feeding behavior);GO:0008344(adult locomotory behavior);GO:0009791(post-embryonic development);GO:0010494(cytoplasmic stress granule);GO:0016021(integral component of membrane);GO:0016441(posttranscriptional gene silencing);GO:0017148(…	NA	4	112,159,79,41,	0,3455,8005,8565	-66.4	-65.1	4.72
chr1	87449595	87449746	152	ENSMUSG00000048000	ENSMUST00000174482	retained_intron	3' UTR	6267	Gigyf2	GRB10 interacting GYF protein 2 [Source:MGI Symbol;Acc:MGI:2138584]	GO:0005515(protein binding);GO:0005737(cytoplasm);GO:0005768(endosome);GO:0005783(endoplasmic reticulum);GO:0005794(Golgi apparatus);GO:0005829(cytosol);GO:0007631(feeding behavior);GO:0008344(adult locomotory behavior);GO:0009791(post-embryonic development);GO:0010494(cytoplasmic stress granule);GO:0016021(integral component of membrane);GO:0016441(posttranscriptional gene silencing);GO:0017148(…	NA	1	151,	0	-12.4	-11.4	1.93
chr1	87449895	87450466	572	ENSMUSG00000048000	ENSMUST00000174482	retained_intron	3' UTR	6567	Gigyf2	GRB10 interacting GYF protein 2 [Source:MGI Symbol;Acc:MGI:2138584]	GO:0005515(protein binding);GO:0005737(cytoplasm);GO:0005768(endosome);GO:0005783(endoplasmic reticulum);GO:0005794(Golgi apparatus);GO:0005829(cytosol);GO:0007631(feeding behavior);GO:0008344(adult locomotory behavior);GO:0009791(post-embryonic development);GO:0010494(cytoplasmic stress granule);GO:0016021(integral component of membrane);GO:0016441(posttranscriptional gene silencing);GO:0017148(…	NA	1	571,	0	-38.1	-36.9	2.86
chr1	87450525	87450796	272	ENSMUSG00000048000	ENSMUST00000174482	retained_intron	3' UTR	7197	Gigyf2	GRB10 interacting GYF protein 2 [Source:MGI Symbol;Acc:MGI:2138584]	GO:0005515(protein binding);GO:0005737(cytoplasm);GO:0005768(endosome);GO:0005783(endoplasmic reticulum);GO:0005794(Golgi apparatus);GO:0005829(cytosol);GO:0007631(feeding behavior);GO:0008344(adult locomotory behavior);GO:0009791(post-embryonic development);GO:0010494(cytoplasmic stress granule);GO:0016021(integral component of membrane);GO:0016441(posttranscriptional gene silencing);GO:0017148(…	NA	1	271,	0	-11.3	-10.3	5.97
chr1	87596683	87597250	568	ENSMUSG00000079434	ENSMUST00000070898	protein_coding	Exon (ENSMUST00000166259/ENSMUSG00000079434, exon 3 of 3)	2133	Neu2	neuraminidase 2 [Source:MGI Symbol;Acc:MGI:1344417]	GO:0004308(exo-alpha-sialidase activity);GO:0005737(cytoplasm);GO:0005829(cytosol);GO:0005975(carbohydrate metabolic process);GO:0006629(lipid metabolic process);GO:0006689(ganglioside catabolic process);GO:0008152(metabolic process);GO:0009313(oligosaccharide catabolic process);GO:0010831(positive regulation of myotube differentiation);GO:0016020(membrane);GO:0016042(lipid catabolic process);GO:…	00511(Other glycan degradation);00600(Sphingolipid metabolism)	1	567,	0	-18	-16.9	7.01
chr1	87514174	87514297	124	ENSMUSG00000091123	ENSMUST00000168856	processed_pseudogene	Exon (ENSMUST00000168856/ENSMUSG00000091123, exon 1 of 1)	0	Gm17181	predicted gene 17181 [Source:MGI Symbol;Acc:MGI:4938008]	NA	NA	1	123,	0	-2.84	-2.01	7.9
chr1	87719369	87720238	870	ENSMUSG00000026288	ENSMUST00000163548	processed_transcript	3' UTR	10028	Inpp5d	inositol polyphosphate-5-phosphatase D [Source:MGI Symbol;Acc:MGI:107357]	GO:0002376(immune system process);GO:0004439(phosphatidylinositol-4,5-bisphosphate 5-phosphatase activity);GO:0004445(inositol-polyphosphate 5-phosphatase activity);GO:0005515(protein binding);GO:0005737(cytoplasm);GO:0005829(cytosol);GO:0005856(cytoskeleton);GO:0005884(actin filament);GO:0005886(plasma membrane);GO:0006915(apoptotic process);GO:0008340(determination of adult lifespan);GO:0009968…	00562(Inositol phosphate metabolism);04070(Phosphatidylinositol signaling system);04662(B cell receptor signaling pathway);04664(Fc epsilon RI signaling pathway);04666(Fc gamma R-mediated phagocytosis)	1	869,	0	-236	-234	14.3
chr1	87766993	87767054	62	ENSMUSG00000026289	ENSMUST00000129431	retained_intron	Exon (ENSMUST00000144047/ENSMUSG00000026289, exon 5 of 6)	92	Atg16l1	autophagy related 16-like 1 (S. cerevisiae) [Source:MGI Symbol;Acc:MGI:1924290]	GO:0000045(autophagosome assembly);GO:0000421(autophagosome membrane);GO:0005515(protein binding);GO:0005737(cytoplasm);GO:0005776(autophagosome);GO:0005829(cytosol);GO:0005930(axoneme);GO:0006914(autophagy);GO:0010508(positive regulation of autophagy);GO:0015031(protein transport);GO:0016020(membrane);GO:0034045(phagophore assembly site membrane);GO:0034497(protein localization to phagophore ass…	04136(Autophagy - other);04140(Autophagy - animal);04621(NOD-like receptor signaling pathway)	1	61,	0	-4.22	-3.34	1.76
chr1	87791257	87791678	422	ENSMUSG00000089281	ENSMUST00000158656	scaRNA	3' UTR	6701	Scarna6	small Cajal body-specific RNA 6 [Source:MGI Symbol;Acc:MGI:3819487]	NA	NA	1	421,	0	-45.5	-44.3	2.79
chr1	87943026	87943176	151	ENSMUSG00000070738	ENSMUST00000189448	protein_coding	3' UTR	4641	Dgkd	diacylglycerol kinase, delta [Source:MGI Symbol;Acc:MGI:2138334]	GO:0000166(nucleotide binding);GO:0003951(NAD+ kinase activity);GO:0004143(diacylglycerol kinase activity);GO:0005515(protein binding);GO:0005524(ATP binding);GO:0005737(cytoplasm);GO:0005829(cytosol);GO:0005886(plasma membrane);GO:0005905(clathrin-coated pit);GO:0006654(phosphatidic acid biosynthetic process);GO:0006897(endocytosis);GO:0007165(signal transduction);GO:0007205(protein kinase C-act…	00561(Glycerolipid metabolism);00564(Glycerophospholipid metabolism);04070(Phosphatidylinositol signaling system);04072(Phospholipase D signaling pathway);05231(Choline metabolism in cancer)	1	150,	0	-8.11	-7.15	1.82
chr1	87943235	87943505	271	ENSMUSG00000070738	ENSMUST00000189448	protein_coding	3' UTR	4850	Dgkd	diacylglycerol kinase, delta [Source:MGI Symbol;Acc:MGI:2138334]	GO:0000166(nucleotide binding);GO:0003951(NAD+ kinase activity);GO:0004143(diacylglycerol kinase activity);GO:0005515(protein binding);GO:0005524(ATP binding);GO:0005737(cytoplasm);GO:0005829(cytosol);GO:0005886(plasma membrane);GO:0005905(clathrin-coated pit);GO:0006654(phosphatidic acid biosynthetic process);GO:0006897(endocytosis);GO:0007165(signal transduction);GO:0007205(protein kinase C-act…	00561(Glycerolipid metabolism);00564(Glycerophospholipid metabolism);04070(Phosphatidylinositol signaling system);04072(Phospholipase D signaling pathway);05231(Choline metabolism in cancer)	1	270,	0	-7.69	-6.74	1.41
chr1	87944850	87945090	241	ENSMUSG00000070738	ENSMUST00000189448	protein_coding	3' UTR	6465	Dgkd	diacylglycerol kinase, delta [Source:MGI Symbol;Acc:MGI:2138334]	GO:0000166(nucleotide binding);GO:0003951(NAD+ kinase activity);GO:0004143(diacylglycerol kinase activity);GO:0005515(protein binding);GO:0005524(ATP binding);GO:0005737(cytoplasm);GO:0005829(cytosol);GO:0005886(plasma membrane);GO:0005905(clathrin-coated pit);GO:0006654(phosphatidic acid biosynthetic process);GO:0006897(endocytosis);GO:0007165(signal transduction);GO:0007205(protein kinase C-act…	00561(Glycerolipid metabolism);00564(Glycerophospholipid metabolism);04070(Phosphatidylinositol signaling system);04072(Phospholipase D signaling pathway);05231(Choline metabolism in cancer)	1	240,	0	-8.69	-7.72	2.5
chr1	88095510	88095959	450	ENSMUSG00000090124	ENSMUST00000126203	nonsense_mediated_decay	Exon (ENSMUST00000058237/ENSMUSG00000090124, exon 1 of 5)	396	Ugt1a7c	UDP glucuronosyltransferase 1 family, polypeptide A7C [Source:MGI Symbol;Acc:MGI:3032636]	GO:0005743(mitochondrial inner membrane);GO:0005783(endoplasmic reticulum);GO:0005789(endoplasmic reticulum membrane);GO:0006711(estrogen catabolic process);GO:0008194(UDP-glycosyltransferase activity);GO:0015020(glucuronosyltransferase activity);GO:0016020(membrane);GO:0016021(integral component of membrane);GO:0016740(transferase activity);GO:0016757(transferase activity, transferring glycosyl …	00040(Pentose and glucuronate interconversions);00053(Ascorbate and aldarate metabolism);00140(Steroid hormone biosynthesis);00830(Retinol metabolism);00860(Porphyrin and chlorophyll metabolism);00980(Metabolism of xenobiotics by cytochrome P450);00982(Drug metabolism - cytochrome P450);00983(Drug metabolism - other enzymes);05204(Chemical carcinogenesis)	1	449,	0	-16	-14.9	3.58
chr1	88138595	88139224	630	ENSMUSG00000054545	ENSMUST00000014263	protein_coding	5' UTR	217	Ugt1a6a	UDP glucuronosyltransferase 1 family, polypeptide A6A [Source:MGI Symbol;Acc:MGI:2137698]	GO:0005743(mitochondrial inner membrane);GO:0005783(endoplasmic reticulum);GO:0005789(endoplasmic reticulum membrane);GO:0008194(UDP-glycosyltransferase activity);GO:0015020(glucuronosyltransferase activity);GO:0016020(membrane);GO:0016021(integral component of membrane);GO:0016740(transferase activity);GO:0016757(transferase activity, transferring glycosyl groups);GO:0016758(transferase activity…	00040(Pentose and glucuronate interconversions);00053(Ascorbate and aldarate metabolism);00140(Steroid hormone biosynthesis);00830(Retinol metabolism);00860(Porphyrin and chlorophyll metabolism);00980(Metabolism of xenobiotics by cytochrome P450);00982(Drug metabolism - cytochrome P450);00983(Drug metabolism - other enzymes);05204(Chemical carcinogenesis)	1	629,	0	-439	-Inf	8.84
chr1	88107151	88107420	270	ENSMUSG00000090145	ENSMUST00000113137	protein_coding	Exon (ENSMUST00000113138/ENSMUSG00000090145, exon 2 of 6)	289	Ugt1a6b	UDP glucuronosyltransferase 1 family, polypeptide A6B [Source:MGI Symbol;Acc:MGI:3580629]	GO:0005783(endoplasmic reticulum);GO:0008194(UDP-glycosyltransferase activity);GO:0015020(glucuronosyltransferase activity);GO:0016020(membrane);GO:0016021(integral component of membrane);GO:0016740(transferase activity);GO:0016757(transferase activity, transferring glycosyl groups);GO:0016758(transferase activity, transferring hexosyl groups);GO:0019899(enzyme binding);GO:0032991(protein-contain…	00040(Pentose and glucuronate interconversions);00053(Ascorbate and aldarate metabolism);00140(Steroid hormone biosynthesis);00830(Retinol metabolism);00860(Porphyrin and chlorophyll metabolism);00980(Metabolism of xenobiotics by cytochrome P450);00982(Drug metabolism - cytochrome P450);00983(Drug metabolism - other enzymes);05204(Chemical carcinogenesis)	1	269,	0	-20.1	-19	3.53
chr1	88138609	88139239	631	ENSMUSG00000054545	ENSMUST00000014263	protein_coding	5' UTR	231	Ugt1a6a	UDP glucuronosyltransferase 1 family, polypeptide A6A [Source:MGI Symbol;Acc:MGI:2137698]	GO:0005743(mitochondrial inner membrane);GO:0005783(endoplasmic reticulum);GO:0005789(endoplasmic reticulum membrane);GO:0008194(UDP-glycosyltransferase activity);GO:0015020(glucuronosyltransferase activity);GO:0016020(membrane);GO:0016021(integral component of membrane);GO:0016740(transferase activity);GO:0016757(transferase activity, transferring glycosyl groups);GO:0016758(transferase activity…	00040(Pentose and glucuronate interconversions);00053(Ascorbate and aldarate metabolism);00140(Steroid hormone biosynthesis);00830(Retinol metabolism);00860(Porphyrin and chlorophyll metabolism);00980(Metabolism of xenobiotics by cytochrome P450);00982(Drug metabolism - cytochrome P450);00983(Drug metabolism - other enzymes);05204(Chemical carcinogenesis)	1	630,	0	-439	-Inf	8.81
chr1	88201317	88201437	121	ENSMUSG00000090171	ENSMUST00000049289	protein_coding	Exon (ENSMUST00000049289/ENSMUSG00000090171, exon 1 of 5)	716	Ugt1a2	UDP glucuronosyltransferase 1 family, polypeptide A2 [Source:MGI Symbol;Acc:MGI:3576049]	GO:0001972(retinoic acid binding);GO:0005783(endoplasmic reticulum);GO:0005789(endoplasmic reticulum membrane);GO:0008194(UDP-glycosyltransferase activity);GO:0015020(glucuronosyltransferase activity);GO:0016020(membrane);GO:0016021(integral component of membrane);GO:0016740(transferase activity);GO:0016757(transferase activity, transferring glycosyl groups);GO:0016758(transferase activity, trans…	00040(Pentose and glucuronate interconversions);00053(Ascorbate and aldarate metabolism);00140(Steroid hormone biosynthesis);00830(Retinol metabolism);00860(Porphyrin and chlorophyll metabolism);00980(Metabolism of xenobiotics by cytochrome P450);00982(Drug metabolism - cytochrome P450);00983(Drug metabolism - other enzymes);05204(Chemical carcinogenesis)	1	120,	0	-4.07	-3.19	8.14
chr1	88212432	88212641	210	ENSMUSG00000089960	ENSMUST00000073049	protein_coding	Exon (ENSMUST00000073049/ENSMUSG00000089960, exon 1 of 5)	473	Ugt1a1	UDP glucuronosyltransferase 1 family, polypeptide A1 [Source:MGI Symbol;Acc:MGI:98898]	GO:0001889(liver development);GO:0001972(retinoic acid binding);GO:0004857(enzyme inhibitor activity);GO:0005496(steroid binding);GO:0005783(endoplasmic reticulum);GO:0005789(endoplasmic reticulum membrane);GO:0005887(integral component of plasma membrane);GO:0006953(acute-phase response);GO:0007584(response to nutrient);GO:0008194(UDP-glycosyltransferase activity);GO:0010033(response to organic …	00040(Pentose and glucuronate interconversions);00053(Ascorbate and aldarate metabolism);00140(Steroid hormone biosynthesis);00830(Retinol metabolism);00860(Porphyrin and chlorophyll metabolism);00980(Metabolism of xenobiotics by cytochrome P450);00982(Drug metabolism - cytochrome P450);00983(Drug metabolism - other enzymes);05204(Chemical carcinogenesis)	1	209,	0	-4.61	-3.72	4.52
chr1	89137747	89143912	6166	ENSMUSG00000102700	ENSMUST00000195426	TEC	Exon (ENSMUST00000066279/ENSMUSG00000036206, exon 3 of 6)	40674	Gm38312	predicted gene, 38312 [Source:MGI Symbol;Acc:MGI:5611540]	NA	NA	2	56,363,	0,5802	-203	-202	5.41
chr1	89144330	89144899	570	ENSMUSG00000102700	ENSMUST00000195426	TEC	Exon (ENSMUST00000066279/ENSMUSG00000036206, exon 4 of 6)	47257	Gm38312	predicted gene, 38312 [Source:MGI Symbol;Acc:MGI:5611540]	NA	NA	1	569,	0	-81.3	-79.9	2.43
chr1	89145346	89153813	8468	ENSMUSG00000102700	ENSMUST00000195426	TEC	3' UTR	48273	Gm38312	predicted gene, 38312 [Source:MGI Symbol;Acc:MGI:5611540]	NA	NA	3	560,189,687,	0,6853,7780	-1130	-Inf	22.1
chr1	89580792	89581152	361	ENSMUSG00000055013	ENSMUST00000074945	protein_coding	Exon (ENSMUST00000074945/ENSMUSG00000055013, exon 1 of 18)	556	Agap1	ArfGAP with GTPase domain, ankyrin repeat and PH domain 1 [Source:MGI Symbol;Acc:MGI:2653690]	GO:0000166(nucleotide binding);GO:0003924(GTPase activity);GO:0005096(GTPase activator activity);GO:0005515(protein binding);GO:0005525(GTP binding);GO:0005543(phospholipid binding);GO:0005634(nucleus);GO:0005737(cytoplasm);GO:0005829(cytosol);GO:0007165(signal transduction);GO:0015031(protein transport);GO:0016020(membrane);GO:0043547(positive regulation of GTPase activity);GO:0046872(metal ion …	04144(Endocytosis)	1	360,	0	-19.7	-18.6	6.51
chr1	89887601	89887722	122	ENSMUSG00000092627	ENSMUST00000173856	antisense	Exon (ENSMUST00000027521/ENSMUSG00000055013, exon 17 of 18)	-42512	D130058E05Rik	RIKEN cDNA D130058E05 gene [Source:MGI Symbol;Acc:MGI:2444614]	NA	NA	1	121,	0	-15.9	-14.9	2.16
chr1	89888950	89889311	362	ENSMUSG00000092627	ENSMUST00000173856	antisense	3' UTR	-40923	D130058E05Rik	RIKEN cDNA D130058E05 gene [Source:MGI Symbol;Acc:MGI:2444614]	NA	NA	1	361,	0	-295	-293	3.86
chr1	89890359	89890990	632	ENSMUSG00000092627	ENSMUST00000173856	antisense	3' UTR	-39244	D130058E05Rik	RIKEN cDNA D130058E05 gene [Source:MGI Symbol;Acc:MGI:2444614]	NA	NA	1	631,	0	-269	-267	12.3
chr1	90204009	90209719	5711	ENSMUSG00000044337	ENSMUST00000159654	protein_coding	5' UTR	3	Ackr3	atypical chemokine receptor 3 [Source:MGI Symbol;Acc:MGI:109562]	GO:0001525(angiogenesis);GO:0001570(vasculogenesis);GO:0004930(G protein-coupled receptor activity);GO:0005044(scavenger receptor activity);GO:0005634(nucleus);GO:0005737(cytoplasm);GO:0005768(endosome);GO:0005769(early endosome);GO:0005886(plasma membrane);GO:0005905(clathrin-coated pit);GO:0006935(chemotaxis);GO:0006955(immune response);GO:0007155(cell adhesion);GO:0007165(signal transduction);…	04060(Cytokine-cytokine receptor interaction)	2	78,132,	0,5578	-7.38	-6.43	2.19
chr1	90209867	90214181	4315	ENSMUSG00000044337	ENSMUST00000159654	protein_coding	5' UTR	5861	Ackr3	atypical chemokine receptor 3 [Source:MGI Symbol;Acc:MGI:109562]	GO:0001525(angiogenesis);GO:0001570(vasculogenesis);GO:0004930(G protein-coupled receptor activity);GO:0005044(scavenger receptor activity);GO:0005634(nucleus);GO:0005737(cytoplasm);GO:0005768(endosome);GO:0005769(early endosome);GO:0005886(plasma membrane);GO:0005905(clathrin-coated pit);GO:0006935(chemotaxis);GO:0006955(immune response);GO:0007155(cell adhesion);GO:0007165(signal transduction);…	04060(Cytokine-cytokine receptor interaction)	2	3,387,	0,3927	-58.2	-56.9	3.2
chr1	90214688	90215436	749	ENSMUSG00000044337	ENSMUST00000159654	protein_coding	3' UTR	10682	Ackr3	atypical chemokine receptor 3 [Source:MGI Symbol;Acc:MGI:109562]	GO:0001525(angiogenesis);GO:0001570(vasculogenesis);GO:0004930(G protein-coupled receptor activity);GO:0005044(scavenger receptor activity);GO:0005634(nucleus);GO:0005737(cytoplasm);GO:0005768(endosome);GO:0005769(early endosome);GO:0005886(plasma membrane);GO:0005905(clathrin-coated pit);GO:0006935(chemotaxis);GO:0006955(immune response);GO:0007155(cell adhesion);GO:0007165(signal transduction);…	04060(Cytokine-cytokine receptor interaction)	1	748,	0	-127	-126	11.1
chr1	90612206	90613102	897	ENSMUSG00000034432	ENSMUST00000186882	protein_coding	3' UTR	626	Cops8	COP9 signalosome subunit 8 [Source:MGI Symbol;Acc:MGI:1915363]	GO:0000338(protein deneddylation);GO:0005515(protein binding);GO:0005634(nucleus);GO:0005654(nucleoplasm);GO:0005737(cytoplasm);GO:0005829(cytosol);GO:0006468(protein phosphorylation);GO:0007250(activation of NF-kappaB-inducing kinase activity);GO:0008180(COP9 signalosome);GO:0008285(negative regulation of cell population proliferation);GO:0010387(COP9 signalosome assembly);GO:0048471(perinuclear…	NA	1	896,	0	-221	-219	12
chr1	90948657	90949107	451	ENSMUSG00000090550	ENSMUST00000166281	protein_coding	3' UTR	-4001	Prlh	prolactin releasing hormone [Source:MGI Symbol;Acc:MGI:3644668]	GO:0001894(tissue homeostasis);GO:0002021(response to dietary excess);GO:0002023(reduction of food intake in response to dietary excess);GO:0005179(hormone activity);GO:0005184(neuropeptide hormone activity);GO:0005737(cytoplasm);GO:0006112(energy reserve metabolic process);GO:0006629(lipid metabolic process);GO:0007186(G protein-coupled receptor signaling pathway);GO:0007631(feeding behavior);GO…	04080(Neuroactive ligand-receptor interaction)	1	450,	0	-72.7	-71.3	5.07
chr1	90949824	90950244	421	ENSMUSG00000090550	ENSMUST00000166281	protein_coding	3' UTR	-2864	Prlh	prolactin releasing hormone [Source:MGI Symbol;Acc:MGI:3644668]	GO:0001894(tissue homeostasis);GO:0002021(response to dietary excess);GO:0002023(reduction of food intake in response to dietary excess);GO:0005179(hormone activity);GO:0005184(neuropeptide hormone activity);GO:0005737(cytoplasm);GO:0006112(energy reserve metabolic process);GO:0006629(lipid metabolic process);GO:0007186(G protein-coupled receptor signaling pathway);GO:0007631(feeding behavior);GO…	04080(Neuroactive ligand-receptor interaction)	1	420,	0	-20	-18.9	14.8
chr1	91114650	91115789	1140	ENSMUSG00000026305	ENSMUST00000188708	processed_transcript	Exon (ENSMUST00000097649/ENSMUSG00000026305, exon 8 of 8)	3417	Lrrfip1	leucine rich repeat (in FLII) interacting protein 1 [Source:MGI Symbol;Acc:MGI:1342770]	GO:0000122(negative regulation of transcription by RNA polymerase II);GO:0000978(RNA polymerase II cis-regulatory region sequence-specific DNA binding);GO:0001227(DNA-binding transcription repressor activity, RNA polymerase II-specific);GO:0003677(DNA binding);GO:0005515(protein binding);GO:0005634(nucleus);GO:0005737(cytoplasm);GO:0005829(cytosol);GO:0005886(plasma membrane);GO:0006355(regulatio…	NA	1	1139,	0	-57.8	-56.5	4.31
chr1	91115937	91116118	182	ENSMUSG00000026305	ENSMUST00000187375	processed_transcript	3' UTR	-3842	Lrrfip1	leucine rich repeat (in FLII) interacting protein 1 [Source:MGI Symbol;Acc:MGI:1342770]	GO:0000122(negative regulation of transcription by RNA polymerase II);GO:0000978(RNA polymerase II cis-regulatory region sequence-specific DNA binding);GO:0001227(DNA-binding transcription repressor activity, RNA polymerase II-specific);GO:0003677(DNA binding);GO:0005515(protein binding);GO:0005634(nucleus);GO:0005737(cytoplasm);GO:0005829(cytosol);GO:0005886(plasma membrane);GO:0006355(regulatio…	NA	1	181,	0	-10.3	-9.28	1.96
chr1	91116806	91116986	181	ENSMUSG00000026305	ENSMUST00000187375	processed_transcript	3' UTR	-2974	Lrrfip1	leucine rich repeat (in FLII) interacting protein 1 [Source:MGI Symbol;Acc:MGI:1342770]	GO:0000122(negative regulation of transcription by RNA polymerase II);GO:0000978(RNA polymerase II cis-regulatory region sequence-specific DNA binding);GO:0001227(DNA-binding transcription repressor activity, RNA polymerase II-specific);GO:0003677(DNA binding);GO:0005515(protein binding);GO:0005634(nucleus);GO:0005737(cytoplasm);GO:0005829(cytosol);GO:0005886(plasma membrane);GO:0006355(regulatio…	NA	1	180,	0	-2.13	-1.34	1.48
chr1	91125705	91128944	3240	ENSMUSG00000026305	ENSMUST00000187532	retained_intron	3' UTR	349	Lrrfip1	leucine rich repeat (in FLII) interacting protein 1 [Source:MGI Symbol;Acc:MGI:1342770]	GO:0000122(negative regulation of transcription by RNA polymerase II);GO:0000978(RNA polymerase II cis-regulatory region sequence-specific DNA binding);GO:0001227(DNA-binding transcription repressor activity, RNA polymerase II-specific);GO:0003677(DNA binding);GO:0005515(protein binding);GO:0005634(nucleus);GO:0005737(cytoplasm);GO:0005829(cytosol);GO:0005886(plasma membrane);GO:0006355(regulatio…	NA	2	40,859,	0,2380	-149	-147	7.03
chr1	91224357	91224568	212	ENSMUSG00000034343	ENSMUST00000188576	retained_intron	3' UTR	-25736	Ube2f	ubiquitin-conjugating enzyme E2F (putative) [Source:MGI Symbol;Acc:MGI:1915171]	GO:0000166(nucleotide binding);GO:0000209(protein polyubiquitination);GO:0005524(ATP binding);GO:0005634(nucleus);GO:0016740(transferase activity);GO:0019788(NEDD8 transferase activity);GO:0045116(protein neddylation);GO:0061631(ubiquitin conjugating enzyme activity);GO:0061654(NEDD8 conjugating enzyme activity)	04120(Ubiquitin mediated proteolysis)	1	211,	0	-5.27	-4.37	7.73
chr1	91285481	91285902	422	ENSMUSG00000034343	ENSMUST00000185697	retained_intron	3' UTR	1829	Ube2f	ubiquitin-conjugating enzyme E2F (putative) [Source:MGI Symbol;Acc:MGI:1915171]	GO:0000166(nucleotide binding);GO:0000209(protein polyubiquitination);GO:0005524(ATP binding);GO:0005634(nucleus);GO:0016740(transferase activity);GO:0019788(NEDD8 transferase activity);GO:0045116(protein neddylation);GO:0061631(ubiquitin conjugating enzyme activity);GO:0061654(NEDD8 conjugating enzyme activity)	04120(Ubiquitin mediated proteolysis)	1	421,	0	-246	-244	4.94
chr1	91310949	91311309	361	ENSMUSG00000026307	ENSMUST00000137074	protein_coding	Exon (ENSMUST00000153621/ENSMUSG00000026307, exon 7 of 7)	8152	Scly	selenocysteine lyase [Source:MGI Symbol;Acc:MGI:1355310]	GO:0003824(catalytic activity);GO:0009000(selenocysteine lyase activity);GO:0016261(selenocysteine catabolic process);GO:0016597(amino acid binding);GO:0042803(protein homodimerization activity);GO:0070279(vitamin B6 binding);GO:1902494(catalytic complex)	00450(Selenocompound metabolism)	1	360,	0	-14.1	-13	5.15
chr1	91354205	91354265	61	ENSMUSG00000026308	ENSMUST00000027533	protein_coding	Exon (ENSMUST00000027533/ENSMUSG00000026308, exon 2 of 8)	3189	Klhl30	kelch-like 30 [Source:MGI Symbol;Acc:MGI:1918038]	GO:0005515(protein binding)	NA	1	60,	0	-3.07	-2.22	11.4
chr1	91500868	91501382	515	ENSMUSG00000034292	ENSMUST00000047242	protein_coding	Exon (ENSMUST00000189341/ENSMUSG00000034292, exon 4 of 16)	6174	Traf3ip1	TRAF3 interacting protein 1 [Source:MGI Symbol;Acc:MGI:1921269]	GO:0000122(negative regulation of transcription by RNA polymerase II);GO:0001738(morphogenesis of a polarized epithelium);GO:0001822(kidney development);GO:0001933(negative regulation of protein phosphorylation);GO:0005102(signaling receptor binding);GO:0005515(protein binding);GO:0005737(cytoplasm);GO:0005813(centrosome);GO:0005829(cytosol);GO:0005856(cytoskeleton);GO:0005929(cilium);GO:0005930(…	NA	2	42,378,	0,136	-125	-124	14.4
chr1	91527690	91528170	481	ENSMUSG00000034292	ENSMUST00000187588	retained_intron	3' UTR	9428	Traf3ip1	TRAF3 interacting protein 1 [Source:MGI Symbol;Acc:MGI:1921269]	GO:0000122(negative regulation of transcription by RNA polymerase II);GO:0001738(morphogenesis of a polarized epithelium);GO:0001822(kidney development);GO:0001933(negative regulation of protein phosphorylation);GO:0005102(signaling receptor binding);GO:0005515(protein binding);GO:0005737(cytoplasm);GO:0005813(centrosome);GO:0005829(cytosol);GO:0005856(cytoskeleton);GO:0005929(cilium);GO:0005930(…	NA	1	480,	0	-69.1	-67.7	4.37
chr1	91544241	91547142	2902	ENSMUSG00000026311	ENSMUST00000188879	protein_coding	5' UTR	3161	Asb1	ankyrin repeat and SOCS box-containing 1 [Source:MGI Symbol;Acc:MGI:1929735]	GO:0000151(ubiquitin ligase complex);GO:0005515(protein binding);GO:0007275(multicellular organism development);GO:0016567(protein ubiquitination);GO:0030539(male genitalia development);GO:0035556(intracellular signal transduction);GO:0061630(ubiquitin protein ligase activity)	NA	2	56,215,	0,2686	-21.4	-20.3	3.07
chr1	91554772	91555222	451	ENSMUSG00000026311	ENSMUST00000188879	protein_coding	3' UTR	13692	Asb1	ankyrin repeat and SOCS box-containing 1 [Source:MGI Symbol;Acc:MGI:1929735]	GO:0000151(ubiquitin ligase complex);GO:0005515(protein binding);GO:0007275(multicellular organism development);GO:0016567(protein ubiquitination);GO:0030539(male genitalia development);GO:0035556(intracellular signal transduction);GO:0061630(ubiquitin protein ligase activity)	NA	1	450,	0	-92	-90.6	9.46
chr1	91917276	91917337	62	ENSMUSG00000102745	ENSMUST00000193764	TEC	Exon (ENSMUST00000193764/ENSMUSG00000102745, exon 1 of 1)	1016	Gm37600	predicted gene, 37600 [Source:MGI Symbol;Acc:MGI:5610828]	NA	NA	1	61,	0	-1.83	-1.05	7.4
chr1	92858349	92858890	542	ENSMUSG00000034220	ENSMUST00000190215	retained_intron	3' UTR	1581	Gpc1	glypican 1 [Source:MGI Symbol;Acc:MGI:1194891]	GO:0005507(copper ion binding);GO:0005576(extracellular region);GO:0005615(extracellular space);GO:0005654(nucleoplasm);GO:0005768(endosome);GO:0005796(Golgi lumen);GO:0005829(cytosol);GO:0005886(plasma membrane);GO:0009966(regulation of signal transduction);GO:0009986(cell surface);GO:0014037(Schwann cell differentiation);GO:0016020(membrane);GO:0016477(cell migration);GO:0017134(fibroblast grow…	05205(Proteoglycans in cancer);05418(Fluid shear stress and atherosclerosis)	1	541,	0	-54.4	-53.2	2.71
chr1	92859189	92859340	152	ENSMUSG00000034220	ENSMUST00000190215	retained_intron	3' UTR	2421	Gpc1	glypican 1 [Source:MGI Symbol;Acc:MGI:1194891]	GO:0005507(copper ion binding);GO:0005576(extracellular region);GO:0005615(extracellular space);GO:0005654(nucleoplasm);GO:0005768(endosome);GO:0005796(Golgi lumen);GO:0005829(cytosol);GO:0005886(plasma membrane);GO:0009966(regulation of signal transduction);GO:0009986(cell surface);GO:0014037(Schwann cell differentiation);GO:0016020(membrane);GO:0016477(cell migration);GO:0017134(fibroblast grow…	05205(Proteoglycans in cancer);05418(Fluid shear stress and atherosclerosis)	1	151,	0	-13.8	-12.8	2.63
chr1	92860268	92860449	182	ENSMUSG00000034220	ENSMUST00000190215	retained_intron	3' UTR	3500	Gpc1	glypican 1 [Source:MGI Symbol;Acc:MGI:1194891]	GO:0005507(copper ion binding);GO:0005576(extracellular region);GO:0005615(extracellular space);GO:0005654(nucleoplasm);GO:0005768(endosome);GO:0005796(Golgi lumen);GO:0005829(cytosol);GO:0005886(plasma membrane);GO:0009966(regulation of signal transduction);GO:0009986(cell surface);GO:0014037(Schwann cell differentiation);GO:0016020(membrane);GO:0016477(cell migration);GO:0017134(fibroblast grow…	05205(Proteoglycans in cancer);05418(Fluid shear stress and atherosclerosis)	1	181,	0	-5.06	-4.16	2.7
chr1	92907867	92908107	241	ENSMUSG00000047067	ENSMUST00000060913	protein_coding	3' UTR	886	Dusp28	dual specificity phosphatase 28 [Source:MGI Symbol;Acc:MGI:1914696]	GO:0004721(phosphoprotein phosphatase activity);GO:0004725(protein tyrosine phosphatase activity);GO:0006470(protein dephosphorylation);GO:0008138(protein tyrosine/serine/threonine phosphatase activity);GO:0016311(dephosphorylation);GO:0016787(hydrolase activity);GO:0016791(phosphatase activity);GO:0035335(peptidyl-tyrosine dephosphorylation)	NA	1	240,	0	-11.5	-10.5	2.95
chr1	92910872	92910992	121	ENSMUSG00000026269	ENSMUST00000180306	retained_intron	5' UTR	19	Rnpepl1	arginyl aminopeptidase (aminopeptidase B)-like 1 [Source:MGI Symbol;Acc:MGI:1914170]	GO:0004177(aminopeptidase activity);GO:0006508(proteolysis);GO:0008233(peptidase activity);GO:0008237(metallopeptidase activity);GO:0008270(zinc ion binding);GO:0016787(hydrolase activity);GO:0046872(metal ion binding);GO:0070006(metalloaminopeptidase activity)	NA	1	120,	0	-3.53	-2.67	7.4
chr1	92919645	92920841	1197	ENSMUSG00000026269	ENSMUST00000179531	nonsense_mediated_decay	3' UTR	31	Rnpepl1	arginyl aminopeptidase (aminopeptidase B)-like 1 [Source:MGI Symbol;Acc:MGI:1914170]	GO:0004177(aminopeptidase activity);GO:0006508(proteolysis);GO:0008233(peptidase activity);GO:0008237(metallopeptidase activity);GO:0008270(zinc ion binding);GO:0016787(hydrolase activity);GO:0046872(metal ion binding);GO:0070006(metalloaminopeptidase activity)	NA	1	1196,	0	-1550	-Inf	8.2
chr1	92982747	92982867	121	ENSMUSG00000026271	ENSMUST00000169198	protein_coding	Exon (ENSMUST00000189697/ENSMUSG00000026271, exon 3 of 3)	3825	Gpr35	G protein-coupled receptor 35 [Source:MGI Symbol;Acc:MGI:1929509]	GO:0004930(G protein-coupled receptor activity);GO:0004950(chemokine receptor activity);GO:0005886(plasma membrane);GO:0005887(integral component of plasma membrane);GO:0007010(cytoskeleton organization);GO:0007165(signal transduction);GO:0007186(G protein-coupled receptor signaling pathway);GO:0007204(positive regulation of cytosolic calcium ion concentration);GO:0016020(membrane);GO:0016021(int…	04080(Neuroactive ligand-receptor interaction)	1	120,	0	-3.59	-2.73	3.65
chr1	92983433	92984241	809	ENSMUSG00000026271	ENSMUST00000169198	protein_coding	3' UTR	4511	Gpr35	G protein-coupled receptor 35 [Source:MGI Symbol;Acc:MGI:1929509]	GO:0004930(G protein-coupled receptor activity);GO:0004950(chemokine receptor activity);GO:0005886(plasma membrane);GO:0005887(integral component of plasma membrane);GO:0007010(cytoskeleton organization);GO:0007165(signal transduction);GO:0007186(G protein-coupled receptor signaling pathway);GO:0007204(positive regulation of cytosolic calcium ion concentration);GO:0016020(membrane);GO:0016021(int…	04080(Neuroactive ligand-receptor interaction)	1	808,	0	-96.2	-94.8	17.1
chr1	92984479	92984838	360	ENSMUSG00000026271	ENSMUST00000169198	protein_coding	3' UTR	5557	Gpr35	G protein-coupled receptor 35 [Source:MGI Symbol;Acc:MGI:1929509]	GO:0004930(G protein-coupled receptor activity);GO:0004950(chemokine receptor activity);GO:0005886(plasma membrane);GO:0005887(integral component of plasma membrane);GO:0007010(cytoskeleton organization);GO:0007165(signal transduction);GO:0007186(G protein-coupled receptor signaling pathway);GO:0007204(positive regulation of cytosolic calcium ion concentration);GO:0016020(membrane);GO:0016021(int…	04080(Neuroactive ligand-receptor interaction)	1	359,	0	-19	-18	5.37
chr1	93228944	93229274	331	ENSMUSG00000047793	ENSMUST00000062202	protein_coding	3' UTR	-6567	Sned1	sushi, nidogen and EGF-like domains 1 [Source:MGI Symbol;Acc:MGI:3045960]	GO:0005509(calcium ion binding);GO:0005515(protein binding);GO:0007160(cell-matrix adhesion)	NA	1	330,	0	-11	-10	3.45
chr1	93229363	93229574	212	ENSMUSG00000047793	ENSMUST00000062202	protein_coding	3' UTR	-6267	Sned1	sushi, nidogen and EGF-like domains 1 [Source:MGI Symbol;Acc:MGI:3045960]	GO:0005509(calcium ion binding);GO:0005515(protein binding);GO:0007160(cell-matrix adhesion)	NA	1	211,	0	-8.99	-8.02	2.56
chr1	93229723	93230712	990	ENSMUSG00000047793	ENSMUST00000062202	protein_coding	3' UTR	-5129	Sned1	sushi, nidogen and EGF-like domains 1 [Source:MGI Symbol;Acc:MGI:3045960]	GO:0005509(calcium ion binding);GO:0005515(protein binding);GO:0007160(cell-matrix adhesion)	NA	1	989,	0	-49.1	-47.8	14.7
chr1	93296274	93297832	1559	ENSMUSG00000047793	ENSMUST00000165883	retained_intron	3' UTR	579	Sned1	sushi, nidogen and EGF-like domains 1 [Source:MGI Symbol;Acc:MGI:3045960]	GO:0005509(calcium ion binding);GO:0005515(protein binding);GO:0007160(cell-matrix adhesion)	NA	1	1558,	0	-633	-Inf	9.43
chr1	93297980	93300077	2098	ENSMUSG00000047793	ENSMUST00000165883	retained_intron	3' UTR	2285	Sned1	sushi, nidogen and EGF-like domains 1 [Source:MGI Symbol;Acc:MGI:3045960]	GO:0005509(calcium ion binding);GO:0005515(protein binding);GO:0007160(cell-matrix adhesion)	NA	1	2097,	0	-429	-Inf	7.88
chr1	93300854	93301065	212	ENSMUSG00000101172	ENSMUST00000188069	antisense	3' UTR	-4899	Gm28535	predicted gene 28535 [Source:MGI Symbol;Acc:MGI:5579241]	NA	NA	1	211,	0	-24.2	-23.1	2.24
chr1	93343633	93346227	2595	ENSMUSG00000026275	ENSMUST00000185498	protein_coding	5' UTR	0	Ppp1r7	protein phosphatase 1, regulatory subunit 7 [Source:MGI Symbol;Acc:MGI:1913635]	GO:0005515(protein binding);GO:0005634(nucleus);GO:0005694(chromosome);GO:0007059(chromosome segregation);GO:0035307(positive regulation of protein dephosphorylation)	NA	2	78,72,	0,2522	-3.22	-2.38	11.8
chr1	93365003	93365484	482	ENSMUSG00000064389	ENSMUST00000082455	snRNA	3' UTR	1748	Gm26446	predicted gene, 26446 [Source:MGI Symbol;Acc:MGI:5456223]	NA	NA	1	481,	0	-62.1	-60.8	3.92
chr1	93365752	93366533	782	ENSMUSG00000064389	ENSMUST00000082455	snRNA	3' UTR	2497	Gm26446	predicted gene, 26446 [Source:MGI Symbol;Acc:MGI:5456223]	NA	NA	1	781,	0	-191	-190	10.3
chr1	93371899	93371990	92	ENSMUSG00000034107	ENSMUST00000058682	protein_coding	3' UTR	-1940	Ano7	anoctamin 7 [Source:MGI Symbol;Acc:MGI:3052714]	GO:0005229(intracellular calcium activated chloride channel activity);GO:0005254(chloride channel activity);GO:0005783(endoplasmic reticulum);GO:0005886(plasma membrane);GO:0006821(chloride transport);GO:0006869(lipid transport);GO:0016020(membrane);GO:0016021(integral component of membrane);GO:0017128(phospholipid scramblase activity);GO:0046983(protein dimerization activity);GO:0055085(transmem…	NA	1	91,	0	-2.74	-1.91	4.07
chr1	93372798	93373129	332	ENSMUSG00000034107	ENSMUST00000058682	protein_coding	3' UTR	-801	Ano7	anoctamin 7 [Source:MGI Symbol;Acc:MGI:3052714]	GO:0005229(intracellular calcium activated chloride channel activity);GO:0005254(chloride channel activity);GO:0005783(endoplasmic reticulum);GO:0005886(plasma membrane);GO:0006821(chloride transport);GO:0006869(lipid transport);GO:0016020(membrane);GO:0016021(integral component of membrane);GO:0017128(phospholipid scramblase activity);GO:0046983(protein dimerization activity);GO:0055085(transmem…	NA	1	331,	0	-11.9	-10.9	2.42
chr1	93507044	93507105	62	ENSMUSG00000026276	ENSMUST00000157021	protein_coding	3' UTR	1476	Septin2	septin 2 [Source:MGI Symbol;Acc:MGI:97298]	GO:0000145(exocyst);GO:0000166(nucleotide binding);GO:0000775(chromosome, centromeric region);GO:0000776(kinetochore);GO:0000777(condensed chromosome kinetochore);GO:0002036(regulation of L-glutamate import across plasma membrane);GO:0003924(GTPase activity);GO:0005515(protein binding);GO:0005525(GTP binding);GO:0005634(nucleus);GO:0005654(nucleoplasm);GO:0005694(chromosome);GO:0005737(cytoplasm)…	NA	1	61,	0	-2.63	-1.81	1.63
chr1	93507800	93507981	182	ENSMUSG00000026276	ENSMUST00000157021	protein_coding	3' UTR	2232	Septin2	septin 2 [Source:MGI Symbol;Acc:MGI:97298]	GO:0000145(exocyst);GO:0000166(nucleotide binding);GO:0000775(chromosome, centromeric region);GO:0000776(kinetochore);GO:0000777(condensed chromosome kinetochore);GO:0002036(regulation of L-glutamate import across plasma membrane);GO:0003924(GTPase activity);GO:0005515(protein binding);GO:0005525(GTP binding);GO:0005634(nucleus);GO:0005654(nucleoplasm);GO:0005694(chromosome);GO:0005737(cytoplasm)…	NA	1	181,	0	-6.33	-5.4	1.53
chr1	93507018	93507739	722	ENSMUSG00000026276	ENSMUST00000157021	protein_coding	3' UTR	1450	Septin2	septin 2 [Source:MGI Symbol;Acc:MGI:97298]	GO:0000145(exocyst);GO:0000166(nucleotide binding);GO:0000775(chromosome, centromeric region);GO:0000776(kinetochore);GO:0000777(condensed chromosome kinetochore);GO:0002036(regulation of L-glutamate import across plasma membrane);GO:0003924(GTPase activity);GO:0005515(protein binding);GO:0005525(GTP binding);GO:0005634(nucleus);GO:0005654(nucleoplasm);GO:0005694(chromosome);GO:0005737(cytoplasm)…	NA	2	64,27,	0,694	-4.49	-3.6	1.67
chr1	93507797	93507947	151	ENSMUSG00000026276	ENSMUST00000157021	protein_coding	3' UTR	2229	Septin2	septin 2 [Source:MGI Symbol;Acc:MGI:97298]	GO:0000145(exocyst);GO:0000166(nucleotide binding);GO:0000775(chromosome, centromeric region);GO:0000776(kinetochore);GO:0000777(condensed chromosome kinetochore);GO:0002036(regulation of L-glutamate import across plasma membrane);GO:0003924(GTPase activity);GO:0005515(protein binding);GO:0005525(GTP binding);GO:0005634(nucleus);GO:0005654(nucleoplasm);GO:0005694(chromosome);GO:0005737(cytoplasm)…	NA	1	150,	0	-7.08	-6.13	1.59
chr1	93579942	93580123	182	ENSMUSG00000103854	ENSMUST00000194919	TEC	Exon (ENSMUST00000120301/ENSMUSG00000034066, exon 13 of 27)	48127	Gm37250	predicted gene, 37250 [Source:MGI Symbol;Acc:MGI:5610478]	NA	NA	1	181,	0	-4.77	-3.88	1.61
chr1	93621227	93621797	571	ENSMUSG00000100927	ENSMUST00000190971	antisense	3' UTR	-13396	Gm28536	predicted gene 28536 [Source:MGI Symbol;Acc:MGI:5579242]	NA	NA	1	570,	0	-104	-103	8.25
chr1	93750595	93750953	359	ENSMUSG00000026280	ENSMUST00000149436	protein_coding	Exon (ENSMUST00000188846/ENSMUSG00000101952, exon 3 of 3)	-547	Atg4b	autophagy related 4B, cysteine peptidase [Source:MGI Symbol;Acc:MGI:1913865]	GO:0004175(endopeptidase activity);GO:0004197(cysteine-type endopeptidase activity);GO:0005737(cytoplasm);GO:0006508(proteolysis);GO:0006914(autophagy);GO:0008233(peptidase activity);GO:0008234(cysteine-type peptidase activity);GO:0015031(protein transport);GO:0016787(hydrolase activity);GO:0045732(positive regulation of protein catabolic process);GO:0051697(protein delipidation)	04136(Autophagy - other);04140(Autophagy - animal)	1	358,	0	-74.5	-73.1	4.95
chr1	93787790	93788121	332	ENSMUSG00000026280	ENSMUST00000185754	retained_intron	3' UTR	1572	Atg4b	autophagy related 4B, cysteine peptidase [Source:MGI Symbol;Acc:MGI:1913865]	GO:0004175(endopeptidase activity);GO:0004197(cysteine-type endopeptidase activity);GO:0005737(cytoplasm);GO:0006508(proteolysis);GO:0006914(autophagy);GO:0008233(peptidase activity);GO:0008234(cysteine-type peptidase activity);GO:0015031(protein transport);GO:0016787(hydrolase activity);GO:0045732(positive regulation of protein catabolic process);GO:0051697(protein delipidation)	04136(Autophagy - other);04140(Autophagy - animal)	1	331,	0	-71.1	-69.8	3.4
chr1	93818300	93819079	780	ENSMUSG00000073609	ENSMUST00000187321	protein_coding	3' UTR	-5830	D2hgdh	D-2-hydroxyglutarate dehydrogenase [Source:MGI Symbol;Acc:MGI:2138209]	GO:0003824(catalytic activity);GO:0005739(mitochondrion);GO:0010042(response to manganese ion);GO:0010043(response to zinc ion);GO:0016491(oxidoreductase activity);GO:0032025(response to cobalt ion);GO:0044267(cellular protein metabolic process);GO:0050660(flavin adenine dinucleotide binding);GO:0051990((R)-2-hydroxyglutarate dehydrogenase activity);GO:0055114(oxidation-reduction process);GO:0071…	NA	1	779,	0	-159	-157	8.92
chr1	93820065	93820365	301	ENSMUSG00000073609	ENSMUST00000187321	protein_coding	3' UTR	-4544	D2hgdh	D-2-hydroxyglutarate dehydrogenase [Source:MGI Symbol;Acc:MGI:2138209]	GO:0003824(catalytic activity);GO:0005739(mitochondrion);GO:0010042(response to manganese ion);GO:0010043(response to zinc ion);GO:0016491(oxidoreductase activity);GO:0032025(response to cobalt ion);GO:0044267(cellular protein metabolic process);GO:0050660(flavin adenine dinucleotide binding);GO:0051990((R)-2-hydroxyglutarate dehydrogenase activity);GO:0055114(oxidation-reduction process);GO:0071…	NA	1	300,	0	-9.5	-8.52	1.59
chr1	93916617	93916768	152	ENSMUSG00000093805	ENSMUST00000178757	protein_coding	Exon (ENSMUST00000190039/ENSMUSG00000101660, exon 6 of 6)	-1543	Gal3st2b	galactose-3-O-sulfotransferase 2B [Source:MGI Symbol;Acc:MGI:3711964]	GO:0001733(galactosylceramide sulfotransferase activity);GO:0005575(cellular_component);GO:0005794(Golgi apparatus);GO:0008146(sulfotransferase activity);GO:0008150(biological_process);GO:0009101(glycoprotein biosynthetic process);GO:0009247(glycolipid biosynthetic process);GO:0016020(membrane);GO:0016021(integral component of membrane);GO:0016740(transferase activity);GO:0032580(Golgi cisterna m…	NA	1	151,	0	-2.39	-1.57	3.06
chr1	93985606	93985816	211	ENSMUSG00000073608	ENSMUST00000097632	protein_coding	Exon (ENSMUST00000185591/ENSMUSG00000099624, exon 6 of 6)	-4693	Gal3st2c	galactose-3-O-sulfotransferase 2C [Source:MGI Symbol;Acc:MGI:3646771]	GO:0001733(galactosylceramide sulfotransferase activity);GO:0005575(cellular_component);GO:0005794(Golgi apparatus);GO:0008146(sulfotransferase activity);GO:0009101(glycoprotein biosynthetic process);GO:0009247(glycolipid biosynthetic process);GO:0016020(membrane);GO:0016021(integral component of membrane);GO:0050694(galactose 3-O-sulfotransferase activity)	NA	1	210,	0	-22.2	-21.1	5.43
chr1	96877850	96878478	629	ENSMUSG00000097814	ENSMUST00000202118	antisense	Exon (ENSMUST00000181489/ENSMUSG00000097814, exon 2 of 2)	5617	Panct2	pluripotency-associated noncoding transcript 2 [Source:MGI Symbol;Acc:MGI:3643517]	NA	NA	1	628,	0	-73.8	-72.4	9.22
chr1	97660889	97661067	179	ENSMUSG00000118489	ENSMUST00000238965	processed_pseudogene	Exon (ENSMUST00000238965/ENSMUSG00000118489, exon 1 of 1)	58	AC099860	proline rich protein BstNI subfamily 4 (PRB4), pseudogene	NA	NA	1	178,	0	-6.02	-5.1	10.9
chr1	97770549	97770699	151	ENSMUSG00000026333	ENSMUST00000138142	nonsense_mediated_decay	Exon (ENSMUST00000122925/ENSMUSG00000026333, exon 2 of 2)	339	Gin1	gypsy retrotransposon integrase 1 [Source:MGI Symbol;Acc:MGI:2182036]	GO:0003676(nucleic acid binding);GO:0015074(DNA integration)	NA	1	150,	0	-2.48	-1.67	4.69
chr1	97777985	97778076	92	ENSMUSG00000026333	ENSMUST00000189031	nonsense_mediated_decay	3' UTR	586	Gin1	gypsy retrotransposon integrase 1 [Source:MGI Symbol;Acc:MGI:2182036]	GO:0003676(nucleic acid binding);GO:0015074(DNA integration)	NA	1	91,	0	-2.84	-2	1.97
chr1	97786203	97792631	6429	ENSMUSG00000026333	ENSMUST00000189031	nonsense_mediated_decay	3' UTR	8804	Gin1	gypsy retrotransposon integrase 1 [Source:MGI Symbol;Acc:MGI:2182036]	GO:0003676(nucleic acid binding);GO:0015074(DNA integration)	NA	2	55,335,	0,6093	-53.5	-52.2	12
chr1	105663980	105664161	182	ENSMUSG00000026319	ENSMUST00000191150	processed_transcript	5' UTR	43	Relch	RAB11 binding and LisH domain, coiled-coil and HEAT repeat containing [Source:MGI Symbol;Acc:MGI:1922832]	GO:0005515(protein binding);GO:0005802(trans-Golgi network);GO:0032367(intracellular cholesterol transport);GO:0055037(recycling endosome)	NA	1	181,	0	-5.99	-5.06	3.14
chr1	105827097	105827726	630	ENSMUSG00000026321	ENSMUST00000187658	retained_intron	Exon (ENSMUST00000027559/ENSMUSG00000026321, exon 9 of 10)	7227	Tnfrsf11a	tumor necrosis factor receptor superfamily, member 11a, NFKB activator [Source:MGI Symbol;Acc:MGI:1314891]	GO:0001503(ossification);GO:0002250(adaptive immune response);GO:0004888(transmembrane signaling receptor activity);GO:0005031(tumor necrosis factor-activated receptor activity);GO:0005515(protein binding);GO:0005829(cytosol);GO:0005886(plasma membrane);GO:0007275(multicellular organism development);GO:0009314(response to radiation);GO:0009897(external side of plasma membrane);GO:0009986(cell sur…	04060(Cytokine-cytokine receptor interaction);04064(NF-kappa B signaling pathway);04380(Osteoclast differentiation);04917(Prolactin signaling pathway);05323(Rheumatoid arthritis)	1	629,	0	-197	-196	18
chr1	105845676	105845767	92	ENSMUSG00000026321	ENSMUST00000187658	retained_intron	3' UTR	25806	Tnfrsf11a	tumor necrosis factor receptor superfamily, member 11a, NFKB activator [Source:MGI Symbol;Acc:MGI:1314891]	GO:0001503(ossification);GO:0002250(adaptive immune response);GO:0004888(transmembrane signaling receptor activity);GO:0005031(tumor necrosis factor-activated receptor activity);GO:0005515(protein binding);GO:0005829(cytosol);GO:0005886(plasma membrane);GO:0007275(multicellular organism development);GO:0009314(response to radiation);GO:0009897(external side of plasma membrane);GO:0009986(cell sur…	04060(Cytokine-cytokine receptor interaction);04064(NF-kappa B signaling pathway);04380(Osteoclast differentiation);04917(Prolactin signaling pathway);05323(Rheumatoid arthritis)	1	91,	0	-3.72	-2.85	1.7
chr1	105990974	105991605	632	ENSMUSG00000038866	ENSMUST00000119166	protein_coding	Exon (ENSMUST00000118196/ENSMUSG00000038866, exon 1 of 14)	285	Zcchc2	zinc finger, CCHC domain containing 2 [Source:MGI Symbol;Acc:MGI:2444114]	GO:0003674(molecular_function);GO:0003676(nucleic acid binding);GO:0005737(cytoplasm);GO:0008150(biological_process);GO:0008270(zinc ion binding);GO:0035091(phosphatidylinositol binding);GO:0046872(metal ion binding)	NA	1	631,	0	-28.2	-27.1	27.6
chr1	106030237	106031407	1171	ENSMUSG00000038866	ENSMUST00000131830	nonsense_mediated_decay	3' UTR	18493	Zcchc2	zinc finger, CCHC domain containing 2 [Source:MGI Symbol;Acc:MGI:2444114]	GO:0003674(molecular_function);GO:0003676(nucleic acid binding);GO:0005737(cytoplasm);GO:0008150(biological_process);GO:0008270(zinc ion binding);GO:0035091(phosphatidylinositol binding);GO:0046872(metal ion binding)	NA	1	1170,	0	-446	-Inf	10.3
chr1	106033534	106033714	181	ENSMUSG00000038866	ENSMUST00000131830	nonsense_mediated_decay	3' UTR	21790	Zcchc2	zinc finger, CCHC domain containing 2 [Source:MGI Symbol;Acc:MGI:2444114]	GO:0003674(molecular_function);GO:0003676(nucleic acid binding);GO:0005737(cytoplasm);GO:0008150(biological_process);GO:0008270(zinc ion binding);GO:0035091(phosphatidylinositol binding);GO:0046872(metal ion binding)	NA	1	180,	0	-10.1	-9.12	2.14
chr1	106172677	106281459	108783	ENSMUSG00000044340	ENSMUST00000135810	retained_intron	Exon (ENSMUST00000061047/ENSMUSG00000044340, exon 1 of 17)	0	Phlpp1	PH domain and leucine rich repeat protein phosphatase 1 [Source:MGI Symbol;Acc:MGI:2138327]	GO:0001932(regulation of protein phosphorylation);GO:0002667(regulation of T cell anergy);GO:0003824(catalytic activity);GO:0004721(phosphoprotein phosphatase activity);GO:0004722(protein serine/threonine phosphatase activity);GO:0005515(protein binding);GO:0005634(nucleus);GO:0005654(nucleoplasm);GO:0005737(cytoplasm);GO:0005886(plasma membrane);GO:0006470(protein dephosphorylation);GO:0006915(a…	04151(PI3K-Akt signaling pathway)	2	770,97,	0,108685	-332	-Inf	5.86
chr1	106392128	106392219	92	ENSMUSG00000099604	ENSMUST00000189471	processed_pseudogene	Exon (ENSMUST00000061047/ENSMUSG00000044340, exon 17 of 17)	-47381	Gm6651	predicted gene 6651 [Source:MGI Symbol;Acc:MGI:3647491]	NA	NA	1	91,	0	-12.8	-11.7	1.57
chr1	106392546	106393623	1078	ENSMUSG00000099604	ENSMUST00000189471	processed_pseudogene	3' UTR	-45977	Gm6651	predicted gene 6651 [Source:MGI Symbol;Acc:MGI:3647491]	NA	NA	1	1077,	0	-753	-Inf	16.8
chr1	106394070	106394160	91	ENSMUSG00000099604	ENSMUST00000189471	processed_pseudogene	3' UTR	-45440	Gm6651	predicted gene 6651 [Source:MGI Symbol;Acc:MGI:3647491]	NA	NA	1	90,	0	-3.03	-2.19	1.52
chr1	106541972	106558137	16166	ENSMUSG00000098344	ENSMUST00000183743	miRNA	Exon (ENSMUST00000144260/ENSMUSG00000054006, exon 1 of 3)	0	Mir3473f	microRNA 3473f [Source:MGI Symbol;Acc:MGI:5531228]	NA	NA	3	467,61,158,	0,638,16007	-151	-149	20.8
chr1	107546795	107547005	211	ENSMUSG00000092572	ENSMUST00000194951	polymorphic_pseudogene	Exon (ENSMUST00000182198/ENSMUSG00000092572, exon 7 of 7)	14424	Serpinb10	serine (or cysteine) peptidase inhibitor, clade B (ovalbumin), member 10 [Source:MGI Symbol;Acc:MGI:2138648]	GO:0005615(extracellular space);GO:0005654(nucleoplasm);GO:0005829(cytosol)	05146(Amoebiasis)	1	210,	0	-9.44	-8.46	4.67
chr1	107547063	107547184	122	ENSMUSG00000092572	ENSMUST00000194951	polymorphic_pseudogene	3' UTR	14692	Serpinb10	serine (or cysteine) peptidase inhibitor, clade B (ovalbumin), member 10 [Source:MGI Symbol;Acc:MGI:2138648]	GO:0005615(extracellular space);GO:0005654(nucleoplasm);GO:0005829(cytosol)	05146(Amoebiasis)	1	121,	0	-3.77	-2.91	10.4
chr1	107607007	107607488	482	ENSMUSG00000026315	ENSMUST00000123086	protein_coding	3' UTR	1127	Serpinb8	serine (or cysteine) peptidase inhibitor, clade B, member 8 [Source:MGI Symbol;Acc:MGI:894657]	GO:0004867(serine-type endopeptidase inhibitor activity);GO:0005615(extracellular space);GO:0005737(cytoplasm);GO:0005829(cytosol);GO:0010466(negative regulation of peptidase activity);GO:0010951(negative regulation of endopeptidase activity);GO:0030414(peptidase inhibitor activity);GO:0090136(epithelial cell-cell adhesion)	NA	1	481,	0	-44	-42.7	14.1
chr1	118332839	118333227	389	ENSMUSG00000026377	ENSMUST00000161495	protein_coding	3' UTR	10687	Nifk	nucleolar protein interacting with the FHA domain of MKI67 [Source:MGI Symbol;Acc:MGI:1915199]	GO:0000463(maturation of LSU-rRNA from tricistronic rRNA transcript (SSU-rRNA, 5.8S rRNA, LSU-rRNA));GO:0000794(condensed nuclear chromosome);GO:0003676(nucleic acid binding);GO:0003723(RNA binding);GO:0005634(nucleus);GO:0005654(nucleoplasm);GO:0005694(chromosome);GO:0005730(nucleolus);GO:0005737(cytoplasm)	NA	1	388,	0	-41.5	-40.2	6.15
chr1	118389447	118459694	70248	ENSMUSG00000064302	ENSMUST00000187713	protein_coding	5' UTR	0	Clasp1	CLIP associating protein 1 [Source:MGI Symbol;Acc:MGI:1923957]	GO:0000226(microtubule cytoskeleton organization);GO:0000775(chromosome, centromeric region);GO:0000776(kinetochore);GO:0000777(condensed chromosome kinetochore);GO:0001578(microtubule bundle formation);GO:0002162(dystroglycan binding);GO:0005694(chromosome);GO:0005737(cytoplasm);GO:0005794(Golgi apparatus);GO:0005813(centrosome);GO:0005815(microtubule organizing center);GO:0005828(kinetochore mi…	NA	3	74,479,107,	0,29992,70140	-178	-176	4.03
chr1	118607254	118607345	92	ENSMUSG00000064302	ENSMUST00000187575	retained_intron	3' UTR	2527	Clasp1	CLIP associating protein 1 [Source:MGI Symbol;Acc:MGI:1923957]	GO:0000226(microtubule cytoskeleton organization);GO:0000775(chromosome, centromeric region);GO:0000776(kinetochore);GO:0000777(condensed chromosome kinetochore);GO:0001578(microtubule bundle formation);GO:0002162(dystroglycan binding);GO:0005694(chromosome);GO:0005737(cytoplasm);GO:0005794(Golgi apparatus);GO:0005813(centrosome);GO:0005815(microtubule organizing center);GO:0005828(kinetochore mi…	NA	1	91,	0	-4.05	-3.17	1.53
chr1	118607973	118608243	271	ENSMUSG00000064302	ENSMUST00000187575	retained_intron	3' UTR	3246	Clasp1	CLIP associating protein 1 [Source:MGI Symbol;Acc:MGI:1923957]	GO:0000226(microtubule cytoskeleton organization);GO:0000775(chromosome, centromeric region);GO:0000776(kinetochore);GO:0000777(condensed chromosome kinetochore);GO:0001578(microtubule bundle formation);GO:0002162(dystroglycan binding);GO:0005694(chromosome);GO:0005737(cytoplasm);GO:0005794(Golgi apparatus);GO:0005813(centrosome);GO:0005815(microtubule organizing center);GO:0005828(kinetochore mi…	NA	1	270,	0	-12.5	-11.5	2.76
chr1	118608602	118609322	721	ENSMUSG00000064302	ENSMUST00000187575	retained_intron	3' UTR	3875	Clasp1	CLIP associating protein 1 [Source:MGI Symbol;Acc:MGI:1923957]	GO:0000226(microtubule cytoskeleton organization);GO:0000775(chromosome, centromeric region);GO:0000776(kinetochore);GO:0000777(condensed chromosome kinetochore);GO:0001578(microtubule bundle formation);GO:0002162(dystroglycan binding);GO:0005694(chromosome);GO:0005737(cytoplasm);GO:0005794(Golgi apparatus);GO:0005813(centrosome);GO:0005815(microtubule organizing center);GO:0005828(kinetochore mi…	NA	1	720,	0	-601	-Inf	10.6
chr1	119337981	119338431	451	ENSMUSG00000101179	ENSMUST00000186504	lincRNA	Exon (ENSMUST00000186697/ENSMUSG00000101179, exon 2 of 2)	8739	Gm29455	predicted gene 29455 [Source:MGI Symbol;Acc:MGI:5580161]	NA	NA	1	450,	0	-5.88	-4.95	18.8
chr1	119526261	119527229	969	ENSMUSG00000098447	ENSMUST00000185095	antisense	5' UTR	0	Gm27184	predicted gene 27184 [Source:MGI Symbol;Acc:MGI:5521027]	NA	NA	2	286,306,	0,662	-203	-202	18.4
chr1	121328121	121328242	122	ENSMUSG00000104253	ENSMUST00000194699	TEC	Exon (ENSMUST00000194699/ENSMUSG00000104253, exon 1 of 1)	29	Gm37174	predicted gene, 37174 [Source:MGI Symbol;Acc:MGI:5610402]	NA	NA	1	121,	0	-2.6	-1.78	1.97
chr1	121499265	121501667	2403	ENSMUSG00000026339	ENSMUST00000152959	retained_intron	3' UTR	8048	Ccdc93	coiled-coil domain containing 93 [Source:MGI Symbol;Acc:MGI:1918079]	GO:0003674(molecular_function);GO:0005768(endosome);GO:0005769(early endosome);GO:0006893(Golgi to plasma membrane transport);GO:0015031(protein transport);GO:0032456(endocytic recycling);GO:0043231(intracellular membrane-bounded organelle);GO:1990126(retrograde transport, endosome to plasma membrane)	NA	2	212,478,	0,1924	-34.5	-33.3	9.98
chr1	125595013	125595283	271	ENSMUSG00000026342	ENSMUST00000189443	nonsense_mediated_decay	3' UTR	10500	Slc35f5	solute carrier family 35, member F5 [Source:MGI Symbol;Acc:MGI:1921400]	GO:0003674(molecular_function);GO:0005575(cellular_component);GO:0016020(membrane);GO:0016021(integral component of membrane)	NA	1	270,	0	-54	-52.7	3.36
chr1	125677651	125678189	539	ENSMUSG00000026343	ENSMUST00000027581	protein_coding	Exon (ENSMUST00000027581/ENSMUSG00000026343, exon 1 of 2)	656	Gpr39	G protein-coupled receptor 39 [Source:MGI Symbol;Acc:MGI:1918361]	GO:0004930(G protein-coupled receptor activity);GO:0007165(signal transduction);GO:0007186(G protein-coupled receptor signaling pathway);GO:0016020(membrane);GO:0016021(integral component of membrane)	NA	1	538,	0	-81.4	-80	4.32
chr1	125872429	125873295	867	ENSMUSG00000026343	ENSMUST00000159359	processed_transcript	3' UTR	32426	Gpr39	G protein-coupled receptor 39 [Source:MGI Symbol;Acc:MGI:1918361]	GO:0004930(G protein-coupled receptor activity);GO:0007165(signal transduction);GO:0007186(G protein-coupled receptor signaling pathway);GO:0016020(membrane);GO:0016021(integral component of membrane)	NA	1	866,	0	-53.5	-52.2	12.4
chr1	127306708	127306889	182	ENSMUSG00000036155	ENSMUST00000171405	protein_coding	5' UTR	0	Mgat5	mannoside acetylglucosaminyltransferase 5 [Source:MGI Symbol;Acc:MGI:894701]	GO:0000139(Golgi membrane);GO:0004864(protein phosphatase inhibitor activity);GO:0005576(extracellular region);GO:0005794(Golgi apparatus);GO:0006486(protein glycosylation);GO:0006487(protein N-linked glycosylation);GO:0008375(acetylglucosaminyltransferase activity);GO:0016020(membrane);GO:0016021(integral component of membrane);GO:0016740(transferase activity);GO:0016757(transferase activity, tr…	00510(N-Glycan biosynthesis)	1	181,	0	-11.6	-10.6	1.91
chr1	127479598	127483281	3684	ENSMUSG00000103390	ENSMUST00000195573	TEC	3' UTR	72822	Gm38301	predicted gene, 38301 [Source:MGI Symbol;Acc:MGI:5611529]	NA	NA	2	24,755,	0,2928	-467	-Inf	23.8
chr1	127275164	127275285	122	ENSMUSG00000104378	ENSMUST00000194151	TEC	Exon (ENSMUST00000194151/ENSMUSG00000104378, exon 1 of 1)	4640	Gm37510	predicted gene, 37510 [Source:MGI Symbol;Acc:MGI:5610738]	NA	NA	1	121,	0	-7.99	-7.03	11.1
chr1	127797044	127797164	121	ENSMUSG00000026349	ENSMUST00000153359	processed_transcript	Exon (ENSMUST00000153359/ENSMUSG00000026349, exon 1 of 5)	473	Ccnt2	cyclin T2 [Source:MGI Symbol;Acc:MGI:1920199]	GO:0000079(regulation of cyclin-dependent protein serine/threonine kinase activity);GO:0001223(transcription coactivator binding);GO:0003682(chromatin binding);GO:0005515(protein binding);GO:0005634(nucleus);GO:0005654(nucleoplasm);GO:0005737(cytoplasm);GO:0005829(cytosol);GO:0005886(plasma membrane);GO:0006351(transcription, DNA-templated);GO:0006357(regulation of transcription by RNA polymerase…	05202(Transcriptional misregulation in cancer)	1	120,	0	-7.3	-6.35	3.16
chr1	127802277	127802878	602	ENSMUSG00000026349	ENSMUST00000153359	processed_transcript	Exon (ENSMUST00000112570/ENSMUSG00000026349, exon 9 of 10)	5706	Ccnt2	cyclin T2 [Source:MGI Symbol;Acc:MGI:1920199]	GO:0000079(regulation of cyclin-dependent protein serine/threonine kinase activity);GO:0001223(transcription coactivator binding);GO:0003682(chromatin binding);GO:0005515(protein binding);GO:0005634(nucleus);GO:0005654(nucleoplasm);GO:0005737(cytoplasm);GO:0005829(cytosol);GO:0005886(plasma membrane);GO:0006351(transcription, DNA-templated);GO:0006357(regulation of transcription by RNA polymerase…	05202(Transcriptional misregulation in cancer)	1	601,	0	-433	-Inf	11.1
chr1	127803146	127803986	841	ENSMUSG00000026349	ENSMUST00000153359	processed_transcript	3' UTR	6575	Ccnt2	cyclin T2 [Source:MGI Symbol;Acc:MGI:1920199]	GO:0000079(regulation of cyclin-dependent protein serine/threonine kinase activity);GO:0001223(transcription coactivator binding);GO:0003682(chromatin binding);GO:0005515(protein binding);GO:0005634(nucleus);GO:0005654(nucleoplasm);GO:0005737(cytoplasm);GO:0005829(cytosol);GO:0005886(plasma membrane);GO:0006351(transcription, DNA-templated);GO:0006357(regulation of transcription by RNA polymerase…	05202(Transcriptional misregulation in cancer)	1	840,	0	-2510	-Inf	20.9
chr1	127804614	127804675	62	ENSMUSG00000026349	ENSMUST00000153359	processed_transcript	3' UTR	8043	Ccnt2	cyclin T2 [Source:MGI Symbol;Acc:MGI:1920199]	GO:0000079(regulation of cyclin-dependent protein serine/threonine kinase activity);GO:0001223(transcription coactivator binding);GO:0003682(chromatin binding);GO:0005515(protein binding);GO:0005634(nucleus);GO:0005654(nucleoplasm);GO:0005737(cytoplasm);GO:0005829(cytosol);GO:0005886(plasma membrane);GO:0006351(transcription, DNA-templated);GO:0006357(regulation of transcription by RNA polymerase…	05202(Transcriptional misregulation in cancer)	1	61,	0	-2.14	-1.34	1.4
chr1	127805663	127805874	212	ENSMUSG00000026349	ENSMUST00000153359	processed_transcript	3' UTR	9092	Ccnt2	cyclin T2 [Source:MGI Symbol;Acc:MGI:1920199]	GO:0000079(regulation of cyclin-dependent protein serine/threonine kinase activity);GO:0001223(transcription coactivator binding);GO:0003682(chromatin binding);GO:0005515(protein binding);GO:0005634(nucleus);GO:0005654(nucleoplasm);GO:0005737(cytoplasm);GO:0005829(cytosol);GO:0005886(plasma membrane);GO:0006351(transcription, DNA-templated);GO:0006357(regulation of transcription by RNA polymerase…	05202(Transcriptional misregulation in cancer)	1	211,	0	-16.4	-15.3	2.17
chr1	127942430	127942760	331	ENSMUSG00000036104	ENSMUST00000131884	processed_transcript	3' UTR	4225	Rab3gap1	RAB3 GTPase activating protein subunit 1 [Source:MGI Symbol;Acc:MGI:2445001]	GO:0005096(GTPase activator activity);GO:0005737(cytoplasm);GO:0005794(Golgi apparatus);GO:0005811(lipid droplet);GO:0007420(brain development);GO:0010628(positive regulation of gene expression);GO:0010807(regulation of synaptic vesicle priming);GO:0017112(Rab guanyl-nucleotide exchange factor activity);GO:0017137(Rab GTPase binding);GO:0021854(hypothalamus development);GO:0032483(regulation of R…	NA	1	330,	0	-139	-138	3.44
chr1	128193081	128193322	242	ENSMUSG00000056211	ENSMUST00000189982	retained_intron	Exon (ENSMUST00000189982/ENSMUSG00000056211, exon 1 of 1)	249	R3hdm1	R3H domain containing 1 [Source:MGI Symbol;Acc:MGI:2448514]	GO:0003676(nucleic acid binding);GO:0005575(cellular_component);GO:0008150(biological_process)	NA	1	241,	0	-4.43	-3.54	2.96
chr1	128236506	128236956	451	ENSMUSG00000056211	ENSMUST00000188570	retained_intron	3' UTR	1127	R3hdm1	R3H domain containing 1 [Source:MGI Symbol;Acc:MGI:2448514]	GO:0003676(nucleic acid binding);GO:0005575(cellular_component);GO:0008150(biological_process)	NA	1	450,	0	-64.2	-62.8	4.74
chr1	128244112	128244363	252	ENSMUSG00000026353	ENSMUST00000027592	protein_coding	5' UTR	0	Ubxn4	UBX domain protein 4 [Source:MGI Symbol;Acc:MGI:1915062]	GO:0005515(protein binding);GO:0005783(endoplasmic reticulum);GO:0005829(cytosol);GO:0030433(ubiquitin-dependent ERAD pathway)	NA	2	8,202,	0,49	-4.39	-3.5	6.74
chr1	128259487	128266349	6863	ENSMUSG00000026353	ENSMUST00000187031	retained_intron	Exon (ENSMUST00000190736/ENSMUSG00000026353, exon 5 of 5)	0	Ubxn4	UBX domain protein 4 [Source:MGI Symbol;Acc:MGI:1915062]	GO:0005515(protein binding);GO:0005783(endoplasmic reticulum);GO:0005829(cytosol);GO:0030433(ubiquitin-dependent ERAD pathway)	NA	4	50,55,165,60,	0,1346,3305,6802	-72.8	-71.4	4.67
chr1	130718738	130720054	1317	ENSMUSG00000046404	ENSMUST00000049813	protein_coding	3' UTR	1411	Yod1	YOD1 deubiquitinase [Source:MGI Symbol;Acc:MGI:2442596]	GO:0003676(nucleic acid binding);GO:0004843(thiol-dependent ubiquitin-specific protease activity);GO:0005737(cytoplasm);GO:0005829(cytosol);GO:0006508(proteolysis);GO:0006986(response to unfolded protein);GO:0008233(peptidase activity);GO:0008234(cysteine-type peptidase activity);GO:0016236(macroautophagy);GO:0016579(protein deubiquitination);GO:0016787(hydrolase activity);GO:0030433(ubiquitin-de…	04141(Protein processing in endoplasmic reticulum)	1	1316,	0	-257	-255	24
chr1	130742623	130744622	2000	ENSMUSG00000042510	ENSMUST00000190859	retained_intron	3' UTR	2351	AA986860	expressed sequence AA986860 [Source:MGI Symbol;Acc:MGI:2138143]	GO:0003674(molecular_function);GO:0005737(cytoplasm);GO:0005829(cytosol);GO:0005886(plasma membrane);GO:0008150(biological_process)	NA	1	1999,	0	-470	-Inf	10.6
chr1	130844525	130844943	419	ENSMUSG00000026417	ENSMUST00000137782	protein_coding	Exon (ENSMUST00000027675/ENSMUSG00000026417, exon 4 of 11)	15515	Pigr	polymeric immunoglobulin receptor [Source:MGI Symbol;Acc:MGI:103080]	GO:0001580(detection of chemical stimulus involved in sensory perception of bitter taste);GO:0001792(polymeric immunoglobulin receptor activity);GO:0002415(immunoglobulin transcytosis in epithelial cells mediated by polymeric immunoglobulin receptor);GO:0005154(epidermal growth factor receptor binding);GO:0005576(extracellular region);GO:0005615(extracellular space);GO:0005886(plasma membrane);GO…	04672(Intestinal immune network for IgA production)	1	418,	0	-226	-224	6.63
chr1	130851682	130852249	568	ENSMUSG00000042474	ENSMUST00000038829	protein_coding	3' UTR	-13420	Fcmr	Fc fragment of IgM receptor [Source:MGI Symbol;Acc:MGI:1916419]	GO:0016020(membrane);GO:0016021(integral component of membrane)	NA	1	567,	0	-130	-129	12.9
chr1	131178649	131178800	152	ENSMUSG00000026427	ENSMUST00000153651	processed_transcript	3' UTR	12270	Eif2d	eukaryotic translation initiation factor 2D [Source:MGI Symbol;Acc:MGI:109342]	GO:0001731(formation of translation preinitiation complex);GO:0003723(RNA binding);GO:0003743(translation initiation factor activity);GO:0005737(cytoplasm);GO:0005829(cytosol);GO:0006412(translation);GO:0006413(translational initiation);GO:0016604(nuclear body);GO:0022627(cytosolic small ribosomal subunit);GO:0032790(ribosome disassembly);GO:0075522(IRES-dependent viral translational initiation)	NA	1	151,	0	-7.17	-6.22	1.75
chr1	131179518	131180119	602	ENSMUSG00000026427	ENSMUST00000153651	processed_transcript	3' UTR	13139	Eif2d	eukaryotic translation initiation factor 2D [Source:MGI Symbol;Acc:MGI:109342]	GO:0001731(formation of translation preinitiation complex);GO:0003723(RNA binding);GO:0003743(translation initiation factor activity);GO:0005737(cytoplasm);GO:0005829(cytosol);GO:0006412(translation);GO:0006413(translational initiation);GO:0016604(nuclear body);GO:0022627(cytosolic small ribosomal subunit);GO:0032790(ribosome disassembly);GO:0075522(IRES-dependent viral translational initiation)	NA	1	601,	0	-128	-126	7.89
chr1	131528405	131528702	298	ENSMUSG00000055184	ENSMUST00000068613	protein_coding	5' UTR	502	Fam72a	family with sequence similarity 72, member A [Source:MGI Symbol;Acc:MGI:1919669]	GO:0003674(molecular_function);GO:0005737(cytoplasm);GO:0005739(mitochondrion);GO:0005829(cytosol);GO:0016020(membrane);GO:0031552(negative regulation of brain-derived neurotrophic factor-activated receptor activity);GO:0043065(positive regulation of apoptotic process);GO:0043231(intracellular membrane-bounded organelle)	NA	1	297,	0	-5.22	-4.31	2.87
chr1	131711710	131713292	1583	ENSMUSG00000052688	ENSMUST00000130848	processed_transcript	3' UTR	15072	Rab7b	RAB7B, member RAS oncogene family [Source:MGI Symbol;Acc:MGI:2442295]	GO:0000166(nucleotide binding);GO:0003924(GTPase activity);GO:0005525(GTP binding);GO:0005764(lysosome);GO:0005768(endosome);GO:0005770(late endosome);GO:0005794(Golgi apparatus);GO:0005802(trans-Golgi network);GO:0008333(endosome to lysosome transport);GO:0015031(protein transport);GO:0016020(membrane);GO:0030670(phagocytic vesicle membrane);GO:0031410(cytoplasmic vesicle);GO:0032755(positive re…	04137(Mitophagy - animal);04140(Autophagy - animal);04145(Phagosome);05132(Salmonella infection);05146(Amoebiasis)	1	1582,	0	-110	-109	13
chr1	131744021	131750515	6495	ENSMUSG00000042268	ENSMUST00000049027	protein_coding	5' UTR	0	Slc26a9	solute carrier family 26, member 9 [Source:MGI Symbol;Acc:MGI:2444594]	GO:0005254(chloride channel activity);GO:0006811(ion transport);GO:0006820(anion transport);GO:0006821(chloride transport);GO:0008271(secondary active sulfate transmembrane transporter activity);GO:0008272(sulfate transport);GO:0009986(cell surface);GO:0010628(positive regulation of gene expression);GO:0015116(sulfate transmembrane transporter activity);GO:0015301(anion:anion antiporter activity)…	04978(Mineral absorption)	3	92,33,25,	0,6361,6469	-6.76	-5.82	1.97
chr1	131769443	131770160	718	ENSMUSG00000042268	ENSMUST00000147800	protein_coding	3' UTR	18952	Slc26a9	solute carrier family 26, member 9 [Source:MGI Symbol;Acc:MGI:2444594]	GO:0005254(chloride channel activity);GO:0006811(ion transport);GO:0006820(anion transport);GO:0006821(chloride transport);GO:0008271(secondary active sulfate transmembrane transporter activity);GO:0008272(sulfate transport);GO:0009986(cell surface);GO:0010628(positive regulation of gene expression);GO:0015116(sulfate transmembrane transporter activity);GO:0015301(anion:anion antiporter activity)…	04978(Mineral absorption)	1	717,	0	-113	-112	6.85
chr1	131770249	131770549	301	ENSMUSG00000042268	ENSMUST00000147800	protein_coding	3' UTR	19758	Slc26a9	solute carrier family 26, member 9 [Source:MGI Symbol;Acc:MGI:2444594]	GO:0005254(chloride channel activity);GO:0006811(ion transport);GO:0006820(anion transport);GO:0006821(chloride transport);GO:0008271(secondary active sulfate transmembrane transporter activity);GO:0008272(sulfate transport);GO:0009986(cell surface);GO:0010628(positive regulation of gene expression);GO:0015116(sulfate transmembrane transporter activity);GO:0015301(anion:anion antiporter activity)…	04978(Mineral absorption)	1	300,	0	-64.3	-63	5.37
chr1	131771204	131771385	182	ENSMUSG00000042268	ENSMUST00000147800	protein_coding	3' UTR	20713	Slc26a9	solute carrier family 26, member 9 [Source:MGI Symbol;Acc:MGI:2444594]	GO:0005254(chloride channel activity);GO:0006811(ion transport);GO:0006820(anion transport);GO:0006821(chloride transport);GO:0008271(secondary active sulfate transmembrane transporter activity);GO:0008272(sulfate transport);GO:0009986(cell surface);GO:0010628(positive regulation of gene expression);GO:0015116(sulfate transmembrane transporter activity);GO:0015301(anion:anion antiporter activity)…	04978(Mineral absorption)	1	181,	0	-5.27	-4.36	1.53
chr1	131816090	131816240	151	ENSMUSG00000042251	ENSMUST00000132450	processed_transcript	3' UTR	3922	Pm20d1	peptidase M20 domain containing 1 [Source:MGI Symbol;Acc:MGI:2442939]	GO:0005576(extracellular region);GO:0005615(extracellular space);GO:0006508(proteolysis);GO:0006520(cellular amino acid metabolic process);GO:0006807(nitrogen compound metabolic process);GO:0008233(peptidase activity);GO:0016787(hydrolase activity);GO:0016811(hydrolase activity, acting on carbon-nitrogen (but not peptide) bonds, in linear amides);GO:0016829(lyase activity);GO:0043604(amide biosyn…	NA	1	150,	0	-13.5	-12.4	6.71
chr1	131828379	131839139	10761	ENSMUSG00000013275	ENSMUST00000086559	protein_coding	5' UTR	402	Slc41a1	solute carrier family 41, member 1 [Source:MGI Symbol;Acc:MGI:2444823]	GO:0005886(plasma membrane);GO:0006811(ion transport);GO:0006812(cation transport);GO:0008324(cation transmembrane transporter activity);GO:0010961(cellular magnesium ion homeostasis);GO:0015095(magnesium ion transmembrane transporter activity);GO:0015693(magnesium ion transport);GO:0016020(membrane);GO:0016021(integral component of membrane);GO:0016323(basolateral plasma membrane);GO:0022857(tra…	NA	3	14,980,25,	0,1631,10735	-211	-210	8.58
chr1	131846678	131846769	92	ENSMUSG00000013275	ENSMUST00000146360	retained_intron	3' UTR	3838	Slc41a1	solute carrier family 41, member 1 [Source:MGI Symbol;Acc:MGI:2444823]	GO:0005886(plasma membrane);GO:0006811(ion transport);GO:0006812(cation transport);GO:0008324(cation transmembrane transporter activity);GO:0010961(cellular magnesium ion homeostasis);GO:0015095(magnesium ion transmembrane transporter activity);GO:0015693(magnesium ion transport);GO:0016020(membrane);GO:0016021(integral component of membrane);GO:0016323(basolateral plasma membrane);GO:0022857(tra…	NA	1	91,	0	-5.01	-4.1	1.37
chr1	131872706	131872827	122	ENSMUSG00000026433	ENSMUST00000187084	retained_intron	3' UTR	5053	Rab29	RAB29, member RAS oncogene family [Source:MGI Symbol;Acc:MGI:2385107]	GO:0000166(nucleotide binding);GO:0001921(positive regulation of receptor recycling);GO:0003924(GTPase activity);GO:0005525(GTP binding);GO:0005737(cytoplasm);GO:0005739(mitochondrion);GO:0005769(early endosome);GO:0005794(Golgi apparatus);GO:0005801(cis-Golgi network);GO:0005802(trans-Golgi network);GO:0005829(cytosol);GO:0007005(mitochondrion organization);GO:0007030(Golgi organization);GO:0007…	NA	1	121,	0	-3.58	-2.71	1.6
chr1	131922005	131928145	6141	ENSMUSG00000026434	ENSMUST00000187405	retained_intron	Exon (ENSMUST00000189946/ENSMUSG00000026434, exon 3 of 7)	-1018	Nucks1	nuclear casein kinase and cyclin-dependent kinase substrate 1 [Source:MGI Symbol;Acc:MGI:1934811]	GO:0000724(double-strand break repair via homologous recombination);GO:0000785(chromatin);GO:0000790(nuclear chromatin);GO:0001228(DNA-binding transcription activator activity, RNA polymerase II-specific);GO:0001678(cellular glucose homeostasis);GO:0003682(chromatin binding);GO:0003690(double-stranded DNA binding);GO:0003697(single-stranded DNA binding);GO:0005634(nucleus);GO:0005654(nucleoplasm)…	NA	3	43,56,82,	0,2580,6058	-9.66	-8.68	1.79
chr1	131929720	131929841	122	ENSMUSG00000026434	ENSMUST00000187405	retained_intron	Exon (ENSMUST00000189946/ENSMUSG00000026434, exon 6 of 7)	557	Nucks1	nuclear casein kinase and cyclin-dependent kinase substrate 1 [Source:MGI Symbol;Acc:MGI:1934811]	GO:0000724(double-strand break repair via homologous recombination);GO:0000785(chromatin);GO:0000790(nuclear chromatin);GO:0001228(DNA-binding transcription activator activity, RNA polymerase II-specific);GO:0001678(cellular glucose homeostasis);GO:0003682(chromatin binding);GO:0003690(double-stranded DNA binding);GO:0003697(single-stranded DNA binding);GO:0005634(nucleus);GO:0005654(nucleoplasm)…	NA	1	121,	0	-6.86	-5.93	1.5
chr1	131931042	131931552	511	ENSMUSG00000026434	ENSMUST00000187405	retained_intron	3' UTR	1879	Nucks1	nuclear casein kinase and cyclin-dependent kinase substrate 1 [Source:MGI Symbol;Acc:MGI:1934811]	GO:0000724(double-strand break repair via homologous recombination);GO:0000785(chromatin);GO:0000790(nuclear chromatin);GO:0001228(DNA-binding transcription activator activity, RNA polymerase II-specific);GO:0001678(cellular glucose homeostasis);GO:0003682(chromatin binding);GO:0003690(double-stranded DNA binding);GO:0003697(single-stranded DNA binding);GO:0005634(nucleus);GO:0005654(nucleoplasm)…	NA	1	510,	0	-102	-101	4.35
chr1	131931821	131931882	62	ENSMUSG00000026434	ENSMUST00000187405	retained_intron	3' UTR	2658	Nucks1	nuclear casein kinase and cyclin-dependent kinase substrate 1 [Source:MGI Symbol;Acc:MGI:1934811]	GO:0000724(double-strand break repair via homologous recombination);GO:0000785(chromatin);GO:0000790(nuclear chromatin);GO:0001228(DNA-binding transcription activator activity, RNA polymerase II-specific);GO:0001678(cellular glucose homeostasis);GO:0003682(chromatin binding);GO:0003690(double-stranded DNA binding);GO:0003697(single-stranded DNA binding);GO:0005634(nucleus);GO:0005654(nucleoplasm)…	NA	1	61,	0	-3.55	-2.69	1.39
chr1	131977550	131978030	481	ENSMUSG00000026435	ENSMUST00000190322	protein_coding	Exon (ENSMUST00000177943/ENSMUSG00000026435, exon 3 of 5)	831	Slc45a3	solute carrier family 45, member 3 [Source:MGI Symbol;Acc:MGI:1922082]	GO:0008506(sucrose:proton symporter activity);GO:0010907(positive regulation of glucose metabolic process);GO:0015770(sucrose transport);GO:0016020(membrane);GO:0016021(integral component of membrane);GO:0022857(transmembrane transporter activity);GO:0045723(positive regulation of fatty acid biosynthetic process);GO:0048713(regulation of oligodendrocyte differentiation);GO:0055085(transmembrane t…	05202(Transcriptional misregulation in cancer);05206(MicroRNAs in cancer)	1	480,	0	-146	-145	13.4
chr1	131981352	131981502	151	ENSMUSG00000026435	ENSMUST00000185387	processed_transcript	Exon (ENSMUST00000177943/ENSMUSG00000026435, exon 5 of 5)	2388	Slc45a3	solute carrier family 45, member 3 [Source:MGI Symbol;Acc:MGI:1922082]	GO:0008506(sucrose:proton symporter activity);GO:0010907(positive regulation of glucose metabolic process);GO:0015770(sucrose transport);GO:0016020(membrane);GO:0016021(integral component of membrane);GO:0022857(transmembrane transporter activity);GO:0045723(positive regulation of fatty acid biosynthetic process);GO:0048713(regulation of oligodendrocyte differentiation);GO:0055085(transmembrane t…	05202(Transcriptional misregulation in cancer);05206(MicroRNAs in cancer)	1	150,	0	-5.11	-4.21	3.25
chr1	132014470	132024055	9586	ENSMUSG00000026436	ENSMUST00000147218	nonsense_mediated_decay	3' UTR	0	Elk4	ELK4, member of ETS oncogene family [Source:MGI Symbol;Acc:MGI:102853]	GO:0000122(negative regulation of transcription by RNA polymerase II);GO:0000978(RNA polymerase II cis-regulatory region sequence-specific DNA binding);GO:0000981(DNA-binding transcription factor activity, RNA polymerase II-specific);GO:0001228(DNA-binding transcription activator activity, RNA polymerase II-specific);GO:0003677(DNA binding);GO:0003682(chromatin binding);GO:0003700(DNA-binding tra…	04010(MAPK signaling pathway);05166(Human T-cell leukemia virus 1 infection);05202(Transcriptional misregulation in cancer)	4	128,870,117,503,	0,3122,4879,9082	-3170	-Inf	12.7
chr1	132204694	132204755	62	ENSMUSG00000079330	ENSMUST00000185223	protein_coding	3' UTR	842	Lemd1	LEM domain containing 1 [Source:MGI Symbol;Acc:MGI:1922403]	GO:0003674(molecular_function);GO:0005575(cellular_component);GO:0008150(biological_process)	NA	1	61,	0	-3.38	-2.53	12.3
chr1	132298804	132298954	151	ENSMUSG00000042115	ENSMUST00000046071	protein_coding	5' UTR	178	Klhdc8a	kelch domain containing 8A [Source:MGI Symbol;Acc:MGI:2442630]	GO:0005515(protein binding)	NA	1	150,	0	-3.26	-2.41	4.93
chr1	132299222	132299581	360	ENSMUSG00000042115	ENSMUST00000046071	protein_coding	5' UTR	596	Klhdc8a	kelch domain containing 8A [Source:MGI Symbol;Acc:MGI:2442630]	GO:0005515(protein binding)	NA	1	359,	0	-46.5	-45.3	7.66
chr1	132304700	132304939	240	ENSMUSG00000042115	ENSMUST00000046071	protein_coding	3' UTR	6074	Klhdc8a	kelch domain containing 8A [Source:MGI Symbol;Acc:MGI:2442630]	GO:0005515(protein binding)	NA	1	239,	0	-6.58	-5.64	3.68
chr1	132331662	132333099	1438	ENSMUSG00000009772	ENSMUST00000133246	retained_intron	3' UTR	4066	Nuak2	NUAK family, SNF1-like kinase, 2 [Source:MGI Symbol;Acc:MGI:1921387]	GO:0000166(nucleotide binding);GO:0000287(magnesium ion binding);GO:0004672(protein kinase activity);GO:0004674(protein serine/threonine kinase activity);GO:0005524(ATP binding);GO:0005634(nucleus);GO:0005737(cytoplasm);GO:0006468(protein phosphorylation);GO:0006915(apoptotic process);GO:0016301(kinase activity);GO:0016310(phosphorylation);GO:0016740(transferase activity);GO:0030036(actin cytoske…	NA	1	1437,	0	-397	-Inf	13.4
chr1	132345855	132345975	121	ENSMUSG00000100658	ENSMUST00000189288	lincRNA	Exon (ENSMUST00000189288/ENSMUSG00000100658, exon 3 of 3)	3832	F730311O21Rik	RIKEN cDNA F730311O21 gene [Source:MGI Symbol;Acc:MGI:3643355]	NA	NA	1	120,	0	-5.29	-4.39	5.53
chr1	132429558	132449953	20396	ENSMUSG00000042046	ENSMUST00000187092	protein_coding	Exon (ENSMUST00000045110/ENSMUSG00000042046, exon 2 of 13)	0	Dstyk	dual serine/threonine and tyrosine protein kinase [Source:MGI Symbol;Acc:MGI:1925064]	GO:0000166(nucleotide binding);GO:0004672(protein kinase activity);GO:0004674(protein serine/threonine kinase activity);GO:0004712(protein serine/threonine/tyrosine kinase activity);GO:0004713(protein tyrosine kinase activity);GO:0005524(ATP binding);GO:0005737(cytoplasm);GO:0005886(plasma membrane);GO:0006468(protein phosphorylation);GO:0016020(membrane);GO:0016301(kinase activity);GO:0016310(ph…	NA	3	18,389,642,	0,4540,19753	-316	-314	8.38
chr1	132463393	132463813	421	ENSMUSG00000042046	ENSMUST00000191494	retained_intron	3' UTR	984	Dstyk	dual serine/threonine and tyrosine protein kinase [Source:MGI Symbol;Acc:MGI:1925064]	GO:0000166(nucleotide binding);GO:0004672(protein kinase activity);GO:0004674(protein serine/threonine kinase activity);GO:0004712(protein serine/threonine/tyrosine kinase activity);GO:0004713(protein tyrosine kinase activity);GO:0005524(ATP binding);GO:0005737(cytoplasm);GO:0005886(plasma membrane);GO:0006468(protein phosphorylation);GO:0016020(membrane);GO:0016301(kinase activity);GO:0016310(ph…	NA	1	420,	0	-37	-35.8	3.22
chr1	132494023	132494084	62	ENSMUSG00000026439	ENSMUST00000187834	retained_intron	Exon (ENSMUST00000190825/ENSMUSG00000026439, exon 8 of 14)	-9649	Rbbp5	retinoblastoma binding protein 5, histone lysine methyltransferase complex subunit [Source:MGI Symbol;Acc:MGI:1918367]	GO:0000976(transcription regulatory region sequence-specific DNA binding);GO:0005515(protein binding);GO:0005634(nucleus);GO:0005654(nucleoplasm);GO:0005730(nucleolus);GO:0006325(chromatin organization);GO:0006974(cellular response to DNA damage stimulus);GO:0035064(methylated histone binding);GO:0035097(histone methyltransferase complex);GO:0042800(histone methyltransferase activity (H3-K4 speci…	04934(Cushing syndrome)	1	61,	0	-1.74	-0.968	1.31
chr1	132503858	132504399	542	ENSMUSG00000026439	ENSMUST00000187834	retained_intron	3' UTR	125	Rbbp5	retinoblastoma binding protein 5, histone lysine methyltransferase complex subunit [Source:MGI Symbol;Acc:MGI:1918367]	GO:0000976(transcription regulatory region sequence-specific DNA binding);GO:0005515(protein binding);GO:0005634(nucleus);GO:0005654(nucleoplasm);GO:0005730(nucleolus);GO:0006325(chromatin organization);GO:0006974(cellular response to DNA damage stimulus);GO:0035064(methylated histone binding);GO:0035097(histone methyltransferase complex);GO:0042800(histone methyltransferase activity (H3-K4 speci…	04934(Cushing syndrome)	1	541,	0	-66.4	-65.1	3.69
chr1	132507125	132508253	1129	ENSMUSG00000048174	ENSMUST00000188789	protein_coding	3' UTR	236	Tmem81	transmembrane protein 81 [Source:MGI Symbol;Acc:MGI:1921876]	GO:0003674(molecular_function);GO:0005575(cellular_component);GO:0008150(biological_process);GO:0016020(membrane);GO:0016021(integral component of membrane)	NA	1	1128,	0	-134	-133	11.8
chr1	132937578	132937938	361	ENSMUSG00000026443	ENSMUST00000159088	processed_transcript	Exon (ENSMUST00000027706/ENSMUSG00000026443, exon 2 of 2)	57223	Lrrn2	leucine rich repeat protein 2, neuronal [Source:MGI Symbol;Acc:MGI:106037]	GO:0003674(molecular_function);GO:0005515(protein binding);GO:0005615(extracellular space);GO:0016020(membrane);GO:0016021(integral component of membrane);GO:0031012(extracellular matrix)	NA	1	360,	0	-11.4	-10.4	4.7
chr1	132938057	132938268	212	ENSMUSG00000026443	ENSMUST00000159088	processed_transcript	Exon (ENSMUST00000027706/ENSMUSG00000026443, exon 2 of 2)	57702	Lrrn2	leucine rich repeat protein 2, neuronal [Source:MGI Symbol;Acc:MGI:106037]	GO:0003674(molecular_function);GO:0005515(protein binding);GO:0005615(extracellular space);GO:0016020(membrane);GO:0016021(integral component of membrane);GO:0031012(extracellular matrix)	NA	1	211,	0	-12.4	-11.4	3.22
chr1	132938327	132939166	840	ENSMUSG00000026443	ENSMUST00000159088	processed_transcript	Exon (ENSMUST00000027706/ENSMUSG00000026443, exon 2 of 2)	57972	Lrrn2	leucine rich repeat protein 2, neuronal [Source:MGI Symbol;Acc:MGI:106037]	GO:0003674(molecular_function);GO:0005515(protein binding);GO:0005615(extracellular space);GO:0016020(membrane);GO:0016021(integral component of membrane);GO:0031012(extracellular matrix)	NA	1	839,	0	-90.7	-89.3	10.9
chr1	132939345	132939765	421	ENSMUSG00000026443	ENSMUST00000159088	processed_transcript	3' UTR	58990	Lrrn2	leucine rich repeat protein 2, neuronal [Source:MGI Symbol;Acc:MGI:106037]	GO:0003674(molecular_function);GO:0005515(protein binding);GO:0005615(extracellular space);GO:0016020(membrane);GO:0016021(integral component of membrane);GO:0031012(extracellular matrix)	NA	1	420,	0	-37.7	-36.5	6.45
chr1	133066357	133067197	841	ENSMUSG00000026447	ENSMUST00000239467	protein_coding	Exon (ENSMUST00000153707/ENSMUSG00000026447, exon 2 of 2)	-1382	Pik3c2b	phosphatidylinositol-4-phosphate 3-kinase catalytic subunit type 2 beta [Source:MGI Symbol;Acc:MGI:2685045]	GO:0000166(nucleotide binding);GO:0001727(lipid kinase activity);GO:0005515(protein binding);GO:0005524(ATP binding);GO:0005654(nucleoplasm);GO:0005737(cytoplasm);GO:0005829(cytosol);GO:0005886(plasma membrane);GO:0005942(phosphatidylinositol 3-kinase complex);GO:0009267(cellular response to starvation);GO:0014065(phosphatidylinositol 3-kinase signaling);GO:0016020(membrane);GO:0016236(macroautop…	00562(Inositol phosphate metabolism);04070(Phosphatidylinositol signaling system)	1	840,	0	-297	-295	12.5
chr1	133105989	133106259	271	ENSMUSG00000046062	ENSMUST00000052529	protein_coding	3' UTR	-24884	Ppp1r15b	protein phosphatase 1, regulatory subunit 15B [Source:MGI Symbol;Acc:MGI:2444211]	GO:0000164(protein phosphatase type 1 complex);GO:0001933(negative regulation of protein phosphorylation);GO:0005737(cytoplasm);GO:0005783(endoplasmic reticulum);GO:0006417(regulation of translation);GO:0006446(regulation of translational initiation);GO:0006979(response to oxidative stress);GO:0006983(ER overload response);GO:0019888(protein phosphatase regulator activity);GO:0032516(positive reg…	NA	1	270,	0	-19.1	-18	2.49
chr1	133106618	133106859	242	ENSMUSG00000046062	ENSMUST00000052529	protein_coding	3' UTR	-24284	Ppp1r15b	protein phosphatase 1, regulatory subunit 15B [Source:MGI Symbol;Acc:MGI:2444211]	GO:0000164(protein phosphatase type 1 complex);GO:0001933(negative regulation of protein phosphorylation);GO:0005737(cytoplasm);GO:0005783(endoplasmic reticulum);GO:0006417(regulation of translation);GO:0006446(regulation of translational initiation);GO:0006979(response to oxidative stress);GO:0006983(ER overload response);GO:0019888(protein phosphatase regulator activity);GO:0032516(positive reg…	NA	1	241,	0	-18.9	-17.8	2.48
chr1	133131920	133132638	719	ENSMUSG00000046062	ENSMUST00000122956	processed_transcript	Exon (ENSMUST00000052529/ENSMUSG00000046062, exon 1 of 2)	576	Ppp1r15b	protein phosphatase 1, regulatory subunit 15B [Source:MGI Symbol;Acc:MGI:2444211]	GO:0000164(protein phosphatase type 1 complex);GO:0001933(negative regulation of protein phosphorylation);GO:0005737(cytoplasm);GO:0005783(endoplasmic reticulum);GO:0006417(regulation of translation);GO:0006446(regulation of translational initiation);GO:0006979(response to oxidative stress);GO:0006983(ER overload response);GO:0019888(protein phosphatase regulator activity);GO:0032516(positive reg…	NA	1	718,	0	-971	-Inf	22.1
chr1	133132697	133137061	4365	ENSMUSG00000046062	ENSMUST00000122956	processed_transcript	3' UTR	1353	Ppp1r15b	protein phosphatase 1, regulatory subunit 15B [Source:MGI Symbol;Acc:MGI:2444211]	GO:0000164(protein phosphatase type 1 complex);GO:0001933(negative regulation of protein phosphorylation);GO:0005737(cytoplasm);GO:0005783(endoplasmic reticulum);GO:0006417(regulation of translation);GO:0006446(regulation of translational initiation);GO:0006979(response to oxidative stress);GO:0006983(ER overload response);GO:0019888(protein phosphatase regulator activity);GO:0032516(positive reg…	NA	2	918,399,	0,3965	-793	-Inf	18.9
chr1	133246129	133256889	10761	ENSMUSG00000041757	ENSMUST00000239123	protein_coding	5' UTR	0	Plekha6	pleckstrin homology domain containing, family A member 6 [Source:MGI Symbol;Acc:MGI:2388662]	GO:0003674(molecular_function);GO:0005515(protein binding);GO:0005575(cellular_component);GO:0008150(biological_process)	NA	2	13,348,	0,10412	-20.2	-19.1	3.15
chr1	133272345	133272526	182	ENSMUSG00000041757	ENSMUST00000190186	protein_coding	Exon (ENSMUST00000187285/ENSMUSG00000041757, exon 8 of 23)	128	Plekha6	pleckstrin homology domain containing, family A member 6 [Source:MGI Symbol;Acc:MGI:2388662]	GO:0003674(molecular_function);GO:0005515(protein binding);GO:0005575(cellular_component);GO:0008150(biological_process)	NA	1	181,	0	-8.53	-7.56	2.3
chr1	133299807	133300587	781	ENSMUSG00000041757	ENSMUST00000190208	retained_intron	3' UTR	1856	Plekha6	pleckstrin homology domain containing, family A member 6 [Source:MGI Symbol;Acc:MGI:2388662]	GO:0003674(molecular_function);GO:0005515(protein binding);GO:0005575(cellular_component);GO:0008150(biological_process)	NA	1	780,	0	-37	-35.8	3.15
chr1	133300706	133301517	812	ENSMUSG00000041757	ENSMUST00000190208	retained_intron	3' UTR	2755	Plekha6	pleckstrin homology domain containing, family A member 6 [Source:MGI Symbol;Acc:MGI:2388662]	GO:0003674(molecular_function);GO:0005515(protein binding);GO:0005575(cellular_component);GO:0008150(biological_process)	NA	1	811,	0	-242	-240	7.41
chr1	133913747	133914765	1019	ENSMUSG00000090208	ENSMUST00000160564	antisense	Exon (ENSMUST00000160564/ENSMUSG00000090208, exon 2 of 3)	7216	Gm15851	predicted gene 15851 [Source:MGI Symbol;Acc:MGI:3801734]	NA	NA	2	82,293,	0,725	-463	-Inf	5.78
chr1	134040236	134040624	389	ENSMUSG00000041559	ENSMUST00000162779	protein_coding	Exon (ENSMUST00000048183/ENSMUSG00000041559, exon 2 of 3)	2740	Fmod	fibromodulin [Source:MGI Symbol;Acc:MGI:1328364]	GO:0005515(protein binding);GO:0005576(extracellular region);GO:0005615(extracellular space);GO:0030199(collagen fibril organization);GO:0062023(collagen-containing extracellular matrix)	04350(TGF-beta signaling pathway)	1	388,	0	-43.1	-41.9	5.15
chr1	134040683	134040743	61	ENSMUSG00000041559	ENSMUST00000162779	protein_coding	Exon (ENSMUST00000048183/ENSMUSG00000041559, exon 2 of 3)	3187	Fmod	fibromodulin [Source:MGI Symbol;Acc:MGI:1328364]	GO:0005515(protein binding);GO:0005576(extracellular region);GO:0005615(extracellular space);GO:0030199(collagen fibril organization);GO:0062023(collagen-containing extracellular matrix)	04350(TGF-beta signaling pathway)	1	60,	0	-6.02	-5.09	2.15
chr1	134046698	134046818	121	ENSMUSG00000041559	ENSMUST00000162779	protein_coding	3' UTR	9202	Fmod	fibromodulin [Source:MGI Symbol;Acc:MGI:1328364]	GO:0005515(protein binding);GO:0005576(extracellular region);GO:0005615(extracellular space);GO:0030199(collagen fibril organization);GO:0062023(collagen-containing extracellular matrix)	04350(TGF-beta signaling pathway)	1	120,	0	-3.33	-2.47	1.62
chr1	134047889	134048069	181	ENSMUSG00000041559	ENSMUST00000162779	protein_coding	3' UTR	10393	Fmod	fibromodulin [Source:MGI Symbol;Acc:MGI:1328364]	GO:0005515(protein binding);GO:0005576(extracellular region);GO:0005615(extracellular space);GO:0030199(collagen fibril organization);GO:0062023(collagen-containing extracellular matrix)	04350(TGF-beta signaling pathway)	1	180,	0	-4.64	-3.75	1.84
chr1	134407875	134408056	182	ENSMUSG00000026456	ENSMUST00000172795	nonsense_mediated_decay	3' UTR	1562	Cyb5r1	cytochrome b5 reductase 1 [Source:MGI Symbol;Acc:MGI:1919267]	GO:0004128(cytochrome-b5 reductase activity, acting on NAD(P)H);GO:0005739(mitochondrion);GO:0006629(lipid metabolic process);GO:0006694(steroid biosynthetic process);GO:0008202(steroid metabolic process);GO:0016020(membrane);GO:0016021(integral component of membrane);GO:0016126(sterol biosynthetic process);GO:0016491(oxidoreductase activity);GO:0055114(oxidation-reduction process);GO:0071949(FAD…	00520(Amino sugar and nucleotide sugar metabolism)	1	181,	0	-15.3	-14.3	2.13
chr1	134489368	134489699	332	ENSMUSG00000042229	ENSMUST00000047978	protein_coding	3' UTR	-4949	Rabif	RAB interacting factor [Source:MGI Symbol;Acc:MGI:2138605]	GO:0005085(guanyl-nucleotide exchange factor activity);GO:0005829(cytosol);GO:0006892(post-Golgi vesicle-mediated transport);GO:0007264(small GTPase mediated signal transduction);GO:0008270(zinc ion binding);GO:0015031(protein transport);GO:0016020(membrane);GO:0046872(metal ion binding)	NA	1	331,	0	-35.1	-33.9	4.21
chr1	134490087	134490268	182	ENSMUSG00000042229	ENSMUST00000047978	protein_coding	3' UTR	-4380	Rabif	RAB interacting factor [Source:MGI Symbol;Acc:MGI:2138605]	GO:0005085(guanyl-nucleotide exchange factor activity);GO:0005829(cytosol);GO:0006892(post-Golgi vesicle-mediated transport);GO:0007264(small GTPase mediated signal transduction);GO:0008270(zinc ion binding);GO:0015031(protein transport);GO:0016020(membrane);GO:0046872(metal ion binding)	NA	1	181,	0	-5.4	-4.49	2.57
chr1	134494707	134506689	11983	ENSMUSG00000077202	ENSMUST00000104014	snoRNA	3' UTR	0	Gm25612	predicted gene, 25612 [Source:MGI Symbol;Acc:MGI:5455389]	NA	NA	2	102,614,	0,11368	-827	-Inf	18.5
chr1	134507194	134507612	419	ENSMUSG00000077202	ENSMUST00000104014	snoRNA	3' UTR	1856	Gm25612	predicted gene, 25612 [Source:MGI Symbol;Acc:MGI:5455389]	NA	NA	1	418,	0	-17.8	-16.8	2.3
chr1	134507671	134507731	61	ENSMUSG00000077202	ENSMUST00000104014	snoRNA	3' UTR	2333	Gm25612	predicted gene, 25612 [Source:MGI Symbol;Acc:MGI:5455389]	NA	NA	1	60,	0	-1.53	-0.773	1.36
chr1	134518449	134518563	115	ENSMUSG00000096712	ENSMUST00000179718	processed_pseudogene	Exon (ENSMUST00000179718/ENSMUSG00000096712, exon 1 of 1)	368	Gm15454	predicted gene 15454 [Source:MGI Symbol;Acc:MGI:3644262]	NA	NA	1	114,	0	-3.09	-2.25	4.07
chr1	134617725	134619568	1844	ENSMUSG00000042207	ENSMUST00000133725	retained_intron	Exon (ENSMUST00000047714/ENSMUSG00000042207, exon 19 of 27)	-2312	Kdm5b	lysine (K)-specific demethylase 5B [Source:MGI Symbol;Acc:MGI:1922855]	GO:0003677(DNA binding);GO:0003714(transcription corepressor activity);GO:0005515(protein binding);GO:0005634(nucleus);GO:0005654(nucleoplasm);GO:0005829(cytosol);GO:0006325(chromatin organization);GO:0006338(chromatin remodeling);GO:0007338(single fertilization);GO:0008270(zinc ion binding);GO:0009791(post-embryonic development);GO:0010628(positive regulation of gene expression);GO:0016491(oxido…	NA	2	322,9,	0,1834	-51.6	-50.4	2.84
chr1	134622017	134622964	948	ENSMUSG00000042207	ENSMUST00000191572	retained_intron	Exon (ENSMUST00000047714/ENSMUSG00000042207, exon 22 of 27)	0	Kdm5b	lysine (K)-specific demethylase 5B [Source:MGI Symbol;Acc:MGI:1922855]	GO:0003677(DNA binding);GO:0003714(transcription corepressor activity);GO:0005515(protein binding);GO:0005634(nucleus);GO:0005654(nucleoplasm);GO:0005829(cytosol);GO:0006325(chromatin organization);GO:0006338(chromatin remodeling);GO:0007338(single fertilization);GO:0008270(zinc ion binding);GO:0009791(post-embryonic development);GO:0010628(positive regulation of gene expression);GO:0016491(oxido…	NA	2	76,165,	0,782	-7.55	-6.6	2.18
chr1	134624763	134625154	392	ENSMUSG00000042207	ENSMUST00000191572	retained_intron	Exon (ENSMUST00000047714/ENSMUSG00000042207, exon 23 of 27)	1963	Kdm5b	lysine (K)-specific demethylase 5B [Source:MGI Symbol;Acc:MGI:1922855]	GO:0003677(DNA binding);GO:0003714(transcription corepressor activity);GO:0005515(protein binding);GO:0005634(nucleus);GO:0005654(nucleoplasm);GO:0005829(cytosol);GO:0006325(chromatin organization);GO:0006338(chromatin remodeling);GO:0007338(single fertilization);GO:0008270(zinc ion binding);GO:0009791(post-embryonic development);GO:0010628(positive regulation of gene expression);GO:0016491(oxido…	NA	1	391,	0	-50.5	-49.3	2.86
chr1	134630486	134630877	392	ENSMUSG00000042207	ENSMUST00000191572	retained_intron	3' UTR	7686	Kdm5b	lysine (K)-specific demethylase 5B [Source:MGI Symbol;Acc:MGI:1922855]	GO:0003677(DNA binding);GO:0003714(transcription corepressor activity);GO:0005515(protein binding);GO:0005634(nucleus);GO:0005654(nucleoplasm);GO:0005829(cytosol);GO:0006325(chromatin organization);GO:0006338(chromatin remodeling);GO:0007338(single fertilization);GO:0008270(zinc ion binding);GO:0009791(post-embryonic development);GO:0010628(positive regulation of gene expression);GO:0016491(oxido…	NA	1	391,	0	-78.5	-77.1	6.79
chr1	134631205	134631806	602	ENSMUSG00000042207	ENSMUST00000191572	retained_intron	3' UTR	8405	Kdm5b	lysine (K)-specific demethylase 5B [Source:MGI Symbol;Acc:MGI:1922855]	GO:0003677(DNA binding);GO:0003714(transcription corepressor activity);GO:0005515(protein binding);GO:0005634(nucleus);GO:0005654(nucleoplasm);GO:0005829(cytosol);GO:0006325(chromatin organization);GO:0006338(chromatin remodeling);GO:0007338(single fertilization);GO:0008270(zinc ion binding);GO:0009791(post-embryonic development);GO:0010628(positive regulation of gene expression);GO:0016491(oxido…	NA	1	601,	0	-507	-Inf	24.6
chr1	134633005	134633126	122	ENSMUSG00000042207	ENSMUST00000191572	retained_intron	3' UTR	10205	Kdm5b	lysine (K)-specific demethylase 5B [Source:MGI Symbol;Acc:MGI:1922855]	GO:0003677(DNA binding);GO:0003714(transcription corepressor activity);GO:0005515(protein binding);GO:0005634(nucleus);GO:0005654(nucleoplasm);GO:0005829(cytosol);GO:0006325(chromatin organization);GO:0006338(chromatin remodeling);GO:0007338(single fertilization);GO:0008270(zinc ion binding);GO:0009791(post-embryonic development);GO:0010628(positive regulation of gene expression);GO:0016491(oxido…	NA	1	121,	0	-3.62	-2.76	2.04
chr1	134633994	134634145	152	ENSMUSG00000042207	ENSMUST00000191572	retained_intron	3' UTR	11194	Kdm5b	lysine (K)-specific demethylase 5B [Source:MGI Symbol;Acc:MGI:1922855]	GO:0003677(DNA binding);GO:0003714(transcription corepressor activity);GO:0005515(protein binding);GO:0005634(nucleus);GO:0005654(nucleoplasm);GO:0005829(cytosol);GO:0006325(chromatin organization);GO:0006338(chromatin remodeling);GO:0007338(single fertilization);GO:0008270(zinc ion binding);GO:0009791(post-embryonic development);GO:0010628(positive regulation of gene expression);GO:0016491(oxido…	NA	1	151,	0	-3.4	-2.54	2.22
chr1	134634384	134634475	92	ENSMUSG00000042207	ENSMUST00000191572	retained_intron	3' UTR	11584	Kdm5b	lysine (K)-specific demethylase 5B [Source:MGI Symbol;Acc:MGI:1922855]	GO:0003677(DNA binding);GO:0003714(transcription corepressor activity);GO:0005515(protein binding);GO:0005634(nucleus);GO:0005654(nucleoplasm);GO:0005829(cytosol);GO:0006325(chromatin organization);GO:0006338(chromatin remodeling);GO:0007338(single fertilization);GO:0008270(zinc ion binding);GO:0009791(post-embryonic development);GO:0010628(positive regulation of gene expression);GO:0016491(oxido…	NA	1	91,	0	-2.45	-1.63	2.8
chr1	134634864	134635285	422	ENSMUSG00000026452	ENSMUST00000187725	protein_coding	3' UTR	-11392	Syt2	synaptotagmin II [Source:MGI Symbol;Acc:MGI:99666]	GO:0005544(calcium-dependent phospholipid binding);GO:0007269(neurotransmitter secretion);GO:0008021(synaptic vesicle);GO:0016020(membrane);GO:0016021(integral component of membrane);GO:0030054(cell junction);GO:0030672(synaptic vesicle membrane);GO:0031410(cytoplasmic vesicle);GO:0042584(chromaffin granule membrane);GO:0045202(synapse);GO:1903861(positive regulation of dendrite extension)	NA	1	421,	0	-10.5	-9.48	5.59
chr1	135143312	135143852	541	ENSMUSG00000026426	ENSMUST00000027684	protein_coding	3' UTR	-2972	Arl8a	ADP-ribosylation factor-like 8A [Source:MGI Symbol;Acc:MGI:1915974]	GO:0000166(nucleotide binding);GO:0005525(GTP binding);GO:0005737(cytoplasm);GO:0005764(lysosome);GO:0005765(lysosomal membrane);GO:0005768(endosome);GO:0005774(vacuolar membrane);GO:0005819(spindle);GO:0005856(cytoskeleton);GO:0007049(cell cycle);GO:0007059(chromosome segregation);GO:0008089(anterograde axonal transport);GO:0015031(protein transport);GO:0016020(membrane);GO:0030054(cell junction…	NA	1	540,	0	-41.5	-40.3	6.42
chr1	135144239	135144958	720	ENSMUSG00000026426	ENSMUST00000027684	protein_coding	3' UTR	-1866	Arl8a	ADP-ribosylation factor-like 8A [Source:MGI Symbol;Acc:MGI:1915974]	GO:0000166(nucleotide binding);GO:0005525(GTP binding);GO:0005737(cytoplasm);GO:0005764(lysosome);GO:0005765(lysosomal membrane);GO:0005768(endosome);GO:0005774(vacuolar membrane);GO:0005819(spindle);GO:0005856(cytoskeleton);GO:0007049(cell cycle);GO:0007059(chromosome segregation);GO:0008089(anterograde axonal transport);GO:0015031(protein transport);GO:0016020(membrane);GO:0030054(cell junction…	NA	1	719,	0	-62.3	-60.9	17.3
chr1	135155522	135155612	91	ENSMUSG00000026426	ENSMUST00000141177	retained_intron	3' UTR	1340	Arl8a	ADP-ribosylation factor-like 8A [Source:MGI Symbol;Acc:MGI:1915974]	GO:0000166(nucleotide binding);GO:0005525(GTP binding);GO:0005737(cytoplasm);GO:0005764(lysosome);GO:0005765(lysosomal membrane);GO:0005768(endosome);GO:0005774(vacuolar membrane);GO:0005819(spindle);GO:0005856(cytoskeleton);GO:0007049(cell cycle);GO:0007059(chromosome segregation);GO:0008089(anterograde axonal transport);GO:0015031(protein transport);GO:0016020(membrane);GO:0030054(cell junction…	NA	1	90,	0	-13	-12	1.6
chr1	135325165	135364312	39148	ENSMUSG00000087859	ENSMUST00000157234	snRNA	Exon (ENSMUST00000059352/ENSMUSG00000048096, exon 1 of 3)	0	Gm22796	predicted gene, 22796 [Source:MGI Symbol;Acc:MGI:5452573]	NA	NA	2	105,643,	0,38504	-9.77	-8.78	3.08
chr1	135364521	135366839	2319	ENSMUSG00000048096	ENSMUST00000059352	protein_coding	3' UTR	39714	Lmod1	leiomodin 1 (smooth muscle) [Source:MGI Symbol;Acc:MGI:2135671]	GO:0003779(actin binding);GO:0005523(tropomyosin binding);GO:0005829(cytosol);GO:0005884(actin filament);GO:0006936(muscle contraction);GO:0030016(myofibril);GO:0030017(sarcomere);GO:0030838(positive regulation of actin filament polymerization);GO:0045010(actin nucleation);GO:0051694(pointed-end actin filament capping)	NA	2	648,758,	0,1560	-76.3	-74.9	8.42
chr1	135584772	135585248	477	ENSMUSG00000054412	ENSMUST00000067468	antisense	Exon (ENSMUST00000067468/ENSMUSG00000054412, exon 1 of 6)	0	Gm4793	predicted gene 4793 [Source:MGI Symbol;Acc:MGI:3646955]	NA	NA	1	476,	0	-166	-164	9.41
chr1	135729191	135739406	10216	ENSMUSG00000026421	ENSMUST00000027677	protein_coding	5' UTR	44	Csrp1	cysteine and glycine-rich protein 1 [Source:MGI Symbol;Acc:MGI:88549]	GO:0005515(protein binding);GO:0005634(nucleus);GO:0005654(nucleoplasm);GO:0005737(cytoplasm);GO:0008307(structural constituent of muscle);GO:0015629(actin cytoskeleton);GO:0030018(Z disc);GO:0030036(actin cytoskeleton organization);GO:0042805(actinin binding);GO:0045214(sarcomere organization);GO:0046872(metal ion binding);GO:0060537(muscle tissue development)	NA	2	83,7,	0,10208	-14.8	-13.7	2.61
chr1	135751135	135751284	150	ENSMUSG00000041801	ENSMUST00000038945	protein_coding	3' UTR	-14835	Phlda3	pleckstrin homology like domain, family A, member 3 [Source:MGI Symbol;Acc:MGI:1351485]	GO:0005546(phosphatidylinositol-4,5-bisphosphate binding);GO:0005547(phosphatidylinositol-3,4,5-trisphosphate binding);GO:0005737(cytoplasm);GO:0005886(plasma membrane);GO:0006915(apoptotic process);GO:0010314(phosphatidylinositol-5-phosphate binding);GO:0016020(membrane);GO:0032266(phosphatidylinositol-3-phosphate binding);GO:0042771(intrinsic apoptotic signaling pathway in response to DNA damag…	NA	1	149,	0	-54.6	-53.4	1.36
chr1	135752113	135752232	120	ENSMUSG00000041801	ENSMUST00000038945	protein_coding	3' UTR	-13887	Phlda3	pleckstrin homology like domain, family A, member 3 [Source:MGI Symbol;Acc:MGI:1351485]	GO:0005546(phosphatidylinositol-4,5-bisphosphate binding);GO:0005547(phosphatidylinositol-3,4,5-trisphosphate binding);GO:0005737(cytoplasm);GO:0005886(plasma membrane);GO:0006915(apoptotic process);GO:0010314(phosphatidylinositol-5-phosphate binding);GO:0016020(membrane);GO:0032266(phosphatidylinositol-3-phosphate binding);GO:0042771(intrinsic apoptotic signaling pathway in response to DNA damag…	NA	1	119,	0	-59.8	-58.5	7.28
chr1	135766567	135769136	2570	ENSMUSG00000041801	ENSMUST00000136445	processed_transcript	3' UTR	0	Phlda3	pleckstrin homology like domain, family A, member 3 [Source:MGI Symbol;Acc:MGI:1351485]	GO:0005546(phosphatidylinositol-4,5-bisphosphate binding);GO:0005547(phosphatidylinositol-3,4,5-trisphosphate binding);GO:0005737(cytoplasm);GO:0005886(plasma membrane);GO:0006915(apoptotic process);GO:0010314(phosphatidylinositol-5-phosphate binding);GO:0016020(membrane);GO:0032266(phosphatidylinositol-3-phosphate binding);GO:0042771(intrinsic apoptotic signaling pathway in response to DNA damag…	NA	3	327,124,659,	0,566,1910	-2140	-Inf	13.7
chr1	135827351	135827651	301	ENSMUSG00000041782	ENSMUST00000190773	processed_transcript	Exon (ENSMUST00000038760/ENSMUSG00000041782, exon 3 of 10)	-2344	Lad1	ladinin [Source:MGI Symbol;Acc:MGI:109343]	GO:0005198(structural molecule activity);GO:0005576(extracellular region);GO:0005604(basement membrane);GO:0015629(actin cytoskeleton)	NA	1	300,	0	-9.52	-8.54	7.4
chr1	135836383	135836534	152	ENSMUSG00000026414	ENSMUST00000178204	protein_coding	5' UTR	0	Tnnt2	troponin T2, cardiac [Source:MGI Symbol;Acc:MGI:104597]	GO:0003009(skeletal muscle contraction);GO:0003779(actin binding);GO:0005200(structural constituent of cytoskeleton);GO:0005509(calcium ion binding);GO:0005523(tropomyosin binding);GO:0005737(cytoplasm);GO:0005861(troponin complex);GO:0005865(striated muscle thin filament);GO:0006936(muscle contraction);GO:0006937(regulation of muscle contraction);GO:0007507(heart development);GO:0008016(regulati…	04260(Cardiac muscle contraction);04261(Adrenergic signaling in cardiomyocytes);05410(Hypertrophic cardiomyopathy (HCM));05414(Dilated cardiomyopathy (DCM))	1	151,	0	-13.8	-12.7	4.49
chr1	136034173	136034444	272	ENSMUSG00000026411	ENSMUST00000140545	processed_transcript	3' UTR	919	Tmem9	transmembrane protein 9 [Source:MGI Symbol;Acc:MGI:1913491]	GO:0003674(molecular_function);GO:0005764(lysosome);GO:0005765(lysosomal membrane);GO:0005768(endosome);GO:0005770(late endosome);GO:0008150(biological_process);GO:0016020(membrane);GO:0016021(integral component of membrane);GO:0031902(late endosome membrane);GO:0090263(positive regulation of canonical Wnt signaling pathway)	NA	1	271,	0	-26.3	-25.1	2.64
chr1	136175542	136176142	601	ENSMUSG00000041642	ENSMUST00000165333	processed_transcript	3' UTR	6228	Kif21b	kinesin family member 21B [Source:MGI Symbol;Acc:MGI:109234]	GO:0000166(nucleotide binding);GO:0003774(motor activity);GO:0003777(microtubule motor activity);GO:0005515(protein binding);GO:0005524(ATP binding);GO:0007018(microtubule-based movement);GO:0008017(microtubule binding)	NA	1	600,	0	-25.3	-24.2	2.85
chr1	136176889	136177220	332	ENSMUSG00000041642	ENSMUST00000165333	processed_transcript	3' UTR	7575	Kif21b	kinesin family member 21B [Source:MGI Symbol;Acc:MGI:109234]	GO:0000166(nucleotide binding);GO:0003774(motor activity);GO:0003777(microtubule motor activity);GO:0005515(protein binding);GO:0005524(ATP binding);GO:0007018(microtubule-based movement);GO:0008017(microtubule binding)	NA	1	331,	0	-61.1	-59.8	11.9
chr1	136416935	136417473	539	ENSMUSG00000026404	ENSMUST00000027655	protein_coding	Exon (ENSMUST00000129218/ENSMUSG00000026404, exon 2 of 2)	1664	Ddx59	DEAD (Asp-Glu-Ala-Asp) box polypeptide 59 [Source:MGI Symbol;Acc:MGI:1915247]	GO:0000166(nucleotide binding);GO:0003676(nucleic acid binding);GO:0003723(RNA binding);GO:0003724(RNA helicase activity);GO:0004386(helicase activity);GO:0005524(ATP binding);GO:0005634(nucleus);GO:0005737(cytoplasm);GO:0016787(hydrolase activity);GO:0046872(metal ion binding)	NA	1	538,	0	-10.6	-9.61	3.95
chr1	136439978	136440128	151	ENSMUSG00000026404	ENSMUST00000149783	retained_intron	3' UTR	7576	Ddx59	DEAD (Asp-Glu-Ala-Asp) box polypeptide 59 [Source:MGI Symbol;Acc:MGI:1915247]	GO:0000166(nucleotide binding);GO:0003676(nucleic acid binding);GO:0003723(RNA binding);GO:0003724(RNA helicase activity);GO:0004386(helicase activity);GO:0005524(ATP binding);GO:0005634(nucleus);GO:0005737(cytoplasm);GO:0016787(hydrolase activity);GO:0046872(metal ion binding)	NA	1	150,	0	-6.96	-6.02	23.2
chr1	136468030	136468241	212	ENSMUSG00000041498	ENSMUST00000047817	protein_coding	Exon (ENSMUST00000187963/ENSMUSG00000041498, exon 2 of 15)	72	Kif14	kinesin family member 14 [Source:MGI Symbol;Acc:MGI:1098226]	GO:0000166(nucleotide binding);GO:0001558(regulation of cell growth);GO:0003774(motor activity);GO:0003777(microtubule motor activity);GO:0005515(protein binding);GO:0005524(ATP binding);GO:0005634(nucleus);GO:0005737(cytoplasm);GO:0005819(spindle);GO:0005829(cytosol);GO:0005856(cytoskeleton);GO:0005871(kinesin complex);GO:0005874(microtubule);GO:0005886(plasma membrane);GO:0007018(microtubule-ba…	NA	1	211,	0	-2.43	-1.61	4.69
chr1	136527259	136527620	362	ENSMUSG00000101413	ENSMUST00000190220	processed_pseudogene	3' UTR	3375	Gm29485	predicted gene 29485 [Source:MGI Symbol;Acc:MGI:5580191]	NA	NA	1	361,	0	-10.3	-9.3	7.9
chr1	136625385	136626762	1378	ENSMUSG00000041483	ENSMUST00000112046	protein_coding	Exon (ENSMUST00000047734/ENSMUSG00000041483, exon 2 of 2)	484	Zfp281	zinc finger protein 281 [Source:MGI Symbol;Acc:MGI:3029290]	GO:0000122(negative regulation of transcription by RNA polymerase II);GO:0000976(transcription regulatory region sequence-specific DNA binding);GO:0000978(RNA polymerase II cis-regulatory region sequence-specific DNA binding);GO:0001227(DNA-binding transcription repressor activity, RNA polymerase II-specific);GO:0003676(nucleic acid binding);GO:0003677(DNA binding);GO:0003700(DNA-binding transcri…	NA	1	1377,	0	-165	-164	21.3
chr1	136626911	136628019	1109	ENSMUSG00000041483	ENSMUST00000112046	protein_coding	3' UTR	2010	Zfp281	zinc finger protein 281 [Source:MGI Symbol;Acc:MGI:3029290]	GO:0000122(negative regulation of transcription by RNA polymerase II);GO:0000976(transcription regulatory region sequence-specific DNA binding);GO:0000978(RNA polymerase II cis-regulatory region sequence-specific DNA binding);GO:0001227(DNA-binding transcription repressor activity, RNA polymerase II-specific);GO:0003676(nucleic acid binding);GO:0003677(DNA binding);GO:0003700(DNA-binding transcri…	NA	1	1108,	0	-801	-Inf	28.7
chr1	136628227	136628348	122	ENSMUSG00000041483	ENSMUST00000112046	protein_coding	3' UTR	3326	Zfp281	zinc finger protein 281 [Source:MGI Symbol;Acc:MGI:3029290]	GO:0000122(negative regulation of transcription by RNA polymerase II);GO:0000976(transcription regulatory region sequence-specific DNA binding);GO:0000978(RNA polymerase II cis-regulatory region sequence-specific DNA binding);GO:0001227(DNA-binding transcription repressor activity, RNA polymerase II-specific);GO:0003676(nucleic acid binding);GO:0003677(DNA binding);GO:0003700(DNA-binding transcri…	NA	1	121,	0	-5.14	-4.24	4.85
chr1	136725064	136725603	540	ENSMUSG00000092912	ENSMUST00000175171	snRNA	Exon (ENSMUST00000181274/ENSMUSG00000097448, exon 5 of 5)	27690	Gm24086	predicted gene, 24086 [Source:MGI Symbol;Acc:MGI:5453863]	NA	NA	1	539,	0	-27.4	-26.2	8.81
chr1	136725662	136725933	272	ENSMUSG00000092912	ENSMUST00000175171	snRNA	Exon (ENSMUST00000181274/ENSMUSG00000097448, exon 5 of 5)	28288	Gm24086	predicted gene, 24086 [Source:MGI Symbol;Acc:MGI:5453863]	NA	NA	1	271,	0	-13.5	-12.4	13.8
chr1	137898594	137898743	150	ENSMUSG00000098243	ENSMUST00000187561	retained_intron	Exon (ENSMUST00000187561/ENSMUSG00000098243, exon 1 of 1)	0	Gm4258	predicted gene 4258 [Source:MGI Symbol;Acc:MGI:3782435]	NA	NA	1	149,	0	-8.27	-7.3	2.44
chr1	137899276	137899514	239	ENSMUSG00000098243	ENSMUST00000182127	lincRNA	Exon (ENSMUST00000187561/ENSMUSG00000098243, exon 1 of 1)	678	Gm4258	predicted gene 4258 [Source:MGI Symbol;Acc:MGI:3782435]	NA	NA	1	238,	0	-4.13	-3.25	4.64
chr1	137913007	137913158	152	ENSMUSG00000104118	ENSMUST00000193770	TEC	Exon (ENSMUST00000193770/ENSMUSG00000104118, exon 1 of 1)	3716	Gm37298	predicted gene, 37298 [Source:MGI Symbol;Acc:MGI:5610526]	NA	NA	1	151,	0	-3.61	-2.75	3.21
chr1	137929135	137929316	182	ENSMUSG00000102277	ENSMUST00000192622	TEC	Exon (ENSMUST00000191963/ENSMUSG00000102277, exon 1 of 1)	965	A130050O07Rik	RIKEN cDNA A130050O07 gene [Source:MGI Symbol;Acc:MGI:2443458]	NA	NA	1	181,	0	-3.12	-2.27	2.22
chr1	139168923	139170981	2059	ENSMUSG00000102243	ENSMUST00000191655	TEC	3' UTR	13771	Gm37718	predicted gene, 37718 [Source:MGI Symbol;Acc:MGI:5610946]	NA	NA	2	125,1226,	0,832	-366	-Inf	16.7
chr1	139175570	139176050	481	ENSMUSG00000102243	ENSMUST00000191655	TEC	3' UTR	20418	Gm37718	predicted gene, 37718 [Source:MGI Symbol;Acc:MGI:5610946]	NA	NA	1	480,	0	-9.21	-8.23	3.62
chr1	139155271	139155331	61	ENSMUSG00000102243	ENSMUST00000191655	TEC	Exon (ENSMUST00000191655/ENSMUSG00000102243, exon 1 of 1)	119	Gm37718	predicted gene, 37718 [Source:MGI Symbol;Acc:MGI:5610946]	NA	NA	1	60,	0	-1.48	-0.719	1.75
chr1	139423162	139423283	122	ENSMUSG00000033964	ENSMUST00000199011	nonsense_mediated_decay	Exon (ENSMUST00000200243/ENSMUSG00000033964, exon 2 of 9)	-371	Zbtb41	zinc finger and BTB domain containing 41 [Source:MGI Symbol;Acc:MGI:2444487]	GO:0003676(nucleic acid binding);GO:0003677(DNA binding);GO:0005515(protein binding);GO:0005634(nucleus);GO:0046872(metal ion binding)	NA	1	121,	0	-4.43	-3.54	2.33
chr1	139423432	139429161	5730	ENSMUSG00000033964	ENSMUST00000199011	nonsense_mediated_decay	Exon (ENSMUST00000200243/ENSMUSG00000033964, exon 2 of 9)	0	Zbtb41	zinc finger and BTB domain containing 41 [Source:MGI Symbol;Acc:MGI:2444487]	GO:0003676(nucleic acid binding);GO:0003677(DNA binding);GO:0005515(protein binding);GO:0005634(nucleus);GO:0046872(metal ion binding)	NA	2	835,36,	0,5693	-253	-252	11.9
chr1	139441818	139447846	6029	ENSMUSG00000033952	ENSMUST00000200083	protein_coding	3' UTR	-6926	Aspm	abnormal spindle microtubule assembly [Source:MGI Symbol;Acc:MGI:1334448]	GO:0000922(spindle pole);GO:0001764(neuron migration);GO:0002052(positive regulation of neuroblast proliferation);GO:0005515(protein binding);GO:0005516(calmodulin binding);GO:0005634(nucleus);GO:0005737(cytoplasm);GO:0005813(centrosome);GO:0005819(spindle);GO:0005856(cytoskeleton);GO:0005874(microtubule);GO:0007049(cell cycle);GO:0007051(spindle organization);GO:0007283(spermatogenesis);GO:00074…	NA	3	50,89,972,	0,990,5056	-219	-217	8.18
chr1	139451714	139451985	272	ENSMUSG00000033952	ENSMUST00000200083	protein_coding	3' UTR	-2787	Aspm	abnormal spindle microtubule assembly [Source:MGI Symbol;Acc:MGI:1334448]	GO:0000922(spindle pole);GO:0001764(neuron migration);GO:0002052(positive regulation of neuroblast proliferation);GO:0005515(protein binding);GO:0005516(calmodulin binding);GO:0005634(nucleus);GO:0005737(cytoplasm);GO:0005813(centrosome);GO:0005819(spindle);GO:0005856(cytoskeleton);GO:0005874(microtubule);GO:0007049(cell cycle);GO:0007051(spindle organization);GO:0007283(spermatogenesis);GO:00074…	NA	1	271,	0	-15.9	-14.9	3.3
chr1	139457110	139457500	391	ENSMUSG00000033952	ENSMUST00000197096	retained_intron	Exon (ENSMUST00000200083/ENSMUSG00000033952, exon 3 of 27)	2291	Aspm	abnormal spindle microtubule assembly [Source:MGI Symbol;Acc:MGI:1334448]	GO:0000922(spindle pole);GO:0001764(neuron migration);GO:0002052(positive regulation of neuroblast proliferation);GO:0005515(protein binding);GO:0005516(calmodulin binding);GO:0005634(nucleus);GO:0005737(cytoplasm);GO:0005813(centrosome);GO:0005819(spindle);GO:0005856(cytoskeleton);GO:0005874(microtubule);GO:0007049(cell cycle);GO:0007051(spindle organization);GO:0007283(spermatogenesis);GO:00074…	NA	1	390,	0	-3.28	-2.43	11.8
chr1	139478361	139478482	122	ENSMUSG00000033952	ENSMUST00000196272	processed_transcript	Exon (ENSMUST00000053364/ENSMUSG00000033952, exon 18 of 28)	-5044	Aspm	abnormal spindle microtubule assembly [Source:MGI Symbol;Acc:MGI:1334448]	GO:0000922(spindle pole);GO:0001764(neuron migration);GO:0002052(positive regulation of neuroblast proliferation);GO:0005515(protein binding);GO:0005516(calmodulin binding);GO:0005634(nucleus);GO:0005737(cytoplasm);GO:0005813(centrosome);GO:0005819(spindle);GO:0005856(cytoskeleton);GO:0005874(microtubule);GO:0007049(cell cycle);GO:0007051(spindle organization);GO:0007283(spermatogenesis);GO:00074…	NA	1	121,	0	-3.38	-2.53	12.3
chr1	139480008	139480248	241	ENSMUSG00000033952	ENSMUST00000196272	processed_transcript	Exon (ENSMUST00000053364/ENSMUSG00000033952, exon 18 of 28)	-3278	Aspm	abnormal spindle microtubule assembly [Source:MGI Symbol;Acc:MGI:1334448]	GO:0000922(spindle pole);GO:0001764(neuron migration);GO:0002052(positive regulation of neuroblast proliferation);GO:0005515(protein binding);GO:0005516(calmodulin binding);GO:0005634(nucleus);GO:0005737(cytoplasm);GO:0005813(centrosome);GO:0005819(spindle);GO:0005856(cytoskeleton);GO:0005874(microtubule);GO:0007049(cell cycle);GO:0007051(spindle organization);GO:0007283(spermatogenesis);GO:00074…	NA	1	240,	0	-6.46	-5.53	21.7
chr1	139480517	139480847	331	ENSMUSG00000033952	ENSMUST00000196272	processed_transcript	Exon (ENSMUST00000053364/ENSMUSG00000033952, exon 18 of 28)	-2679	Aspm	abnormal spindle microtubule assembly [Source:MGI Symbol;Acc:MGI:1334448]	GO:0000922(spindle pole);GO:0001764(neuron migration);GO:0002052(positive regulation of neuroblast proliferation);GO:0005515(protein binding);GO:0005516(calmodulin binding);GO:0005634(nucleus);GO:0005737(cytoplasm);GO:0005813(centrosome);GO:0005819(spindle);GO:0005856(cytoskeleton);GO:0005874(microtubule);GO:0007049(cell cycle);GO:0007051(spindle organization);GO:0007283(spermatogenesis);GO:00074…	NA	1	330,	0	-4.48	-3.6	9.13
chr1	143746562	143746802	241	ENSMUSG00000018196	ENSMUST00000152435	processed_transcript	3' UTR	591	Glrx2	glutaredoxin 2 (thioltransferase) [Source:MGI Symbol;Acc:MGI:1916617]	GO:0005634(nucleus);GO:0005654(nucleoplasm);GO:0005739(mitochondrion);GO:0005759(mitochondrial matrix);GO:0009055(electron transfer activity);GO:0010033(response to organic substance);GO:0015035(protein disulfide oxidoreductase activity);GO:0016740(transferase activity);GO:0022900(electron transport chain);GO:0030425(dendrite);GO:0042542(response to hydrogen peroxide);GO:0043025(neuronal cell bod…	NA	1	240,	0	-7	-6.05	2.27
chr1	143748508	143748628	121	ENSMUSG00000018196	ENSMUST00000152435	processed_transcript	3' UTR	2537	Glrx2	glutaredoxin 2 (thioltransferase) [Source:MGI Symbol;Acc:MGI:1916617]	GO:0005634(nucleus);GO:0005654(nucleoplasm);GO:0005739(mitochondrion);GO:0005759(mitochondrial matrix);GO:0009055(electron transfer activity);GO:0010033(response to organic substance);GO:0015035(protein disulfide oxidoreductase activity);GO:0016740(transferase activity);GO:0022900(electron transport chain);GO:0030425(dendrite);GO:0042542(response to hydrogen peroxide);GO:0043025(neuronal cell bod…	NA	1	120,	0	-4.71	-3.81	2.38
chr1	146727140	146727231	92	ENSMUSG00000080078	ENSMUST00000116191	processed_pseudogene	Exon (ENSMUST00000116191/ENSMUSG00000080078, exon 1 of 1)	1559	Gm15583	predicted gene 15583 [Source:MGI Symbol;Acc:MGI:3783031]	NA	NA	1	91,	0	-1.99	-1.2	7.9
chr1	150105070	150105504	435	ENSMUSG00000032487	ENSMUST00000190784	protein_coding	Exon (ENSMUST00000035065/ENSMUSG00000032487, exon 9 of 10)	4738	Ptgs2	prostaglandin-endoperoxide synthase 2 [Source:MGI Symbol;Acc:MGI:97798]	GO:0001516(prostaglandin biosynthetic process);GO:0001525(angiogenesis);GO:0004601(peroxidase activity);GO:0004666(prostaglandin-endoperoxide synthase activity);GO:0005515(protein binding);GO:0005634(nucleus);GO:0005637(nuclear inner membrane);GO:0005640(nuclear outer membrane);GO:0005737(cytoplasm);GO:0005783(endoplasmic reticulum);GO:0005789(endoplasmic reticulum membrane);GO:0005901(caveola);G…	00590(Arachidonic acid metabolism);04064(NF-kappa B signaling pathway);04370(VEGF signaling pathway);04625(C-type lectin receptor signaling pathway);04657(IL-17 signaling pathway);04668(TNF signaling pathway);04723(Retrograde endocannabinoid signaling);04726(Serotonergic synapse);04913(Ovarian steroidogenesis);04921(Oxytocin signaling pathway);04923(Regulation of lipolysis in adipocytes);05140(Le…	2	19,132,	0,302	-7.81	-6.86	2.36
chr1	150105742	150105833	92	ENSMUSG00000032487	ENSMUST00000190784	protein_coding	3' UTR	5410	Ptgs2	prostaglandin-endoperoxide synthase 2 [Source:MGI Symbol;Acc:MGI:97798]	GO:0001516(prostaglandin biosynthetic process);GO:0001525(angiogenesis);GO:0004601(peroxidase activity);GO:0004666(prostaglandin-endoperoxide synthase activity);GO:0005515(protein binding);GO:0005634(nucleus);GO:0005637(nuclear inner membrane);GO:0005640(nuclear outer membrane);GO:0005737(cytoplasm);GO:0005783(endoplasmic reticulum);GO:0005789(endoplasmic reticulum membrane);GO:0005901(caveola);G…	00590(Arachidonic acid metabolism);04064(NF-kappa B signaling pathway);04370(VEGF signaling pathway);04625(C-type lectin receptor signaling pathway);04657(IL-17 signaling pathway);04668(TNF signaling pathway);04723(Retrograde endocannabinoid signaling);04726(Serotonergic synapse);04913(Ovarian steroidogenesis);04921(Oxytocin signaling pathway);04923(Regulation of lipolysis in adipocytes);05140(Le…	1	91,	0	-13.8	-12.8	5.11
chr1	150407522	150408869	1348	ENSMUSG00000006005	ENSMUST00000141827	retained_intron	Exon (ENSMUST00000124973/ENSMUSG00000006005, exon 10 of 52)	-3128	Tpr	translocated promoter region, nuclear basket protein [Source:MGI Symbol;Acc:MGI:1922066]	GO:0000122(negative regulation of transcription by RNA polymerase II);GO:0000775(chromosome, centromeric region);GO:0000776(kinetochore);GO:0003682(chromatin binding);GO:0003729(mRNA binding);GO:0005515(protein binding);GO:0005634(nucleus);GO:0005635(nuclear envelope);GO:0005643(nuclear pore);GO:0005694(chromosome);GO:0005737(cytoplasm);GO:0005819(spindle);GO:0005856(cytoskeleton);GO:0005868(cyto…	03013(RNA transport);05200(Pathways in cancer);05216(Thyroid cancer)	2	55,126,	0,1221	-8.12	-7.16	1.7
chr1	150410021	150410142	122	ENSMUSG00000006005	ENSMUST00000141827	retained_intron	Exon (ENSMUST00000124973/ENSMUSG00000006005, exon 13 of 52)	-1855	Tpr	translocated promoter region, nuclear basket protein [Source:MGI Symbol;Acc:MGI:1922066]	GO:0000122(negative regulation of transcription by RNA polymerase II);GO:0000775(chromosome, centromeric region);GO:0000776(kinetochore);GO:0003682(chromatin binding);GO:0003729(mRNA binding);GO:0005515(protein binding);GO:0005634(nucleus);GO:0005635(nuclear envelope);GO:0005643(nuclear pore);GO:0005694(chromosome);GO:0005737(cytoplasm);GO:0005819(spindle);GO:0005856(cytoskeleton);GO:0005868(cyto…	03013(RNA transport);05200(Pathways in cancer);05216(Thyroid cancer)	1	121,	0	-5.01	-4.11	1.67
chr1	150421773	150422649	877	ENSMUSG00000006005	ENSMUST00000132522	retained_intron	Exon (ENSMUST00000124973/ENSMUSG00000006005, exon 23 of 52)	-2090	Tpr	translocated promoter region, nuclear basket protein [Source:MGI Symbol;Acc:MGI:1922066]	GO:0000122(negative regulation of transcription by RNA polymerase II);GO:0000775(chromosome, centromeric region);GO:0000776(kinetochore);GO:0003682(chromatin binding);GO:0003729(mRNA binding);GO:0005515(protein binding);GO:0005634(nucleus);GO:0005635(nuclear envelope);GO:0005643(nuclear pore);GO:0005694(chromosome);GO:0005737(cytoplasm);GO:0005819(spindle);GO:0005856(cytoskeleton);GO:0005868(cyto…	03013(RNA transport);05200(Pathways in cancer);05216(Thyroid cancer)	2	29,122,	0,754	-11.8	-10.8	2.02
chr1	150425760	150426969	1210	ENSMUSG00000006005	ENSMUST00000132522	retained_intron	Exon (ENSMUST00000124973/ENSMUSG00000006005, exon 29 of 52)	1021	Tpr	translocated promoter region, nuclear basket protein [Source:MGI Symbol;Acc:MGI:1922066]	GO:0000122(negative regulation of transcription by RNA polymerase II);GO:0000775(chromosome, centromeric region);GO:0000776(kinetochore);GO:0003682(chromatin binding);GO:0003729(mRNA binding);GO:0005515(protein binding);GO:0005634(nucleus);GO:0005635(nuclear envelope);GO:0005643(nuclear pore);GO:0005694(chromosome);GO:0005737(cytoplasm);GO:0005819(spindle);GO:0005856(cytoskeleton);GO:0005868(cyto…	03013(RNA transport);05200(Pathways in cancer);05216(Thyroid cancer)	2	14,107,	0,1102	-6.13	-5.2	1.57
chr1	150440138	150440228	91	ENSMUSG00000006005	ENSMUST00000128417	retained_intron	3' UTR	-211	Tpr	translocated promoter region, nuclear basket protein [Source:MGI Symbol;Acc:MGI:1922066]	GO:0000122(negative regulation of transcription by RNA polymerase II);GO:0000775(chromosome, centromeric region);GO:0000776(kinetochore);GO:0003682(chromatin binding);GO:0003729(mRNA binding);GO:0005515(protein binding);GO:0005634(nucleus);GO:0005635(nuclear envelope);GO:0005643(nuclear pore);GO:0005694(chromosome);GO:0005737(cytoplasm);GO:0005819(spindle);GO:0005856(cytoskeleton);GO:0005868(cyto…	03013(RNA transport);05200(Pathways in cancer);05216(Thyroid cancer)	1	90,	0	-11.3	-10.3	1.9
chr1	150665528	150665648	121	ENSMUSG00000093650	ENSMUST00000177268	antisense	Exon (ENSMUST00000177239/ENSMUSG00000093650, exon 2 of 2)	40229	Gm20631	predicted gene 20631 [Source:MGI Symbol;Acc:MGI:5313078]	NA	NA	1	120,	0	-3.58	-2.72	2.43
chr1	151137105	151137780	676	ENSMUSG00000102095	ENSMUST00000188305	lincRNA	Exon (ENSMUST00000181451/ENSMUSG00000097426, exon 1 of 2)	-254	C730036E19Rik	RIKEN cDNA C730036E19 gene [Source:MGI Symbol;Acc:MGI:3028040]	NA	NA	2	115,185,	0,490	-10.8	-9.85	29.6
chr1	151344536	151344596	61	ENSMUSG00000023150	ENSMUST00000186745	nonsense_mediated_decay	5' UTR	0	Ivns1abp	influenza virus NS1A binding protein [Source:MGI Symbol;Acc:MGI:2152389]	GO:0005515(protein binding);GO:0005634(nucleus);GO:0005737(cytoplasm);GO:0005829(cytosol);GO:0005856(cytoskeleton);GO:0008380(RNA splicing);GO:0009615(response to virus);GO:0031397(negative regulation of protein ubiquitination);GO:2001243(negative regulation of intrinsic apoptotic signaling pathway)	05164(Influenza A)	1	60,	0	-3.62	-2.76	1.74
chr1	151457920	151457981	62	ENSMUSG00000103928	ENSMUST00000192826	TEC	3' UTR	12615	Gm37893	predicted gene, 37893 [Source:MGI Symbol;Acc:MGI:5611121]	NA	NA	1	61,	0	-2.42	-1.6	2
chr1	151447651	151447741	91	ENSMUSG00000103928	ENSMUST00000192826	TEC	Exon (ENSMUST00000192826/ENSMUSG00000103928, exon 1 of 1)	2346	Gm37893	predicted gene, 37893 [Source:MGI Symbol;Acc:MGI:5611121]	NA	NA	1	90,	0	-3.2	-2.36	2.91
chr1	151717409	151717920	512	ENSMUSG00000043019	ENSMUST00000188145	protein_coding	3' UTR	-37451	Edem3	ER degradation enhancer, mannosidase alpha-like 3 [Source:MGI Symbol;Acc:MGI:1914217]	GO:0003824(catalytic activity);GO:0004571(mannosyl-oligosaccharide 1,2-alpha-mannosidase activity);GO:0005509(calcium ion binding);GO:0005783(endoplasmic reticulum);GO:0005788(endoplasmic reticulum lumen);GO:0006486(protein glycosylation);GO:0006516(glycoprotein catabolic process);GO:0006986(response to unfolded protein);GO:0008152(metabolic process);GO:0016020(membrane);GO:0016787(hydrolase acti…	04141(Protein processing in endoplasmic reticulum)	1	511,	0	-182	-180	6.28
chr1	151812798	151819325	6528	ENSMUSG00000100685	ENSMUST00000187716	antisense	3' UTR	-56094	Gm28610	predicted gene 28610 [Source:MGI Symbol;Acc:MGI:5579316]	NA	NA	2	3,1016,	0,5511	-369	-Inf	21.4
chr1	152399829	152400009	181	ENSMUSG00000032649	ENSMUST00000127586	nonsense_mediated_decay	5' UTR	0	Colgalt2	collagen beta(1-O)galactosyltransferase 2 [Source:MGI Symbol;Acc:MGI:2138232]	GO:0005575(cellular_component);GO:0005783(endoplasmic reticulum);GO:0005788(endoplasmic reticulum lumen);GO:0008150(biological_process);GO:0016740(transferase activity);GO:0016757(transferase activity, transferring glycosyl groups);GO:0050211(procollagen galactosyltransferase activity)	00310(Lysine degradation);00514(Other types of O-glycan biosynthesis)	1	180,	0	-3.93	-3.06	4.44
chr1	152506881	152509380	2500	ENSMUSG00000032649	ENSMUST00000044311	protein_coding	3' UTR	107051	Colgalt2	collagen beta(1-O)galactosyltransferase 2 [Source:MGI Symbol;Acc:MGI:2138232]	GO:0005575(cellular_component);GO:0005783(endoplasmic reticulum);GO:0005788(endoplasmic reticulum lumen);GO:0008150(biological_process);GO:0016740(transferase activity);GO:0016757(transferase activity, transferring glycosyl groups);GO:0050211(procollagen galactosyltransferase activity)	00310(Lysine degradation);00514(Other types of O-glycan biosynthesis)	2	118,869,	0,1630	-245	-243	10.4
chr1	152756569	152756776	208	ENSMUSG00000055547	ENSMUST00000068875	protein_coding	Exon (ENSMUST00000068875/ENSMUSG00000055547, exon 2 of 2)	6018	Apobec4	apolipoprotein B mRNA editing enzyme, catalytic polypeptide-like 4 (putative) [Source:MGI Symbol;Acc:MGI:1918531]	GO:0003674(molecular_function);GO:0005575(cellular_component);GO:0006397(mRNA processing);GO:0008150(biological_process);GO:0016787(hydrolase activity);GO:0046872(metal ion binding)	NA	1	207,	0	-5.01	-4.11	4.77
chr1	152756952	152757042	91	ENSMUSG00000055547	ENSMUST00000068875	protein_coding	Exon (ENSMUST00000068875/ENSMUSG00000055547, exon 2 of 2)	6401	Apobec4	apolipoprotein B mRNA editing enzyme, catalytic polypeptide-like 4 (putative) [Source:MGI Symbol;Acc:MGI:1918531]	GO:0003674(molecular_function);GO:0005575(cellular_component);GO:0006397(mRNA processing);GO:0008150(biological_process);GO:0016787(hydrolase activity);GO:0046872(metal ion binding)	NA	1	90,	0	-3.39	-2.54	5.59
chr1	152757366	152757544	179	ENSMUSG00000055547	ENSMUST00000068875	protein_coding	3' UTR	6815	Apobec4	apolipoprotein B mRNA editing enzyme, catalytic polypeptide-like 4 (putative) [Source:MGI Symbol;Acc:MGI:1918531]	GO:0003674(molecular_function);GO:0005575(cellular_component);GO:0006397(mRNA processing);GO:0008150(biological_process);GO:0016787(hydrolase activity);GO:0046872(metal ion binding)	NA	1	178,	0	-6.79	-5.86	22.7
chr1	152775357	152775567	211	ENSMUSG00000008475	ENSMUST00000143008	retained_intron	3' UTR	6858	Arpc5	actin related protein 2/3 complex, subunit 5 [Source:MGI Symbol;Acc:MGI:1915021]	GO:0003779(actin binding);GO:0005200(structural constituent of cytoskeleton);GO:0005634(nucleus);GO:0005737(cytoplasm);GO:0005768(endosome);GO:0005856(cytoskeleton);GO:0005885(Arp2/3 protein complex);GO:0014909(smooth muscle cell migration);GO:0015629(actin cytoskeleton);GO:0016477(cell migration);GO:0021769(orbitofrontal cortex development);GO:0030011(maintenance of cell polarity);GO:0030027(lam…	04144(Endocytosis);04666(Fc gamma R-mediated phagocytosis);04810(Regulation of actin cytoskeleton);05100(Bacterial invasion of epithelial cells);05132(Salmonella infection)	1	210,	0	-14.5	-13.4	2.21
chr1	152812537	152817040	4504	ENSMUSG00000026480	ENSMUST00000189135	retained_intron	Exon (ENSMUST00000186568/ENSMUSG00000026480, exon 4 of 16)	1647	Ncf2	neutrophil cytosolic factor 2 [Source:MGI Symbol;Acc:MGI:97284]	GO:0001669(acrosomal vesicle);GO:0005515(protein binding);GO:0005730(nucleolus);GO:0005737(cytoplasm);GO:0005829(cytosol);GO:0006742(NADP catabolic process);GO:0006801(superoxide metabolic process);GO:0006909(phagocytosis);GO:0008022(protein C-terminus binding);GO:0009749(response to glucose);GO:0014070(response to organic cyclic compound);GO:0016020(membrane);GO:0016175(superoxide-generating NAD…	04145(Phagosome);04380(Osteoclast differentiation);04670(Leukocyte transendothelial migration);05140(Leishmaniasis);05418(Fluid shear stress and atherosclerosis)	2	101,50,	0,4453	-3.86	-2.99	3.52
chr1	152836241	152836302	62	ENSMUSG00000026480	ENSMUST00000187235	retained_intron	3' UTR	12672	Ncf2	neutrophil cytosolic factor 2 [Source:MGI Symbol;Acc:MGI:97284]	GO:0001669(acrosomal vesicle);GO:0005515(protein binding);GO:0005730(nucleolus);GO:0005737(cytoplasm);GO:0005829(cytosol);GO:0006742(NADP catabolic process);GO:0006801(superoxide metabolic process);GO:0006909(phagocytosis);GO:0008022(protein C-terminus binding);GO:0009749(response to glucose);GO:0014070(response to organic cyclic compound);GO:0016020(membrane);GO:0016175(superoxide-generating NAD…	04145(Phagosome);04380(Osteoclast differentiation);04670(Leukocyte transendothelial migration);05140(Leishmaniasis);05418(Fluid shear stress and atherosclerosis)	1	61,	0	-4.8	-3.9	2.37
chr1	153743728	153744239	512	ENSMUSG00000026475	ENSMUST00000027748	protein_coding	3' UTR	3379	Rgs16	regulator of G-protein signaling 16 [Source:MGI Symbol;Acc:MGI:108407]	GO:0005096(GTPase activator activity);GO:0005515(protein binding);GO:0005737(cytoplasm);GO:0007186(G protein-coupled receptor signaling pathway);GO:0009968(negative regulation of signal transduction);GO:0016020(membrane);GO:0031224(intrinsic component of membrane);GO:0043547(positive regulation of GTPase activity);GO:0045121(membrane raft)	NA	1	511,	0	-55.1	-53.8	14.3
chr1	153752932	153754101	1170	ENSMUSG00000066800	ENSMUST00000182538	protein_coding	5' UTR	80	Rnasel	ribonuclease L (2', 5'-oligoisoadenylate synthetase-dependent) [Source:MGI Symbol;Acc:MGI:1098272]	GO:0000166(nucleotide binding);GO:0003723(RNA binding);GO:0004518(nuclease activity);GO:0004519(endonuclease activity);GO:0004540(ribonuclease activity);GO:0004672(protein kinase activity);GO:0005515(protein binding);GO:0005524(ATP binding);GO:0005737(cytoplasm);GO:0005739(mitochondrion);GO:0006364(rRNA processing);GO:0006396(RNA processing);GO:0006397(mRNA processing);GO:0006468(protein phosphor…	04621(NOD-like receptor signaling pathway);05160(Hepatitis C);05164(Influenza A);05168(Herpes simplex virus 1 infection)	2	15,495,	0,674	-81.9	-80.5	7.1
chr1	153754279	153755118	840	ENSMUSG00000066800	ENSMUST00000182016	processed_transcript	Exon (ENSMUST00000086209/ENSMUSG00000066800, exon 4 of 9)	-866	Rnasel	ribonuclease L (2', 5'-oligoisoadenylate synthetase-dependent) [Source:MGI Symbol;Acc:MGI:1098272]	GO:0000166(nucleotide binding);GO:0003723(RNA binding);GO:0004518(nuclease activity);GO:0004519(endonuclease activity);GO:0004540(ribonuclease activity);GO:0004672(protein kinase activity);GO:0005515(protein binding);GO:0005524(ATP binding);GO:0005737(cytoplasm);GO:0005739(mitochondrion);GO:0006364(rRNA processing);GO:0006396(RNA processing);GO:0006397(mRNA processing);GO:0006468(protein phosphor…	04621(NOD-like receptor signaling pathway);05160(Hepatitis C);05164(Influenza A);05168(Herpes simplex virus 1 infection)	1	839,	0	-221	-219	7.59
chr1	153762994	153763294	301	ENSMUSG00000066800	ENSMUST00000182016	processed_transcript	3' UTR	7010	Rnasel	ribonuclease L (2', 5'-oligoisoadenylate synthetase-dependent) [Source:MGI Symbol;Acc:MGI:1098272]	GO:0000166(nucleotide binding);GO:0003723(RNA binding);GO:0004518(nuclease activity);GO:0004519(endonuclease activity);GO:0004540(ribonuclease activity);GO:0004672(protein kinase activity);GO:0005515(protein binding);GO:0005524(ATP binding);GO:0005737(cytoplasm);GO:0005739(mitochondrion);GO:0006364(rRNA processing);GO:0006396(RNA processing);GO:0006397(mRNA processing);GO:0006468(protein phosphor…	04621(NOD-like receptor signaling pathway);05160(Hepatitis C);05164(Influenza A);05168(Herpes simplex virus 1 infection)	1	300,	0	-67.9	-66.5	5.39
chr1	153764041	153764191	151	ENSMUSG00000066800	ENSMUST00000182016	processed_transcript	3' UTR	8057	Rnasel	ribonuclease L (2', 5'-oligoisoadenylate synthetase-dependent) [Source:MGI Symbol;Acc:MGI:1098272]	GO:0000166(nucleotide binding);GO:0003723(RNA binding);GO:0004518(nuclease activity);GO:0004519(endonuclease activity);GO:0004540(ribonuclease activity);GO:0004672(protein kinase activity);GO:0005515(protein binding);GO:0005524(ATP binding);GO:0005737(cytoplasm);GO:0005739(mitochondrion);GO:0006364(rRNA processing);GO:0006396(RNA processing);GO:0006397(mRNA processing);GO:0006468(protein phosphor…	04621(NOD-like receptor signaling pathway);05160(Hepatitis C);05164(Influenza A);05168(Herpes simplex virus 1 infection)	1	150,	0	-2.97	-2.13	9.38
chr1	153899925	153900036	112	ENSMUSG00000026473	ENSMUST00000086199	protein_coding	5' UTR	0	Glul	glutamate-ammonia ligase (glutamine synthetase) [Source:MGI Symbol;Acc:MGI:95739]	GO:0000166(nucleotide binding);GO:0000287(magnesium ion binding);GO:0001525(angiogenesis);GO:0003824(catalytic activity);GO:0004356(glutamate-ammonia ligase activity);GO:0005515(protein binding);GO:0005524(ATP binding);GO:0005737(cytoplasm);GO:0005739(mitochondrion);GO:0005783(endoplasmic reticulum);GO:0005791(rough endoplasmic reticulum);GO:0005829(cytosol);GO:0005886(plasma membrane);GO:0006536…	00220(Arginine biosynthesis);00250(Alanine, aspartate and glutamate metabolism);00630(Glyoxylate and dicarboxylate metabolism);00910(Nitrogen metabolism);04217(Necroptosis);04724(Glutamatergic synapse);04727(GABAergic synapse)	1	111,	0	-99.1	-97.7	2.81
chr1	153899943	153900737	795	ENSMUSG00000026473	ENSMUST00000086199	protein_coding	5' UTR	0	Glul	glutamate-ammonia ligase (glutamine synthetase) [Source:MGI Symbol;Acc:MGI:95739]	GO:0000166(nucleotide binding);GO:0000287(magnesium ion binding);GO:0001525(angiogenesis);GO:0003824(catalytic activity);GO:0004356(glutamate-ammonia ligase activity);GO:0005515(protein binding);GO:0005524(ATP binding);GO:0005737(cytoplasm);GO:0005739(mitochondrion);GO:0005783(endoplasmic reticulum);GO:0005791(rough endoplasmic reticulum);GO:0005829(cytosol);GO:0005886(plasma membrane);GO:0006536…	00220(Arginine biosynthesis);00250(Alanine, aspartate and glutamate metabolism);00630(Glyoxylate and dicarboxylate metabolism);00910(Nitrogen metabolism);04217(Necroptosis);04724(Glutamatergic synapse);04727(GABAergic synapse)	2	116,153,	0,641	-323	-321	2.38
chr1	153907965	153908532	568	ENSMUSG00000026473	ENSMUST00000154576	retained_intron	3' UTR	1922	Glul	glutamate-ammonia ligase (glutamine synthetase) [Source:MGI Symbol;Acc:MGI:95739]	GO:0000166(nucleotide binding);GO:0000287(magnesium ion binding);GO:0001525(angiogenesis);GO:0003824(catalytic activity);GO:0004356(glutamate-ammonia ligase activity);GO:0005515(protein binding);GO:0005524(ATP binding);GO:0005737(cytoplasm);GO:0005739(mitochondrion);GO:0005783(endoplasmic reticulum);GO:0005791(rough endoplasmic reticulum);GO:0005829(cytosol);GO:0005886(plasma membrane);GO:0006536…	00220(Arginine biosynthesis);00250(Alanine, aspartate and glutamate metabolism);00630(Glyoxylate and dicarboxylate metabolism);00910(Nitrogen metabolism);04217(Necroptosis);04724(Glutamatergic synapse);04727(GABAergic synapse)	1	567,	0	-624	-Inf	2.68
chr1	155202049	155202769	721	ENSMUSG00000026470	ENSMUST00000194158	processed_transcript	3' UTR	7028	Stx6	syntaxin 6 [Source:MGI Symbol;Acc:MGI:1926235]	GO:0000139(Golgi membrane);GO:0000149(SNARE binding);GO:0005484(SNAP receptor activity);GO:0005515(protein binding);GO:0005654(nucleoplasm);GO:0005769(early endosome);GO:0005794(Golgi apparatus);GO:0005802(trans-Golgi network);GO:0005829(cytosol);GO:0006886(intracellular protein transport);GO:0006906(vesicle fusion);GO:0007032(endosome organization);GO:0008021(synaptic vesicle);GO:0012505(endomem…	04130(SNARE interactions in vesicular transport)	1	720,	0	-474	-Inf	11.2
chr1	155232959	155233159	201	ENSMUSG00000103670	ENSMUST00000192162	antisense	Exon (ENSMUST00000192162/ENSMUSG00000103670, exon 2 of 2)	1655	Gm37622	predicted gene, 37622 [Source:MGI Symbol;Acc:MGI:5610850]	NA	NA	1	200,	0	-6.98	-6.04	13.1
chr1	156035492	156035672	181	ENSMUSG00000050565	ENSMUST00000111754	protein_coding	5' UTR	-54	Tor1aip2	torsin A interacting protein 2 [Source:MGI Symbol;Acc:MGI:3582695]	GO:0001671(ATPase activator activity);GO:0005515(protein binding);GO:0005634(nucleus);GO:0005635(nuclear envelope);GO:0005783(endoplasmic reticulum);GO:0005789(endoplasmic reticulum membrane);GO:0007029(endoplasmic reticulum organization);GO:0016020(membrane);GO:0016021(integral component of membrane);GO:0032781(positive regulation of ATPase activity);GO:0051117(ATPase binding);GO:0090435(protein…	NA	1	180,	0	-5.34	-4.43	17.8
chr1	156040928	156052016	11089	ENSMUSG00000050565	ENSMUST00000097526	protein_coding	5' UTR	11	Tor1aip2	torsin A interacting protein 2 [Source:MGI Symbol;Acc:MGI:3582695]	GO:0001671(ATPase activator activity);GO:0005515(protein binding);GO:0005634(nucleus);GO:0005635(nuclear envelope);GO:0005783(endoplasmic reticulum);GO:0005789(endoplasmic reticulum membrane);GO:0007029(endoplasmic reticulum organization);GO:0016020(membrane);GO:0016021(integral component of membrane);GO:0032781(positive regulation of ATPase activity);GO:0051117(ATPase binding);GO:0090435(protein…	NA	2	206,723,	0,10365	-1790	-Inf	22.2
chr1	156061694	156063306	1613	ENSMUSG00000050565	ENSMUST00000125371	retained_intron	Exon (ENSMUST00000111757/ENSMUSG00000050565, exon 5 of 7)	0	Tor1aip2	torsin A interacting protein 2 [Source:MGI Symbol;Acc:MGI:3582695]	GO:0001671(ATPase activator activity);GO:0005515(protein binding);GO:0005634(nucleus);GO:0005635(nuclear envelope);GO:0005783(endoplasmic reticulum);GO:0005789(endoplasmic reticulum membrane);GO:0007029(endoplasmic reticulum organization);GO:0016020(membrane);GO:0016021(integral component of membrane);GO:0032781(positive regulation of ATPase activity);GO:0051117(ATPase binding);GO:0090435(protein…	NA	2	475,94,	0,1518	-169	-168	5.94
chr1	156064850	156066078	1229	ENSMUSG00000050565	ENSMUST00000125371	retained_intron	3' UTR	1637	Tor1aip2	torsin A interacting protein 2 [Source:MGI Symbol;Acc:MGI:3582695]	GO:0001671(ATPase activator activity);GO:0005515(protein binding);GO:0005634(nucleus);GO:0005635(nuclear envelope);GO:0005783(endoplasmic reticulum);GO:0005789(endoplasmic reticulum membrane);GO:0007029(endoplasmic reticulum organization);GO:0016020(membrane);GO:0016021(integral component of membrane);GO:0032781(positive regulation of ATPase activity);GO:0051117(ATPase binding);GO:0090435(protein…	NA	1	1228,	0	-411	-Inf	22.9
chr1	156524490	156524640	151	ENSMUSG00000101523	ENSMUST00000190422	processed_pseudogene	Exon (ENSMUST00000190422/ENSMUSG00000101523, exon 1 of 1)	478	Csnk2a3	casein kinase 2 alpha 3 [Source:MGI Symbol;Acc:MGI:3704198]	NA	NA	1	150,	0	-6.24	-5.31	1.85
chr1	156525596	156525747	152	ENSMUSG00000101523	ENSMUST00000190422	processed_pseudogene	Exon (ENSMUST00000190422/ENSMUSG00000101523, exon 1 of 1)	1584	Csnk2a3	casein kinase 2 alpha 3 [Source:MGI Symbol;Acc:MGI:3704198]	NA	NA	1	151,	0	-4.5	-3.62	15.8
chr1	156641078	156642939	1862	ENSMUSG00000026596	ENSMUST00000190749	protein_coding	3' UTR	25155	Abl2	v-abl Abelson murine leukemia viral oncogene 2 (arg, Abelson-related gene) [Source:MGI Symbol;Acc:MGI:87860]	GO:0000166(nucleotide binding);GO:0000287(magnesium ion binding);GO:0001784(phosphotyrosine residue binding);GO:0004672(protein kinase activity);GO:0004713(protein tyrosine kinase activity);GO:0004715(non-membrane spanning protein tyrosine kinase activity);GO:0005515(protein binding);GO:0005524(ATP binding);GO:0006468(protein phosphorylation);GO:0007204(positive regulation of cytosolic calcium io…	04012(ErbB signaling pathway);04014(Ras signaling pathway);05416(Viral myocarditis)	1	1861,	0	-530	-Inf	26.2
chr1	156939867	156940017	151	ENSMUSG00000101905	ENSMUST00000186765	antisense	Exon (ENSMUST00000186765/ENSMUSG00000101905, exon 1 of 1)	29	4930439D14Rik	RIKEN cDNA 4930439D14 gene [Source:MGI Symbol;Acc:MGI:1925417]	NA	NA	1	150,	0	-2.75	-1.92	10.4
chr1	157412381	157412562	182	ENSMUSG00000049881	ENSMUST00000061537	processed_transcript	Exon (ENSMUST00000061537/ENSMUSG00000049881, exon 1 of 3)	29	2810025M15Rik	RIKEN cDNA 2810025M15 gene [Source:MGI Symbol;Acc:MGI:1917203]	NA	NA	1	181,	0	-3.6	-2.74	3.01
chr1	157567468	157567618	151	ENSMUSG00000103021	ENSMUST00000191776	processed_pseudogene	3' UTR	-28688	Gm37682	predicted gene, 37682 [Source:MGI Symbol;Acc:MGI:5610910]	NA	NA	1	150,	0	-2.47	-1.65	2.89
chr1	159342791	159345121	2331	ENSMUSG00000040782	ENSMUST00000192841	retained_intron	3' UTR	435	Cop1	COP1, E3 ubiquitin ligase [Source:MGI Symbol;Acc:MGI:1347046]	GO:0000139(Golgi membrane);GO:0005515(protein binding);GO:0005634(nucleus);GO:0005737(cytoplasm);GO:0010212(response to ionizing radiation);GO:0016567(protein ubiquitination);GO:0016607(nuclear speck);GO:0016740(transferase activity);GO:0031464(Cul4A-RING E3 ubiquitin ligase complex);GO:0032436(positive regulation of proteasomal ubiquitin-dependent protein catabolic process);GO:0043161(proteasome…	04115(p53 signaling pathway);04120(Ubiquitin mediated proteolysis)	2	60,301,	0,2029	-123	-122	12.2
chr1	160046630	160046781	152	ENSMUSG00000090394	ENSMUST00000165923	processed_transcript	Exon (ENSMUST00000191933/ENSMUSG00000090394, exon 1 of 1)	2183	4930523C07Rik	RIKEN cDNA 4930523C07 gene [Source:MGI Symbol;Acc:MGI:1914897]	GO:0016020(membrane);GO:0016021(integral component of membrane)	NA	1	151,	0	-9.49	-8.51	2.09
chr1	160075080	160075921	842	ENSMUSG00000090394	ENSMUST00000097513	protein_coding	3' UTR	0	4930523C07Rik	RIKEN cDNA 4930523C07 gene [Source:MGI Symbol;Acc:MGI:1914897]	GO:0016020(membrane);GO:0016021(integral component of membrane)	NA	1	841,	0	-383	-Inf	7.39
chr1	160076969	160077120	152	ENSMUSG00000090394	ENSMUST00000097513	protein_coding	3' UTR	1807	4930523C07Rik	RIKEN cDNA 4930523C07 gene [Source:MGI Symbol;Acc:MGI:1914897]	GO:0016020(membrane);GO:0016021(integral component of membrane)	NA	1	151,	0	-20.5	-19.4	3.17
chr1	160077569	160078619	1051	ENSMUSG00000026729	ENSMUST00000028061	lincRNA	3' UTR	0	4930562F07Rik	RIKEN cDNA 4930562F07 gene [Source:MGI Symbol;Acc:MGI:1922505]	NA	NA	1	1050,	0	-354	-Inf	16.4
chr1	160078708	160079039	332	ENSMUSG00000090394	ENSMUST00000097513	protein_coding	3' UTR	3546	4930523C07Rik	RIKEN cDNA 4930523C07 gene [Source:MGI Symbol;Acc:MGI:1914897]	GO:0016020(membrane);GO:0016021(integral component of membrane)	NA	1	331,	0	-10.1	-9.11	2.53
chr1	160201213	160201363	151	ENSMUSG00000058267	ENSMUST00000097193	protein_coding	3' UTR	5910	Mrps14	mitochondrial ribosomal protein S14 [Source:MGI Symbol;Acc:MGI:1928141]	GO:0003735(structural constituent of ribosome);GO:0005515(protein binding);GO:0005739(mitochondrion);GO:0005763(mitochondrial small ribosomal subunit);GO:0005840(ribosome);GO:0006412(translation);GO:0015935(small ribosomal subunit);GO:0032543(mitochondrial translation)	03010(Ribosome)	1	150,	0	-3.29	-2.44	4.05
chr1	160759270	160759450	181	ENSMUSG00000104053	ENSMUST00000195297	TEC	Exon (ENSMUST00000195297/ENSMUSG00000104053, exon 1 of 1)	3583	Gm38126	predicted gene, 38126 [Source:MGI Symbol;Acc:MGI:5611354]	NA	NA	1	180,	0	-4.11	-3.23	3.74
chr1	160906567	160930312	23746	ENSMUSG00000040423	ENSMUST00000035911	protein_coding	5' UTR	0	Rc3h1	RING CCCH (C3H) domains 1 [Source:MGI Symbol;Acc:MGI:2685397]	GO:0000209(protein polyubiquitination);GO:0000288(nuclear-transcribed mRNA catabolic process, deadenylation-dependent decay);GO:0000932(P-body);GO:0000956(nuclear-transcribed mRNA catabolic process);GO:0001782(B cell homeostasis);GO:0002634(regulation of germinal center formation);GO:0002635(negative regulation of germinal center formation);GO:0003723(RNA binding);GO:0003725(double-stranded RNA b…	NA	2	132,349,	0,23396	-114	-113	8.05
chr1	160954891	160955012	122	ENSMUSG00000040423	ENSMUST00000161708	retained_intron	3' UTR	3914	Rc3h1	RING CCCH (C3H) domains 1 [Source:MGI Symbol;Acc:MGI:2685397]	GO:0000209(protein polyubiquitination);GO:0000288(nuclear-transcribed mRNA catabolic process, deadenylation-dependent decay);GO:0000932(P-body);GO:0000956(nuclear-transcribed mRNA catabolic process);GO:0001782(B cell homeostasis);GO:0002634(regulation of germinal center formation);GO:0002635(negative regulation of germinal center formation);GO:0003723(RNA binding);GO:0003725(double-stranded RNA b…	NA	1	121,	0	-4.7	-3.8	1.55
chr1	160965744	160968233	2490	ENSMUSG00000026715	ENSMUST00000193477	retained_intron	3' UTR	-10352	Serpinc1	serine (or cysteine) peptidase inhibitor, clade C (antithrombin), member 1 [Source:MGI Symbol;Acc:MGI:88095]	GO:0002020(protease binding);GO:0002438(acute inflammatory response to antigenic stimulus);GO:0004867(serine-type endopeptidase inhibitor activity);GO:0005576(extracellular region);GO:0005615(extracellular space);GO:0007584(response to nutrient);GO:0007595(lactation);GO:0007596(blood coagulation);GO:0007599(hemostasis);GO:0008201(heparin binding);GO:0010466(negative regulation of peptidase activi…	04610(Complement and coagulation cascades)	2	44,587,	0,1902	-41.5	-40.3	3.38
chr1	161076055	161079931	3877	ENSMUSG00000026708	ENSMUST00000155808	processed_transcript	3' UTR	30	Cenpl	centromere protein L [Source:MGI Symbol;Acc:MGI:1917704]	GO:0000775(chromosome, centromeric region);GO:0003674(molecular_function);GO:0005575(cellular_component);GO:0005634(nucleus);GO:0005694(chromosome);GO:0008150(biological_process)	NA	3	45,252,64,	0,2173,3812	-18.3	-17.2	5.82
chr1	161082917	161083637	721	ENSMUSG00000026708	ENSMUST00000155808	processed_transcript	3' UTR	6892	Cenpl	centromere protein L [Source:MGI Symbol;Acc:MGI:1917704]	GO:0000775(chromosome, centromeric region);GO:0003674(molecular_function);GO:0005575(cellular_component);GO:0005634(nucleus);GO:0005694(chromosome);GO:0008150(biological_process)	NA	1	720,	0	-97.4	-96	56.3
chr1	161085974	161086245	272	ENSMUSG00000026708	ENSMUST00000155808	processed_transcript	3' UTR	9949	Cenpl	centromere protein L [Source:MGI Symbol;Acc:MGI:1917704]	GO:0000775(chromosome, centromeric region);GO:0003674(molecular_function);GO:0005575(cellular_component);GO:0005634(nucleus);GO:0005694(chromosome);GO:0008150(biological_process)	NA	1	271,	0	-6.62	-5.69	3.95
chr1	161417192	161417371	180	ENSMUSG00000026700	ENSMUST00000028024	protein_coding	3' UTR	21783	Tnfsf4	tumor necrosis factor (ligand) superfamily, member 4 [Source:MGI Symbol;Acc:MGI:104511]	GO:0001568(blood vessel development);GO:0001816(cytokine production);GO:0001819(positive regulation of cytokine production);GO:0002215(defense response to nematode);GO:0002526(acute inflammatory response);GO:0002699(positive regulation of immune effector process);GO:0002726(positive regulation of T cell cytokine production);GO:0002819(regulation of adaptive immune response);GO:0002830(positive re…	04060(Cytokine-cytokine receptor interaction)	1	179,	0	-2.29	-1.48	8.88
chr1	161969215	161969366	152	ENSMUSG00000026698	ENSMUST00000193784	protein_coding	5' UTR	0	Pigc	phosphatidylinositol glycan anchor biosynthesis, class C [Source:MGI Symbol;Acc:MGI:1914542]	GO:0000506(glycosylphosphatidylinositol-N-acetylglucosaminyltransferase (GPI-GnT) complex);GO:0005783(endoplasmic reticulum);GO:0005789(endoplasmic reticulum membrane);GO:0006506(GPI anchor biosynthetic process);GO:0016020(membrane);GO:0016021(integral component of membrane);GO:0016740(transferase activity);GO:0016757(transferase activity, transferring glycosyl groups);GO:0017176(phosphatidylinos…	00563(Glycosylphosphatidylinositol (GPI)-anchor biosynthesis)	1	151,	0	-5.45	-4.54	2.87
chr1	161970262	161971610	1349	ENSMUSG00000026698	ENSMUST00000159648	protein_coding	3' UTR	960	Pigc	phosphatidylinositol glycan anchor biosynthesis, class C [Source:MGI Symbol;Acc:MGI:1914542]	GO:0000506(glycosylphosphatidylinositol-N-acetylglucosaminyltransferase (GPI-GnT) complex);GO:0005783(endoplasmic reticulum);GO:0005789(endoplasmic reticulum membrane);GO:0006506(GPI anchor biosynthetic process);GO:0016020(membrane);GO:0016021(integral component of membrane);GO:0016740(transferase activity);GO:0016757(transferase activity, transferring glycosyl groups);GO:0017176(phosphatidylinos…	00563(Glycosylphosphatidylinositol (GPI)-anchor biosynthesis)	1	1348,	0	-234	-232	11.7
chr1	161969199	162025614	56416	ENSMUSG00000026698	ENSMUST00000193784	protein_coding	3' UTR	0	Pigc	phosphatidylinositol glycan anchor biosynthesis, class C [Source:MGI Symbol;Acc:MGI:1914542]	GO:0000506(glycosylphosphatidylinositol-N-acetylglucosaminyltransferase (GPI-GnT) complex);GO:0005783(endoplasmic reticulum);GO:0005789(endoplasmic reticulum membrane);GO:0006506(GPI anchor biosynthetic process);GO:0016020(membrane);GO:0016021(integral component of membrane);GO:0016740(transferase activity);GO:0016757(transferase activity, transferring glycosyl groups);GO:0017176(phosphatidylinos…	00563(Glycosylphosphatidylinositol (GPI)-anchor biosynthesis)	2	80,71,	0,56344	-5.26	-4.35	3.67
chr1	162983013	162992261	9249	ENSMUSG00000026691	ENSMUST00000028010	protein_coding	Exon (ENSMUST00000195132/ENSMUSG00000103288, exon 1 of 4)	0	Fmo3	flavin containing monooxygenase 3 [Source:MGI Symbol;Acc:MGI:1100496]	GO:0004497(monooxygenase activity);GO:0004499(N,N-dimethylaniline monooxygenase activity);GO:0005783(endoplasmic reticulum);GO:0005789(endoplasmic reticulum membrane);GO:0016020(membrane);GO:0016021(integral component of membrane);GO:0016491(oxidoreductase activity);GO:0016597(amino acid binding);GO:0017144(drug metabolic process);GO:0031090(organelle membrane);GO:0034899(trimethylamine monooxyge…	00982(Drug metabolism - cytochrome P450)	2	149,31,	0,9217	-4.34	-3.45	2.34
chr1	163951968	163953840	1873	ENSMUSG00000026584	ENSMUST00000162920	retained_intron	3' UTR	755	Scyl3	SCY1-like 3 (S. cerevisiae) [Source:MGI Symbol;Acc:MGI:1921385]	GO:0000139(Golgi membrane);GO:0004672(protein kinase activity);GO:0005515(protein binding);GO:0005524(ATP binding);GO:0005737(cytoplasm);GO:0005794(Golgi apparatus);GO:0006468(protein phosphorylation);GO:0006954(inflammatory response);GO:0021522(spinal cord motor neuron differentiation);GO:0030027(lamellipodium);GO:0034613(cellular protein localization);GO:0042802(identical protein binding);GO:00…	NA	2	648,459,	0,1413	-212	-210	9.3
chr1	163994918	163995067	150	ENSMUSG00000041396	ENSMUST00000111490	protein_coding	5' UTR	29	Mettl18	methyltransferase like 18 [Source:MGI Symbol;Acc:MGI:1917212]	GO:0008168(methyltransferase activity);GO:0016740(transferase activity);GO:0018064(protein-histidine N-methyltransferase activity);GO:0031072(heat shock protein binding);GO:0032259(methylation);GO:0032991(protein-containing complex);GO:0042038(peptidyl-histidine methylation, to form tele-methylhistidine)	NA	1	149,	0	-2.92	-2.08	2.43
chr1	163995967	163997243	1277	ENSMUSG00000041396	ENSMUST00000111490	protein_coding	3' UTR	1078	Mettl18	methyltransferase like 18 [Source:MGI Symbol;Acc:MGI:1917212]	GO:0008168(methyltransferase activity);GO:0016740(transferase activity);GO:0018064(protein-histidine N-methyltransferase activity);GO:0031072(heat shock protein binding);GO:0032259(methylation);GO:0032991(protein-containing complex);GO:0042038(peptidyl-histidine methylation, to form tele-methylhistidine)	NA	1	1276,	0	-42.6	-41.4	19.1
chr1	164065367	164066218	852	ENSMUSG00000026581	ENSMUST00000195358	protein_coding	Exon (ENSMUST00000192047/ENSMUSG00000026581, exon 3 of 8)	-2744	Sell	selectin, lymphocyte [Source:MGI Symbol;Acc:MGI:98279]	GO:0002020(protease binding);GO:0005509(calcium ion binding);GO:0005515(protein binding);GO:0005886(plasma membrane);GO:0005887(integral component of plasma membrane);GO:0007155(cell adhesion);GO:0009897(external side of plasma membrane);GO:0009986(cell surface);GO:0016020(membrane);GO:0016021(integral component of membrane);GO:0016339(calcium-dependent cell-cell adhesion via plasma membrane cell…	04514(Cell adhesion molecules (CAMs))	2	321,9,	0,842	-90.7	-89.2	5.84
chr1	164081135	164081316	182	ENSMUSG00000026581	ENSMUST00000195358	protein_coding	3' UTR	12173	Sell	selectin, lymphocyte [Source:MGI Symbol;Acc:MGI:98279]	GO:0002020(protease binding);GO:0005509(calcium ion binding);GO:0005515(protein binding);GO:0005886(plasma membrane);GO:0005887(integral component of plasma membrane);GO:0007155(cell adhesion);GO:0009897(external side of plasma membrane);GO:0009986(cell surface);GO:0016020(membrane);GO:0016021(integral component of membrane);GO:0016339(calcium-dependent cell-cell adhesion via plasma membrane cell…	04514(Cell adhesion molecules (CAMs))	1	181,	0	-11.9	-10.8	2.27
chr1	164081822	164082092	271	ENSMUSG00000026581	ENSMUST00000195358	protein_coding	3' UTR	12860	Sell	selectin, lymphocyte [Source:MGI Symbol;Acc:MGI:98279]	GO:0002020(protease binding);GO:0005509(calcium ion binding);GO:0005515(protein binding);GO:0005886(plasma membrane);GO:0005887(integral component of plasma membrane);GO:0007155(cell adhesion);GO:0009897(external side of plasma membrane);GO:0009986(cell surface);GO:0016020(membrane);GO:0016021(integral component of membrane);GO:0016339(calcium-dependent cell-cell adhesion via plasma membrane cell…	04514(Cell adhesion molecules (CAMs))	1	270,	0	-18.4	-17.4	5.01
chr1	164126337	164126547	211	ENSMUSG00000026580	ENSMUST00000162746	protein_coding	Exon (ENSMUST00000162746/ENSMUSG00000026580, exon 3 of 16)	11073	Selp	selectin, platelet [Source:MGI Symbol;Acc:MGI:98280]	GO:0001530(lipopolysaccharide binding);GO:0002687(positive regulation of leukocyte migration);GO:0002691(regulation of cellular extravasation);GO:0005509(calcium ion binding);GO:0005515(protein binding);GO:0005615(extracellular space);GO:0005886(plasma membrane);GO:0005887(integral component of plasma membrane);GO:0006954(inflammatory response);GO:0007155(cell adhesion);GO:0007157(heterophilic ce…	04514(Cell adhesion molecules (CAMs));05144(Malaria);05150(Staphylococcus aureus infection)	1	210,	0	-3.76	-2.89	3.67
chr1	164191929	164192140	212	ENSMUSG00000089790	ENSMUST00000162889	processed_pseudogene	Exon (ENSMUST00000086040/ENSMUSG00000026579, exon 13 of 25)	25350	Gm16588	predicted gene 16588 [Source:MGI Symbol;Acc:MGI:4415008]	NA	NA	1	211,	0	-5.73	-4.81	2.45
chr1	164192228	164192379	152	ENSMUSG00000089790	ENSMUST00000162889	processed_pseudogene	Exon (ENSMUST00000086040/ENSMUSG00000026579, exon 13 of 25)	25649	Gm16588	predicted gene 16588 [Source:MGI Symbol;Acc:MGI:4415008]	NA	NA	1	151,	0	-2.92	-2.08	2
chr1	164194176	164194266	91	ENSMUSG00000089790	ENSMUST00000162889	processed_pseudogene	Exon (ENSMUST00000086040/ENSMUSG00000026579, exon 13 of 25)	27597	Gm16588	predicted gene 16588 [Source:MGI Symbol;Acc:MGI:4415008]	NA	NA	1	90,	0	-2.39	-1.58	1.9
chr1	164256755	164256876	122	ENSMUSG00000040918	ENSMUST00000160773	retained_intron	Exon (ENSMUST00000044021/ENSMUSG00000040918, exon 2 of 6)	-5477	Slc19a2	solute carrier family 19 (thiamine transporter), member 2 [Source:MGI Symbol;Acc:MGI:1928761]	GO:0005886(plasma membrane);GO:0015234(thiamine transmembrane transporter activity);GO:0015888(thiamine transport);GO:0016020(membrane);GO:0016021(integral component of membrane);GO:0035461(vitamin transmembrane transport);GO:0051180(vitamin transport);GO:0055085(transmembrane transport);GO:0071934(thiamine transmembrane transport);GO:0090482(vitamin transmembrane transporter activity)	04977(Vitamin digestion and absorption)	1	121,	0	-3.88	-3.01	2.17
chr1	164263466	164264006	541	ENSMUSG00000040918	ENSMUST00000160773	retained_intron	3' UTR	1113	Slc19a2	solute carrier family 19 (thiamine transporter), member 2 [Source:MGI Symbol;Acc:MGI:1928761]	GO:0005886(plasma membrane);GO:0015234(thiamine transmembrane transporter activity);GO:0015888(thiamine transport);GO:0016020(membrane);GO:0016021(integral component of membrane);GO:0035461(vitamin transmembrane transport);GO:0051180(vitamin transport);GO:0055085(transmembrane transport);GO:0071934(thiamine transmembrane transport);GO:0090482(vitamin transmembrane transporter activity)	04977(Vitamin digestion and absorption)	1	540,	0	-72.6	-71.2	8.8
chr1	164264365	164264426	62	ENSMUSG00000040918	ENSMUST00000160773	retained_intron	3' UTR	2012	Slc19a2	solute carrier family 19 (thiamine transporter), member 2 [Source:MGI Symbol;Acc:MGI:1928761]	GO:0005886(plasma membrane);GO:0015234(thiamine transmembrane transporter activity);GO:0015888(thiamine transport);GO:0016020(membrane);GO:0016021(integral component of membrane);GO:0035461(vitamin transmembrane transport);GO:0051180(vitamin transport);GO:0055085(transmembrane transport);GO:0071934(thiamine transmembrane transport);GO:0090482(vitamin transmembrane transporter activity)	04977(Vitamin digestion and absorption)	1	61,	0	-2.94	-2.1	1.74
chr1	164278235	164280563	2329	ENSMUSG00000026578	ENSMUST00000027867	protein_coding	Exon (ENSMUST00000027867/ENSMUSG00000026578, exon 2 of 6)	2650	Ccdc181	coiled-coil domain containing 181 [Source:MGI Symbol;Acc:MGI:1922145]	GO:0002177(manchette);GO:0005515(protein binding);GO:0005856(cytoskeleton);GO:0005874(microtubule);GO:0005929(cilium);GO:0008017(microtubule binding);GO:0008150(biological_process);GO:0031514(motile cilium);GO:0036126(sperm flagellum);GO:0042995(cell projection)	NA	2	79,697,	0,1631	-179	-177	9.94
chr1	164796702	164796852	151	ENSMUSG00000026574	ENSMUST00000027861	protein_coding	5' UTR	58	Dpt	dermatopontin [Source:MGI Symbol;Acc:MGI:1928392]	GO:0005201(extracellular matrix structural constituent);GO:0005576(extracellular region);GO:0007155(cell adhesion);GO:0008285(negative regulation of cell population proliferation);GO:0030199(collagen fibril organization);GO:0062023(collagen-containing extracellular matrix)	NA	1	150,	0	-10.8	-9.78	2.62
chr1	164823819	164824266	448	ENSMUSG00000026574	ENSMUST00000027861	protein_coding	3' UTR	27175	Dpt	dermatopontin [Source:MGI Symbol;Acc:MGI:1928392]	GO:0005201(extracellular matrix structural constituent);GO:0005576(extracellular region);GO:0007155(cell adhesion);GO:0008285(negative regulation of cell population proliferation);GO:0030199(collagen fibril organization);GO:0062023(collagen-containing extracellular matrix)	NA	1	447,	0	-39.3	-38.1	3.39
chr1	165295848	165302732	6885	ENSMUSG00000040836	ENSMUST00000111450	protein_coding	5' UTR	0	Gpr161	G protein-coupled receptor 161 [Source:MGI Symbol;Acc:MGI:2685054]	GO:0004930(G protein-coupled receptor activity);GO:0005515(protein binding);GO:0005886(plasma membrane);GO:0005929(cilium);GO:0007165(signal transduction);GO:0007186(G protein-coupled receptor signaling pathway);GO:0007189(adenylate cyclase-activating G protein-coupled receptor signaling pathway);GO:0007275(multicellular organism development);GO:0016020(membrane);GO:0016021(integral component of …	04340(Hedgehog signaling pathway)	2	40,110,	0,6774	-3.07	-2.22	11.4
chr1	165310582	165317307	6726	ENSMUSG00000040836	ENSMUST00000111450	protein_coding	Exon (ENSMUST00000178700/ENSMUSG00000040836, exon 3 of 6)	7959	Gpr161	G protein-coupled receptor 161 [Source:MGI Symbol;Acc:MGI:2685054]	GO:0004930(G protein-coupled receptor activity);GO:0005515(protein binding);GO:0005886(plasma membrane);GO:0005929(cilium);GO:0007165(signal transduction);GO:0007186(G protein-coupled receptor signaling pathway);GO:0007189(adenylate cyclase-activating G protein-coupled receptor signaling pathway);GO:0007275(multicellular organism development);GO:0016020(membrane);GO:0016021(integral component of …	04340(Hedgehog signaling pathway)	2	411,68,	0,6657	-36.4	-35.2	9.75
chr1	165318829	165321995	3167	ENSMUSG00000040836	ENSMUST00000111450	protein_coding	3' UTR	16206	Gpr161	G protein-coupled receptor 161 [Source:MGI Symbol;Acc:MGI:2685054]	GO:0004930(G protein-coupled receptor activity);GO:0005515(protein binding);GO:0005886(plasma membrane);GO:0005929(cilium);GO:0007165(signal transduction);GO:0007186(G protein-coupled receptor signaling pathway);GO:0007189(adenylate cyclase-activating G protein-coupled receptor signaling pathway);GO:0007275(multicellular organism development);GO:0016020(membrane);GO:0016021(integral component of …	04340(Hedgehog signaling pathway)	2	39,560,	0,2606	-15.2	-14.1	13.4
chr1	165788440	165788591	152	ENSMUSG00000005763	ENSMUST00000161971	protein_coding	Exon (ENSMUST00000159138/ENSMUSG00000089829, exon 3 of 3)	-90	Cd247	CD247 antigen [Source:MGI Symbol;Acc:MGI:88334]	GO:0002250(adaptive immune response);GO:0002376(immune system process);GO:0004888(transmembrane signaling receptor activity);GO:0005515(protein binding);GO:0005737(cytoplasm);GO:0005886(plasma membrane);GO:0007166(cell surface receptor signaling pathway);GO:0016020(membrane);GO:0016021(integral component of membrane);GO:0032623(interleukin-2 production);GO:0042101(T cell receptor complex);GO:0042…	04650(Natural killer cell mediated cytotoxicity);04658(Th1 and Th2 cell differentiation);04659(Th17 cell differentiation);04660(T cell receptor signaling pathway);05142(Chagas disease (American trypanosomiasis));05169(Epstein-Barr virus infection);05170(Human immunodeficiency virus 1 infection)	1	151,	0	-2.44	-1.62	4.93
chr1	165861187	165861367	181	ENSMUSG00000005763	ENSMUST00000159070	retained_intron	3' UTR	2971	Cd247	CD247 antigen [Source:MGI Symbol;Acc:MGI:88334]	GO:0002250(adaptive immune response);GO:0002376(immune system process);GO:0004888(transmembrane signaling receptor activity);GO:0005515(protein binding);GO:0005737(cytoplasm);GO:0005886(plasma membrane);GO:0007166(cell surface receptor signaling pathway);GO:0016020(membrane);GO:0016021(integral component of membrane);GO:0032623(interleukin-2 production);GO:0042101(T cell receptor complex);GO:0042…	04650(Natural killer cell mediated cytotoxicity);04658(Th1 and Th2 cell differentiation);04659(Th17 cell differentiation);04660(T cell receptor signaling pathway);05142(Chagas disease (American trypanosomiasis));05169(Epstein-Barr virus infection);05170(Human immunodeficiency virus 1 infection)	1	180,	0	-11.3	-10.3	2.27
chr1	165861636	165862056	421	ENSMUSG00000005763	ENSMUST00000162411	processed_transcript	3' UTR	-2599	Cd247	CD247 antigen [Source:MGI Symbol;Acc:MGI:88334]	GO:0002250(adaptive immune response);GO:0002376(immune system process);GO:0004888(transmembrane signaling receptor activity);GO:0005515(protein binding);GO:0005737(cytoplasm);GO:0005886(plasma membrane);GO:0007166(cell surface receptor signaling pathway);GO:0016020(membrane);GO:0016021(integral component of membrane);GO:0032623(interleukin-2 production);GO:0042101(T cell receptor complex);GO:0042…	04650(Natural killer cell mediated cytotoxicity);04658(Th1 and Th2 cell differentiation);04659(Th17 cell differentiation);04660(T cell receptor signaling pathway);05142(Chagas disease (American trypanosomiasis));05169(Epstein-Barr virus infection);05170(Human immunodeficiency virus 1 infection)	1	420,	0	-64.8	-63.4	6.49
chr1	166309000	166309121	122	ENSMUSG00000040612	ENSMUST00000195557	protein_coding	Exon (ENSMUST00000111416/ENSMUSG00000040612, exon 9 of 10)	54807	Ildr2	immunoglobulin-like domain containing receptor 2 [Source:MGI Symbol;Acc:MGI:1196370]	GO:0005783(endoplasmic reticulum);GO:0005789(endoplasmic reticulum membrane);GO:0009749(response to glucose);GO:0016020(membrane);GO:0016021(integral component of membrane);GO:0030073(insulin secretion);GO:0030154(cell differentiation);GO:0031016(pancreas development);GO:0048873(homeostasis of number of cells within a tissue)	NA	1	121,	0	-3.22	-2.38	11.8
chr1	166311023	166312668	1646	ENSMUSG00000040612	ENSMUST00000195557	protein_coding	3' UTR	56830	Ildr2	immunoglobulin-like domain containing receptor 2 [Source:MGI Symbol;Acc:MGI:1196370]	GO:0005783(endoplasmic reticulum);GO:0005789(endoplasmic reticulum membrane);GO:0009749(response to glucose);GO:0016020(membrane);GO:0016021(integral component of membrane);GO:0030073(insulin secretion);GO:0030154(cell differentiation);GO:0031016(pancreas development);GO:0048873(homeostasis of number of cells within a tissue)	NA	1	1645,	0	-181	-179	16.1
chr1	166313026	166313116	91	ENSMUSG00000040612	ENSMUST00000195557	protein_coding	3' UTR	58833	Ildr2	immunoglobulin-like domain containing receptor 2 [Source:MGI Symbol;Acc:MGI:1196370]	GO:0005783(endoplasmic reticulum);GO:0005789(endoplasmic reticulum membrane);GO:0009749(response to glucose);GO:0016020(membrane);GO:0016021(integral component of membrane);GO:0030073(insulin secretion);GO:0030154(cell differentiation);GO:0031016(pancreas development);GO:0048873(homeostasis of number of cells within a tissue)	NA	1	90,	0	-2.53	-1.71	2.28
chr1	167001806	167079624	77819	ENSMUSG00000060568	ENSMUST00000128373	nonsense_mediated_decay	3' UTR	217	Fam78b	family with sequence similarity 78, member B [Source:MGI Symbol;Acc:MGI:2443050]	GO:0003674(molecular_function);GO:0005575(cellular_component);GO:0008150(biological_process)	NA	2	22,1088,	0,76730	-115	-114	16.2
chr1	167088004	167088515	512	ENSMUSG00000102870	ENSMUST00000192761	unprocessed_pseudogene	3' UTR	-52640	Gm17868	predicted gene, 17868 [Source:MGI Symbol;Acc:MGI:5010053]	NA	NA	1	511,	0	-30.5	-29.3	5.56
chr1	169695722	169695783	62	ENSMUSG00000026678	ENSMUST00000152809	protein_coding	3' UTR	40200	Rgs5	regulator of G-protein signaling 5 [Source:MGI Symbol;Acc:MGI:1098434]	GO:0005096(GTPase activator activity);GO:0005737(cytoplasm);GO:0007165(signal transduction);GO:0007186(G protein-coupled receptor signaling pathway);GO:0009968(negative regulation of signal transduction);GO:0016020(membrane);GO:0043547(positive regulation of GTPase activity);GO:1904706(negative regulation of vascular smooth muscle cell proliferation)	NA	1	61,	0	-3.28	-2.43	7.16
chr1	169971947	169972038	92	ENSMUSG00000097503	ENSMUST00000193930	antisense	Exon (ENSMUST00000180638/ENSMUSG00000097503, exon 3 of 3)	2495	3110045C21Rik	RIKEN cDNA 3110045C21 gene [Source:MGI Symbol;Acc:MGI:1914553]	NA	NA	1	91,	0	-2.84	-2.01	4.93
chr1	170283179	170285453	2275	ENSMUSG00000102418	ENSMUST00000179976	protein_coding	3' UTR	5859	Sh2d1b1	SH2 domain containing 1B1 [Source:MGI Symbol;Acc:MGI:1349420]	NA	04650(Natural killer cell mediated cytotoxicity)	2	118,811,	0,1463	-271	-270	36
chr1	170668898	170669108	211	ENSMUSG00000038463	ENSMUST00000046792	protein_coding	Exon (ENSMUST00000046792/ENSMUSG00000038463, exon 6 of 8)	24366	Olfml2b	olfactomedin-like 2B [Source:MGI Symbol;Acc:MGI:2443310]	GO:0005576(extracellular region);GO:0030198(extracellular matrix organization);GO:0031012(extracellular matrix);GO:0042802(identical protein binding);GO:0050840(extracellular matrix binding)	NA	1	210,	0	-5.64	-4.73	1.96
chr1	170681806	170682402	597	ENSMUSG00000038463	ENSMUST00000046792	protein_coding	3' UTR	37274	Olfml2b	olfactomedin-like 2B [Source:MGI Symbol;Acc:MGI:2443310]	GO:0005576(extracellular region);GO:0030198(extracellular matrix organization);GO:0031012(extracellular matrix);GO:0042802(identical protein binding);GO:0050840(extracellular matrix binding)	NA	1	596,	0	-168	-166	6.8
chr1	170885763	170885823	61	ENSMUSG00000096968	ENSMUST00000180542	protein_coding	3' UTR	698	Gm26620	predicted gene, 26620 [Source:MGI Symbol;Acc:MGI:5477114]	NA	NA	1	60,	0	-2.29	-1.48	8.88
chr1	170985780	170985900	121	ENSMUSG00000104340	ENSMUST00000194503	lincRNA	Exon (ENSMUST00000194503/ENSMUSG00000104340, exon 3 of 3)	3836	Gm10522	predicted gene 10522 [Source:MGI Symbol;Acc:MGI:3642357]	NA	NA	1	120,	0	-2.14	-1.34	8.39
chr1	171029162	171029492	331	ENSMUSG00000065905	ENSMUST00000083971	snRNA	3' UTR	1197	Gm26110	predicted gene, 26110 [Source:MGI Symbol;Acc:MGI:5455887]	NA	NA	1	330,	0	-16.3	-15.2	2.88
chr1	171126818	171126937	120	ENSMUSG00000026649	ENSMUST00000124157	protein_coding	3' UTR	1784	Cfap126	cilia and flagella associated protein 126 [Source:MGI Symbol;Acc:MGI:1922722]	GO:0005515(protein binding);GO:0005737(cytoplasm);GO:0005856(cytoskeleton);GO:0005886(plasma membrane);GO:0005929(cilium);GO:0016020(membrane);GO:0016324(apical plasma membrane);GO:0030030(cell projection organization);GO:0036064(ciliary basal body);GO:0042995(cell projection);GO:0044782(cilium organization)	NA	1	119,	0	-2.11	-1.31	3.45
chr1	171159774	171160030	257	ENSMUSG00000056569	ENSMUST00000125565	processed_transcript	Exon (ENSMUST00000070758/ENSMUSG00000056569, exon 7 of 8)	71	Mpz	myelin protein zero [Source:MGI Symbol;Acc:MGI:103177]	GO:0005764(lysosome);GO:0005791(rough endoplasmic reticulum);GO:0005886(plasma membrane);GO:0005887(integral component of plasma membrane);GO:0016020(membrane);GO:0016021(integral component of membrane);GO:0016323(basolateral plasma membrane);GO:0042552(myelination);GO:0043066(negative regulation of apoptotic process);GO:0043209(myelin sheath);GO:0098742(cell-cell adhesion via plasma-membrane adh…	04514(Cell adhesion molecules (CAMs))	2	60,89,	0,167	-3.67	-2.81	6.91
chr1	171161010	171161071	62	ENSMUSG00000056569	ENSMUST00000125565	processed_transcript	3' UTR	1307	Mpz	myelin protein zero [Source:MGI Symbol;Acc:MGI:103177]	GO:0005764(lysosome);GO:0005791(rough endoplasmic reticulum);GO:0005886(plasma membrane);GO:0005887(integral component of plasma membrane);GO:0016020(membrane);GO:0016021(integral component of membrane);GO:0016323(basolateral plasma membrane);GO:0042552(myelination);GO:0043066(negative regulation of apoptotic process);GO:0043209(myelin sheath);GO:0098742(cell-cell adhesion via plasma-membrane adh…	04514(Cell adhesion molecules (CAMs))	1	61,	0	-3.39	-2.54	11.8
chr1	171217927	171218196	270	ENSMUSG00000005677	ENSMUST00000149404	retained_intron	Exon (ENSMUST00000152865/ENSMUSG00000005677, exon 6 of 6)	3578	Nr1i3	nuclear receptor subfamily 1, group I, member 3 [Source:MGI Symbol;Acc:MGI:1346307]	GO:0000122(negative regulation of transcription by RNA polymerase II);GO:0000977(RNA polymerase II regulatory region sequence-specific DNA binding);GO:0001228(DNA-binding transcription activator activity, RNA polymerase II-specific);GO:0003677(DNA binding);GO:0003700(DNA-binding transcription factor activity);GO:0003707(steroid hormone receptor activity);GO:0004879(nuclear receptor activity);GO:0…	NA	1	269,	0	-9.23	-8.25	7.4
chr1	171218643	171219478	836	ENSMUSG00000005677	ENSMUST00000149404	retained_intron	3' UTR	4294	Nr1i3	nuclear receptor subfamily 1, group I, member 3 [Source:MGI Symbol;Acc:MGI:1346307]	GO:0000122(negative regulation of transcription by RNA polymerase II);GO:0000977(RNA polymerase II regulatory region sequence-specific DNA binding);GO:0001228(DNA-binding transcription activator activity, RNA polymerase II-specific);GO:0003677(DNA binding);GO:0003700(DNA-binding transcription factor activity);GO:0003707(steroid hormone receptor activity);GO:0004879(nuclear receptor activity);GO:0…	NA	1	835,	0	-67.3	-66	6.21
chr1	171258963	171259054	92	ENSMUSG00000006403	ENSMUST00000111314	protein_coding	Exon (ENSMUST00000111315/ENSMUSG00000006403, exon 9 of 9)	6847	Adamts4	a disintegrin-like and metallopeptidase (reprolysin type) with thrombospondin type 1 motif, 4 [Source:MGI Symbol;Acc:MGI:1339949]	GO:0002020(protease binding);GO:0004222(metalloendopeptidase activity);GO:0005515(protein binding);GO:0005576(extracellular region);GO:0005615(extracellular space);GO:0006508(proteolysis);GO:0008233(peptidase activity);GO:0008237(metallopeptidase activity);GO:0016607(nuclear speck);GO:0016787(hydrolase activity);GO:0030198(extracellular matrix organization);GO:0031012(extracellular matrix);GO:004…	NA	1	91,	0	-2.75	-1.92	10.4
chr1	171276298	171276627	330	ENSMUSG00000052423	ENSMUST00000132890	retained_intron	3' UTR	2783	B4galt3	UDP-Gal:betaGlcNAc beta 1,4-galactosyltransferase, polypeptide 3 [Source:MGI Symbol;Acc:MGI:1928767]	GO:0003831(beta-N-acetylglucosaminylglycopeptide beta-1,4-galactosyltransferase activity);GO:0003945(N-acetyllactosamine synthase activity);GO:0005794(Golgi apparatus);GO:0005829(cytosol);GO:0005975(carbohydrate metabolic process);GO:0006486(protein glycosylation);GO:0006682(galactosylceramide biosynthetic process);GO:0008378(galactosyltransferase activity);GO:0016020(membrane);GO:0016021(integra…	00510(N-Glycan biosynthesis);00514(Other types of O-glycan biosynthesis);00515(Mannose type O-glycan biosynthesis);00533(Glycosaminoglycan biosynthesis - keratan sulfate);00601(Glycosphingolipid biosynthesis - lacto and neolacto series)	1	329,	0	-29.2	-28.1	3.35
chr1	171338401	171338462	62	ENSMUSG00000013973	ENSMUST00000127830	protein_coding	Exon (ENSMUST00000111300/ENSMUSG00000013973, exon 3 of 6)	434	Dedd	death effector domain-containing [Source:MGI Symbol;Acc:MGI:1333874]	GO:0003677(DNA binding);GO:0005515(protein binding);GO:0005634(nucleus);GO:0005730(nucleolus);GO:0005737(cytoplasm);GO:0006915(apoptotic process);GO:0007283(spermatogenesis);GO:0008625(extrinsic apoptotic signaling pathway via death domain receptors);GO:0042177(negative regulation of protein catabolic process);GO:0042981(regulation of apoptotic process);GO:0046697(decidualization);GO:1901837(nega…	NA	1	61,	0	-3.61	-2.75	1.81
chr1	171340287	171341404	1118	ENSMUSG00000013973	ENSMUST00000127830	protein_coding	3' UTR	2320	Dedd	death effector domain-containing [Source:MGI Symbol;Acc:MGI:1333874]	GO:0003677(DNA binding);GO:0005515(protein binding);GO:0005634(nucleus);GO:0005730(nucleolus);GO:0005737(cytoplasm);GO:0006915(apoptotic process);GO:0007283(spermatogenesis);GO:0008625(extrinsic apoptotic signaling pathway via death domain receptors);GO:0042177(negative regulation of protein catabolic process);GO:0042981(regulation of apoptotic process);GO:0046697(decidualization);GO:1901837(nega…	NA	2	52,577,	0,540	-596	-Inf	14.2
chr1	171342151	171342331	181	ENSMUSG00000006412	ENSMUST00000135941	protein_coding	3' UTR	-3339	Pfdn2	prefoldin 2 [Source:MGI Symbol;Acc:MGI:1276111]	GO:0005634(nucleus);GO:0005737(cytoplasm);GO:0005739(mitochondrion);GO:0005829(cytosol);GO:0006457(protein folding);GO:0016272(prefoldin complex);GO:0044183(protein folding chaperone);GO:0051082(unfolded protein binding);GO:0051495(positive regulation of cytoskeleton organization)	NA	1	180,	0	-49.6	-48.4	8.67
chr1	171345699	171356452	10754	ENSMUSG00000006412	ENSMUST00000006579	protein_coding	5' UTR	0	Pfdn2	prefoldin 2 [Source:MGI Symbol;Acc:MGI:1276111]	GO:0005634(nucleus);GO:0005737(cytoplasm);GO:0005739(mitochondrion);GO:0005829(cytosol);GO:0006457(protein folding);GO:0016272(prefoldin complex);GO:0044183(protein folding chaperone);GO:0051082(unfolded protein binding);GO:0051495(positive regulation of cytoskeleton organization)	NA	2	87,63,	0,10690	-5.11	-4.21	5.43
chr1	171386590	171387040	451	ENSMUSG00000048865	ENSMUST00000056449	protein_coding	3' UTR	-1914	Arhgap30	Rho GTPase activating protein 30 [Source:MGI Symbol;Acc:MGI:2684948]	GO:0007165(signal transduction);GO:0043231(intracellular membrane-bounded organelle)	NA	1	450,	0	-54.5	-53.2	4.57
chr1	171389582	171389852	271	ENSMUSG00000048865	ENSMUST00000194914	retained_intron	Exon (ENSMUST00000194914/ENSMUSG00000048865, exon 1 of 1)	583	Arhgap30	Rho GTPase activating protein 30 [Source:MGI Symbol;Acc:MGI:2684948]	GO:0007165(signal transduction);GO:0043231(intracellular membrane-bounded organelle)	NA	1	270,	0	-6.63	-5.69	9.21
chr1	171407364	171407664	301	ENSMUSG00000026641	ENSMUST00000159207	protein_coding	Exon (ENSMUST00000056449/ENSMUSG00000048865, exon 11 of 12)	-3649	Usf1	upstream transcription factor 1 [Source:MGI Symbol;Acc:MGI:99542]	GO:0000432(positive regulation of transcription from RNA polymerase II promoter by glucose);GO:0000790(nuclear chromatin);GO:0000981(DNA-binding transcription factor activity, RNA polymerase II-specific);GO:0001666(response to hypoxia);GO:0003677(DNA binding);GO:0003690(double-stranded DNA binding);GO:0003700(DNA-binding transcription factor activity);GO:0005515(protein binding);GO:0005634(nucleu…	NA	1	300,	0	-102	-100	7.17
chr1	171407813	171408742	930	ENSMUSG00000026641	ENSMUST00000159207	protein_coding	Exon (ENSMUST00000056449/ENSMUSG00000048865, exon 12 of 12)	-2571	Usf1	upstream transcription factor 1 [Source:MGI Symbol;Acc:MGI:99542]	GO:0000432(positive regulation of transcription from RNA polymerase II promoter by glucose);GO:0000790(nuclear chromatin);GO:0000981(DNA-binding transcription factor activity, RNA polymerase II-specific);GO:0001666(response to hypoxia);GO:0003677(DNA binding);GO:0003690(double-stranded DNA binding);GO:0003700(DNA-binding transcription factor activity);GO:0005515(protein binding);GO:0005634(nucleu…	NA	1	929,	0	-165	-164	6.67
chr1	171410028	171410088	61	ENSMUSG00000026641	ENSMUST00000159207	protein_coding	3' UTR	-1225	Usf1	upstream transcription factor 1 [Source:MGI Symbol;Acc:MGI:99542]	GO:0000432(positive regulation of transcription from RNA polymerase II promoter by glucose);GO:0000790(nuclear chromatin);GO:0000981(DNA-binding transcription factor activity, RNA polymerase II-specific);GO:0001666(response to hypoxia);GO:0003677(DNA binding);GO:0003690(double-stranded DNA binding);GO:0003700(DNA-binding transcription factor activity);GO:0005515(protein binding);GO:0005634(nucleu…	NA	1	60,	0	-1.53	-0.775	1.71
chr1	171417510	171418665	1156	ENSMUSG00000026641	ENSMUST00000159371	retained_intron	3' UTR	50	Usf1	upstream transcription factor 1 [Source:MGI Symbol;Acc:MGI:99542]	GO:0000432(positive regulation of transcription from RNA polymerase II promoter by glucose);GO:0000790(nuclear chromatin);GO:0000981(DNA-binding transcription factor activity, RNA polymerase II-specific);GO:0001666(response to hypoxia);GO:0003677(DNA binding);GO:0003690(double-stranded DNA binding);GO:0003700(DNA-binding transcription factor activity);GO:0005515(protein binding);GO:0005634(nucleu…	NA	2	21,1025,	0,130	-861	-Inf	24
chr1	171463316	171464035	720	ENSMUSG00000038235	ENSMUST00000155913	retained_intron	3' UTR	466	F11r	F11 receptor [Source:MGI Symbol;Acc:MGI:1321398]	GO:0001817(regulation of cytokine production);GO:0005178(integrin binding);GO:0005886(plasma membrane);GO:0005911(cell-cell junction);GO:0005923(bicellular tight junction);GO:0007155(cell adhesion);GO:0007159(leukocyte cell-cell adhesion);GO:0008360(regulation of cell shape);GO:0009314(response to radiation);GO:0016020(membrane);GO:0016021(integral component of membrane);GO:0030054(cell junction)…	04514(Cell adhesion molecules (CAMs));04530(Tight junction);04670(Leukocyte transendothelial migration)	1	719,	0	-2190	-Inf	13.6
chr1	171503743	171504720	978	ENSMUSG00000091993	ENSMUST00000181170	antisense	3' UTR	0	B930036N10Rik	RIKEN cDNA B930036N10 gene [Source:MGI Symbol;Acc:MGI:3702496]	NA	NA	1	977,	0	-44.4	-43.1	22.2
chr1	171682067	171695892	13826	ENSMUSG00000103883	ENSMUST00000194539	TEC	5' UTR	0	Gm37010	predicted gene, 37010 [Source:MGI Symbol;Acc:MGI:5610238]	NA	NA	2	99,229,	0,13596	-6.77	-5.83	2.76
chr1	171699397	171699487	91	ENSMUSG00000103883	ENSMUST00000194539	TEC	Exon (ENSMUST00000068584/ENSMUSG00000015355, exon 3 of 4)	11086	Gm37010	predicted gene, 37010 [Source:MGI Symbol;Acc:MGI:5610238]	NA	NA	1	90,	0	-5.56	-4.65	1.62
chr1	171699635	171705199	5565	ENSMUSG00000059058	ENSMUST00000118448	processed_pseudogene	3' UTR	-5889	Tma7-ps	translational machinery associated 7 homolog (S. cerevisiae), pseudogene [Source:MGI Symbol;Acc:MGI:3705453]	NA	NA	2	15,402,	0,5162	-101	-99.1	5.83
chr1	171799659	171800527	869	ENSMUSG00000015316	ENSMUST00000163992	retained_intron	3' UTR	32504	Slamf1	signaling lymphocytic activation molecule family member 1 [Source:MGI Symbol;Acc:MGI:1351314]	GO:0001779(natural killer cell differentiation);GO:0001787(natural killer cell proliferation);GO:0002232(leukocyte chemotaxis involved in inflammatory response);GO:0002250(adaptive immune response);GO:0002277(myeloid dendritic cell activation involved in immune response);GO:0002376(immune system process);GO:0002725(negative regulation of T cell cytokine production);GO:0005515(protein binding);GO:…	05162(Measles)	1	868,	0	-56.2	-54.9	18.9
chr1	171839786	171852129	12344	ENSMUSG00000038147	ENSMUST00000135386	protein_coding	5' UTR	0	Cd84	CD84 antigen [Source:MGI Symbol;Acc:MGI:1336885]	GO:0005886(plasma membrane);GO:0016020(membrane);GO:0016021(integral component of membrane);GO:0032685(negative regulation of granulocyte macrophage colony-stimulating factor production);GO:0032701(negative regulation of interleukin-18 production);GO:0033004(negative regulation of mast cell activation);GO:0042802(identical protein binding);GO:0043231(intracellular membrane-bounded organelle);GO:0…	NA	3	12,139,327,	0,778,12016	-94.6	-93.2	6.91
chr1	171853831	171854041	211	ENSMUSG00000038147	ENSMUST00000042302	protein_coding	3' UTR	13198	Cd84	CD84 antigen [Source:MGI Symbol;Acc:MGI:1336885]	GO:0005886(plasma membrane);GO:0016020(membrane);GO:0016021(integral component of membrane);GO:0032685(negative regulation of granulocyte macrophage colony-stimulating factor production);GO:0032701(negative regulation of interleukin-18 production);GO:0033004(negative regulation of mast cell activation);GO:0042802(identical protein binding);GO:0043231(intracellular membrane-bounded organelle);GO:0…	NA	1	210,	0	-6	-5.08	2.2
chr1	171854249	171854369	121	ENSMUSG00000038147	ENSMUST00000042302	protein_coding	3' UTR	13616	Cd84	CD84 antigen [Source:MGI Symbol;Acc:MGI:1336885]	GO:0005886(plasma membrane);GO:0016020(membrane);GO:0016021(integral component of membrane);GO:0032685(negative regulation of granulocyte macrophage colony-stimulating factor production);GO:0032701(negative regulation of interleukin-18 production);GO:0033004(negative regulation of mast cell activation);GO:0042802(identical protein binding);GO:0043231(intracellular membrane-bounded organelle);GO:0…	NA	1	120,	0	-4.47	-3.58	4.93
chr1	171854577	171855056	480	ENSMUSG00000038147	ENSMUST00000042302	protein_coding	3' UTR	13944	Cd84	CD84 antigen [Source:MGI Symbol;Acc:MGI:1336885]	GO:0005886(plasma membrane);GO:0016020(membrane);GO:0016021(integral component of membrane);GO:0032685(negative regulation of granulocyte macrophage colony-stimulating factor production);GO:0032701(negative regulation of interleukin-18 production);GO:0033004(negative regulation of mast cell activation);GO:0042802(identical protein binding);GO:0043231(intracellular membrane-bounded organelle);GO:0…	NA	1	479,	0	-9.64	-8.66	3.45
chr1	171888806	171889344	539	ENSMUSG00000073492	ENSMUST00000097466	protein_coding	3' UTR	-6320	Gm10521	predicted gene 10521 [Source:MGI Symbol;Acc:MGI:3642358]	GO:0003674(molecular_function);GO:0005575(cellular_component);GO:0008150(biological_process)	NA	1	538,	0	-34.9	-33.7	2.97
chr1	171919583	171919673	91	ENSMUSG00000015314	ENSMUST00000194182	protein_coding	5' UTR	91	Slamf6	SLAM family member 6 [Source:MGI Symbol;Acc:MGI:1353620]	GO:0001779(natural killer cell differentiation);GO:0001787(natural killer cell proliferation);GO:0002250(adaptive immune response);GO:0002376(immune system process);GO:0005886(plasma membrane);GO:0005887(integral component of plasma membrane);GO:0016020(membrane);GO:0016021(integral component of membrane);GO:0032729(positive regulation of interferon-gamma production);GO:0032740(positive regulatio…	NA	1	90,	0	-3.25	-2.4	5.43
chr1	171934335	171936477	2143	ENSMUSG00000015314	ENSMUST00000193311	retained_intron	Exon (ENSMUST00000195656/ENSMUSG00000015314, exon 2 of 9)	2778	Slamf6	SLAM family member 6 [Source:MGI Symbol;Acc:MGI:1353620]	GO:0001779(natural killer cell differentiation);GO:0001787(natural killer cell proliferation);GO:0002250(adaptive immune response);GO:0002376(immune system process);GO:0005886(plasma membrane);GO:0005887(integral component of plasma membrane);GO:0016020(membrane);GO:0016021(integral component of membrane);GO:0032729(positive regulation of interferon-gamma production);GO:0032740(positive regulatio…	NA	2	141,9,	0,2133	-6.24	-5.31	2.58
chr1	171942660	171942990	331	ENSMUSG00000015314	ENSMUST00000195206	processed_transcript	3' UTR	31	Slamf6	SLAM family member 6 [Source:MGI Symbol;Acc:MGI:1353620]	GO:0001779(natural killer cell differentiation);GO:0001787(natural killer cell proliferation);GO:0002250(adaptive immune response);GO:0002376(immune system process);GO:0005886(plasma membrane);GO:0005887(integral component of plasma membrane);GO:0016020(membrane);GO:0016021(integral component of membrane);GO:0032729(positive regulation of interferon-gamma production);GO:0032740(positive regulatio…	NA	1	330,	0	-25.5	-24.3	3.44
chr1	171951523	171951764	242	ENSMUSG00000015314	ENSMUST00000195206	processed_transcript	3' UTR	8894	Slamf6	SLAM family member 6 [Source:MGI Symbol;Acc:MGI:1353620]	GO:0001779(natural killer cell differentiation);GO:0001787(natural killer cell proliferation);GO:0002250(adaptive immune response);GO:0002376(immune system process);GO:0005886(plasma membrane);GO:0005887(integral component of plasma membrane);GO:0016020(membrane);GO:0016021(integral component of membrane);GO:0032729(positive regulation of interferon-gamma production);GO:0032740(positive regulatio…	NA	1	241,	0	-6.35	-5.42	12.1
chr1	172135985	172136195	211	ENSMUSG00000003464	ENSMUST00000133081	retained_intron	3' UTR	2025	Pex19	peroxisomal biogenesis factor 19 [Source:MGI Symbol;Acc:MGI:1334458]	GO:0005515(protein binding);GO:0005634(nucleus);GO:0005654(nucleoplasm);GO:0005737(cytoplasm);GO:0005777(peroxisome);GO:0005778(peroxisomal membrane);GO:0005829(cytosol);GO:0006625(protein targeting to peroxisome);GO:0007031(peroxisome organization);GO:0016020(membrane);GO:0016021(integral component of membrane);GO:0016557(peroxisome membrane biogenesis);GO:0016559(peroxisome fission);GO:0031526(…	04146(Peroxisome)	1	210,	0	-10.5	-9.54	4.86
chr1	172172336	172172787	452	ENSMUSG00000026554	ENSMUST00000194972	retained_intron	Exon (ENSMUST00000193638/ENSMUSG00000026554, exon 4 of 14)	-1167	Dcaf8	DDB1 and CUL4 associated factor 8 [Source:MGI Symbol;Acc:MGI:91860]	GO:0003674(molecular_function);GO:0005515(protein binding);GO:0005634(nucleus);GO:0005654(nucleoplasm);GO:0005737(cytoplasm);GO:0005739(mitochondrion);GO:0005829(cytosol);GO:0008150(biological_process);GO:0016567(protein ubiquitination);GO:0080008(Cul4-RING E3 ubiquitin ligase complex)	NA	1	451,	0	-186	-184	3.58
chr1	172194625	172195015	391	ENSMUSG00000026554	ENSMUST00000191891	protein_coding	3' UTR	7244	Dcaf8	DDB1 and CUL4 associated factor 8 [Source:MGI Symbol;Acc:MGI:91860]	GO:0003674(molecular_function);GO:0005515(protein binding);GO:0005634(nucleus);GO:0005654(nucleoplasm);GO:0005737(cytoplasm);GO:0005739(mitochondrion);GO:0005829(cytosol);GO:0008150(biological_process);GO:0016567(protein ubiquitination);GO:0080008(Cul4-RING E3 ubiquitin ligase complex)	NA	1	390,	0	-269	-267	5.3
chr1	172317507	172318268	762	ENSMUSG00000038034	ENSMUST00000194505	protein_coding	Exon (ENSMUST00000139528/ENSMUSG00000038034, exon 5 of 9)	-42	Igsf8	immunoglobulin superfamily, member 8 [Source:MGI Symbol;Acc:MGI:2154090]	GO:0016020(membrane);GO:0016021(integral component of membrane);GO:0043231(intracellular membrane-bounded organelle)	NA	2	309,232,	0,529	-25.9	-24.7	3.27
chr1	172369036	172369187	152	ENSMUSG00000050229	ENSMUST00000052455	protein_coding	Exon (ENSMUST00000056136/ENSMUSG00000044708, exon 2 of 2)	-7359	Pigm	phosphatidylinositol glycan anchor biosynthesis, class M [Source:MGI Symbol;Acc:MGI:1914806]	GO:0000030(mannosyltransferase activity);GO:0004376(glycolipid mannosyltransferase activity);GO:0005783(endoplasmic reticulum);GO:0005789(endoplasmic reticulum membrane);GO:0006506(GPI anchor biosynthetic process);GO:0016020(membrane);GO:0016021(integral component of membrane);GO:0016740(transferase activity);GO:0016757(transferase activity, transferring glycosyl groups);GO:0016758(transferase ac…	00563(Glycosylphosphatidylinositol (GPI)-anchor biosynthesis)	1	151,	0	-4.67	-3.77	16.3
chr1	172369425	172369724	300	ENSMUSG00000050229	ENSMUST00000052455	protein_coding	Exon (ENSMUST00000056136/ENSMUSG00000044708, exon 2 of 2)	-6822	Pigm	phosphatidylinositol glycan anchor biosynthesis, class M [Source:MGI Symbol;Acc:MGI:1914806]	GO:0000030(mannosyltransferase activity);GO:0004376(glycolipid mannosyltransferase activity);GO:0005783(endoplasmic reticulum);GO:0005789(endoplasmic reticulum membrane);GO:0006506(GPI anchor biosynthetic process);GO:0016020(membrane);GO:0016021(integral component of membrane);GO:0016740(transferase activity);GO:0016757(transferase activity, transferring glycosyl groups);GO:0016758(transferase ac…	00563(Glycosylphosphatidylinositol (GPI)-anchor biosynthesis)	1	299,	0	-4.22	-3.34	13.3
chr1	172370261	172370501	241	ENSMUSG00000050229	ENSMUST00000052455	protein_coding	3' UTR	-6045	Pigm	phosphatidylinositol glycan anchor biosynthesis, class M [Source:MGI Symbol;Acc:MGI:1914806]	GO:0000030(mannosyltransferase activity);GO:0004376(glycolipid mannosyltransferase activity);GO:0005783(endoplasmic reticulum);GO:0005789(endoplasmic reticulum membrane);GO:0006506(GPI anchor biosynthetic process);GO:0016020(membrane);GO:0016021(integral component of membrane);GO:0016740(transferase activity);GO:0016757(transferase activity, transferring glycosyl groups);GO:0016758(transferase ac…	00563(Glycosylphosphatidylinositol (GPI)-anchor biosynthesis)	1	240,	0	-8.45	-7.49	27.6
chr1	172371635	172372054	420	ENSMUSG00000050229	ENSMUST00000052455	protein_coding	3' UTR	-4492	Pigm	phosphatidylinositol glycan anchor biosynthesis, class M [Source:MGI Symbol;Acc:MGI:1914806]	GO:0000030(mannosyltransferase activity);GO:0004376(glycolipid mannosyltransferase activity);GO:0005783(endoplasmic reticulum);GO:0005789(endoplasmic reticulum membrane);GO:0006506(GPI anchor biosynthetic process);GO:0016020(membrane);GO:0016021(integral component of membrane);GO:0016740(transferase activity);GO:0016757(transferase activity, transferring glycosyl groups);GO:0016758(transferase ac…	00563(Glycosylphosphatidylinositol (GPI)-anchor biosynthesis)	1	419,	0	-21.7	-20.6	10.5
chr1	172376545	172377056	512	ENSMUSG00000050229	ENSMUST00000052455	protein_coding	5' UTR	0	Pigm	phosphatidylinositol glycan anchor biosynthesis, class M [Source:MGI Symbol;Acc:MGI:1914806]	GO:0000030(mannosyltransferase activity);GO:0004376(glycolipid mannosyltransferase activity);GO:0005783(endoplasmic reticulum);GO:0005789(endoplasmic reticulum membrane);GO:0006506(GPI anchor biosynthetic process);GO:0016020(membrane);GO:0016021(integral component of membrane);GO:0016740(transferase activity);GO:0016757(transferase activity, transferring glycosyl groups);GO:0016758(transferase ac…	00563(Glycosylphosphatidylinositol (GPI)-anchor biosynthesis)	1	511,	0	-137	-136	14
chr1	172377324	172378614	1291	ENSMUSG00000050229	ENSMUST00000052455	protein_coding	3' UTR	778	Pigm	phosphatidylinositol glycan anchor biosynthesis, class M [Source:MGI Symbol;Acc:MGI:1914806]	GO:0000030(mannosyltransferase activity);GO:0004376(glycolipid mannosyltransferase activity);GO:0005783(endoplasmic reticulum);GO:0005789(endoplasmic reticulum membrane);GO:0006506(GPI anchor biosynthetic process);GO:0016020(membrane);GO:0016021(integral component of membrane);GO:0016740(transferase activity);GO:0016757(transferase activity, transferring glycosyl groups);GO:0016758(transferase ac…	00563(Glycosylphosphatidylinositol (GPI)-anchor biosynthesis)	1	1290,	0	-667	-Inf	16.4
chr1	172475536	172476190	655	ENSMUSG00000026548	ENSMUST00000027830	protein_coding	Exon (ENSMUST00000027830/ENSMUSG00000026548, exon 1 of 4)	178	Slamf9	SLAM family member 9 [Source:MGI Symbol;Acc:MGI:1923692]	GO:0016020(membrane);GO:0016021(integral component of membrane)	NA	2	3,58,	0,596	-5.12	-4.22	2
chr1	172476248	172476309	62	ENSMUSG00000026548	ENSMUST00000027830	protein_coding	Exon (ENSMUST00000027830/ENSMUSG00000026548, exon 2 of 4)	890	Slamf9	SLAM family member 9 [Source:MGI Symbol;Acc:MGI:1923692]	GO:0016020(membrane);GO:0016021(integral component of membrane)	NA	1	61,	0	-4.05	-3.17	2.31
chr1	172477426	172478396	971	ENSMUSG00000026548	ENSMUST00000027830	protein_coding	3' UTR	2068	Slamf9	SLAM family member 9 [Source:MGI Symbol;Acc:MGI:1923692]	GO:0016020(membrane);GO:0016021(integral component of membrane)	NA	2	52,337,	0,633	-30.4	-29.3	4.88
chr1	172498488	172498549	62	ENSMUSG00000037995	ENSMUST00000150855	retained_intron	3' UTR	708	Igsf9	immunoglobulin superfamily, member 9 [Source:MGI Symbol;Acc:MGI:2135283]	GO:0005515(protein binding);GO:0005886(plasma membrane);GO:0007155(cell adhesion);GO:0007156(homophilic cell adhesion via plasma membrane adhesion molecules);GO:0007275(multicellular organism development);GO:0007399(nervous system development);GO:0007411(axon guidance);GO:0016020(membrane);GO:0016021(integral component of membrane);GO:0016358(dendrite development);GO:0030054(cell junction);GO:003…	NA	1	61,	0	-2.5	-1.68	3.13
chr1	172500224	172500315	92	ENSMUSG00000026547	ENSMUST00000192460	protein_coding	5' UTR	0	Tagln2	transgelin 2 [Source:MGI Symbol;Acc:MGI:1312985]	GO:0005515(protein binding);GO:0030855(epithelial cell differentiation)	NA	1	91,	0	-3.62	-2.76	2.03
chr1	172513578	172513788	211	ENSMUSG00000104351	ENSMUST00000195877	TEC	Exon (ENSMUST00000195877/ENSMUSG00000104351, exon 1 of 1)	329	Gm37125	predicted gene, 37125 [Source:MGI Symbol;Acc:MGI:5610353]	NA	NA	1	210,	0	-4.67	-3.77	16.3
chr1	173461933	173462143	211	ENSMUSG00000037860	ENSMUST00000135370	processed_transcript	Exon (ENSMUST00000147604/ENSMUSG00000037860, exon 10 of 12)	6445	Aim2	absent in melanoma 2 [Source:MGI Symbol;Acc:MGI:2686159]	GO:0002218(activation of innate immune response);GO:0002230(positive regulation of defense response to virus by host);GO:0002376(immune system process);GO:0003677(DNA binding);GO:0003690(double-stranded DNA binding);GO:0005515(protein binding);GO:0005634(nucleus);GO:0005654(nucleoplasm);GO:0005737(cytoplasm);GO:0005739(mitochondrion);GO:0005829(cytosol);GO:0006915(apoptotic process);GO:0006954(in…	04621(NOD-like receptor signaling pathway);04623(Cytosolic DNA-sensing pathway)	1	210,	0	-10.7	-9.66	4.35
chr1	173463919	173465531	1613	ENSMUSG00000037860	ENSMUST00000135370	processed_transcript	3' UTR	8431	Aim2	absent in melanoma 2 [Source:MGI Symbol;Acc:MGI:2686159]	GO:0002218(activation of innate immune response);GO:0002230(positive regulation of defense response to virus by host);GO:0002376(immune system process);GO:0003677(DNA binding);GO:0003690(double-stranded DNA binding);GO:0005515(protein binding);GO:0005634(nucleus);GO:0005654(nucleoplasm);GO:0005737(cytoplasm);GO:0005739(mitochondrion);GO:0005829(cytosol);GO:0006915(apoptotic process);GO:0006954(in…	04621(NOD-like receptor signaling pathway);04623(Cytosolic DNA-sensing pathway)	2	128,561,	0,1051	-57.4	-56.1	13.4
chr1	173631125	173637494	6370	ENSMUSG00000043263	ENSMUST00000193727	nonsense_mediated_decay	5' UTR	100	Ifi209	interferon activated gene 209 [Source:MGI Symbol;Acc:MGI:2138243]	GO:0000122(negative regulation of transcription by RNA polymerase II);GO:0000978(RNA polymerase II cis-regulatory region sequence-specific DNA binding);GO:0001227(DNA-binding transcription repressor activity, RNA polymerase II-specific);GO:0002218(activation of innate immune response);GO:0003690(double-stranded DNA binding);GO:0005634(nucleus);GO:0005654(nucleoplasm);GO:0005730(nucleolus);GO:0005…	NA	2	30,209,	0,6160	-5.62	-4.71	2.26
chr1	173642791	173646110	3320	ENSMUSG00000106299	ENSMUST00000200598	miRNA	3' UTR	0	Gm44339	predicted gene, 44339 [Source:MGI Symbol;Acc:MGI:5690731]	NA	NA	3	109,189,120,	0,1856,3199	-45.2	-44	7.11
chr1	173673674	173673824	151	ENSMUSG00000066677	ENSMUST00000182880	retained_intron	5' UTR	0	Ifi208	interferon activated gene 208 [Source:MGI Symbol;Acc:MGI:2442822]	GO:0000122(negative regulation of transcription by RNA polymerase II);GO:0000978(RNA polymerase II cis-regulatory region sequence-specific DNA binding);GO:0001227(DNA-binding transcription repressor activity, RNA polymerase II-specific);GO:0002218(activation of innate immune response);GO:0003690(double-stranded DNA binding);GO:0005634(nucleus);GO:0005654(nucleoplasm);GO:0005730(nucleolus);GO:0005…	NA	1	150,	0	-7.08	-6.14	1.56
chr1	173677684	173678043	360	ENSMUSG00000066677	ENSMUST00000169857	protein_coding	5' UTR	0	Ifi208	interferon activated gene 208 [Source:MGI Symbol;Acc:MGI:2442822]	GO:0000122(negative regulation of transcription by RNA polymerase II);GO:0000978(RNA polymerase II cis-regulatory region sequence-specific DNA binding);GO:0001227(DNA-binding transcription repressor activity, RNA polymerase II-specific);GO:0002218(activation of innate immune response);GO:0003690(double-stranded DNA binding);GO:0005634(nucleus);GO:0005654(nucleoplasm);GO:0005730(nucleolus);GO:0005…	NA	1	359,	0	-16.6	-15.5	3.8
chr1	173678908	173679059	152	ENSMUSG00000066677	ENSMUST00000169857	protein_coding	Exon (ENSMUST00000182880/ENSMUSG00000066677, exon 2 of 2)	1222	Ifi208	interferon activated gene 208 [Source:MGI Symbol;Acc:MGI:2442822]	GO:0000122(negative regulation of transcription by RNA polymerase II);GO:0000978(RNA polymerase II cis-regulatory region sequence-specific DNA binding);GO:0001227(DNA-binding transcription repressor activity, RNA polymerase II-specific);GO:0002218(activation of innate immune response);GO:0003690(double-stranded DNA binding);GO:0005634(nucleus);GO:0005654(nucleoplasm);GO:0005730(nucleolus);GO:0005…	NA	1	151,	0	-5.4	-4.49	3.45
chr1	173679506	173680283	778	ENSMUSG00000066677	ENSMUST00000169857	protein_coding	Exon (ENSMUST00000182880/ENSMUSG00000066677, exon 2 of 2)	1820	Ifi208	interferon activated gene 208 [Source:MGI Symbol;Acc:MGI:2442822]	GO:0000122(negative regulation of transcription by RNA polymerase II);GO:0000978(RNA polymerase II cis-regulatory region sequence-specific DNA binding);GO:0001227(DNA-binding transcription repressor activity, RNA polymerase II-specific);GO:0002218(activation of innate immune response);GO:0003690(double-stranded DNA binding);GO:0005634(nucleus);GO:0005654(nucleoplasm);GO:0005730(nucleolus);GO:0005…	NA	1	777,	0	-54.5	-53.2	7.75
chr1	173695814	173697618	1805	ENSMUSG00000103105	ENSMUST00000192876	transcribed_unprocessed_pseudogene	3' UTR	-3767	Gm18752	predicted gene, 18752 [Source:MGI Symbol;Acc:MGI:5010937]	NA	NA	2	55,214,	0,1590	-3.52	-2.66	2.84
chr1	174502273	174502453	181	ENSMUSG00000028354	ENSMUST00000030039	protein_coding	Exon (ENSMUST00000030039/ENSMUSG00000028354, exon 1 of 18)	448	Fmn2	formin 2 [Source:MGI Symbol;Acc:MGI:1859252]	GO:0003779(actin binding);GO:0005634(nucleus);GO:0005730(nucleolus);GO:0005737(cytoplasm);GO:0005783(endoplasmic reticulum);GO:0005789(endoplasmic reticulum membrane);GO:0005819(spindle);GO:0005829(cytosol);GO:0005856(cytoskeleton);GO:0005884(actin filament);GO:0005886(plasma membrane);GO:0005902(microvillus);GO:0005938(cell cortex);GO:0006974(cellular response to DNA damage stimulus);GO:0007275(…	NA	1	180,	0	-2.75	-1.92	10.4
chr1	174502512	174502753	242	ENSMUSG00000028354	ENSMUST00000030039	protein_coding	Exon (ENSMUST00000030039/ENSMUSG00000028354, exon 1 of 18)	687	Fmn2	formin 2 [Source:MGI Symbol;Acc:MGI:1859252]	GO:0003779(actin binding);GO:0005634(nucleus);GO:0005730(nucleolus);GO:0005737(cytoplasm);GO:0005783(endoplasmic reticulum);GO:0005789(endoplasmic reticulum membrane);GO:0005819(spindle);GO:0005829(cytosol);GO:0005856(cytoskeleton);GO:0005884(actin filament);GO:0005886(plasma membrane);GO:0005902(microvillus);GO:0005938(cell cortex);GO:0006974(cellular response to DNA damage stimulus);GO:0007275(…	NA	1	241,	0	-4.18	-3.3	14.8
chr1	174608437	174608707	271	ENSMUSG00000028354	ENSMUST00000195300	processed_transcript	Exon (ENSMUST00000030039/ENSMUSG00000028354, exon 5 of 18)	-1101	Fmn2	formin 2 [Source:MGI Symbol;Acc:MGI:1859252]	GO:0003779(actin binding);GO:0005634(nucleus);GO:0005730(nucleolus);GO:0005737(cytoplasm);GO:0005783(endoplasmic reticulum);GO:0005789(endoplasmic reticulum membrane);GO:0005819(spindle);GO:0005829(cytosol);GO:0005856(cytoskeleton);GO:0005884(actin filament);GO:0005886(plasma membrane);GO:0005902(microvillus);GO:0005938(cell cortex);GO:0006974(cellular response to DNA damage stimulus);GO:0007275(…	NA	1	270,	0	-11.5	-10.5	36.5
chr1	175909233	175909323	91	ENSMUSG00000039748	ENSMUST00000192378	processed_transcript	3' UTR	1664	Exo1	exonuclease 1 [Source:MGI Symbol;Acc:MGI:1349427]	GO:0002376(immune system process);GO:0002455(humoral immune response mediated by circulating immunoglobulin);GO:0003677(DNA binding);GO:0003682(chromatin binding);GO:0003824(catalytic activity);GO:0004518(nuclease activity);GO:0004519(endonuclease activity);GO:0004527(exonuclease activity);GO:0005634(nucleus);GO:0005654(nucleoplasm);GO:0005886(plasma membrane);GO:0006139(nucleobase-containing com…	03430(Mismatch repair)	1	90,	0	-2.6	-1.78	9.87
chr1	176956210	176998069	41860	ENSMUSG00000026504	ENSMUST00000139589	processed_transcript	Exon (ENSMUST00000133305/ENSMUSG00000026504, exon 17 of 17)	0	Sdccag8	serologically defined colon cancer antigen 8 [Source:MGI Symbol;Acc:MGI:1924066]	GO:0001764(neuron migration);GO:0005515(protein binding);GO:0005737(cytoplasm);GO:0005813(centrosome);GO:0005814(centriole);GO:0005815(microtubule organizing center);GO:0005856(cytoskeleton);GO:0005911(cell-cell junction);GO:0007098(centrosome cycle);GO:0030010(establishment of cell polarity);GO:0030030(cell projection organization);GO:0030054(cell junction);GO:0031023(microtubule organizing cent…	NA	2	150,61,	0,41798	-10.6	-9.57	1.84
chr1	176882195	176882375	181	ENSMUSG00000102475	ENSMUST00000192665	processed_pseudogene	Exon (ENSMUST00000192665/ENSMUSG00000102475, exon 1 of 1)	624	Gm37246	predicted gene, 37246 [Source:MGI Symbol;Acc:MGI:5610474]	NA	NA	1	180,	0	-3.11	-2.27	11.4
chr1	176974384	176974564	181	ENSMUSG00000103251	ENSMUST00000191687	TEC	Exon (ENSMUST00000191687/ENSMUSG00000103251, exon 1 of 1)	148	Gm37519	predicted gene, 37519 [Source:MGI Symbol;Acc:MGI:5610747]	NA	NA	1	180,	0	-3.8	-2.94	1.68
chr1	177442500	177443330	831	ENSMUSG00000063659	ENSMUST00000194319	protein_coding	5' UTR	0	Zbtb18	zinc finger and BTB domain containing 18 [Source:MGI Symbol;Acc:MGI:1353609]	GO:0000122(negative regulation of transcription by RNA polymerase II);GO:0000792(heterochromatin);GO:0001227(DNA-binding transcription repressor activity, RNA polymerase II-specific);GO:0001701(in utero embryonic development);GO:0003676(nucleic acid binding);GO:0003677(DNA binding);GO:0003713(transcription coactivator activity);GO:0005515(protein binding);GO:0005634(nucleus);GO:0006974(cellular r…	NA	2	95,115,	0,715	-12.3	-11.2	6.17
chr1	177447021	177448758	1738	ENSMUSG00000063659	ENSMUST00000077225	protein_coding	3' UTR	1200	Zbtb18	zinc finger and BTB domain containing 18 [Source:MGI Symbol;Acc:MGI:1353609]	GO:0000122(negative regulation of transcription by RNA polymerase II);GO:0000792(heterochromatin);GO:0001227(DNA-binding transcription repressor activity, RNA polymerase II-specific);GO:0001701(in utero embryonic development);GO:0003676(nucleic acid binding);GO:0003677(DNA binding);GO:0003713(transcription coactivator activity);GO:0005515(protein binding);GO:0005634(nucleus);GO:0006974(cellular r…	NA	1	1737,	0	-582	-Inf	18.8
chr1	177449176	177449447	272	ENSMUSG00000063659	ENSMUST00000077225	protein_coding	3' UTR	3355	Zbtb18	zinc finger and BTB domain containing 18 [Source:MGI Symbol;Acc:MGI:1353609]	GO:0000122(negative regulation of transcription by RNA polymerase II);GO:0000792(heterochromatin);GO:0001227(DNA-binding transcription repressor activity, RNA polymerase II-specific);GO:0001701(in utero embryonic development);GO:0003676(nucleic acid binding);GO:0003677(DNA binding);GO:0003713(transcription coactivator activity);GO:0005515(protein binding);GO:0005634(nucleus);GO:0006974(cellular r…	NA	1	271,	0	-57.8	-56.5	3.93
chr1	177449865	177450225	361	ENSMUSG00000063659	ENSMUST00000077225	protein_coding	3' UTR	4044	Zbtb18	zinc finger and BTB domain containing 18 [Source:MGI Symbol;Acc:MGI:1353609]	GO:0000122(negative regulation of transcription by RNA polymerase II);GO:0000792(heterochromatin);GO:0001227(DNA-binding transcription repressor activity, RNA polymerase II-specific);GO:0001701(in utero embryonic development);GO:0003676(nucleic acid binding);GO:0003677(DNA binding);GO:0003713(transcription coactivator activity);GO:0005515(protein binding);GO:0005634(nucleus);GO:0006974(cellular r…	NA	1	360,	0	-71.7	-70.3	4.69
chr1	178098678	178111159	12482	ENSMUSG00000102493	ENSMUST00000194128	unprocessed_pseudogene	3' UTR	-32142	Gm8010	predicted gene 8010 [Source:MGI Symbol;Acc:MGI:3648648]	NA	NA	3	198,478,12,	0,4945,12469	-79.2	-77.8	7.62
chr1	178149708	178149919	212	ENSMUSG00000102493	ENSMUST00000194128	unprocessed_pseudogene	3' UTR	6407	Gm8010	predicted gene 8010 [Source:MGI Symbol;Acc:MGI:3648648]	NA	NA	1	211,	0	-3.04	-2.2	3.82
chr1	178143445	178143952	508	ENSMUSG00000102493	ENSMUST00000194128	unprocessed_pseudogene	Exon (ENSMUST00000194128/ENSMUSG00000102493, exon 1 of 2)	144	Gm8010	predicted gene 8010 [Source:MGI Symbol;Acc:MGI:3648648]	NA	NA	2	351,57,	0,450	-3.27	-2.42	4.77
chr1	178144009	178144272	264	ENSMUSG00000102493	ENSMUST00000194128	unprocessed_pseudogene	Exon (ENSMUST00000194128/ENSMUSG00000102493, exon 2 of 2)	708	Gm8010	predicted gene 8010 [Source:MGI Symbol;Acc:MGI:3648648]	NA	NA	1	263,	0	-7.33	-6.38	4.44
chr1	178244380	178249702	5323	ENSMUSG00000026502	ENSMUST00000069568	protein_coding	3' UTR	-6401	Desi2	desumoylating isopeptidase 2 [Source:MGI Symbol;Acc:MGI:1926075]	GO:0004843(thiol-dependent ubiquitin-specific protease activity);GO:0005737(cytoplasm);GO:0006508(proteolysis);GO:0008233(peptidase activity);GO:0016579(protein deubiquitination);GO:0016787(hydrolase activity);GO:0036459(thiol-dependent ubiquitinyl hydrolase activity);GO:0061578(Lys63-specific deubiquitinase activity);GO:0070536(protein K63-linked deubiquitination);GO:0070646(protein modification…	NA	2	102,468,	0,4854	-168	-166	4.65
chr1	178254757	178254878	122	ENSMUSG00000026502	ENSMUST00000069568	protein_coding	3' UTR	-1225	Desi2	desumoylating isopeptidase 2 [Source:MGI Symbol;Acc:MGI:1926075]	GO:0004843(thiol-dependent ubiquitin-specific protease activity);GO:0005737(cytoplasm);GO:0006508(proteolysis);GO:0008233(peptidase activity);GO:0016579(protein deubiquitination);GO:0016787(hydrolase activity);GO:0036459(thiol-dependent ubiquitinyl hydrolase activity);GO:0061578(Lys63-specific deubiquitinase activity);GO:0070536(protein K63-linked deubiquitination);GO:0070646(protein modification…	NA	1	121,	0	-2.98	-2.15	2.17
chr1	178340460	178341440	981	ENSMUSG00000104279	ENSMUST00000194245	TEC	Exon (ENSMUST00000194245/ENSMUSG00000104279, exon 1 of 1)	859	Gm38300	predicted gene, 38300 [Source:MGI Symbol;Acc:MGI:5611528]	NA	NA	1	980,	0	-37.4	-36.2	21.9
chr1	178914944	178915275	332	ENSMUSG00000026494	ENSMUST00000160789	protein_coding	Exon (ENSMUST00000161017/ENSMUSG00000026494, exon 12 of 15)	116506	Kif26b	kinesin family member 26B [Source:MGI Symbol;Acc:MGI:2447076]	GO:0000166(nucleotide binding);GO:0003774(motor activity);GO:0003777(microtubule motor activity);GO:0005515(protein binding);GO:0005524(ATP binding);GO:0005737(cytoplasm);GO:0005856(cytoskeleton);GO:0005871(kinesin complex);GO:0005874(microtubule);GO:0007018(microtubule-based movement);GO:0007275(multicellular organism development);GO:0008017(microtubule binding);GO:0022409(positive regulation of…	NA	1	331,	0	-26.5	-25.4	6.18
chr1	178915364	178916114	751	ENSMUSG00000026494	ENSMUST00000160789	protein_coding	Exon (ENSMUST00000161017/ENSMUSG00000026494, exon 12 of 15)	116926	Kif26b	kinesin family member 26B [Source:MGI Symbol;Acc:MGI:2447076]	GO:0000166(nucleotide binding);GO:0003774(motor activity);GO:0003777(microtubule motor activity);GO:0005515(protein binding);GO:0005524(ATP binding);GO:0005737(cytoplasm);GO:0005856(cytoskeleton);GO:0005871(kinesin complex);GO:0005874(microtubule);GO:0007018(microtubule-based movement);GO:0007275(multicellular organism development);GO:0008017(microtubule binding);GO:0022409(positive regulation of…	NA	1	750,	0	-47.2	-46	7.74
chr1	178916743	178917254	512	ENSMUSG00000026494	ENSMUST00000160789	protein_coding	Exon (ENSMUST00000161017/ENSMUSG00000026494, exon 12 of 15)	118305	Kif26b	kinesin family member 26B [Source:MGI Symbol;Acc:MGI:2447076]	GO:0000166(nucleotide binding);GO:0003774(motor activity);GO:0003777(microtubule motor activity);GO:0005515(protein binding);GO:0005524(ATP binding);GO:0005737(cytoplasm);GO:0005856(cytoskeleton);GO:0005871(kinesin complex);GO:0005874(microtubule);GO:0007018(microtubule-based movement);GO:0007275(multicellular organism development);GO:0008017(microtubule binding);GO:0022409(positive regulation of…	NA	1	511,	0	-16.9	-15.8	4.1
chr1	178917403	178917674	272	ENSMUSG00000089713	ENSMUST00000162545	antisense	Exon (ENSMUST00000161017/ENSMUSG00000026494, exon 12 of 15)	0	Gm16564	predicted gene 16564 [Source:MGI Symbol;Acc:MGI:4414984]	NA	NA	1	271,	0	-6.9	-5.96	4.93
chr1	178932091	178932782	692	ENSMUSG00000026494	ENSMUST00000160789	protein_coding	3' UTR	133653	Kif26b	kinesin family member 26B [Source:MGI Symbol;Acc:MGI:2447076]	GO:0000166(nucleotide binding);GO:0003774(motor activity);GO:0003777(microtubule motor activity);GO:0005515(protein binding);GO:0005524(ATP binding);GO:0005737(cytoplasm);GO:0005856(cytoskeleton);GO:0005871(kinesin complex);GO:0005874(microtubule);GO:0007018(microtubule-based movement);GO:0007275(multicellular organism development);GO:0008017(microtubule binding);GO:0022409(positive regulation of…	NA	1	691,	0	-198	-196	19.1
chr1	179606468	179610499	4032	ENSMUSG00000038949	ENSMUST00000143270	processed_transcript	Exon (ENSMUST00000040706/ENSMUSG00000038949, exon 8 of 11)	13078	Cnst	consortin, connexin sorting protein [Source:MGI Symbol;Acc:MGI:2445141]	GO:0005794(Golgi apparatus);GO:0005802(trans-Golgi network);GO:0005886(plasma membrane);GO:0010923(negative regulation of phosphatase activity);GO:0016020(membrane);GO:0016021(integral component of membrane);GO:0019902(phosphatase binding);GO:0030133(transport vesicle);GO:0031410(cytoplasmic vesicle);GO:0032991(protein-containing complex);GO:0042998(positive regulation of Golgi to plasma membrane…	NA	2	65,714,	0,3317	-532	-Inf	18.9
chr1	179622777	179625533	2757	ENSMUSG00000038949	ENSMUST00000143270	processed_transcript	3' UTR	29387	Cnst	consortin, connexin sorting protein [Source:MGI Symbol;Acc:MGI:2445141]	GO:0005794(Golgi apparatus);GO:0005802(trans-Golgi network);GO:0005886(plasma membrane);GO:0010923(negative regulation of phosphatase activity);GO:0016020(membrane);GO:0016021(integral component of membrane);GO:0019902(phosphatase binding);GO:0030133(transport vesicle);GO:0031410(cytoplasmic vesicle);GO:0032991(protein-containing complex);GO:0042998(positive regulation of Golgi to plasma membrane…	NA	2	125,535,	0,2221	-1080	-Inf	10.5
chr1	179625681	179626012	332	ENSMUSG00000038949	ENSMUST00000143270	processed_transcript	3' UTR	32291	Cnst	consortin, connexin sorting protein [Source:MGI Symbol;Acc:MGI:2445141]	GO:0005794(Golgi apparatus);GO:0005802(trans-Golgi network);GO:0005886(plasma membrane);GO:0010923(negative regulation of phosphatase activity);GO:0016020(membrane);GO:0016021(integral component of membrane);GO:0019902(phosphatase binding);GO:0030133(transport vesicle);GO:0031410(cytoplasmic vesicle);GO:0032991(protein-containing complex);GO:0042998(positive regulation of Golgi to plasma membrane…	NA	1	331,	0	-119	-118	7.31
chr1	179627178	179627298	121	ENSMUSG00000038949	ENSMUST00000143270	processed_transcript	3' UTR	33788	Cnst	consortin, connexin sorting protein [Source:MGI Symbol;Acc:MGI:2445141]	GO:0005794(Golgi apparatus);GO:0005802(trans-Golgi network);GO:0005886(plasma membrane);GO:0010923(negative regulation of phosphatase activity);GO:0016020(membrane);GO:0016021(integral component of membrane);GO:0019902(phosphatase binding);GO:0030133(transport vesicle);GO:0031410(cytoplasmic vesicle);GO:0032991(protein-containing complex);GO:0042998(positive regulation of Golgi to plasma membrane…	NA	1	120,	0	-6.69	-5.76	1.49
chr1	179960501	179961101	601	ENSMUSG00000026490	ENSMUST00000111117	protein_coding	5' UTR	0	Cdc42bpa	CDC42 binding protein kinase alpha [Source:MGI Symbol;Acc:MGI:2441841]	GO:0000166(nucleotide binding);GO:0000226(microtubule cytoskeleton organization);GO:0000287(magnesium ion binding);GO:0004672(protein kinase activity);GO:0004674(protein serine/threonine kinase activity);GO:0005515(protein binding);GO:0005524(ATP binding);GO:0005737(cytoplasm);GO:0005856(cytoskeleton);GO:0005911(cell-cell junction);GO:0006468(protein phosphorylation);GO:0007010(cytoskeleton organ…	NA	1	600,	0	-37.6	-36.4	6.96
chr1	179999411	180024783	25373	ENSMUSG00000102194	ENSMUST00000191822	TEC	3' UTR	0	Gm38169	predicted gene, 38169 [Source:MGI Symbol;Acc:MGI:5611397]	NA	NA	2	42,139,	0,25233	-5.12	-4.22	2
chr1	180101201	180106066	4866	ENSMUSG00000026490	ENSMUST00000133890	protein_coding	3' UTR	57	Cdc42bpa	CDC42 binding protein kinase alpha [Source:MGI Symbol;Acc:MGI:2441841]	GO:0000166(nucleotide binding);GO:0000226(microtubule cytoskeleton organization);GO:0000287(magnesium ion binding);GO:0004672(protein kinase activity);GO:0004674(protein serine/threonine kinase activity);GO:0005515(protein binding);GO:0005524(ATP binding);GO:0005737(cytoplasm);GO:0005856(cytoskeleton);GO:0005911(cell-cell junction);GO:0006468(protein phosphorylation);GO:0007010(cytoskeleton organ…	NA	2	71,20,	0,4845	-2.63	-1.81	1.43
chr1	180107198	180107559	362	ENSMUSG00000026490	ENSMUST00000152582	retained_intron	Exon (ENSMUST00000152582/ENSMUSG00000026490, exon 1 of 5)	181	Cdc42bpa	CDC42 binding protein kinase alpha [Source:MGI Symbol;Acc:MGI:2441841]	GO:0000166(nucleotide binding);GO:0000226(microtubule cytoskeleton organization);GO:0000287(magnesium ion binding);GO:0004672(protein kinase activity);GO:0004674(protein serine/threonine kinase activity);GO:0005515(protein binding);GO:0005524(ATP binding);GO:0005737(cytoplasm);GO:0005856(cytoskeleton);GO:0005911(cell-cell junction);GO:0006468(protein phosphorylation);GO:0007010(cytoskeleton organ…	NA	1	361,	0	-7.71	-6.75	2.87
chr1	180144413	180144714	302	ENSMUSG00000026490	ENSMUST00000129754	retained_intron	Exon (ENSMUST00000097453/ENSMUSG00000026490, exon 28 of 35)	-16293	Cdc42bpa	CDC42 binding protein kinase alpha [Source:MGI Symbol;Acc:MGI:2441841]	GO:0000166(nucleotide binding);GO:0000226(microtubule cytoskeleton organization);GO:0000287(magnesium ion binding);GO:0004672(protein kinase activity);GO:0004674(protein serine/threonine kinase activity);GO:0005515(protein binding);GO:0005524(ATP binding);GO:0005737(cytoplasm);GO:0005856(cytoskeleton);GO:0005911(cell-cell junction);GO:0006468(protein phosphorylation);GO:0007010(cytoskeleton organ…	NA	1	301,	0	-69.7	-68.4	3.44
chr1	180144803	180146957	2155	ENSMUSG00000026490	ENSMUST00000129754	retained_intron	Exon (ENSMUST00000097453/ENSMUSG00000026490, exon 28 of 35)	-14050	Cdc42bpa	CDC42 binding protein kinase alpha [Source:MGI Symbol;Acc:MGI:2441841]	GO:0000166(nucleotide binding);GO:0000226(microtubule cytoskeleton organization);GO:0000287(magnesium ion binding);GO:0004672(protein kinase activity);GO:0004674(protein serine/threonine kinase activity);GO:0005515(protein binding);GO:0005524(ATP binding);GO:0005737(cytoplasm);GO:0005856(cytoskeleton);GO:0005911(cell-cell junction);GO:0006468(protein phosphorylation);GO:0007010(cytoskeleton organ…	NA	2	197,13,	0,2141	-17.5	-16.4	1.85
chr1	180161638	180162456	819	ENSMUSG00000026490	ENSMUST00000129754	retained_intron	3' UTR	631	Cdc42bpa	CDC42 binding protein kinase alpha [Source:MGI Symbol;Acc:MGI:2441841]	GO:0000166(nucleotide binding);GO:0000226(microtubule cytoskeleton organization);GO:0000287(magnesium ion binding);GO:0004672(protein kinase activity);GO:0004674(protein serine/threonine kinase activity);GO:0005515(protein binding);GO:0005524(ATP binding);GO:0005737(cytoplasm);GO:0005856(cytoskeleton);GO:0005911(cell-cell junction);GO:0006468(protein phosphorylation);GO:0007010(cytoskeleton organ…	NA	2	59,422,	0,396	-381	-Inf	4.46
chr1	180023539	180023600	62	ENSMUSG00000102194	ENSMUST00000191822	TEC	Exon (ENSMUST00000191822/ENSMUSG00000102194, exon 1 of 1)	2477	Gm38169	predicted gene, 38169 [Source:MGI Symbol;Acc:MGI:5611397]	NA	NA	1	61,	0	-1.9	-1.12	2.01
chr1	180330694	180332447	1754	ENSMUSG00000038855	ENSMUST00000070181	protein_coding	5' UTR	209	Itpkb	inositol 1,4,5-trisphosphate 3-kinase B [Source:MGI Symbol;Acc:MGI:109235]	GO:0000165(MAPK cascade);GO:0000166(nucleotide binding);GO:0000828(inositol hexakisphosphate kinase activity);GO:0001932(regulation of protein phosphorylation);GO:0002262(myeloid cell homeostasis);GO:0005524(ATP binding);GO:0005634(nucleus);GO:0005737(cytoplasm);GO:0005829(cytosol);GO:0007166(cell surface receptor signaling pathway);GO:0008440(inositol-1,4,5-trisphosphate 3-kinase activity);GO:00…	00562(Inositol phosphate metabolism);04020(Calcium signaling pathway);04070(Phosphatidylinositol signaling system)	2	85,336,	0,1417	-115	-114	11.2
chr1	180332595	180334095	1501	ENSMUSG00000038855	ENSMUST00000195043	retained_intron	Exon (ENSMUST00000070181/ENSMUSG00000038855, exon 2 of 8)	0	Itpkb	inositol 1,4,5-trisphosphate 3-kinase B [Source:MGI Symbol;Acc:MGI:109235]	GO:0000165(MAPK cascade);GO:0000166(nucleotide binding);GO:0000828(inositol hexakisphosphate kinase activity);GO:0001932(regulation of protein phosphorylation);GO:0002262(myeloid cell homeostasis);GO:0005524(ATP binding);GO:0005634(nucleus);GO:0005737(cytoplasm);GO:0005829(cytosol);GO:0007166(cell surface receptor signaling pathway);GO:0008440(inositol-1,4,5-trisphosphate 3-kinase activity);GO:00…	00562(Inositol phosphate metabolism);04020(Calcium signaling pathway);04070(Phosphatidylinositol signaling system)	1	1500,	0	-1480	-Inf	16.8
chr1	180336103	180336164	62	ENSMUSG00000038855	ENSMUST00000195043	retained_intron	Exon (ENSMUST00000195043/ENSMUSG00000038855, exon 1 of 1)	2237	Itpkb	inositol 1,4,5-trisphosphate 3-kinase B [Source:MGI Symbol;Acc:MGI:109235]	GO:0000165(MAPK cascade);GO:0000166(nucleotide binding);GO:0000828(inositol hexakisphosphate kinase activity);GO:0001932(regulation of protein phosphorylation);GO:0002262(myeloid cell homeostasis);GO:0005524(ATP binding);GO:0005634(nucleus);GO:0005737(cytoplasm);GO:0005829(cytosol);GO:0007166(cell surface receptor signaling pathway);GO:0008440(inositol-1,4,5-trisphosphate 3-kinase activity);GO:00…	00562(Inositol phosphate metabolism);04020(Calcium signaling pathway);04070(Phosphatidylinositol signaling system)	1	61,	0	-19.8	-18.7	2.21
chr1	180364847	180364998	152	ENSMUSG00000104388	ENSMUST00000193199	TEC	Exon (ENSMUST00000193199/ENSMUSG00000104388, exon 1 of 1)	7198	Gm37033	predicted gene, 37033 [Source:MGI Symbol;Acc:MGI:5610261]	NA	NA	1	151,	0	-5.4	-4.49	1.68
chr1	180689316	180690275	960	ENSMUSG00000058729	ENSMUST00000194847	retained_intron	3' UTR	8429	Lin9	lin-9 homolog (C. elegans) [Source:MGI Symbol;Acc:MGI:1919818]	GO:0005634(nucleus);GO:0005654(nucleoplasm);GO:0006351(transcription, DNA-templated);GO:0017053(transcriptional repressor complex)	04218(Cellular senescence)	1	959,	0	-24.4	-23.3	17
chr1	180734488	180736783	2296	ENSMUSG00000026499	ENSMUST00000192420	retained_intron	Exon (ENSMUST00000027780/ENSMUSG00000026499, exon 3 of 8)	4631	Acbd3	acyl-Coenzyme A binding domain containing 3 [Source:MGI Symbol;Acc:MGI:2181074]	GO:0000062(fatty-acyl-CoA binding);GO:0000139(Golgi membrane);GO:0005794(Golgi apparatus);GO:0034237(protein kinase A regulatory subunit binding)	NA	2	29,92,	0,2203	-6.01	-5.09	1.6
chr1	180745217	180752704	7488	ENSMUSG00000026499	ENSMUST00000192420	retained_intron	3' UTR	15360	Acbd3	acyl-Coenzyme A binding domain containing 3 [Source:MGI Symbol;Acc:MGI:2181074]	GO:0000062(fatty-acyl-CoA binding);GO:0000139(Golgi membrane);GO:0005794(Golgi apparatus);GO:0034237(protein kinase A regulatory subunit binding)	NA	3	40,285,546,	0,1576,6941	-255	-253	9.89
chr1	180862339	180866617	4279	ENSMUSG00000038806	ENSMUST00000194948	retained_intron	3' UTR	239	Sde2	SDE2 telomere maintenance homolog (S. pombe) [Source:MGI Symbol;Acc:MGI:2384788]	GO:0003677(DNA binding);GO:0003684(damaged DNA binding);GO:0005634(nucleus);GO:0005654(nucleoplasm);GO:0005794(Golgi apparatus);GO:0005829(cytosol);GO:0005886(plasma membrane);GO:0006260(DNA replication);GO:0007049(cell cycle);GO:0016485(protein processing);GO:0016567(protein ubiquitination);GO:0016607(nuclear speck);GO:0034644(cellular response to UV);GO:0051301(cell division);GO:0071156(regulat…	NA	2	502,546,	0,3732	-188	-186	21.6
chr1	180867394	180867515	122	ENSMUSG00000038806	ENSMUST00000194948	retained_intron	3' UTR	5294	Sde2	SDE2 telomere maintenance homolog (S. pombe) [Source:MGI Symbol;Acc:MGI:2384788]	GO:0003677(DNA binding);GO:0003684(damaged DNA binding);GO:0005634(nucleus);GO:0005654(nucleoplasm);GO:0005794(Golgi apparatus);GO:0005829(cytosol);GO:0005886(plasma membrane);GO:0006260(DNA replication);GO:0007049(cell cycle);GO:0016485(protein processing);GO:0016567(protein ubiquitination);GO:0016607(nuclear speck);GO:0034644(cellular response to UV);GO:0051301(cell division);GO:0071156(regulat…	NA	1	121,	0	-2.2	-1.4	1.4
chr1	180974273	180974453	181	ENSMUSG00000026519	ENSMUST00000161942	retained_intron	3' UTR	14206	Tmem63a	transmembrane protein 63a [Source:MGI Symbol;Acc:MGI:2384789]	GO:0003676(nucleic acid binding);GO:0005227(calcium activated cation channel activity);GO:0005764(lysosome);GO:0005765(lysosomal membrane);GO:0005886(plasma membrane);GO:0006811(ion transport);GO:0008381(mechanosensitive ion channel activity);GO:0016020(membrane);GO:0016021(integral component of membrane);GO:0034220(ion transmembrane transport);GO:0034451(centriolar satellite);GO:0043231(intracel…	NA	1	180,	0	-7.99	-7.03	1.53
chr1	181091128	181091518	391	ENSMUSG00000103178	ENSMUST00000195511	processed_pseudogene	Exon (ENSMUST00000195511/ENSMUSG00000103178, exon 1 of 1)	0	Fgfr3-ps	fibroblast growth factor receptor 3, pseudogene [Source:MGI Symbol;Acc:MGI:109607]	NA	NA	1	390,	0	-34	-32.8	7.07
chr1	181091845	181091906	62	ENSMUSG00000103178	ENSMUST00000195511	processed_pseudogene	Exon (ENSMUST00000195511/ENSMUSG00000103178, exon 1 of 1)	716	Fgfr3-ps	fibroblast growth factor receptor 3, pseudogene [Source:MGI Symbol;Acc:MGI:109607]	NA	NA	1	61,	0	-3.94	-3.07	1.57
chr1	181459713	181459804	92	ENSMUSG00000102276	ENSMUST00000192780	TEC	3' UTR	78535	2900069G24Rik	RIKEN cDNA 2900069G24 gene [Source:MGI Symbol;Acc:MGI:1920218]	NA	NA	1	91,	0	-1.99	-1.2	7.9
chr1	182131388	182131539	152	ENSMUSG00000026511	ENSMUST00000193005	retained_intron	3' UTR	689	Srp9	signal recognition particle 9 [Source:MGI Symbol;Acc:MGI:1350930]	GO:0003723(RNA binding);GO:0005737(cytoplasm);GO:0005786(signal recognition particle, endoplasmic reticulum targeting);GO:0006614(SRP-dependent cotranslational protein targeting to membrane);GO:0008312(7S RNA binding);GO:0045900(negative regulation of translational elongation);GO:0048500(signal recognition particle)	03060(Protein export)	1	151,	0	-5.26	-4.35	2.4
[truncated: 25,334 more rows]
