# Supplementary material for: N 6-Methyladenosine Methylomic Landscape of Lung Tissues in Murine Acute Allergic Asthma
Source: Front Immunol. 2021 Oct 19;12:740571. doi: 10.3389/fimmu.2021.740571 (PMC8560743; doi:10.3389/fimmu.2021.740571)
Supplement: Supplementary file 6 [file Table_6.xlsx]

## Sheet: Sheet1
Table S6. Distribution of peaks within mRNAs in the lung tissues of OVA group
seqnames	start	end	width	geneId	transcriptId	transcript_biotype	annotation	distance to TSS	geneName	Description	GO	KEGG	block count	block sizes	blockStarts	lg.p	lg.fdr	fold_enrchment
chr1	4891930	4893487	1558	ENSMUSG00000033813	ENSMUST00000165720	protein_coding	Exon (ENSMUST00000081551/ENSMUSG00000033813, exon 7 of 10)	33892	Tcea1	transcription elongation factor A (SII) 1 [Source:MGI Symbol;Acc:MGI:1196624]	GO:0003676(nucleic acid binding);GO:0003677(DNA binding);GO:0005515(protein binding);GO:0005634(nucleus);GO:0005654(nucleoplasm);GO:0005669(transcription factor TFIID complex);GO:0005730(nucleolus);GO:0006351(transcription, DNA-templated);GO:0006355(regulation of transcription, DNA-templated);GO:0008270(zinc ion binding);GO:0030218(erythrocyte differentiation);GO:0045893(positive regulation of tr…	NA	2	139,71,	0,1486	-75.3	-74	6.03
chr1	9546030	9546980	951	ENSMUSG00000061024	ENSMUST00000072079	protein_coding	3' UTR	622	Rrs1	ribosome biogenesis regulator 1 [Source:MGI Symbol;Acc:MGI:1929721]	GO:0000027(ribosomal large subunit assembly);GO:0000055(ribosomal large subunit export from nucleus);GO:0000447(endonucleolytic cleavage in ITS1 to separate SSU-rRNA from 5.8S rRNA and LSU-rRNA from tricistronic rRNA transcript (SSU-rRNA, 5.8S rRNA, LSU-rRNA));GO:0000794(condensed nuclear chromosome);GO:0001650(fibrillar center);GO:0002244(hematopoietic progenitor cell differentiation);GO:0005515…	NA	1	950,	0	-355	-Inf	48.6
chr1	9747647	9748423	777	ENSMUSG00000045210	ENSMUST00000057438	protein_coding	Exon (ENSMUST00000181821/ENSMUSG00000097893, exon 1 of 4)	0	Vcpip1	valosin containing protein (p97)/p47 complex interacting protein 1 [Source:MGI Symbol;Acc:MGI:1917925]	GO:0000278(mitotic cell cycle);GO:0004843(thiol-dependent ubiquitin-specific protease activity);GO:0005737(cytoplasm);GO:0006508(proteolysis);GO:0007030(Golgi organization);GO:0008233(peptidase activity);GO:0008234(cysteine-type peptidase activity);GO:0016320(endoplasmic reticulum membrane fusion);GO:0016567(protein ubiquitination);GO:0035871(protein K11-linked deubiquitination);GO:0036459(thiol-…	NA	1	776,	0	-51.6	-50.4	25.4
chr1	10038256	10038346	91	ENSMUSG00000056763	ENSMUST00000117415	protein_coding	5' UTR	0	Cspp1	centrosome and spindle pole associated protein 1 [Source:MGI Symbol;Acc:MGI:2681832]	GO:0000922(spindle pole);GO:0005515(protein binding);GO:0005737(cytoplasm);GO:0005813(centrosome);GO:0005815(microtubule organizing center);GO:0005819(spindle);GO:0005856(cytoskeleton);GO:0005874(microtubule);GO:0032467(positive regulation of cytokinesis);GO:0051781(positive regulation of cell division)	NA	1	90,	0	-2.12	-1.35	2.24
chr1	12840468	12842674	2207	ENSMUSG00000016918	ENSMUST00000185780	protein_coding	Exon (ENSMUST00000177608/ENSMUSG00000016918, exon 16 of 22)	-117	Sulf1	sulfatase 1 [Source:MGI Symbol;Acc:MGI:2138563]	GO:0001502(cartilage condensation);GO:0001822(kidney development);GO:0001937(negative regulation of endothelial cell proliferation);GO:0002063(chondrocyte development);GO:0003094(glomerular filtration);GO:0003824(catalytic activity);GO:0004065(arylsulfatase activity);GO:0005509(calcium ion binding);GO:0005539(glycosaminoglycan binding);GO:0005615(extracellular space);GO:0005783(endoplasmic reticu…	NA	3	29,66,26,	0,974,2180	-2.83	-2.03	1.71
chr1	12850915	12850976	62	ENSMUSG00000016918	ENSMUST00000185780	protein_coding	3' UTR	8124	Sulf1	sulfatase 1 [Source:MGI Symbol;Acc:MGI:2138563]	GO:0001502(cartilage condensation);GO:0001822(kidney development);GO:0001937(negative regulation of endothelial cell proliferation);GO:0002063(chondrocyte development);GO:0003094(glomerular filtration);GO:0003824(catalytic activity);GO:0004065(arylsulfatase activity);GO:0005509(calcium ion binding);GO:0005539(glycosaminoglycan binding);GO:0005615(extracellular space);GO:0005783(endoplasmic reticu…	NA	1	61,	0	-5.42	-4.54	2.43
chr1	12852473	12859934	7462	ENSMUSG00000016918	ENSMUST00000185780	protein_coding	3' UTR	9682	Sulf1	sulfatase 1 [Source:MGI Symbol;Acc:MGI:2138563]	GO:0001502(cartilage condensation);GO:0001822(kidney development);GO:0001937(negative regulation of endothelial cell proliferation);GO:0002063(chondrocyte development);GO:0003094(glomerular filtration);GO:0003824(catalytic activity);GO:0004065(arylsulfatase activity);GO:0005509(calcium ion binding);GO:0005539(glycosaminoglycan binding);GO:0005615(extracellular space);GO:0005783(endoplasmic reticu…	NA	2	16,1123,	0,6338	-468	-Inf	24
chr1	12860622	12860743	122	ENSMUSG00000016918	ENSMUST00000185780	protein_coding	3' UTR	17831	Sulf1	sulfatase 1 [Source:MGI Symbol;Acc:MGI:2138563]	GO:0001502(cartilage condensation);GO:0001822(kidney development);GO:0001937(negative regulation of endothelial cell proliferation);GO:0002063(chondrocyte development);GO:0003094(glomerular filtration);GO:0003824(catalytic activity);GO:0004065(arylsulfatase activity);GO:0005509(calcium ion binding);GO:0005539(glycosaminoglycan binding);GO:0005615(extracellular space);GO:0005783(endoplasmic reticu…	NA	1	121,	0	-12.8	-11.8	4.08
chr1	14755835	14756076	242	ENSMUSG00000025930	ENSMUST00000027062	protein_coding	Exon (ENSMUST00000067599/ENSMUSG00000054493, exon 1 of 1)	0	Msc	musculin [Source:MGI Symbol;Acc:MGI:1333884]	GO:0000122(negative regulation of transcription by RNA polymerase II);GO:0000977(RNA polymerase II regulatory region sequence-specific DNA binding);GO:0000978(RNA polymerase II cis-regulatory region sequence-specific DNA binding);GO:0000981(DNA-binding transcription factor activity, RNA polymerase II-specific);GO:0001227(DNA-binding transcription repressor activity, RNA polymerase II-specific);GO…	NA	1	241,	0	-6.13	-5.24	8.73
chr1	15312551	15312701	151	ENSMUSG00000092083	ENSMUST00000170146	protein_coding	Exon (ENSMUST00000175681/ENSMUSG00000092083, exon 2 of 3)	99	Kcnb2	potassium voltage gated channel, Shab-related subfamily, member 2 [Source:MGI Symbol;Acc:MGI:99632]	GO:0005216(ion channel activity);GO:0005244(voltage-gated ion channel activity);GO:0005249(voltage-gated potassium channel activity);GO:0005251(delayed rectifier potassium channel activity);GO:0005267(potassium channel activity);GO:0005515(protein binding);GO:0005886(plasma membrane);GO:0006811(ion transport);GO:0006813(potassium ion transport);GO:0008076(voltage-gated potassium channel complex);…	NA	1	150,	0	-3.35	-2.53	12.3
chr1	16105803	16106013	211	ENSMUSG00000025921	ENSMUST00000027053	protein_coding	5' UTR	29	Rdh10	retinol dehydrogenase 10 (all-trans) [Source:MGI Symbol;Acc:MGI:1924238]	GO:0001656(metanephros development);GO:0001701(in utero embryonic development);GO:0002138(retinoic acid biosynthetic process);GO:0004745(retinol dehydrogenase activity);GO:0005737(cytoplasm);GO:0005783(endoplasmic reticulum);GO:0005789(endoplasmic reticulum membrane);GO:0005811(lipid droplet);GO:0007601(visual perception);GO:0008406(gonad development);GO:0009887(animal organ morphogenesis);GO:001…	00830(Retinol metabolism)	1	210,	0	-10.5	-9.54	33.9
chr1	17601900	17602795	896	ENSMUSG00000067780	ENSMUST00000088476	protein_coding	5' UTR	0	Pi15	peptidase inhibitor 15 [Source:MGI Symbol;Acc:MGI:1934659]	GO:0005576(extracellular region)	NA	2	142,219,	0,676	-13.9	-12.9	3.59
chr1	23845292	23845443	152	ENSMUSG00000026156	ENSMUST00000140583	protein_coding	3' UTR	83281	B3gat2	beta-1,3-glucuronyltransferase 2 (glucuronosyltransferase S) [Source:MGI Symbol;Acc:MGI:2389490]	GO:0000139(Golgi membrane);GO:0005794(Golgi apparatus);GO:0005975(carbohydrate metabolic process);GO:0006486(protein glycosylation);GO:0015018(galactosylgalactosylxylosylprotein 3-beta-glucuronosyltransferase activity);GO:0016020(membrane);GO:0016021(integral component of membrane);GO:0016051(carbohydrate biosynthetic process);GO:0016740(transferase activity);GO:0046872(metal ion binding);GO:0050…	00515(Mannose type O-glycan biosynthesis)	1	151,	0	-2.89	-2.09	2.05
chr1	23848228	23848529	302	ENSMUSG00000026156	ENSMUST00000140583	protein_coding	3' UTR	86217	B3gat2	beta-1,3-glucuronyltransferase 2 (glucuronosyltransferase S) [Source:MGI Symbol;Acc:MGI:2389490]	GO:0000139(Golgi membrane);GO:0005794(Golgi apparatus);GO:0005975(carbohydrate metabolic process);GO:0006486(protein glycosylation);GO:0015018(galactosylgalactosylxylosylprotein 3-beta-glucuronosyltransferase activity);GO:0016020(membrane);GO:0016021(integral component of membrane);GO:0016051(carbohydrate biosynthetic process);GO:0016740(transferase activity);GO:0046872(metal ion binding);GO:0050…	00515(Mannose type O-glycan biosynthesis)	1	301,	0	-57.4	-56.2	2.51
chr1	24762358	24762947	590	ENSMUSG00000073725	ENSMUST00000190195	protein_coding	3' UTR	17485	Lmbrd1	LMBR1 domain containing 1 [Source:MGI Symbol;Acc:MGI:1915671]	GO:0005158(insulin receptor binding);GO:0005764(lysosome);GO:0005765(lysosomal membrane);GO:0005886(plasma membrane);GO:0016020(membrane);GO:0016021(integral component of membrane);GO:0031419(cobalamin binding);GO:0045334(clathrin-coated endocytic vesicle)	04977(Vitamin digestion and absorption)	2	35,325,	0,264	-75	-73.7	4.57
chr1	31204456	31204546	91	ENSMUSG00000050217	ENSMUST00000161773	protein_coding	3' UTR	14986	Lgsn	lengsin, lens protein with glutamine synthetase domain [Source:MGI Symbol;Acc:MGI:2672844]	GO:0003824(catalytic activity);GO:0004356(glutamate-ammonia ligase activity);GO:0005515(protein binding);GO:0005737(cytoplasm);GO:0005886(plasma membrane);GO:0006542(glutamine biosynthetic process);GO:0006807(nitrogen compound metabolic process);GO:0016020(membrane)	NA	1	90,	0	-2.7	-1.91	10.3
chr1	34121343	34121464	122	ENSMUSG00000026131	ENSMUST00000183006	protein_coding	5' UTR	93	Dst	dystonin [Source:MGI Symbol;Acc:MGI:104627]	GO:0003779(actin binding);GO:0005198(structural molecule activity);GO:0005509(calcium ion binding);GO:0005515(protein binding);GO:0005634(nucleus);GO:0005635(nuclear envelope);GO:0005737(cytoplasm);GO:0005783(endoplasmic reticulum);GO:0005789(endoplasmic reticulum membrane);GO:0005856(cytoskeleton);GO:0005874(microtubule);GO:0005882(intermediate filament);GO:0005886(plasma membrane);GO:0005925(fo…	NA	1	121,	0	-1.96	-1.2	1.65
chr1	34122003	34122274	272	ENSMUSG00000026131	ENSMUST00000183006	protein_coding	Exon (ENSMUST00000183006/ENSMUSG00000026131, exon 1 of 5)	753	Dst	dystonin [Source:MGI Symbol;Acc:MGI:104627]	GO:0003779(actin binding);GO:0005198(structural molecule activity);GO:0005509(calcium ion binding);GO:0005515(protein binding);GO:0005634(nucleus);GO:0005635(nuclear envelope);GO:0005737(cytoplasm);GO:0005783(endoplasmic reticulum);GO:0005789(endoplasmic reticulum membrane);GO:0005856(cytoskeleton);GO:0005874(microtubule);GO:0005882(intermediate filament);GO:0005886(plasma membrane);GO:0005925(fo…	NA	1	271,	0	-35.2	-34.1	2.95
chr1	34225596	34225867	272	ENSMUSG00000026131	ENSMUST00000194192	protein_coding	Exon (ENSMUST00000183034/ENSMUSG00000026131, exon 59 of 103)	-10729	Dst	dystonin [Source:MGI Symbol;Acc:MGI:104627]	GO:0003779(actin binding);GO:0005198(structural molecule activity);GO:0005509(calcium ion binding);GO:0005515(protein binding);GO:0005634(nucleus);GO:0005635(nuclear envelope);GO:0005737(cytoplasm);GO:0005783(endoplasmic reticulum);GO:0005789(endoplasmic reticulum membrane);GO:0005856(cytoskeleton);GO:0005874(microtubule);GO:0005882(intermediate filament);GO:0005886(plasma membrane);GO:0005925(fo…	NA	1	271,	0	-13.6	-12.6	1.77
chr1	34225956	34229166	3211	ENSMUSG00000026131	ENSMUST00000194192	protein_coding	Exon (ENSMUST00000183034/ENSMUSG00000026131, exon 59 of 103)	-7430	Dst	dystonin [Source:MGI Symbol;Acc:MGI:104627]	GO:0003779(actin binding);GO:0005198(structural molecule activity);GO:0005509(calcium ion binding);GO:0005515(protein binding);GO:0005634(nucleus);GO:0005635(nuclear envelope);GO:0005737(cytoplasm);GO:0005783(endoplasmic reticulum);GO:0005789(endoplasmic reticulum membrane);GO:0005856(cytoskeleton);GO:0005874(microtubule);GO:0005882(intermediate filament);GO:0005886(plasma membrane);GO:0005925(fo…	NA	2	48,1392,	0,1818	-33.4	-32.2	4.06
chr1	34236724	34238224	1501	ENSMUSG00000026131	ENSMUST00000194192	protein_coding	5' UTR	128	Dst	dystonin [Source:MGI Symbol;Acc:MGI:104627]	GO:0003779(actin binding);GO:0005198(structural molecule activity);GO:0005509(calcium ion binding);GO:0005515(protein binding);GO:0005634(nucleus);GO:0005635(nuclear envelope);GO:0005737(cytoplasm);GO:0005783(endoplasmic reticulum);GO:0005789(endoplasmic reticulum membrane);GO:0005856(cytoskeleton);GO:0005874(microtubule);GO:0005882(intermediate filament);GO:0005886(plasma membrane);GO:0005925(fo…	NA	1	1500,	0	-470	-Inf	8.69
chr1	34238493	34238854	362	ENSMUSG00000026131	ENSMUST00000194192	protein_coding	Exon (ENSMUST00000194192/ENSMUSG00000026131, exon 1 of 23)	1897	Dst	dystonin [Source:MGI Symbol;Acc:MGI:104627]	GO:0003779(actin binding);GO:0005198(structural molecule activity);GO:0005509(calcium ion binding);GO:0005515(protein binding);GO:0005634(nucleus);GO:0005635(nuclear envelope);GO:0005737(cytoplasm);GO:0005783(endoplasmic reticulum);GO:0005789(endoplasmic reticulum membrane);GO:0005856(cytoskeleton);GO:0005874(microtubule);GO:0005882(intermediate filament);GO:0005886(plasma membrane);GO:0005925(fo…	NA	1	361,	0	-104	-103	4.32
chr1	34251922	34253006	1085	ENSMUSG00000026131	ENSMUST00000182018	protein_coding	Exon (ENSMUST00000183034/ENSMUSG00000026131, exon 67 of 103)	-4830	Dst	dystonin [Source:MGI Symbol;Acc:MGI:104627]	GO:0003779(actin binding);GO:0005198(structural molecule activity);GO:0005509(calcium ion binding);GO:0005515(protein binding);GO:0005634(nucleus);GO:0005635(nuclear envelope);GO:0005737(cytoplasm);GO:0005783(endoplasmic reticulum);GO:0005789(endoplasmic reticulum membrane);GO:0005856(cytoskeleton);GO:0005874(microtubule);GO:0005882(intermediate filament);GO:0005886(plasma membrane);GO:0005925(fo…	NA	2	15,196,	0,888	-19.9	-18.9	2.56
chr1	34307671	34308061	391	ENSMUSG00000026131	ENSMUST00000182507	protein_coding	3' UTR	13225	Dst	dystonin [Source:MGI Symbol;Acc:MGI:104627]	GO:0003779(actin binding);GO:0005198(structural molecule activity);GO:0005509(calcium ion binding);GO:0005515(protein binding);GO:0005634(nucleus);GO:0005635(nuclear envelope);GO:0005737(cytoplasm);GO:0005783(endoplasmic reticulum);GO:0005789(endoplasmic reticulum membrane);GO:0005856(cytoskeleton);GO:0005874(microtubule);GO:0005882(intermediate filament);GO:0005886(plasma membrane);GO:0005925(fo…	NA	1	390,	0	-73.9	-72.6	5.05
chr1	34722108	34722408	301	ENSMUSG00000037509	ENSMUST00000162599	protein_coding	Exon (ENSMUST00000159747/ENSMUSG00000037509, exon 2 of 14)	-9707	Arhgef4	Rho guanine nucleotide exchange factor (GEF) 4 [Source:MGI Symbol;Acc:MGI:2442507]	GO:0005085(guanyl-nucleotide exchange factor activity);GO:0005515(protein binding);GO:0005737(cytoplasm);GO:0019904(protein domain specific binding);GO:0030032(lamellipodium assembly);GO:0030676(Rac guanyl-nucleotide exchange factor activity);GO:0035556(intracellular signal transduction);GO:0046847(filopodium assembly)	04810(Regulation of actin cytoskeleton)	1	300,	0	-4.43	-3.58	4.93
chr1	34723666	34724116	451	ENSMUSG00000037509	ENSMUST00000162599	protein_coding	Exon (ENSMUST00000159747/ENSMUSG00000037509, exon 2 of 14)	-7999	Arhgef4	Rho guanine nucleotide exchange factor (GEF) 4 [Source:MGI Symbol;Acc:MGI:2442507]	GO:0005085(guanyl-nucleotide exchange factor activity);GO:0005515(protein binding);GO:0005737(cytoplasm);GO:0019904(protein domain specific binding);GO:0030032(lamellipodium assembly);GO:0030676(Rac guanyl-nucleotide exchange factor activity);GO:0035556(intracellular signal transduction);GO:0046847(filopodium assembly)	04810(Regulation of actin cytoskeleton)	1	450,	0	-6.2	-5.31	21
chr1	34724925	34725016	92	ENSMUSG00000037509	ENSMUST00000162599	protein_coding	Exon (ENSMUST00000159747/ENSMUSG00000037509, exon 2 of 14)	-7099	Arhgef4	Rho guanine nucleotide exchange factor (GEF) 4 [Source:MGI Symbol;Acc:MGI:2442507]	GO:0005085(guanyl-nucleotide exchange factor activity);GO:0005515(protein binding);GO:0005737(cytoplasm);GO:0019904(protein domain specific binding);GO:0030032(lamellipodium assembly);GO:0030676(Rac guanyl-nucleotide exchange factor activity);GO:0035556(intracellular signal transduction);GO:0046847(filopodium assembly)	04810(Regulation of actin cytoskeleton)	1	91,	0	-3.19	-2.38	11.8
chr1	34808995	34809146	152	ENSMUSG00000118272	ENSMUST00000211073	protein_coding	Exon (ENSMUST00000162760/ENSMUSG00000037509, exon 5 of 5)	7201	Arhgef4	Rho guanine nucleotide exchange factor (GEF) 4 [Source:MGI Symbol;Acc:MGI:2442507]	GO:0016020(membrane);GO:0016021(integral component of membrane)	NA	1	151,	0	-4.19	-3.34	4.31
chr1	36307732	36307913	182	ENSMUSG00000037447	ENSMUST00000126413	protein_coding	5' UTR	0	Arid5a	AT rich interactive domain 5A (MRF1-like) [Source:MGI Symbol;Acc:MGI:2443039]	GO:0000122(negative regulation of transcription by RNA polymerase II);GO:0000976(transcription regulatory region sequence-specific DNA binding);GO:0002062(chondrocyte differentiation);GO:0002376(immune system process);GO:0003677(DNA binding);GO:0003682(chromatin binding);GO:0003714(transcription corepressor activity);GO:0003723(RNA binding);GO:0005515(protein binding);GO:0005634(nucleus);GO:00056…	NA	1	181,	0	-15.3	-14.3	4.25
chr1	36511866	36512227	362	ENSMUSG00000001138	ENSMUST00000001166	protein_coding	5' UTR	0	Cnnm3	cyclin M3 [Source:MGI Symbol;Acc:MGI:2151055]	GO:0005886(plasma membrane);GO:0006811(ion transport);GO:0016020(membrane);GO:0016021(integral component of membrane);GO:0022857(transmembrane transporter activity);GO:0055085(transmembrane transport)	NA	1	361,	0	-59.9	-58.7	51.3
chr1	37408221	37408312	92	ENSMUSG00000026111	ENSMUST00000114925	protein_coding	3' UTR	-21827	Unc50	unc-50 homolog [Source:MGI Symbol;Acc:MGI:1914637]	GO:0000139(Golgi membrane);GO:0003723(RNA binding);GO:0005634(nucleus);GO:0005637(nuclear inner membrane);GO:0005794(Golgi apparatus);GO:0007166(cell surface receptor signaling pathway);GO:0015031(protein transport);GO:0016020(membrane);GO:0016021(integral component of membrane);GO:0030173(integral component of Golgi membrane)	NA	1	91,	0	-4.95	-4.09	1.99
chr1	37410555	37410676	122	ENSMUSG00000026111	ENSMUST00000114925	protein_coding	3' UTR	-19463	Unc50	unc-50 homolog [Source:MGI Symbol;Acc:MGI:1914637]	GO:0000139(Golgi membrane);GO:0003723(RNA binding);GO:0005634(nucleus);GO:0005637(nuclear inner membrane);GO:0005794(Golgi apparatus);GO:0007166(cell surface receptor signaling pathway);GO:0015031(protein transport);GO:0016020(membrane);GO:0016021(integral component of membrane);GO:0030173(integral component of Golgi membrane)	NA	1	121,	0	-7.23	-6.32	3.7
chr1	37430168	37430318	151	ENSMUSG00000026111	ENSMUST00000027285	protein_coding	5' UTR	0	Unc50	unc-50 homolog [Source:MGI Symbol;Acc:MGI:1914637]	GO:0000139(Golgi membrane);GO:0003723(RNA binding);GO:0005634(nucleus);GO:0005637(nuclear inner membrane);GO:0005794(Golgi apparatus);GO:0007166(cell surface receptor signaling pathway);GO:0015031(protein transport);GO:0016020(membrane);GO:0016021(integral component of membrane);GO:0030173(integral component of Golgi membrane)	NA	1	150,	0	-5.67	-4.79	3.49
chr1	37875484	37875604	121	ENSMUSG00000037216	ENSMUST00000144440	protein_coding	Exon (ENSMUST00000041621/ENSMUSG00000037216, exon 2 of 2)	2922	Lipt1	lipoyltransferase 1 [Source:MGI Symbol;Acc:MGI:3645211]	GO:0005739(mitochondrion);GO:0006464(cellular protein modification process);GO:0009249(protein lipoylation);GO:0016740(transferase activity);GO:0016746(transferase activity, transferring acyl groups)	00785(Lipoic acid metabolism)	1	120,	0	-2.72	-1.92	1.93
chr1	37875663	37876139	477	ENSMUSG00000037216	ENSMUST00000144440	protein_coding	3' UTR	3101	Lipt1	lipoyltransferase 1 [Source:MGI Symbol;Acc:MGI:3645211]	GO:0005739(mitochondrion);GO:0006464(cellular protein modification process);GO:0009249(protein lipoylation);GO:0016740(transferase activity);GO:0016746(transferase activity, transferring acyl groups)	00785(Lipoic acid metabolism)	1	476,	0	-10.9	-9.98	7.41
chr1	39545120	39545330	211	ENSMUSG00000003135	ENSMUST00000195567	protein_coding	3' UTR	5086	Cnot11	CCR4-NOT transcription complex, subunit 11 [Source:MGI Symbol;Acc:MGI:106580]	GO:0003674(molecular_function);GO:0005634(nucleus);GO:0005737(cytoplasm);GO:0006417(regulation of translation);GO:0008150(biological_process);GO:0030014(CCR4-NOT complex);GO:0031047(gene silencing by RNA)	NA	1	210,	0	-14	-13	3.39
chr1	39546498	39546799	302	ENSMUSG00000003135	ENSMUST00000195567	protein_coding	3' UTR	6464	Cnot11	CCR4-NOT transcription complex, subunit 11 [Source:MGI Symbol;Acc:MGI:106580]	GO:0003674(molecular_function);GO:0005634(nucleus);GO:0005737(cytoplasm);GO:0006417(regulation of translation);GO:0008150(biological_process);GO:0030014(CCR4-NOT complex);GO:0031047(gene silencing by RNA)	NA	1	301,	0	-29.5	-28.3	6.29
chr1	40461848	40462388	541	ENSMUSG00000026070	ENSMUST00000167723	protein_coding	3' UTR	-3164	Il18r1	interleukin 18 receptor 1 [Source:MGI Symbol;Acc:MGI:105383]	GO:0005515(protein binding);GO:0006954(inflammatory response);GO:0007165(signal transduction);GO:0016020(membrane);GO:0016021(integral component of membrane);GO:0016787(hydrolase activity);GO:0030101(natural killer cell activation);GO:0032729(positive regulation of interferon-gamma production);GO:0035655(interleukin-18-mediated signaling pathway);GO:0042007(interleukin-18 binding);GO:0042008(inte…	04060(Cytokine-cytokine receptor interaction);04668(TNF signaling pathway);05321(Inflammatory bowel disease (IBD))	1	540,	0	-123	-121	12.3
chr1	40462717	40462778	62	ENSMUSG00000026070	ENSMUST00000167723	protein_coding	3' UTR	-2774	Il18r1	interleukin 18 receptor 1 [Source:MGI Symbol;Acc:MGI:105383]	GO:0005515(protein binding);GO:0006954(inflammatory response);GO:0007165(signal transduction);GO:0016020(membrane);GO:0016021(integral component of membrane);GO:0016787(hydrolase activity);GO:0030101(natural killer cell activation);GO:0032729(positive regulation of interferon-gamma production);GO:0035655(interleukin-18-mediated signaling pathway);GO:0042007(interleukin-18 binding);GO:0042008(inte…	04060(Cytokine-cytokine receptor interaction);04668(TNF signaling pathway);05321(Inflammatory bowel disease (IBD))	1	61,	0	-3.7	-2.87	2.31
chr1	40463736	40463976	241	ENSMUSG00000026070	ENSMUST00000167723	protein_coding	3' UTR	-1576	Il18r1	interleukin 18 receptor 1 [Source:MGI Symbol;Acc:MGI:105383]	GO:0005515(protein binding);GO:0006954(inflammatory response);GO:0007165(signal transduction);GO:0016020(membrane);GO:0016021(integral component of membrane);GO:0016787(hydrolase activity);GO:0030101(natural killer cell activation);GO:0032729(positive regulation of interferon-gamma production);GO:0035655(interleukin-18-mediated signaling pathway);GO:0042007(interleukin-18 binding);GO:0042008(inte…	04060(Cytokine-cytokine receptor interaction);04668(TNF signaling pathway);05321(Inflammatory bowel disease (IBD))	1	240,	0	-37.5	-36.3	3.65
chr1	40464395	40464965	571	ENSMUSG00000026070	ENSMUST00000167723	protein_coding	3' UTR	-587	Il18r1	interleukin 18 receptor 1 [Source:MGI Symbol;Acc:MGI:105383]	GO:0005515(protein binding);GO:0006954(inflammatory response);GO:0007165(signal transduction);GO:0016020(membrane);GO:0016021(integral component of membrane);GO:0016787(hydrolase activity);GO:0030101(natural killer cell activation);GO:0032729(positive regulation of interferon-gamma production);GO:0035655(interleukin-18-mediated signaling pathway);GO:0042007(interleukin-18 binding);GO:0042008(inte…	04060(Cytokine-cytokine receptor interaction);04668(TNF signaling pathway);05321(Inflammatory bowel disease (IBD))	1	570,	0	-144	-143	6.33
chr1	40495821	40500854	5034	ENSMUSG00000026068	ENSMUST00000027237	protein_coding	3' UTR	-14508	Il18rap	interleukin 18 receptor accessory protein [Source:MGI Symbol;Acc:MGI:1338888]	GO:0004908(interleukin-1 receptor activity);GO:0005515(protein binding);GO:0005886(plasma membrane);GO:0006954(inflammatory response);GO:0007165(signal transduction);GO:0008283(cell population proliferation);GO:0016020(membrane);GO:0016021(integral component of membrane);GO:0016787(hydrolase activity);GO:0032609(interferon-gamma production);GO:0032635(interleukin-6 production);GO:0035655(interleu…	04060(Cytokine-cytokine receptor interaction);05321(Inflammatory bowel disease (IBD))	2	86,2517,	0,2516	-421	-Inf	10.3
chr1	43111035	43113235	2201	ENSMUSG00000010290	ENSMUST00000010434	protein_coding	Exon (ENSMUST00000010434/ENSMUSG00000010290, exon 3 of 4)	12325	AI597479	expressed sequence AI597479 [Source:MGI Symbol;Acc:MGI:2138299]	GO:0003674(molecular_function);GO:0008150(biological_process);GO:0048598(embryonic morphogenesis);GO:0072669(tRNA-splicing ligase complex)	NA	2	338,50,	0,2150	-30.9	-29.7	3.73
chr1	44119016	44119285	270	ENSMUSG00000041684	ENSMUST00000035991	protein_coding	5' UTR	0	Bivm	basic, immunoglobulin-like variable motif containing [Source:MGI Symbol;Acc:MGI:2179809]	GO:0005634(nucleus);GO:0005737(cytoplasm)	NA	1	269,	0	-7.73	-6.81	4.16
chr1	44126396	44126754	359	ENSMUSG00000041684	ENSMUST00000129068	protein_coding	Exon (ENSMUST00000155917/ENSMUSG00000041684, exon 3 of 3)	6417	Bivm	basic, immunoglobulin-like variable motif containing [Source:MGI Symbol;Acc:MGI:2179809]	GO:0005634(nucleus);GO:0005737(cytoplasm)	NA	1	358,	0	-32.2	-31.1	3.35
chr1	46530544	46533012	2469	ENSMUSG00000101337	ENSMUST00000178395	protein_coding	Exon (ENSMUST00000189749/ENSMUSG00000101337, exon 17 of 65)	-75949	Dnah7c	dynein, axonemal, heavy chain 7C [Source:MGI Symbol;Acc:MGI:3639762]	GO:0000166(nucleotide binding);GO:0003341(cilium movement);GO:0003774(motor activity);GO:0003777(microtubule motor activity);GO:0005509(calcium ion binding);GO:0005524(ATP binding);GO:0005737(cytoplasm);GO:0005829(cytosol);GO:0005856(cytoskeleton);GO:0005858(axonemal dynein complex);GO:0005874(microtubule);GO:0005929(cilium);GO:0007018(microtubule-based movement);GO:0008569(ATP-dependent microtub…	05016(Huntington disease)	2	101,439,	0,2029	-23.1	-22	6.4
chr1	51300803	51302241	1439	ENSMUSG00000045954	ENSMUST00000051572	protein_coding	3' UTR	11677	Cavin2	caveolae associated 2 [Source:MGI Symbol;Acc:MGI:99513]	GO:0001786(phosphatidylserine binding);GO:0005080(protein kinase C binding);GO:0005515(protein binding);GO:0005654(nucleoplasm);GO:0005737(cytoplasm);GO:0005829(cytosol);GO:0005886(plasma membrane);GO:0005901(caveola);GO:0008289(lipid binding);GO:0016020(membrane);GO:0045121(membrane raft);GO:0045944(positive regulation of transcription by RNA polymerase II);GO:0097320(plasma membrane tubulation)	NA	1	1438,	0	-6510	-Inf	18.3
chr1	51302570	51302870	301	ENSMUSG00000045954	ENSMUST00000051572	protein_coding	3' UTR	13444	Cavin2	caveolae associated 2 [Source:MGI Symbol;Acc:MGI:99513]	GO:0001786(phosphatidylserine binding);GO:0005080(protein kinase C binding);GO:0005515(protein binding);GO:0005654(nucleoplasm);GO:0005737(cytoplasm);GO:0005829(cytosol);GO:0005886(plasma membrane);GO:0005901(caveola);GO:0008289(lipid binding);GO:0016020(membrane);GO:0045121(membrane raft);GO:0045944(positive regulation of transcription by RNA polymerase II);GO:0097320(plasma membrane tubulation)	NA	1	300,	0	-40.9	-39.7	1.99
chr1	55226280	55228564	2285	ENSMUSG00000025978	ENSMUST00000027121	protein_coding	Exon (ENSMUST00000181563/ENSMUSG00000097649, exon 1 of 3)	0	Rftn2	raftlin family member 2 [Source:MGI Symbol;Acc:MGI:1921263]	GO:0003674(molecular_function);GO:0005886(plasma membrane);GO:0016020(membrane);GO:0033227(dsRNA transport);GO:0043330(response to exogenous dsRNA)	NA	2	470,69,	0,2215	-87.7	-86.4	11.2
chr1	55237925	55239244	1320	ENSMUSG00000046994	ENSMUST00000061334	protein_coding	3' UTR	748	Mars2	methionine-tRNA synthetase 2 (mitochondrial) [Source:MGI Symbol;Acc:MGI:2444136]	GO:0000166(nucleotide binding);GO:0004812(aminoacyl-tRNA ligase activity);GO:0004825(methionine-tRNA ligase activity);GO:0005524(ATP binding);GO:0005739(mitochondrion);GO:0005759(mitochondrial matrix);GO:0006412(translation);GO:0006418(tRNA aminoacylation for protein translation);GO:0006431(methionyl-tRNA aminoacylation);GO:0016874(ligase activity)	00450(Selenocompound metabolism);00970(Aminoacyl-tRNA biosynthesis)	1	1319,	0	-443	-Inf	29.5
chr1	56971770	56972511	742	ENSMUSG00000038331	ENSMUST00000042857	protein_coding	Exon (ENSMUST00000135238/ENSMUSG00000087022, exon 1 of 2)	0	Satb2	special AT-rich sequence binding protein 2 [Source:MGI Symbol;Acc:MGI:2679336]	GO:0000118(histone deacetylase complex);GO:0000122(negative regulation of transcription by RNA polymerase II);GO:0000790(nuclear chromatin);GO:0000977(RNA polymerase II regulatory region sequence-specific DNA binding);GO:0000978(RNA polymerase II cis-regulatory region sequence-specific DNA binding);GO:0001227(DNA-binding transcription repressor activity, RNA polymerase II-specific);GO:0001228(DNA…	NA	2	1,180,	0,561	-3.35	-2.53	12.3
chr1	58118694	58118994	301	ENSMUSG00000064294	ENSMUST00000162011	protein_coding	Exon (ENSMUST00000040999/ENSMUSG00000064294, exon 3 of 35)	5508	Aox3	aldehyde oxidase 3 [Source:MGI Symbol;Acc:MGI:1918974]	GO:0004031(aldehyde oxidase activity);GO:0004854(xanthine dehydrogenase activity);GO:0005506(iron ion binding);GO:0005737(cytoplasm);GO:0005829(cytosol);GO:0009055(electron transfer activity);GO:0009115(xanthine catabolic process);GO:0016020(membrane);GO:0016021(integral component of membrane);GO:0016491(oxidoreductase activity);GO:0017144(drug metabolic process);GO:0022900(electron transport cha…	00280(Valine, leucine and isoleucine degradation);00350(Tyrosine metabolism);00380(Tryptophan metabolism);00750(Vitamin B6 metabolism);00760(Nicotinate and nicotinamide metabolism);00830(Retinol metabolism);00982(Drug metabolism - cytochrome P450);04630(Jak-STAT signaling pathway)	1	300,	0	-166	-164	7.12
chr1	58711567	58713329	1763	ENSMUSG00000026031	ENSMUST00000114309	protein_coding	5' UTR	0	Cflar	CASP8 and FADD-like apoptosis regulator [Source:MGI Symbol;Acc:MGI:1336166]	GO:0001666(response to hypoxia);GO:0002020(protease binding);GO:0004197(cysteine-type endopeptidase activity);GO:0005123(death receptor binding);GO:0005515(protein binding);GO:0005737(cytoplasm);GO:0006508(proteolysis);GO:0006915(apoptotic process);GO:0006919(activation of cysteine-type endopeptidase activity involved in apoptotic process);GO:0007519(skeletal muscle tissue development);GO:0008047…	04064(NF-kappa B signaling pathway);04140(Autophagy - animal);04210(Apoptosis);04217(Necroptosis);04668(TNF signaling pathway);05142(Chagas disease (American trypanosomiasis));05160(Hepatitis C)	2	25,36,	0,1726	-2.7	-1.91	1.54
chr1	58833756	58846668	12913	ENSMUSG00000026029	ENSMUST00000190213	protein_coding	Exon (ENSMUST00000027189/ENSMUSG00000026029, exon 7 of 9)	31103	Casp8	caspase 8 [Source:MGI Symbol;Acc:MGI:1261423]	GO:0001525(angiogenesis);GO:0001841(neural tube formation);GO:0004175(endopeptidase activity);GO:0004197(cysteine-type endopeptidase activity);GO:0005123(death receptor binding);GO:0005164(tumor necrosis factor receptor binding);GO:0005515(protein binding);GO:0005634(nucleus);GO:0005654(nucleoplasm);GO:0005737(cytoplasm);GO:0005739(mitochondrion);GO:0005829(cytosol);GO:0005886(plasma membrane);GO…	01524(Platinum drug resistance);04115(p53 signaling pathway);04210(Apoptosis);04215(Apoptosis - multiple species);04217(Necroptosis);04620(Toll-like receptor signaling pathway);04621(NOD-like receptor signaling pathway);04622(RIG-I-like receptor signaling pathway);04625(C-type lectin receptor signaling pathway);04657(IL-17 signaling pathway);04668(TNF signaling pathway);04932(Non-alcoholic fatty …	3	18,502,47,	0,10587,12865	-104	-102	4.13
chr1	58800402	58800551	150	ENSMUSG00000026029	ENSMUST00000165549	protein_coding	Exon (ENSMUST00000194726/ENSMUSG00000102719, exon 1 of 1)	-1951	Casp8	caspase 8 [Source:MGI Symbol;Acc:MGI:1261423]	GO:0001525(angiogenesis);GO:0001841(neural tube formation);GO:0004175(endopeptidase activity);GO:0004197(cysteine-type endopeptidase activity);GO:0005123(death receptor binding);GO:0005164(tumor necrosis factor receptor binding);GO:0005515(protein binding);GO:0005634(nucleus);GO:0005654(nucleoplasm);GO:0005737(cytoplasm);GO:0005739(mitochondrion);GO:0005829(cytosol);GO:0005886(plasma membrane);GO…	01524(Platinum drug resistance);04115(p53 signaling pathway);04210(Apoptosis);04215(Apoptosis - multiple species);04217(Necroptosis);04620(Toll-like receptor signaling pathway);04621(NOD-like receptor signaling pathway);04622(RIG-I-like receptor signaling pathway);04625(C-type lectin receptor signaling pathway);04657(IL-17 signaling pathway);04668(TNF signaling pathway);04932(Non-alcoholic fatty …	1	149,	0	-4.75	-3.89	1.91
chr1	59120072	59120252	181	ENSMUSG00000038079	ENSMUST00000094917	protein_coding	Exon (ENSMUST00000180570/ENSMUSG00000097573, exon 1 of 1)	0	Tmem237	transmembrane protein 237 [Source:MGI Symbol;Acc:MGI:2138365]	GO:0005515(protein binding);GO:0005929(cilium);GO:0016020(membrane);GO:0016021(integral component of membrane);GO:0030030(cell projection organization);GO:0030111(regulation of Wnt signaling pathway);GO:0032391(photoreceptor connecting cilium);GO:0035869(ciliary transition zone);GO:0042995(cell projection);GO:0060271(cilium assembly);GO:0120199(cone photoreceptor outer segment);GO:0120200(rod pho…	NA	1	180,	0	-3.79	-2.96	4.02
chr1	59482423	59483020	598	ENSMUSG00000041075	ENSMUST00000114246	protein_coding	5' UTR	0	Fzd7	frizzled class receptor 7 [Source:MGI Symbol;Acc:MGI:108570]	GO:0004888(transmembrane signaling receptor activity);GO:0004930(G protein-coupled receptor activity);GO:0005109(frizzled binding);GO:0005515(protein binding);GO:0005546(phosphatidylinositol-4,5-bisphosphate binding);GO:0005768(endosome);GO:0005886(plasma membrane);GO:0006355(regulation of transcription, DNA-templated);GO:0007165(signal transduction);GO:0007166(cell surface receptor signaling pat…	04150(mTOR signaling pathway);04310(Wnt signaling pathway);04390(Hippo signaling pathway);04550(Signaling pathways regulating pluripotency of stem cells);04916(Melanogenesis);04934(Cushing syndrome);05165(Human papillomavirus infection);05200(Pathways in cancer);05205(Proteoglycans in cancer);05217(Basal cell carcinoma);05224(Breast cancer);05225(Hepatocellular carcinoma);05226(Gastric cancer)	1	597,	0	-110	-108	13
chr1	59483347	59485137	1791	ENSMUSG00000041075	ENSMUST00000114246	protein_coding	3' UTR	923	Fzd7	frizzled class receptor 7 [Source:MGI Symbol;Acc:MGI:108570]	GO:0004888(transmembrane signaling receptor activity);GO:0004930(G protein-coupled receptor activity);GO:0005109(frizzled binding);GO:0005515(protein binding);GO:0005546(phosphatidylinositol-4,5-bisphosphate binding);GO:0005768(endosome);GO:0005886(plasma membrane);GO:0006355(regulation of transcription, DNA-templated);GO:0007165(signal transduction);GO:0007166(cell surface receptor signaling pat…	04150(mTOR signaling pathway);04310(Wnt signaling pathway);04390(Hippo signaling pathway);04550(Signaling pathways regulating pluripotency of stem cells);04916(Melanogenesis);04934(Cushing syndrome);05165(Human papillomavirus infection);05200(Pathways in cancer);05205(Proteoglycans in cancer);05217(Basal cell carcinoma);05224(Breast cancer);05225(Hepatocellular carcinoma);05226(Gastric cancer)	1	1790,	0	-645	-Inf	18.2
chr1	59763908	59764389	482	ENSMUSG00000067336	ENSMUST00000087435	protein_coding	5' UTR	508	Bmpr2	bone morphogenetic protein receptor, type II (serine/threonine kinase) [Source:MGI Symbol;Acc:MGI:1095407]	GO:0000166(nucleotide binding);GO:0001568(blood vessel development);GO:0001707(mesoderm formation);GO:0001893(maternal placenta development);GO:0001935(endothelial cell proliferation);GO:0001938(positive regulation of endothelial cell proliferation);GO:0001944(vasculature development);GO:0001946(lymphangiogenesis);GO:0001974(blood vessel remodeling);GO:0002063(chondrocyte development);GO:0003085(…	04060(Cytokine-cytokine receptor interaction);04350(TGF-beta signaling pathway);04360(Axon guidance);04390(Hippo signaling pathway);04550(Signaling pathways regulating pluripotency of stem cells);05206(MicroRNAs in cancer);05418(Fluid shear stress and atherosclerosis)	1	481,	0	-140	-138	5.63
chr1	60260244	60260784	541	ENSMUSG00000073664	ENSMUST00000035569	protein_coding	Exon (ENSMUST00000160834/ENSMUSG00000073664, exon 27 of 55)	0	Nbeal1	neurobeachin like 1 [Source:MGI Symbol;Acc:MGI:2444343]	GO:0005515(protein binding);GO:0005829(cytosol);GO:0008104(protein localization);GO:0016020(membrane);GO:0019901(protein kinase binding)	NA	1	540,	0	-298	-296	11.3
chr1	60470791	60477382	6592	ENSMUSG00000026782	ENSMUST00000190158	protein_coding	3' UTR	31849	Abi2	abl-interactor 2 [Source:MGI Symbol;Acc:MGI:106913]	GO:0005515(protein binding);GO:0005737(cytoplasm);GO:0005829(cytosol);GO:0005856(cytoskeleton);GO:0005884(actin filament);GO:0005912(adherens junction);GO:0007399(nervous system development);GO:0007611(learning or memory);GO:0008154(actin polymerization or depolymerization);GO:0016358(dendrite development);GO:0016477(cell migration);GO:0016601(Rac protein signal transduction);GO:0017124(SH3 domai…	04810(Regulation of actin cytoskeleton)	2	48,643,	0,5948	-462	-Inf	8.66
chr1	60909075	60909165	91	ENSMUSG00000026011	ENSMUST00000097720	protein_coding	5' UTR	-6	Ctla4	cytotoxic T-lymphocyte-associated protein 4 [Source:MGI Symbol;Acc:MGI:88556]	GO:0005794(Golgi apparatus);GO:0005886(plasma membrane);GO:0005887(integral component of plasma membrane);GO:0006955(immune response);GO:0006974(cellular response to DNA damage stimulus);GO:0009897(external side of plasma membrane);GO:0016020(membrane);GO:0016021(integral component of membrane);GO:0030889(negative regulation of B cell proliferation);GO:0042129(regulation of T cell proliferation);…	04514(Cell adhesion molecules (CAMs));04660(T cell receptor signaling pathway);05320(Autoimmune thyroid disease);05323(Rheumatoid arthritis)	1	90,	0	-5.4	-4.53	1.91
chr1	60909224	60912428	3205	ENSMUSG00000026011	ENSMUST00000097720	protein_coding	Exon (ENSMUST00000124816/ENSMUSG00000026011, exon 4 of 4)	53	Ctla4	cytotoxic T-lymphocyte-associated protein 4 [Source:MGI Symbol;Acc:MGI:88556]	GO:0005794(Golgi apparatus);GO:0005886(plasma membrane);GO:0005887(integral component of plasma membrane);GO:0006955(immune response);GO:0006974(cellular response to DNA damage stimulus);GO:0009897(external side of plasma membrane);GO:0016020(membrane);GO:0016021(integral component of membrane);GO:0030889(negative regulation of B cell proliferation);GO:0042129(regulation of T cell proliferation);…	04514(Cell adhesion molecules (CAMs));04660(T cell receptor signaling pathway);05320(Autoimmune thyroid disease);05323(Rheumatoid arthritis)	2	55,6,	0,3198	-7.39	-6.48	1.83
chr1	60912487	60912697	211	ENSMUSG00000026011	ENSMUST00000097720	protein_coding	Exon (ENSMUST00000124816/ENSMUSG00000026011, exon 4 of 4)	3316	Ctla4	cytotoxic T-lymphocyte-associated protein 4 [Source:MGI Symbol;Acc:MGI:88556]	GO:0005794(Golgi apparatus);GO:0005886(plasma membrane);GO:0005887(integral component of plasma membrane);GO:0006955(immune response);GO:0006974(cellular response to DNA damage stimulus);GO:0009897(external side of plasma membrane);GO:0016020(membrane);GO:0016021(integral component of membrane);GO:0030889(negative regulation of B cell proliferation);GO:0042129(regulation of T cell proliferation);…	04514(Cell adhesion molecules (CAMs));04660(T cell receptor signaling pathway);05320(Autoimmune thyroid disease);05323(Rheumatoid arthritis)	1	210,	0	-5.86	-4.98	1.71
chr1	60977956	60978016	61	ENSMUSG00000026009	ENSMUST00000102827	protein_coding	5' UTR	29	Icos	inducible T cell co-stimulator [Source:MGI Symbol;Acc:MGI:1858745]	GO:0002517(T cell tolerance induction);GO:0005515(protein binding);GO:0005887(integral component of plasma membrane);GO:0009897(external side of plasma membrane);GO:0016020(membrane);GO:0016021(integral component of membrane);GO:0031295(T cell costimulation);GO:0098609(cell-cell adhesion)	04514(Cell adhesion molecules (CAMs));04660(T cell receptor signaling pathway);04672(Intestinal immune network for IgA production);05340(Primary immunodeficiency)	1	60,	0	-3.27	-2.45	5.48
chr1	62703344	62704154	811	ENSMUSG00000025969	ENSMUST00000027112	protein_coding	5' UTR	0	Nrp2	neuropilin 2 [Source:MGI Symbol;Acc:MGI:1100492]	GO:0001525(angiogenesis);GO:0001755(neural crest cell migration);GO:0001764(neuron migration);GO:0003148(outflow tract septum morphogenesis);GO:0005021(vascular endothelial growth factor-activated receptor activity);GO:0005515(protein binding);GO:0005886(plasma membrane);GO:0007275(multicellular organism development);GO:0007399(nervous system development);GO:0007411(axon guidance);GO:0007507(hear…	NA	1	810,	0	-165	-164	22.3
chr1	63114283	63114344	62	ENSMUSG00000040865	ENSMUST00000137511	protein_coding	Exon (ENSMUST00000186786/ENSMUSG00000084799, exon 1 of 1)	0	Ino80d	INO80 complex subunit D [Source:MGI Symbol;Acc:MGI:3027003]	GO:0003674(molecular_function);GO:0005634(nucleus);GO:0006281(DNA repair);GO:0006310(DNA recombination);GO:0006974(cellular response to DNA damage stimulus);GO:0008150(biological_process)	NA	1	61,	0	-2.29	-1.51	2.63
chr1	63114403	63115094	692	ENSMUSG00000040865	ENSMUST00000097718	protein_coding	Exon (ENSMUST00000186436/ENSMUSG00000084799, exon 2 of 2)	0	Ino80d	INO80 complex subunit D [Source:MGI Symbol;Acc:MGI:3027003]	GO:0003674(molecular_function);GO:0005634(nucleus);GO:0006281(DNA repair);GO:0006310(DNA recombination);GO:0006974(cellular response to DNA damage stimulus);GO:0008150(biological_process)	NA	1	691,	0	-9.15	-8.22	4.36
chr1	65246292	65250189	3898	ENSMUSG00000025946	ENSMUST00000140190	protein_coding	3' UTR	-31867	Pth2r	parathyroid hormone 2 receptor [Source:MGI Symbol;Acc:MGI:2180917]	GO:0004888(transmembrane signaling receptor activity);GO:0004930(G protein-coupled receptor activity);GO:0004991(parathyroid hormone receptor activity);GO:0005886(plasma membrane);GO:0007165(signal transduction);GO:0007166(cell surface receptor signaling pathway);GO:0007186(G protein-coupled receptor signaling pathway);GO:0007188(adenylate cyclase-modulating G protein-coupled receptor signaling p…	04080(Neuroactive ligand-receptor interaction)	2	926,4,	0,3893	-224	-222	12.2
chr1	65273034	65273930	897	ENSMUSG00000025946	ENSMUST00000140190	protein_coding	3' UTR	-8126	Pth2r	parathyroid hormone 2 receptor [Source:MGI Symbol;Acc:MGI:2180917]	GO:0004888(transmembrane signaling receptor activity);GO:0004930(G protein-coupled receptor activity);GO:0004991(parathyroid hormone receptor activity);GO:0005886(plasma membrane);GO:0007165(signal transduction);GO:0007166(cell surface receptor signaling pathway);GO:0007186(G protein-coupled receptor signaling pathway);GO:0007188(adenylate cyclase-modulating G protein-coupled receptor signaling p…	04080(Neuroactive ligand-receptor interaction)	2	73,288,	0,608	-86.2	-84.8	7.27
chr1	66364774	66380757	15984	ENSMUSG00000015222	ENSMUST00000173855	protein_coding	5' UTR	0	Map2	microtubule-associated protein 2 [Source:MGI Symbol;Acc:MGI:97175]	GO:0000226(microtubule cytoskeleton organization);GO:0001578(microtubule bundle formation);GO:0002162(dystroglycan binding);GO:0003779(actin binding);GO:0005515(protein binding);GO:0005516(calmodulin binding);GO:0005519(cytoskeletal regulatory protein binding);GO:0005737(cytoplasm);GO:0005790(smooth endoplasmic reticulum);GO:0005791(rough endoplasmic reticulum);GO:0005856(cytoskeleton);GO:0005874…	NA	2	2,269,	0,15714	-25.7	-24.6	6.25
chr1	74158497	74158976	480	ENSMUSG00000026180	ENSMUST00000106899	protein_coding	Exon (ENSMUST00000027372/ENSMUSG00000026180, exon 2 of 3)	4506	Cxcr2	chemokine (C-X-C motif) receptor 2 [Source:MGI Symbol;Acc:MGI:105303]	GO:0002438(acute inflammatory response to antigenic stimulus);GO:0002690(positive regulation of leukocyte chemotaxis);GO:0004918(interleukin-8 receptor activity);GO:0004930(G protein-coupled receptor activity);GO:0004950(chemokine receptor activity);GO:0005515(protein binding);GO:0005654(nucleoplasm);GO:0005886(plasma membrane);GO:0006935(chemotaxis);GO:0006955(immune response);GO:0006968(cellula…	04060(Cytokine-cytokine receptor interaction);04062(Chemokine signaling pathway);04072(Phospholipase D signaling pathway);04144(Endocytosis);05163(Human cytomegalovirus infection)	1	479,	0	-172	-171	11.4
chr1	74159244	74159633	390	ENSMUSG00000026180	ENSMUST00000106899	protein_coding	3' UTR	5253	Cxcr2	chemokine (C-X-C motif) receptor 2 [Source:MGI Symbol;Acc:MGI:105303]	GO:0002438(acute inflammatory response to antigenic stimulus);GO:0002690(positive regulation of leukocyte chemotaxis);GO:0004918(interleukin-8 receptor activity);GO:0004930(G protein-coupled receptor activity);GO:0004950(chemokine receptor activity);GO:0005515(protein binding);GO:0005654(nucleoplasm);GO:0005886(plasma membrane);GO:0006935(chemotaxis);GO:0006955(immune response);GO:0006968(cellula…	04060(Cytokine-cytokine receptor interaction);04062(Chemokine signaling pathway);04072(Phospholipase D signaling pathway);04144(Endocytosis);05163(Human cytomegalovirus infection)	1	389,	0	-305	-303	8.87
chr1	74160887	74161216	330	ENSMUSG00000026180	ENSMUST00000106899	protein_coding	3' UTR	6896	Cxcr2	chemokine (C-X-C motif) receptor 2 [Source:MGI Symbol;Acc:MGI:105303]	GO:0002438(acute inflammatory response to antigenic stimulus);GO:0002690(positive regulation of leukocyte chemotaxis);GO:0004918(interleukin-8 receptor activity);GO:0004930(G protein-coupled receptor activity);GO:0004950(chemokine receptor activity);GO:0005515(protein binding);GO:0005654(nucleoplasm);GO:0005886(plasma membrane);GO:0006935(chemotaxis);GO:0006955(immune response);GO:0006968(cellula…	04060(Cytokine-cytokine receptor interaction);04062(Chemokine signaling pathway);04072(Phospholipase D signaling pathway);04144(Endocytosis);05163(Human cytomegalovirus infection)	1	329,	0	-15.6	-14.5	48.8
chr1	74267790	74268209	420	ENSMUSG00000064272	ENSMUST00000077985	protein_coding	3' UTR	-10341	Gpbar1	G protein-coupled bile acid receptor 1 [Source:MGI Symbol;Acc:MGI:2653863]	GO:0004930(G protein-coupled receptor activity);GO:0005737(cytoplasm);GO:0005886(plasma membrane);GO:0007165(signal transduction);GO:0007186(G protein-coupled receptor signaling pathway);GO:0016020(membrane);GO:0016021(integral component of membrane);GO:0038181(bile acid receptor activity);GO:0038182(G protein-coupled bile acid receptor activity);GO:0038184(cell surface bile acid receptor signali…	NA	1	419,	0	-676	-Inf	2.62
chr1	74352019	74352229	211	ENSMUSG00000073650	ENSMUST00000097697	protein_coding	3' UTR	-9879	Catip	ciliogenesis associated TTC17 interacting protein [Source:MGI Symbol;Acc:MGI:2685062]	GO:0003674(molecular_function);GO:0005634(nucleus);GO:0005737(cytoplasm);GO:0005856(cytoskeleton);GO:0005886(plasma membrane);GO:0015629(actin cytoskeleton);GO:0016020(membrane);GO:0030030(cell projection organization);GO:0030041(actin filament polymerization);GO:0044782(cilium organization)	NA	1	210,	0	-10.4	-9.42	2.05
chr1	74352378	74352588	211	ENSMUSG00000073650	ENSMUST00000097697	protein_coding	3' UTR	-9520	Catip	ciliogenesis associated TTC17 interacting protein [Source:MGI Symbol;Acc:MGI:2685062]	GO:0003674(molecular_function);GO:0005634(nucleus);GO:0005737(cytoplasm);GO:0005856(cytoskeleton);GO:0005886(plasma membrane);GO:0015629(actin cytoskeleton);GO:0016020(membrane);GO:0030030(cell projection organization);GO:0030041(actin filament polymerization);GO:0044782(cilium organization)	NA	1	210,	0	-12.3	-11.4	2.43
chr1	74678969	74679359	391	ENSMUSG00000033257	ENSMUST00000113678	protein_coding	5' UTR	71	Ttll4	tubulin tyrosine ligase-like family, member 4 [Source:MGI Symbol;Acc:MGI:1914784]	GO:0000166(nucleotide binding);GO:0000226(microtubule cytoskeleton organization);GO:0005515(protein binding);GO:0005524(ATP binding);GO:0005737(cytoplasm);GO:0005856(cytoskeleton);GO:0005874(microtubule);GO:0005929(cilium);GO:0006464(cellular protein modification process);GO:0015631(tubulin binding);GO:0016874(ligase activity);GO:0018095(protein polyglutamylation);GO:0018200(peptidyl-glutamic aci…	NA	1	390,	0	-51.6	-50.4	3.32
chr1	74679538	74681333	1796	ENSMUSG00000033257	ENSMUST00000113678	protein_coding	Exon (ENSMUST00000042125/ENSMUSG00000033257, exon 3 of 20)	640	Ttll4	tubulin tyrosine ligase-like family, member 4 [Source:MGI Symbol;Acc:MGI:1914784]	GO:0000166(nucleotide binding);GO:0000226(microtubule cytoskeleton organization);GO:0005515(protein binding);GO:0005524(ATP binding);GO:0005737(cytoplasm);GO:0005856(cytoskeleton);GO:0005874(microtubule);GO:0005929(cilium);GO:0006464(cellular protein modification process);GO:0015631(tubulin binding);GO:0016874(ligase activity);GO:0018095(protein polyglutamylation);GO:0018200(peptidyl-glutamic aci…	NA	2	925,34,	0,1761	-305	-303	11.1
chr1	74800779	74800869	91	ENSMUSG00000026167	ENSMUST00000187238	protein_coding	Exon (ENSMUST00000006718/ENSMUSG00000026167, exon 3 of 4)	7416	Wnt10a	wingless-type MMTV integration site family, member 10A [Source:MGI Symbol;Acc:MGI:108071]	GO:0001942(hair follicle development);GO:0005102(signaling receptor binding);GO:0005109(frizzled binding);GO:0005125(cytokine activity);GO:0005576(extracellular region);GO:0005615(extracellular space);GO:0007165(signal transduction);GO:0007267(cell-cell signaling);GO:0007275(multicellular organism development);GO:0009887(animal organ morphogenesis);GO:0010628(positive regulation of gene expressio…	04150(mTOR signaling pathway);04310(Wnt signaling pathway);04390(Hippo signaling pathway);04550(Signaling pathways regulating pluripotency of stem cells);04916(Melanogenesis);04934(Cushing syndrome);05165(Human papillomavirus infection);05200(Pathways in cancer);05205(Proteoglycans in cancer);05217(Basal cell carcinoma);05224(Breast cancer);05225(Hepatocellular carcinoma);05226(Gastric cancer)	1	90,	0	-2.54	-1.76	9.75
chr1	74804059	74804149	91	ENSMUSG00000026167	ENSMUST00000187238	protein_coding	3' UTR	10696	Wnt10a	wingless-type MMTV integration site family, member 10A [Source:MGI Symbol;Acc:MGI:108071]	GO:0001942(hair follicle development);GO:0005102(signaling receptor binding);GO:0005109(frizzled binding);GO:0005125(cytokine activity);GO:0005576(extracellular region);GO:0005615(extracellular space);GO:0007165(signal transduction);GO:0007267(cell-cell signaling);GO:0007275(multicellular organism development);GO:0009887(animal organ morphogenesis);GO:0010628(positive regulation of gene expressio…	04150(mTOR signaling pathway);04310(Wnt signaling pathway);04390(Hippo signaling pathway);04550(Signaling pathways regulating pluripotency of stem cells);04916(Melanogenesis);04934(Cushing syndrome);05165(Human papillomavirus infection);05200(Pathways in cancer);05205(Proteoglycans in cancer);05217(Basal cell carcinoma);05224(Breast cancer);05225(Hepatocellular carcinoma);05226(Gastric cancer)	1	90,	0	-1.76	-1.01	3.59
chr1	75146473	75147104	632	ENSMUSG00000049339	ENSMUST00000189345	protein_coding	3' UTR	1169	Retreg2	reticulophagy regulator family member 2 [Source:MGI Symbol;Acc:MGI:2388278]	GO:0003674(molecular_function);GO:0008150(biological_process);GO:0016020(membrane);GO:0016021(integral component of membrane)	NA	1	631,	0	-469	-Inf	6.7
chr1	75192240	75192420	181	ENSMUSG00000026199	ENSMUST00000127625	protein_coding	5' UTR	48	Ankzf1	ankyrin repeat and zinc finger domain containing 1 [Source:MGI Symbol;Acc:MGI:1098746]	GO:0003676(nucleic acid binding);GO:0005515(protein binding);GO:0005737(cytoplasm);GO:0046872(metal ion binding);GO:0070301(cellular response to hydrogen peroxide)	NA	1	180,	0	-2.97	-2.17	1.35
chr1	75211308	75211488	181	ENSMUSG00000026201	ENSMUST00000188460	protein_coding	5' UTR	68	Stk16	serine/threonine kinase 16 [Source:MGI Symbol;Acc:MGI:1313271]	GO:0000166(nucleotide binding);GO:0000978(RNA polymerase II cis-regulatory region sequence-specific DNA binding);GO:0004672(protein kinase activity);GO:0004674(protein serine/threonine kinase activity);GO:0004715(non-membrane spanning protein tyrosine kinase activity);GO:0005524(ATP binding);GO:0005737(cytoplasm);GO:0005798(Golgi-associated vesicle);GO:0005829(cytosol);GO:0006468(protein phosphor…	NA	1	180,	0	-5.56	-4.68	1.4
chr1	75388025	75388145	121	ENSMUSG00000026207	ENSMUST00000137868	protein_coding	Exon (ENSMUST00000087122/ENSMUSG00000026207, exon 4 of 41)	2415	Speg	SPEG complex locus [Source:MGI Symbol;Acc:MGI:109282]	GO:0000166(nucleotide binding);GO:0001701(in utero embryonic development);GO:0004672(protein kinase activity);GO:0004674(protein serine/threonine kinase activity);GO:0005515(protein binding);GO:0005524(ATP binding);GO:0005634(nucleus);GO:0006468(protein phosphorylation);GO:0016301(kinase activity);GO:0016310(phosphorylation);GO:0016740(transferase activity);GO:0030154(cell differentiation);GO:004…	NA	1	120,	0	-2.07	-1.31	2.82
chr1	75388414	75390979	2566	ENSMUSG00000026207	ENSMUST00000137868	protein_coding	Exon (ENSMUST00000087122/ENSMUSG00000026207, exon 4 of 41)	2804	Speg	SPEG complex locus [Source:MGI Symbol;Acc:MGI:109282]	GO:0000166(nucleotide binding);GO:0001701(in utero embryonic development);GO:0004672(protein kinase activity);GO:0004674(protein serine/threonine kinase activity);GO:0005515(protein binding);GO:0005524(ATP binding);GO:0005634(nucleus);GO:0006468(protein phosphorylation);GO:0016301(kinase activity);GO:0016310(phosphorylation);GO:0016740(transferase activity);GO:0030154(cell differentiation);GO:004…	NA	2	690,1,	0,2564	-72	-70.7	19.6
chr1	75431450	75432020	571	ENSMUSG00000033021	ENSMUST00000037796	protein_coding	3' UTR	-3910	Gmppa	GDP-mannose pyrophosphorylase A [Source:MGI Symbol;Acc:MGI:1916330]	GO:0003674(molecular_function);GO:0005575(cellular_component);GO:0005737(cytoplasm);GO:0009058(biosynthetic process);GO:0016740(transferase activity);GO:0016779(nucleotidyltransferase activity)	00051(Fructose and mannose metabolism);00520(Amino sugar and nucleotide sugar metabolism)	1	570,	0	-20	-19	5.69
chr1	75435989	75436110	122	ENSMUSG00000033021	ENSMUST00000131545	protein_coding	5' UTR	0	Gmppa	GDP-mannose pyrophosphorylase A [Source:MGI Symbol;Acc:MGI:1916330]	GO:0003674(molecular_function);GO:0005575(cellular_component);GO:0005737(cytoplasm);GO:0009058(biosynthetic process);GO:0016740(transferase activity);GO:0016779(nucleotidyltransferase activity)	00051(Fructose and mannose metabolism);00520(Amino sugar and nucleotide sugar metabolism)	1	121,	0	-9.03	-8.09	2.66
chr1	75507105	75507342	238	ENSMUSG00000032968	ENSMUST00000037330	protein_coding	5' UTR	28	Inha	inhibin alpha [Source:MGI Symbol;Acc:MGI:96569]	GO:0001541(ovarian follicle development);GO:0001750(photoreceptor outer segment);GO:0001917(photoreceptor inner segment);GO:0005102(signaling receptor binding);GO:0005125(cytokine activity);GO:0005179(hormone activity);GO:0005576(extracellular region);GO:0005615(extracellular space);GO:0005737(cytoplasm);GO:0008083(growth factor activity);GO:0008584(male gonad development);GO:0010862(positive reg…	04060(Cytokine-cytokine receptor interaction)	1	237,	0	-10.1	-9.14	25.7
chr1	78664913	78665604	692	ENSMUSG00000032883	ENSMUST00000135642	protein_coding	Exon (ENSMUST00000053760/ENSMUSG00000079470, exon 3 of 3)	-5289	Acsl3	acyl-CoA synthetase long-chain family member 3 [Source:MGI Symbol;Acc:MGI:1921455]	GO:0000166(nucleotide binding);GO:0001676(long-chain fatty acid metabolic process);GO:0003824(catalytic activity);GO:0003996(acyl-CoA ligase activity);GO:0004467(long-chain fatty acid-CoA ligase activity);GO:0005524(ATP binding);GO:0005739(mitochondrion);GO:0005741(mitochondrial outer membrane);GO:0005777(peroxisome);GO:0005778(peroxisomal membrane);GO:0005783(endoplasmic reticulum);GO:0005789(en…	00061(Fatty acid biosynthesis);00071(Fatty acid degradation);03320(PPAR signaling pathway);04146(Peroxisome);04216(Ferroptosis);04714(Thermogenesis);04920(Adipocytokine signaling pathway)	1	691,	0	-73.5	-72.2	9.37
chr1	78665723	78667073	1351	ENSMUSG00000032883	ENSMUST00000135642	protein_coding	3' UTR	-3820	Acsl3	acyl-CoA synthetase long-chain family member 3 [Source:MGI Symbol;Acc:MGI:1921455]	GO:0000166(nucleotide binding);GO:0001676(long-chain fatty acid metabolic process);GO:0003824(catalytic activity);GO:0003996(acyl-CoA ligase activity);GO:0004467(long-chain fatty acid-CoA ligase activity);GO:0005524(ATP binding);GO:0005739(mitochondrion);GO:0005741(mitochondrial outer membrane);GO:0005777(peroxisome);GO:0005778(peroxisomal membrane);GO:0005783(endoplasmic reticulum);GO:0005789(en…	00061(Fatty acid biosynthesis);00071(Fatty acid degradation);03320(PPAR signaling pathway);04146(Peroxisome);04216(Ferroptosis);04714(Thermogenesis);04920(Adipocytokine signaling pathway)	1	1350,	0	-98.4	-97	17.1
chr1	78667432	78667853	422	ENSMUSG00000032883	ENSMUST00000135642	protein_coding	3' UTR	-3040	Acsl3	acyl-CoA synthetase long-chain family member 3 [Source:MGI Symbol;Acc:MGI:1921455]	GO:0000166(nucleotide binding);GO:0001676(long-chain fatty acid metabolic process);GO:0003824(catalytic activity);GO:0003996(acyl-CoA ligase activity);GO:0004467(long-chain fatty acid-CoA ligase activity);GO:0005524(ATP binding);GO:0005739(mitochondrion);GO:0005741(mitochondrial outer membrane);GO:0005777(peroxisome);GO:0005778(peroxisomal membrane);GO:0005783(endoplasmic reticulum);GO:0005789(en…	00061(Fatty acid biosynthesis);00071(Fatty acid degradation);03320(PPAR signaling pathway);04146(Peroxisome);04216(Ferroptosis);04714(Thermogenesis);04920(Adipocytokine signaling pathway)	1	421,	0	-31.9	-30.8	3.56
chr1	78668152	78668213	62	ENSMUSG00000032883	ENSMUST00000135642	protein_coding	3' UTR	-2680	Acsl3	acyl-CoA synthetase long-chain family member 3 [Source:MGI Symbol;Acc:MGI:1921455]	GO:0000166(nucleotide binding);GO:0001676(long-chain fatty acid metabolic process);GO:0003824(catalytic activity);GO:0003996(acyl-CoA ligase activity);GO:0004467(long-chain fatty acid-CoA ligase activity);GO:0005524(ATP binding);GO:0005739(mitochondrion);GO:0005741(mitochondrial outer membrane);GO:0005777(peroxisome);GO:0005778(peroxisomal membrane);GO:0005783(endoplasmic reticulum);GO:0005789(en…	00061(Fatty acid biosynthesis);00071(Fatty acid degradation);03320(PPAR signaling pathway);04146(Peroxisome);04216(Ferroptosis);04714(Thermogenesis);04920(Adipocytokine signaling pathway)	1	61,	0	-4.56	-3.71	2.12
chr1	78669951	78670162	212	ENSMUSG00000032883	ENSMUST00000135642	protein_coding	3' UTR	-731	Acsl3	acyl-CoA synthetase long-chain family member 3 [Source:MGI Symbol;Acc:MGI:1921455]	GO:0000166(nucleotide binding);GO:0001676(long-chain fatty acid metabolic process);GO:0003824(catalytic activity);GO:0003996(acyl-CoA ligase activity);GO:0004467(long-chain fatty acid-CoA ligase activity);GO:0005524(ATP binding);GO:0005739(mitochondrion);GO:0005741(mitochondrial outer membrane);GO:0005777(peroxisome);GO:0005778(peroxisomal membrane);GO:0005783(endoplasmic reticulum);GO:0005789(en…	00061(Fatty acid biosynthesis);00071(Fatty acid degradation);03320(PPAR signaling pathway);04146(Peroxisome);04216(Ferroptosis);04714(Thermogenesis);04920(Adipocytokine signaling pathway)	1	211,	0	-28.8	-27.7	4.73
chr1	78817759	78817820	62	ENSMUSG00000047330	ENSMUST00000187432	protein_coding	Exon (ENSMUST00000057262/ENSMUSG00000047330, exon 2 of 2)	832	Kcne4	potassium voltage-gated channel, Isk-related subfamily, gene 4 [Source:MGI Symbol;Acc:MGI:1891125]	GO:0005244(voltage-gated ion channel activity);GO:0005249(voltage-gated potassium channel activity);GO:0005251(delayed rectifier potassium channel activity);GO:0005267(potassium channel activity);GO:0006811(ion transport);GO:0006813(potassium ion transport);GO:0008076(voltage-gated potassium channel complex);GO:0015459(potassium channel regulator activity);GO:0016020(membrane);GO:0016021(integral…	NA	1	61,	0	-2.94	-2.13	2.72
chr1	78817968	78818446	479	ENSMUSG00000047330	ENSMUST00000187432	protein_coding	3' UTR	1041	Kcne4	potassium voltage-gated channel, Isk-related subfamily, gene 4 [Source:MGI Symbol;Acc:MGI:1891125]	GO:0005244(voltage-gated ion channel activity);GO:0005249(voltage-gated potassium channel activity);GO:0005251(delayed rectifier potassium channel activity);GO:0005267(potassium channel activity);GO:0006811(ion transport);GO:0006813(potassium ion transport);GO:0008076(voltage-gated potassium channel complex);GO:0015459(potassium channel regulator activity);GO:0016020(membrane);GO:0016021(integral…	NA	1	478,	0	-72.7	-71.4	26
chr1	82340378	82340828	451	ENSMUSG00000026142	ENSMUST00000140020	protein_coding	5' UTR	1329	Rhbdd1	rhomboid domain containing 1 [Source:MGI Symbol;Acc:MGI:1924117]	GO:0004175(endopeptidase activity);GO:0004252(serine-type endopeptidase activity);GO:0005515(protein binding);GO:0005739(mitochondrion);GO:0005783(endoplasmic reticulum);GO:0005789(endoplasmic reticulum membrane);GO:0006508(proteolysis);GO:0006915(apoptotic process);GO:0007283(spermatogenesis);GO:0008233(peptidase activity);GO:0008236(serine-type peptidase activity);GO:0010954(positive regulation…	NA	1	450,	0	-61.1	-59.8	3.94
chr1	82718002	82719395	1394	ENSMUSG00000079465	ENSMUST00000152664	protein_coding	3' UTR	2698	Col4a3	collagen, type IV, alpha 3 [Source:MGI Symbol;Acc:MGI:104688]	GO:0005178(integrin binding);GO:0005201(extracellular matrix structural constituent);GO:0005576(extracellular region);GO:0005581(collagen trimer);GO:0005587(collagen type IV trimer);GO:0005604(basement membrane);GO:0005615(extracellular space);GO:0005783(endoplasmic reticulum);GO:0006919(activation of cysteine-type endopeptidase activity involved in apoptotic process);GO:0007155(cell adhesion);GO…	04151(PI3K-Akt signaling pathway);04510(Focal adhesion);04512(ECM-receptor interaction);04926(Relaxin signaling pathway);04933(AGE-RAGE signaling pathway in diabetic complications);04974(Protein digestion and absorption);05146(Amoebiasis);05165(Human papillomavirus infection);05200(Pathways in cancer);05222(Small cell lung cancer)	2	3,596,	0,797	-85.8	-84.4	5.99
chr1	84963923	84964189	267	ENSMUSG00000118590	ENSMUST00000239195	protein_coding	Exon (ENSMUST00000239195/ENSMUSG00000118590, exon 2 of 2)	4941	AC167036	novel protein	GO:0016021(integral component of membrane)	NA	1	266,	0	-10.3	-9.33	10.3
chr1	85199612	85202264	2653	ENSMUSG00000079457	ENSMUST00000161424	protein_coding	5' UTR	0	Gm7609	predicted pseudogene 7609 [Source:MGI Symbol;Acc:MGI:3644536]	GO:0016021(integral component of membrane)	NA	2	110,125,	0,2527	-7.25	-6.34	2.6
chr1	85199612	85202267	2656	ENSMUSG00000079457	ENSMUST00000161424	protein_coding	5' UTR	0	Gm7609	predicted pseudogene 7609 [Source:MGI Symbol;Acc:MGI:3644536]	GO:0016021(integral component of membrane)	NA	2	110,128,	0,2527	-7.25	-6.34	2.6
chr1	85550511	85550750	240	ENSMUSG00000118607	ENSMUST00000113407	protein_coding	3' UTR	824	AC147806	predicted 7592 [Source:NCBI gene;Acc:101055758]	GO:0005634(nucleus);GO:0016021(integral component of membrane)	NA	1	239,	0	-7.45	-6.54	3.37
chr1	85576965	85577295	331	ENSMUSG00000094127	ENSMUST00000178024	protein_coding	Exon (ENSMUST00000178024/ENSMUSG00000094127, exon 2 of 2)	1289	G530012D18Rik	RIKEN cDNA G530012D1 gene [Source:MGI Symbol;Acc:MGI:3642025]	NA	NA	1	330,	0	-21.2	-20.1	2.8
chr1	85620133	85628184	8052	ENSMUSG00000070031	ENSMUST00000161497	protein_coding	Exon (ENSMUST00000080204/ENSMUSG00000070031, exon 6 of 17)	-4294	Sp140	Sp140 nuclear body protein [Source:MGI Symbol;Acc:MGI:3702467]	GO:0001650(fibrillar center);GO:0003677(DNA binding);GO:0005515(protein binding);GO:0005634(nucleus);GO:0005739(mitochondrion);GO:0016604(nuclear body);GO:0046872(metal ion binding)	NA	4	24,54,66,7,	0,1520,5966,8044	-10.3	-9.32	2.08
chr1	85697019	85701438	4420	ENSMUSG00000026222	ENSMUST00000141709	protein_coding	Exon (ENSMUST00000155094/ENSMUSG00000026222, exon 14 of 17)	-2004	Sp100	nuclear antigen Sp100 [Source:MGI Symbol;Acc:MGI:109561]	GO:0000723(telomere maintenance);GO:0003677(DNA binding);GO:0005515(protein binding);GO:0005634(nucleus);GO:0005737(cytoplasm);GO:0010596(negative regulation of endothelial cell migration);GO:0016605(PML body);GO:0030870(Mre11 complex);GO:0045765(regulation of angiogenesis);GO:0046826(negative regulation of protein export from nucleus);GO:0046872(metal ion binding);GO:1902041(regulation of extrin…	05168(Herpes simplex virus 1 infection);05203(Viral carcinogenesis)	4	91,143,33,34,	0,2587,4097,4385	-21.3	-20.2	1.98
chr1	85709098	85709908	811	ENSMUSG00000026222	ENSMUST00000141709	protein_coding	3' UTR	5656	Sp100	nuclear antigen Sp100 [Source:MGI Symbol;Acc:MGI:109561]	GO:0000723(telomere maintenance);GO:0003677(DNA binding);GO:0005515(protein binding);GO:0005634(nucleus);GO:0005737(cytoplasm);GO:0010596(negative regulation of endothelial cell migration);GO:0016605(PML body);GO:0030870(Mre11 complex);GO:0045765(regulation of angiogenesis);GO:0046826(negative regulation of protein export from nucleus);GO:0046872(metal ion binding);GO:1902041(regulation of extrin…	05168(Herpes simplex virus 1 infection);05203(Viral carcinogenesis)	1	810,	0	-184	-183	8.24
chr1	86053106	86053256	151	ENSMUSG00000026227	ENSMUST00000165824	protein_coding	3' UTR	7243	2810459M11Rik	RIKEN cDNA 2810459M11 gene [Source:MGI Symbol;Acc:MGI:1920042]	GO:0005515(protein binding);GO:0005575(cellular_component);GO:0008150(biological_process)	NA	1	150,	0	-3.03	-2.22	11.3
chr1	86110991	86116588	5598	ENSMUSG00000026228	ENSMUST00000027431	protein_coding	3' UTR	0	Htr2b	5-hydroxytryptamine (serotonin) receptor 2B [Source:MGI Symbol;Acc:MGI:109323]	GO:0001755(neural crest cell migration);GO:0001819(positive regulation of cytokine production);GO:0001938(positive regulation of endothelial cell proliferation);GO:0001965(G-protein alpha-subunit binding);GO:0002031(G protein-coupled receptor internalization);GO:0003007(heart morphogenesis);GO:0003300(cardiac muscle hypertrophy);GO:0004930(G protein-coupled receptor activity);GO:0004993(G protein…	04020(Calcium signaling pathway);04080(Neuroactive ligand-receptor interaction);04540(Gap junction);04726(Serotonergic synapse);04750(Inflammatory mediator regulation of TRP channels)	2	77,14,	0,5583	-51.1	-49.9	4.05
chr1	86179119	86179450	332	ENSMUSG00000062590	ENSMUST00000150059	protein_coding	Exon (ENSMUST00000134858/ENSMUSG00000062590, exon 10 of 10)	-16940	Armc9	armadillo repeat containing 9 [Source:MGI Symbol;Acc:MGI:1926045]	GO:0003674(molecular_function);GO:0005515(protein binding);GO:0005737(cytoplasm);GO:0005814(centriole);GO:0005856(cytoskeleton);GO:0005929(cilium);GO:0030030(cell projection organization);GO:0036064(ciliary basal body);GO:0042995(cell projection);GO:0045880(positive regulation of smoothened signaling pathway);GO:0060271(cilium assembly);GO:0097542(ciliary tip)	NA	1	331,	0	-5.3	-4.43	13.9
chr1	86305146	86306526	1381	ENSMUSG00000079445	ENSMUST00000188695	protein_coding	3' UTR	1615	B3gnt7	UDP-GlcNAc:betaGal beta-1,3-N-acetylglucosaminyltransferase 7 [Source:MGI Symbol;Acc:MGI:2384394]	GO:0000139(Golgi membrane);GO:0005794(Golgi apparatus);GO:0006486(protein glycosylation);GO:0008375(acetylglucosaminyltransferase activity);GO:0008376(acetylgalactosaminyltransferase activity);GO:0008532(N-acetyllactosaminide beta-1,3-N-acetylglucosaminyltransferase activity);GO:0016020(membrane);GO:0016021(integral component of membrane);GO:0016740(transferase activity);GO:0016757(transferase ac…	00533(Glycosaminoglycan biosynthesis - keratan sulfate)	1	1380,	0	-283	-281	18.6
chr1	86527921	86528012	92	ENSMUSG00000026238	ENSMUST00000188533	protein_coding	Exon (ENSMUST00000188699/ENSMUSG00000026238, exon 2 of 5)	1114	Ptma	prothymosin alpha [Source:MGI Symbol;Acc:MGI:97803]	GO:0005634(nucleus);GO:0005654(nucleoplasm);GO:0005829(cytosol);GO:0033613(activating transcription factor binding);GO:0042393(histone binding);GO:0043066(negative regulation of apoptotic process);GO:0043486(histone exchange)	NA	1	91,	0	-19.7	-18.7	1.95
chr1	86528832	86530026	1195	ENSMUSG00000026238	ENSMUST00000188533	protein_coding	3' UTR	2025	Ptma	prothymosin alpha [Source:MGI Symbol;Acc:MGI:97803]	GO:0005634(nucleus);GO:0005654(nucleoplasm);GO:0005829(cytosol);GO:0033613(activating transcription factor binding);GO:0042393(histone binding);GO:0043066(negative regulation of apoptotic process);GO:0043486(histone exchange)	NA	5	24,72,97,74,62,	0,340,623,898,1132	-1020	-Inf	3.14
chr1	87228058	87228299	242	ENSMUSG00000026254	ENSMUST00000113231	protein_coding	3' UTR	13772	Eif4e2	eukaryotic translation initiation factor 4E member 2 [Source:MGI Symbol;Acc:MGI:1914440]	GO:0000340(RNA 7-methylguanosine cap binding);GO:0001701(in utero embryonic development);GO:0003723(RNA binding);GO:0003743(translation initiation factor activity);GO:0005737(cytoplasm);GO:0005845(mRNA cap binding complex);GO:0006412(translation);GO:0006413(translational initiation);GO:0006417(regulation of translation);GO:0016281(eukaryotic translation initiation factor 4F complex);GO:0017148(ne…	01521(EGFR tyrosine kinase inhibitor resistance);03013(RNA transport);04066(HIF-1 signaling pathway);04150(mTOR signaling pathway);04151(PI3K-Akt signaling pathway);04211(Longevity regulating pathway);04910(Insulin signaling pathway)	1	241,	0	-9.95	-9.01	2.64
chr1	87327027	87327238	212	ENSMUSG00000048000	ENSMUST00000172794	protein_coding	5' UTR	0	Gigyf2	GRB10 interacting GYF protein 2 [Source:MGI Symbol;Acc:MGI:2138584]	GO:0005515(protein binding);GO:0005737(cytoplasm);GO:0005768(endosome);GO:0005783(endoplasmic reticulum);GO:0005794(Golgi apparatus);GO:0005829(cytosol);GO:0007631(feeding behavior);GO:0008344(adult locomotory behavior);GO:0009791(post-embryonic development);GO:0010494(cytoplasmic stress granule);GO:0016021(integral component of membrane);GO:0016441(posttranscriptional gene silencing);GO:0017148(…	NA	1	211,	0	-12.4	-11.4	2.7
chr1	87403742	87405022	1281	ENSMUSG00000048000	ENSMUST00000173152	protein_coding	5' UTR	0	Gigyf2	GRB10 interacting GYF protein 2 [Source:MGI Symbol;Acc:MGI:2138584]	GO:0005515(protein binding);GO:0005737(cytoplasm);GO:0005768(endosome);GO:0005783(endoplasmic reticulum);GO:0005794(Golgi apparatus);GO:0005829(cytosol);GO:0007631(feeding behavior);GO:0008344(adult locomotory behavior);GO:0009791(post-embryonic development);GO:0010494(cytoplasmic stress granule);GO:0016021(integral component of membrane);GO:0016441(posttranscriptional gene silencing);GO:0017148(…	NA	2	104,107,	0,1173	-9.42	-8.48	2.26
chr1	87596654	87596982	329	ENSMUSG00000079434	ENSMUST00000070898	protein_coding	Exon (ENSMUST00000166055/ENSMUSG00000079434, exon 3 of 3)	2104	Neu2	neuraminidase 2 [Source:MGI Symbol;Acc:MGI:1344417]	GO:0004308(exo-alpha-sialidase activity);GO:0005737(cytoplasm);GO:0005829(cytosol);GO:0005975(carbohydrate metabolic process);GO:0006629(lipid metabolic process);GO:0006689(ganglioside catabolic process);GO:0008152(metabolic process);GO:0009313(oligosaccharide catabolic process);GO:0010831(positive regulation of myotube differentiation);GO:0016020(membrane);GO:0016042(lipid catabolic process);GO:…	00511(Other glycan degradation);00600(Sphingolipid metabolism)	1	328,	0	-6	-5.11	8.21
chr1	87942727	87942817	91	ENSMUSG00000070738	ENSMUST00000189448	protein_coding	3' UTR	4342	Dgkd	diacylglycerol kinase, delta [Source:MGI Symbol;Acc:MGI:2138334]	GO:0000166(nucleotide binding);GO:0003951(NAD+ kinase activity);GO:0004143(diacylglycerol kinase activity);GO:0005515(protein binding);GO:0005524(ATP binding);GO:0005737(cytoplasm);GO:0005829(cytosol);GO:0005886(plasma membrane);GO:0005905(clathrin-coated pit);GO:0006654(phosphatidic acid biosynthetic process);GO:0006897(endocytosis);GO:0007165(signal transduction);GO:0007205(protein kinase C-act…	00561(Glycerolipid metabolism);00564(Glycerophospholipid metabolism);04070(Phosphatidylinositol signaling system);04072(Phospholipase D signaling pathway);05231(Choline metabolism in cancer)	1	90,	0	-2.05	-1.28	1.14
chr1	87943085	87943146	62	ENSMUSG00000070738	ENSMUST00000189448	protein_coding	3' UTR	4700	Dgkd	diacylglycerol kinase, delta [Source:MGI Symbol;Acc:MGI:2138334]	GO:0000166(nucleotide binding);GO:0003951(NAD+ kinase activity);GO:0004143(diacylglycerol kinase activity);GO:0005515(protein binding);GO:0005524(ATP binding);GO:0005737(cytoplasm);GO:0005829(cytosol);GO:0005886(plasma membrane);GO:0005905(clathrin-coated pit);GO:0006654(phosphatidic acid biosynthetic process);GO:0006897(endocytosis);GO:0007165(signal transduction);GO:0007205(protein kinase C-act…	00561(Glycerolipid metabolism);00564(Glycerophospholipid metabolism);04070(Phosphatidylinositol signaling system);04072(Phospholipase D signaling pathway);05231(Choline metabolism in cancer)	1	61,	0	-2.21	-1.43	1.35
chr1	87943205	87943625	421	ENSMUSG00000070738	ENSMUST00000189448	protein_coding	3' UTR	4820	Dgkd	diacylglycerol kinase, delta [Source:MGI Symbol;Acc:MGI:2138334]	GO:0000166(nucleotide binding);GO:0003951(NAD+ kinase activity);GO:0004143(diacylglycerol kinase activity);GO:0005515(protein binding);GO:0005524(ATP binding);GO:0005737(cytoplasm);GO:0005829(cytosol);GO:0005886(plasma membrane);GO:0005905(clathrin-coated pit);GO:0006654(phosphatidic acid biosynthetic process);GO:0006897(endocytosis);GO:0007165(signal transduction);GO:0007205(protein kinase C-act…	00561(Glycerolipid metabolism);00564(Glycerophospholipid metabolism);04070(Phosphatidylinositol signaling system);04072(Phospholipase D signaling pathway);05231(Choline metabolism in cancer)	1	420,	0	-47.7	-46.5	2.25
chr1	88216280	88216341	62	ENSMUSG00000089960	ENSMUST00000073049	protein_coding	3' UTR	4321	Ugt1a1	UDP glucuronosyltransferase 1 family, polypeptide A1 [Source:MGI Symbol;Acc:MGI:98898]	GO:0001889(liver development);GO:0001972(retinoic acid binding);GO:0004857(enzyme inhibitor activity);GO:0005496(steroid binding);GO:0005783(endoplasmic reticulum);GO:0005789(endoplasmic reticulum membrane);GO:0005887(integral component of plasma membrane);GO:0006953(acute-phase response);GO:0007584(response to nutrient);GO:0008194(UDP-glycosyltransferase activity);GO:0010033(response to organic …	00040(Pentose and glucuronate interconversions);00053(Ascorbate and aldarate metabolism);00140(Steroid hormone biosynthesis);00830(Retinol metabolism);00860(Porphyrin and chlorophyll metabolism);00980(Metabolism of xenobiotics by cytochrome P450);00982(Drug metabolism - cytochrome P450);00983(Drug metabolism - other enzymes);05204(Chemical carcinogenesis)	1	61,	0	-2.26	-1.49	1.31
chr1	88216267	88218127	1861	ENSMUSG00000089960	ENSMUST00000073049	protein_coding	3' UTR	4308	Ugt1a1	UDP glucuronosyltransferase 1 family, polypeptide A1 [Source:MGI Symbol;Acc:MGI:98898]	GO:0001889(liver development);GO:0001972(retinoic acid binding);GO:0004857(enzyme inhibitor activity);GO:0005496(steroid binding);GO:0005783(endoplasmic reticulum);GO:0005789(endoplasmic reticulum membrane);GO:0005887(integral component of plasma membrane);GO:0006953(acute-phase response);GO:0007584(response to nutrient);GO:0008194(UDP-glycosyltransferase activity);GO:0010033(response to organic …	00040(Pentose and glucuronate interconversions);00053(Ascorbate and aldarate metabolism);00140(Steroid hormone biosynthesis);00830(Retinol metabolism);00860(Porphyrin and chlorophyll metabolism);00980(Metabolism of xenobiotics by cytochrome P450);00982(Drug metabolism - cytochrome P450);00983(Drug metabolism - other enzymes);05204(Chemical carcinogenesis)	2	90,1,	0,1859	-2.46	-1.68	1.34
chr1	88216284	88216345	62	ENSMUSG00000089960	ENSMUST00000073049	protein_coding	3' UTR	4325	Ugt1a1	UDP glucuronosyltransferase 1 family, polypeptide A1 [Source:MGI Symbol;Acc:MGI:98898]	GO:0001889(liver development);GO:0001972(retinoic acid binding);GO:0004857(enzyme inhibitor activity);GO:0005496(steroid binding);GO:0005783(endoplasmic reticulum);GO:0005789(endoplasmic reticulum membrane);GO:0005887(integral component of plasma membrane);GO:0006953(acute-phase response);GO:0007584(response to nutrient);GO:0008194(UDP-glycosyltransferase activity);GO:0010033(response to organic …	00040(Pentose and glucuronate interconversions);00053(Ascorbate and aldarate metabolism);00140(Steroid hormone biosynthesis);00830(Retinol metabolism);00860(Porphyrin and chlorophyll metabolism);00980(Metabolism of xenobiotics by cytochrome P450);00982(Drug metabolism - cytochrome P450);00983(Drug metabolism - other enzymes);05204(Chemical carcinogenesis)	1	61,	0	-2.53	-1.74	1.34
chr1	88138595	88139284	690	ENSMUSG00000054545	ENSMUST00000014263	protein_coding	5' UTR	217	Ugt1a6a	UDP glucuronosyltransferase 1 family, polypeptide A6A [Source:MGI Symbol;Acc:MGI:2137698]	GO:0005743(mitochondrial inner membrane);GO:0005783(endoplasmic reticulum);GO:0005789(endoplasmic reticulum membrane);GO:0008194(UDP-glycosyltransferase activity);GO:0015020(glucuronosyltransferase activity);GO:0016020(membrane);GO:0016021(integral component of membrane);GO:0016740(transferase activity);GO:0016757(transferase activity, transferring glycosyl groups);GO:0016758(transferase activity…	00040(Pentose and glucuronate interconversions);00053(Ascorbate and aldarate metabolism);00140(Steroid hormone biosynthesis);00830(Retinol metabolism);00860(Porphyrin and chlorophyll metabolism);00980(Metabolism of xenobiotics by cytochrome P450);00982(Drug metabolism - cytochrome P450);00983(Drug metabolism - other enzymes);05204(Chemical carcinogenesis)	1	689,	0	-460	-Inf	9.73
chr1	88216288	88216348	61	ENSMUSG00000089960	ENSMUST00000073049	protein_coding	3' UTR	4329	Ugt1a1	UDP glucuronosyltransferase 1 family, polypeptide A1 [Source:MGI Symbol;Acc:MGI:98898]	GO:0001889(liver development);GO:0001972(retinoic acid binding);GO:0004857(enzyme inhibitor activity);GO:0005496(steroid binding);GO:0005783(endoplasmic reticulum);GO:0005789(endoplasmic reticulum membrane);GO:0005887(integral component of plasma membrane);GO:0006953(acute-phase response);GO:0007584(response to nutrient);GO:0008194(UDP-glycosyltransferase activity);GO:0010033(response to organic …	00040(Pentose and glucuronate interconversions);00053(Ascorbate and aldarate metabolism);00140(Steroid hormone biosynthesis);00830(Retinol metabolism);00860(Porphyrin and chlorophyll metabolism);00980(Metabolism of xenobiotics by cytochrome P450);00982(Drug metabolism - cytochrome P450);00983(Drug metabolism - other enzymes);05204(Chemical carcinogenesis)	1	60,	0	-2.34	-1.56	1.32
chr1	88107151	88107390	240	ENSMUSG00000090145	ENSMUST00000113137	protein_coding	Exon (ENSMUST00000113138/ENSMUSG00000090145, exon 2 of 6)	289	Ugt1a6b	UDP glucuronosyltransferase 1 family, polypeptide A6B [Source:MGI Symbol;Acc:MGI:3580629]	GO:0005783(endoplasmic reticulum);GO:0008194(UDP-glycosyltransferase activity);GO:0015020(glucuronosyltransferase activity);GO:0016020(membrane);GO:0016021(integral component of membrane);GO:0016740(transferase activity);GO:0016757(transferase activity, transferring glycosyl groups);GO:0016758(transferase activity, transferring hexosyl groups);GO:0019899(enzyme binding);GO:0032991(protein-contain…	00040(Pentose and glucuronate interconversions);00053(Ascorbate and aldarate metabolism);00140(Steroid hormone biosynthesis);00830(Retinol metabolism);00860(Porphyrin and chlorophyll metabolism);00980(Metabolism of xenobiotics by cytochrome P450);00982(Drug metabolism - cytochrome P450);00983(Drug metabolism - other enzymes);05204(Chemical carcinogenesis)	1	239,	0	-10.6	-9.6	3.45
chr1	88216281	88216341	61	ENSMUSG00000089960	ENSMUST00000073049	protein_coding	3' UTR	4322	Ugt1a1	UDP glucuronosyltransferase 1 family, polypeptide A1 [Source:MGI Symbol;Acc:MGI:98898]	GO:0001889(liver development);GO:0001972(retinoic acid binding);GO:0004857(enzyme inhibitor activity);GO:0005496(steroid binding);GO:0005783(endoplasmic reticulum);GO:0005789(endoplasmic reticulum membrane);GO:0005887(integral component of plasma membrane);GO:0006953(acute-phase response);GO:0007584(response to nutrient);GO:0008194(UDP-glycosyltransferase activity);GO:0010033(response to organic …	00040(Pentose and glucuronate interconversions);00053(Ascorbate and aldarate metabolism);00140(Steroid hormone biosynthesis);00830(Retinol metabolism);00860(Porphyrin and chlorophyll metabolism);00980(Metabolism of xenobiotics by cytochrome P450);00982(Drug metabolism - cytochrome P450);00983(Drug metabolism - other enzymes);05204(Chemical carcinogenesis)	1	60,	0	-2.26	-1.49	1.31
chr1	88138609	88139299	691	ENSMUSG00000054545	ENSMUST00000014263	protein_coding	5' UTR	231	Ugt1a6a	UDP glucuronosyltransferase 1 family, polypeptide A6A [Source:MGI Symbol;Acc:MGI:2137698]	GO:0005743(mitochondrial inner membrane);GO:0005783(endoplasmic reticulum);GO:0005789(endoplasmic reticulum membrane);GO:0008194(UDP-glycosyltransferase activity);GO:0015020(glucuronosyltransferase activity);GO:0016020(membrane);GO:0016021(integral component of membrane);GO:0016740(transferase activity);GO:0016757(transferase activity, transferring glycosyl groups);GO:0016758(transferase activity…	00040(Pentose and glucuronate interconversions);00053(Ascorbate and aldarate metabolism);00140(Steroid hormone biosynthesis);00830(Retinol metabolism);00860(Porphyrin and chlorophyll metabolism);00980(Metabolism of xenobiotics by cytochrome P450);00982(Drug metabolism - cytochrome P450);00983(Drug metabolism - other enzymes);05204(Chemical carcinogenesis)	1	690,	0	-454	-Inf	9.88
chr1	88216267	88216358	92	ENSMUSG00000089960	ENSMUST00000073049	protein_coding	3' UTR	4308	Ugt1a1	UDP glucuronosyltransferase 1 family, polypeptide A1 [Source:MGI Symbol;Acc:MGI:98898]	GO:0001889(liver development);GO:0001972(retinoic acid binding);GO:0004857(enzyme inhibitor activity);GO:0005496(steroid binding);GO:0005783(endoplasmic reticulum);GO:0005789(endoplasmic reticulum membrane);GO:0005887(integral component of plasma membrane);GO:0006953(acute-phase response);GO:0007584(response to nutrient);GO:0008194(UDP-glycosyltransferase activity);GO:0010033(response to organic …	00040(Pentose and glucuronate interconversions);00053(Ascorbate and aldarate metabolism);00140(Steroid hormone biosynthesis);00830(Retinol metabolism);00860(Porphyrin and chlorophyll metabolism);00980(Metabolism of xenobiotics by cytochrome P450);00982(Drug metabolism - cytochrome P450);00983(Drug metabolism - other enzymes);05204(Chemical carcinogenesis)	1	91,	0	-2.82	-2.02	1.38
chr1	88166100	88166280	181	ENSMUSG00000089943	ENSMUST00000097659	protein_coding	Exon (ENSMUST00000097659/ENSMUSG00000089943, exon 1 of 5)	88	Ugt1a5	UDP glucuronosyltransferase 1 family, polypeptide A5 [Source:MGI Symbol;Acc:MGI:3032634]	GO:0005783(endoplasmic reticulum);GO:0008194(UDP-glycosyltransferase activity);GO:0015020(glucuronosyltransferase activity);GO:0016020(membrane);GO:0016021(integral component of membrane);GO:0016740(transferase activity);GO:0016757(transferase activity, transferring glycosyl groups);GO:0016758(transferase activity, transferring hexosyl groups);GO:0019899(enzyme binding);GO:0042803(protein homodim…	00040(Pentose and glucuronate interconversions);00053(Ascorbate and aldarate metabolism);00140(Steroid hormone biosynthesis);00830(Retinol metabolism);00860(Porphyrin and chlorophyll metabolism);00980(Metabolism of xenobiotics by cytochrome P450);00982(Drug metabolism - cytochrome P450);00983(Drug metabolism - other enzymes);05204(Chemical carcinogenesis)	1	180,	0	-3.7	-2.87	3.27
chr1	88216275	88218134	1860	ENSMUSG00000089960	ENSMUST00000073049	protein_coding	3' UTR	4316	Ugt1a1	UDP glucuronosyltransferase 1 family, polypeptide A1 [Source:MGI Symbol;Acc:MGI:98898]	GO:0001889(liver development);GO:0001972(retinoic acid binding);GO:0004857(enzyme inhibitor activity);GO:0005496(steroid binding);GO:0005783(endoplasmic reticulum);GO:0005789(endoplasmic reticulum membrane);GO:0005887(integral component of plasma membrane);GO:0006953(acute-phase response);GO:0007584(response to nutrient);GO:0008194(UDP-glycosyltransferase activity);GO:0010033(response to organic …	00040(Pentose and glucuronate interconversions);00053(Ascorbate and aldarate metabolism);00140(Steroid hormone biosynthesis);00830(Retinol metabolism);00860(Porphyrin and chlorophyll metabolism);00980(Metabolism of xenobiotics by cytochrome P450);00982(Drug metabolism - cytochrome P450);00983(Drug metabolism - other enzymes);05204(Chemical carcinogenesis)	2	82,8,	0,1851	-2.41	-1.63	1.33
chr1	88201287	88201497	211	ENSMUSG00000090171	ENSMUST00000049289	protein_coding	Exon (ENSMUST00000049289/ENSMUSG00000090171, exon 1 of 5)	686	Ugt1a2	UDP glucuronosyltransferase 1 family, polypeptide A2 [Source:MGI Symbol;Acc:MGI:3576049]	GO:0001972(retinoic acid binding);GO:0005783(endoplasmic reticulum);GO:0005789(endoplasmic reticulum membrane);GO:0008194(UDP-glycosyltransferase activity);GO:0015020(glucuronosyltransferase activity);GO:0016020(membrane);GO:0016021(integral component of membrane);GO:0016740(transferase activity);GO:0016757(transferase activity, transferring glycosyl groups);GO:0016758(transferase activity, trans…	00040(Pentose and glucuronate interconversions);00053(Ascorbate and aldarate metabolism);00140(Steroid hormone biosynthesis);00830(Retinol metabolism);00860(Porphyrin and chlorophyll metabolism);00980(Metabolism of xenobiotics by cytochrome P450);00982(Drug metabolism - cytochrome P450);00983(Drug metabolism - other enzymes);05204(Chemical carcinogenesis)	1	210,	0	-6.76	-5.86	9.41
chr1	88216271	88218131	1861	ENSMUSG00000089960	ENSMUST00000073049	protein_coding	3' UTR	4312	Ugt1a1	UDP glucuronosyltransferase 1 family, polypeptide A1 [Source:MGI Symbol;Acc:MGI:98898]	GO:0001889(liver development);GO:0001972(retinoic acid binding);GO:0004857(enzyme inhibitor activity);GO:0005496(steroid binding);GO:0005783(endoplasmic reticulum);GO:0005789(endoplasmic reticulum membrane);GO:0005887(integral component of plasma membrane);GO:0006953(acute-phase response);GO:0007584(response to nutrient);GO:0008194(UDP-glycosyltransferase activity);GO:0010033(response to organic …	00040(Pentose and glucuronate interconversions);00053(Ascorbate and aldarate metabolism);00140(Steroid hormone biosynthesis);00830(Retinol metabolism);00860(Porphyrin and chlorophyll metabolism);00980(Metabolism of xenobiotics by cytochrome P450);00982(Drug metabolism - cytochrome P450);00983(Drug metabolism - other enzymes);05204(Chemical carcinogenesis)	2	86,5,	0,1855	-2.37	-1.59	1.33
chr1	88216279	88216339	61	ENSMUSG00000089960	ENSMUST00000073049	protein_coding	3' UTR	4320	Ugt1a1	UDP glucuronosyltransferase 1 family, polypeptide A1 [Source:MGI Symbol;Acc:MGI:98898]	GO:0001889(liver development);GO:0001972(retinoic acid binding);GO:0004857(enzyme inhibitor activity);GO:0005496(steroid binding);GO:0005783(endoplasmic reticulum);GO:0005789(endoplasmic reticulum membrane);GO:0005887(integral component of plasma membrane);GO:0006953(acute-phase response);GO:0007584(response to nutrient);GO:0008194(UDP-glycosyltransferase activity);GO:0010033(response to organic …	00040(Pentose and glucuronate interconversions);00053(Ascorbate and aldarate metabolism);00140(Steroid hormone biosynthesis);00830(Retinol metabolism);00860(Porphyrin and chlorophyll metabolism);00980(Metabolism of xenobiotics by cytochrome P450);00982(Drug metabolism - cytochrome P450);00983(Drug metabolism - other enzymes);05204(Chemical carcinogenesis)	1	60,	0	-2.34	-1.56	1.32
chr1	89580702	89581152	451	ENSMUSG00000055013	ENSMUST00000074945	protein_coding	5' UTR	466	Agap1	ArfGAP with GTPase domain, ankyrin repeat and PH domain 1 [Source:MGI Symbol;Acc:MGI:2653690]	GO:0000166(nucleotide binding);GO:0003924(GTPase activity);GO:0005096(GTPase activator activity);GO:0005515(protein binding);GO:0005525(GTP binding);GO:0005543(phospholipid binding);GO:0005634(nucleus);GO:0005737(cytoplasm);GO:0005829(cytosol);GO:0007165(signal transduction);GO:0015031(protein transport);GO:0016020(membrane);GO:0043547(positive regulation of GTPase activity);GO:0046872(metal ion …	04144(Endocytosis)	1	450,	0	-20.8	-19.7	12.8
chr1	90213821	90214241	421	ENSMUSG00000044337	ENSMUST00000159654	protein_coding	Exon (ENSMUST00000065587/ENSMUSG00000044337, exon 2 of 2)	9815	Ackr3	atypical chemokine receptor 3 [Source:MGI Symbol;Acc:MGI:109562]	GO:0001525(angiogenesis);GO:0001570(vasculogenesis);GO:0004930(G protein-coupled receptor activity);GO:0005044(scavenger receptor activity);GO:0005634(nucleus);GO:0005737(cytoplasm);GO:0005768(endosome);GO:0005769(early endosome);GO:0005886(plasma membrane);GO:0005905(clathrin-coated pit);GO:0006935(chemotaxis);GO:0006955(immune response);GO:0007155(cell adhesion);GO:0007165(signal transduction);…	04060(Cytokine-cytokine receptor interaction)	1	420,	0	-39	-37.8	3.14
chr1	90214688	90215436	749	ENSMUSG00000044337	ENSMUST00000159654	protein_coding	3' UTR	10682	Ackr3	atypical chemokine receptor 3 [Source:MGI Symbol;Acc:MGI:109562]	GO:0001525(angiogenesis);GO:0001570(vasculogenesis);GO:0004930(G protein-coupled receptor activity);GO:0005044(scavenger receptor activity);GO:0005634(nucleus);GO:0005737(cytoplasm);GO:0005768(endosome);GO:0005769(early endosome);GO:0005886(plasma membrane);GO:0005905(clathrin-coated pit);GO:0006935(chemotaxis);GO:0006955(immune response);GO:0007155(cell adhesion);GO:0007165(signal transduction);…	04060(Cytokine-cytokine receptor interaction)	1	748,	0	-65.2	-63.9	8.5
chr1	90612176	90613102	927	ENSMUSG00000034432	ENSMUST00000186882	protein_coding	3' UTR	596	Cops8	COP9 signalosome subunit 8 [Source:MGI Symbol;Acc:MGI:1915363]	GO:0000338(protein deneddylation);GO:0005515(protein binding);GO:0005634(nucleus);GO:0005654(nucleoplasm);GO:0005737(cytoplasm);GO:0005829(cytosol);GO:0006468(protein phosphorylation);GO:0007250(activation of NF-kappaB-inducing kinase activity);GO:0008180(COP9 signalosome);GO:0008285(negative regulation of cell population proliferation);GO:0010387(COP9 signalosome assembly);GO:0048471(perinuclear…	NA	1	926,	0	-277	-275	13.8
chr1	90948598	90949496	899	ENSMUSG00000090550	ENSMUST00000166281	protein_coding	3' UTR	-3612	Prlh	prolactin releasing hormone [Source:MGI Symbol;Acc:MGI:3644668]	GO:0001894(tissue homeostasis);GO:0002021(response to dietary excess);GO:0002023(reduction of food intake in response to dietary excess);GO:0005179(hormone activity);GO:0005184(neuropeptide hormone activity);GO:0005737(cytoplasm);GO:0006112(energy reserve metabolic process);GO:0006629(lipid metabolic process);GO:0007186(G protein-coupled receptor signaling pathway);GO:0007631(feeding behavior);GO…	04080(Neuroactive ligand-receptor interaction)	1	898,	0	-221	-220	6.14
chr1	90949765	90950274	510	ENSMUSG00000090550	ENSMUST00000166281	protein_coding	3' UTR	-2834	Prlh	prolactin releasing hormone [Source:MGI Symbol;Acc:MGI:3644668]	GO:0001894(tissue homeostasis);GO:0002021(response to dietary excess);GO:0002023(reduction of food intake in response to dietary excess);GO:0005179(hormone activity);GO:0005184(neuropeptide hormone activity);GO:0005737(cytoplasm);GO:0006112(energy reserve metabolic process);GO:0006629(lipid metabolic process);GO:0007186(G protein-coupled receptor signaling pathway);GO:0007631(feeding behavior);GO…	04080(Neuroactive ligand-receptor interaction)	1	509,	0	-79	-77.7	5.96
chr1	91310800	91310861	62	ENSMUSG00000026307	ENSMUST00000137074	protein_coding	Exon (ENSMUST00000153621/ENSMUSG00000026307, exon 7 of 7)	8003	Scly	selenocysteine lyase [Source:MGI Symbol;Acc:MGI:1355310]	GO:0003824(catalytic activity);GO:0009000(selenocysteine lyase activity);GO:0016261(selenocysteine catabolic process);GO:0016597(amino acid binding);GO:0042803(protein homodimerization activity);GO:0070279(vitamin B6 binding);GO:1902494(catalytic complex)	00450(Selenocompound metabolism)	1	61,	0	-2.05	-1.28	1.88
chr1	91310920	91311309	390	ENSMUSG00000026307	ENSMUST00000137074	protein_coding	Exon (ENSMUST00000153621/ENSMUSG00000026307, exon 7 of 7)	8123	Scly	selenocysteine lyase [Source:MGI Symbol;Acc:MGI:1355310]	GO:0003824(catalytic activity);GO:0009000(selenocysteine lyase activity);GO:0016261(selenocysteine catabolic process);GO:0016597(amino acid binding);GO:0042803(protein homodimerization activity);GO:0070279(vitamin B6 binding);GO:1902494(catalytic complex)	00450(Selenocompound metabolism)	1	389,	0	-15.7	-14.7	5.28
chr1	91500868	91501412	545	ENSMUSG00000034292	ENSMUST00000047242	protein_coding	Exon (ENSMUST00000189341/ENSMUSG00000034292, exon 4 of 16)	6174	Traf3ip1	TRAF3 interacting protein 1 [Source:MGI Symbol;Acc:MGI:1921269]	GO:0000122(negative regulation of transcription by RNA polymerase II);GO:0001738(morphogenesis of a polarized epithelium);GO:0001822(kidney development);GO:0001933(negative regulation of protein phosphorylation);GO:0005102(signaling receptor binding);GO:0005515(protein binding);GO:0005737(cytoplasm);GO:0005813(centrosome);GO:0005829(cytosol);GO:0005856(cytoskeleton);GO:0005929(cilium);GO:0005930(…	NA	2	42,408,	0,136	-84.9	-83.6	18.5
chr1	91544241	91547112	2872	ENSMUSG00000026311	ENSMUST00000188879	protein_coding	5' UTR	3161	Asb1	ankyrin repeat and SOCS box-containing 1 [Source:MGI Symbol;Acc:MGI:1929735]	GO:0000151(ubiquitin ligase complex);GO:0005515(protein binding);GO:0007275(multicellular organism development);GO:0016567(protein ubiquitination);GO:0030539(male genitalia development);GO:0035556(intracellular signal transduction);GO:0061630(ubiquitin protein ligase activity)	NA	2	56,185,	0,2686	-17.9	-16.8	3.69
chr1	91554772	91555222	451	ENSMUSG00000026311	ENSMUST00000188879	protein_coding	3' UTR	13692	Asb1	ankyrin repeat and SOCS box-containing 1 [Source:MGI Symbol;Acc:MGI:1929735]	GO:0000151(ubiquitin ligase complex);GO:0005515(protein binding);GO:0007275(multicellular organism development);GO:0016567(protein ubiquitination);GO:0030539(male genitalia development);GO:0035556(intracellular signal transduction);GO:0061630(ubiquitin protein ligase activity)	NA	1	450,	0	-93.9	-92.6	10.5
chr1	92907837	92908077	241	ENSMUSG00000047067	ENSMUST00000060913	protein_coding	3' UTR	856	Dusp28	dual specificity phosphatase 28 [Source:MGI Symbol;Acc:MGI:1914696]	GO:0004721(phosphoprotein phosphatase activity);GO:0004725(protein tyrosine phosphatase activity);GO:0006470(protein dephosphorylation);GO:0008138(protein tyrosine/serine/threonine phosphatase activity);GO:0016311(dephosphorylation);GO:0016787(hydrolase activity);GO:0016791(phosphatase activity);GO:0035335(peptidyl-tyrosine dephosphorylation)	NA	1	240,	0	-10.2	-9.26	3.52
chr1	92911797	92912336	540	ENSMUSG00000026269	ENSMUST00000179993	protein_coding	Exon (ENSMUST00000180306/ENSMUSG00000026269, exon 1 of 1)	588	Rnpepl1	arginyl aminopeptidase (aminopeptidase B)-like 1 [Source:MGI Symbol;Acc:MGI:1914170]	GO:0004177(aminopeptidase activity);GO:0006508(proteolysis);GO:0008233(peptidase activity);GO:0008237(metallopeptidase activity);GO:0008270(zinc ion binding);GO:0016787(hydrolase activity);GO:0046872(metal ion binding);GO:0070006(metalloaminopeptidase activity)	NA	1	539,	0	-8.11	-7.18	3.95
chr1	92912604	92912665	62	ENSMUSG00000026269	ENSMUST00000179993	protein_coding	Exon (ENSMUST00000180306/ENSMUSG00000026269, exon 1 of 1)	1395	Rnpepl1	arginyl aminopeptidase (aminopeptidase B)-like 1 [Source:MGI Symbol;Acc:MGI:1914170]	GO:0004177(aminopeptidase activity);GO:0006508(proteolysis);GO:0008233(peptidase activity);GO:0008237(metallopeptidase activity);GO:0008270(zinc ion binding);GO:0016787(hydrolase activity);GO:0046872(metal ion binding);GO:0070006(metalloaminopeptidase activity)	NA	1	61,	0	-2.82	-2.02	6.42
chr1	92913291	92913351	61	ENSMUSG00000026269	ENSMUST00000179993	protein_coding	Exon (ENSMUST00000180306/ENSMUSG00000026269, exon 1 of 1)	2082	Rnpepl1	arginyl aminopeptidase (aminopeptidase B)-like 1 [Source:MGI Symbol;Acc:MGI:1914170]	GO:0004177(aminopeptidase activity);GO:0006508(proteolysis);GO:0008233(peptidase activity);GO:0008237(metallopeptidase activity);GO:0008270(zinc ion binding);GO:0016787(hydrolase activity);GO:0046872(metal ion binding);GO:0070006(metalloaminopeptidase activity)	NA	1	60,	0	-4.73	-3.87	4.62
chr1	92979282	92982957	3676	ENSMUSG00000026271	ENSMUST00000169198	protein_coding	5' UTR	360	Gpr35	G protein-coupled receptor 35 [Source:MGI Symbol;Acc:MGI:1929509]	GO:0004930(G protein-coupled receptor activity);GO:0004950(chemokine receptor activity);GO:0005886(plasma membrane);GO:0005887(integral component of plasma membrane);GO:0007010(cytoskeleton organization);GO:0007165(signal transduction);GO:0007186(G protein-coupled receptor signaling pathway);GO:0007204(positive regulation of cytosolic calcium ion concentration);GO:0016020(membrane);GO:0016021(int…	04080(Neuroactive ligand-receptor interaction)	2	19,400,	0,3275	-57.5	-56.3	5.86
chr1	92983404	92984301	898	ENSMUSG00000026271	ENSMUST00000169198	protein_coding	3' UTR	4482	Gpr35	G protein-coupled receptor 35 [Source:MGI Symbol;Acc:MGI:1929509]	GO:0004930(G protein-coupled receptor activity);GO:0004950(chemokine receptor activity);GO:0005886(plasma membrane);GO:0005887(integral component of plasma membrane);GO:0007010(cytoskeleton organization);GO:0007165(signal transduction);GO:0007186(G protein-coupled receptor signaling pathway);GO:0007204(positive regulation of cytosolic calcium ion concentration);GO:0016020(membrane);GO:0016021(int…	04080(Neuroactive ligand-receptor interaction)	1	897,	0	-663	-Inf	33.1
chr1	92984359	92984987	629	ENSMUSG00000026271	ENSMUST00000169198	protein_coding	3' UTR	5437	Gpr35	G protein-coupled receptor 35 [Source:MGI Symbol;Acc:MGI:1929509]	GO:0004930(G protein-coupled receptor activity);GO:0004950(chemokine receptor activity);GO:0005886(plasma membrane);GO:0005887(integral component of plasma membrane);GO:0007010(cytoskeleton organization);GO:0007165(signal transduction);GO:0007186(G protein-coupled receptor signaling pathway);GO:0007204(positive regulation of cytosolic calcium ion concentration);GO:0016020(membrane);GO:0016021(int…	04080(Neuroactive ligand-receptor interaction)	1	628,	0	-197	-196	8.86
chr1	92985345	92985615	271	ENSMUSG00000026271	ENSMUST00000169198	protein_coding	3' UTR	6423	Gpr35	G protein-coupled receptor 35 [Source:MGI Symbol;Acc:MGI:1929509]	GO:0004930(G protein-coupled receptor activity);GO:0004950(chemokine receptor activity);GO:0005886(plasma membrane);GO:0005887(integral component of plasma membrane);GO:0007010(cytoskeleton organization);GO:0007165(signal transduction);GO:0007186(G protein-coupled receptor signaling pathway);GO:0007204(positive regulation of cytosolic calcium ion concentration);GO:0016020(membrane);GO:0016021(int…	04080(Neuroactive ligand-receptor interaction)	1	270,	0	-18.4	-17.3	2.79
chr1	93198574	93198635	62	ENSMUSG00000084989	ENSMUST00000138595	protein_coding	Exon (ENSMUST00000138595/ENSMUSG00000084989, exon 16 of 32)	29849	Crocc2	ciliary rootlet coiled-coil, rootletin family member 2 [Source:MGI Symbol;Acc:MGI:3045962]	GO:0003674(molecular_function);GO:0005575(cellular_component);GO:0008150(biological_process)	NA	1	61,	0	-2.09	-1.32	2.4
chr1	93228884	93229154	271	ENSMUSG00000047793	ENSMUST00000062202	protein_coding	3' UTR	-6687	Sned1	sushi, nidogen and EGF-like domains 1 [Source:MGI Symbol;Acc:MGI:3045960]	GO:0005509(calcium ion binding);GO:0005515(protein binding);GO:0007160(cell-matrix adhesion)	NA	1	270,	0	-21.4	-20.3	4.14
chr1	93229333	93230712	1380	ENSMUSG00000047793	ENSMUST00000062202	protein_coding	3' UTR	-5129	Sned1	sushi, nidogen and EGF-like domains 1 [Source:MGI Symbol;Acc:MGI:3045960]	GO:0005509(calcium ion binding);GO:0005515(protein binding);GO:0007160(cell-matrix adhesion)	NA	1	1379,	0	-113	-112	16
chr1	93343093	93343304	212	ENSMUSG00000026275	ENSMUST00000027494	protein_coding	5' UTR	239	Ppp1r7	protein phosphatase 1, regulatory subunit 7 [Source:MGI Symbol;Acc:MGI:1913635]	GO:0005515(protein binding);GO:0005634(nucleus);GO:0005694(chromosome);GO:0007059(chromosome segregation);GO:0035307(positive regulation of protein dephosphorylation)	NA	1	211,	0	-2.54	-1.76	9.75
chr1	93343633	93346257	2625	ENSMUSG00000026275	ENSMUST00000185498	protein_coding	5' UTR	0	Ppp1r7	protein phosphatase 1, regulatory subunit 7 [Source:MGI Symbol;Acc:MGI:1913635]	GO:0005515(protein binding);GO:0005634(nucleus);GO:0005694(chromosome);GO:0007059(chromosome segregation);GO:0035307(positive regulation of protein dephosphorylation)	NA	2	78,102,	0,2522	-7.57	-6.66	20
chr1	93372798	93373189	392	ENSMUSG00000034107	ENSMUST00000058682	protein_coding	3' UTR	-741	Ano7	anoctamin 7 [Source:MGI Symbol;Acc:MGI:3052714]	GO:0005229(intracellular calcium activated chloride channel activity);GO:0005254(chloride channel activity);GO:0005783(endoplasmic reticulum);GO:0005886(plasma membrane);GO:0006821(chloride transport);GO:0006869(lipid transport);GO:0016020(membrane);GO:0016021(integral component of membrane);GO:0017128(phospholipid scramblase activity);GO:0046983(protein dimerization activity);GO:0055085(transmem…	NA	1	391,	0	-19.6	-18.6	5.13
chr1	93479473	93479564	92	ENSMUSG00000026276	ENSMUST00000150931	protein_coding	5' UTR	0	Septin2	septin 2 [Source:MGI Symbol;Acc:MGI:97298]	GO:0000145(exocyst);GO:0000166(nucleotide binding);GO:0000775(chromosome, centromeric region);GO:0000776(kinetochore);GO:0000777(condensed chromosome kinetochore);GO:0002036(regulation of L-glutamate import across plasma membrane);GO:0003924(GTPase activity);GO:0005515(protein binding);GO:0005525(GTP binding);GO:0005634(nucleus);GO:0005654(nucleoplasm);GO:0005694(chromosome);GO:0005737(cytoplasm)…	NA	1	91,	0	-5.87	-4.98	1.84
chr1	93506988	93507079	92	ENSMUSG00000026276	ENSMUST00000157021	protein_coding	3' UTR	1420	Septin2	septin 2 [Source:MGI Symbol;Acc:MGI:97298]	GO:0000145(exocyst);GO:0000166(nucleotide binding);GO:0000775(chromosome, centromeric region);GO:0000776(kinetochore);GO:0000777(condensed chromosome kinetochore);GO:0002036(regulation of L-glutamate import across plasma membrane);GO:0003924(GTPase activity);GO:0005515(protein binding);GO:0005525(GTP binding);GO:0005634(nucleus);GO:0005654(nucleoplasm);GO:0005694(chromosome);GO:0005737(cytoplasm)…	NA	1	91,	0	-5.39	-4.52	1.51
chr1	93750566	93751042	477	ENSMUSG00000026280	ENSMUST00000149436	protein_coding	Exon (ENSMUST00000188846/ENSMUSG00000101952, exon 3 of 3)	-458	Atg4b	autophagy related 4B, cysteine peptidase [Source:MGI Symbol;Acc:MGI:1913865]	GO:0004175(endopeptidase activity);GO:0004197(cysteine-type endopeptidase activity);GO:0005737(cytoplasm);GO:0006508(proteolysis);GO:0006914(autophagy);GO:0008233(peptidase activity);GO:0008234(cysteine-type peptidase activity);GO:0015031(protein transport);GO:0016787(hydrolase activity);GO:0045732(positive regulation of protein catabolic process);GO:0051697(protein delipidation)	04136(Autophagy - other);04140(Autophagy - animal)	1	476,	0	-116	-115	6.35
chr1	93816659	93819109	2451	ENSMUSG00000073609	ENSMUST00000187321	protein_coding	3' UTR	-5800	D2hgdh	D-2-hydroxyglutarate dehydrogenase [Source:MGI Symbol;Acc:MGI:2138209]	GO:0003824(catalytic activity);GO:0005739(mitochondrion);GO:0010042(response to manganese ion);GO:0010043(response to zinc ion);GO:0016491(oxidoreductase activity);GO:0032025(response to cobalt ion);GO:0044267(cellular protein metabolic process);GO:0050660(flavin adenine dinucleotide binding);GO:0051990((R)-2-hydroxyglutarate dehydrogenase activity);GO:0055114(oxidation-reduction process);GO:0071…	NA	2	40,829,	0,1621	-140	-138	11.2
chr1	93820035	93820335	301	ENSMUSG00000073609	ENSMUST00000187321	protein_coding	3' UTR	-4574	D2hgdh	D-2-hydroxyglutarate dehydrogenase [Source:MGI Symbol;Acc:MGI:2138209]	GO:0003824(catalytic activity);GO:0005739(mitochondrion);GO:0010042(response to manganese ion);GO:0010043(response to zinc ion);GO:0016491(oxidoreductase activity);GO:0032025(response to cobalt ion);GO:0044267(cellular protein metabolic process);GO:0050660(flavin adenine dinucleotide binding);GO:0051990((R)-2-hydroxyglutarate dehydrogenase activity);GO:0055114(oxidation-reduction process);GO:0071…	NA	1	300,	0	-25.4	-24.3	2.31
chr1	93825028	93825277	250	ENSMUSG00000073609	ENSMUST00000097633	protein_coding	5' UTR	0	D2hgdh	D-2-hydroxyglutarate dehydrogenase [Source:MGI Symbol;Acc:MGI:2138209]	GO:0003824(catalytic activity);GO:0005739(mitochondrion);GO:0010042(response to manganese ion);GO:0010043(response to zinc ion);GO:0016491(oxidoreductase activity);GO:0032025(response to cobalt ion);GO:0044267(cellular protein metabolic process);GO:0050660(flavin adenine dinucleotide binding);GO:0051990((R)-2-hydroxyglutarate dehydrogenase activity);GO:0055114(oxidation-reduction process);GO:0071…	NA	2	23,38,	0,211	-2.07	-1.3	8.21
chr1	93916588	93916738	151	ENSMUSG00000093805	ENSMUST00000178757	protein_coding	Exon (ENSMUST00000190039/ENSMUSG00000101660, exon 6 of 6)	-1573	Gal3st2b	galactose-3-O-sulfotransferase 2B [Source:MGI Symbol;Acc:MGI:3711964]	GO:0001733(galactosylceramide sulfotransferase activity);GO:0005575(cellular_component);GO:0005794(Golgi apparatus);GO:0008146(sulfotransferase activity);GO:0008150(biological_process);GO:0009101(glycoprotein biosynthetic process);GO:0009247(glycolipid biosynthetic process);GO:0016020(membrane);GO:0016021(integral component of membrane);GO:0016740(transferase activity);GO:0032580(Golgi cisterna m…	NA	1	150,	0	-3.34	-2.52	4.11
chr1	93985606	93985816	211	ENSMUSG00000073608	ENSMUST00000097632	protein_coding	Exon (ENSMUST00000185591/ENSMUSG00000099624, exon 6 of 6)	-4693	Gal3st2c	galactose-3-O-sulfotransferase 2C [Source:MGI Symbol;Acc:MGI:3646771]	GO:0001733(galactosylceramide sulfotransferase activity);GO:0005575(cellular_component);GO:0005794(Golgi apparatus);GO:0008146(sulfotransferase activity);GO:0009101(glycoprotein biosynthetic process);GO:0009247(glycolipid biosynthetic process);GO:0016020(membrane);GO:0016021(integral component of membrane);GO:0050694(galactose 3-O-sulfotransferase activity)	NA	1	210,	0	-24.6	-23.5	6.67
chr1	105990974	105991605	632	ENSMUSG00000038866	ENSMUST00000119166	protein_coding	Exon (ENSMUST00000118196/ENSMUSG00000038866, exon 1 of 14)	285	Zcchc2	zinc finger, CCHC domain containing 2 [Source:MGI Symbol;Acc:MGI:2444114]	GO:0003674(molecular_function);GO:0003676(nucleic acid binding);GO:0005737(cytoplasm);GO:0008150(biological_process);GO:0008270(zinc ion binding);GO:0035091(phosphatidylinositol binding);GO:0046872(metal ion binding)	NA	1	631,	0	-56.6	-55.3	11
chr1	107607127	107607548	422	ENSMUSG00000026315	ENSMUST00000123086	protein_coding	3' UTR	1247	Serpinb8	serine (or cysteine) peptidase inhibitor, clade B, member 8 [Source:MGI Symbol;Acc:MGI:894657]	GO:0004867(serine-type endopeptidase inhibitor activity);GO:0005615(extracellular space);GO:0005737(cytoplasm);GO:0005829(cytosol);GO:0010466(negative regulation of peptidase activity);GO:0010951(negative regulation of endopeptidase activity);GO:0030414(peptidase inhibitor activity);GO:0090136(epithelial cell-cell adhesion)	NA	1	421,	0	-56	-54.8	12.4
chr1	107608476	107608626	151	ENSMUSG00000026315	ENSMUST00000123086	protein_coding	3' UTR	2596	Serpinb8	serine (or cysteine) peptidase inhibitor, clade B, member 8 [Source:MGI Symbol;Acc:MGI:894657]	GO:0004867(serine-type endopeptidase inhibitor activity);GO:0005615(extracellular space);GO:0005737(cytoplasm);GO:0005829(cytosol);GO:0010466(negative regulation of peptidase activity);GO:0010951(negative regulation of endopeptidase activity);GO:0030414(peptidase inhibitor activity);GO:0090136(epithelial cell-cell adhesion)	NA	1	150,	0	-3.66	-2.83	3.94
chr1	118332869	118333197	329	ENSMUSG00000026377	ENSMUST00000161495	protein_coding	3' UTR	10717	Nifk	nucleolar protein interacting with the FHA domain of MKI67 [Source:MGI Symbol;Acc:MGI:1915199]	GO:0000463(maturation of LSU-rRNA from tricistronic rRNA transcript (SSU-rRNA, 5.8S rRNA, LSU-rRNA));GO:0000794(condensed nuclear chromosome);GO:0003676(nucleic acid binding);GO:0003723(RNA binding);GO:0005634(nucleus);GO:0005654(nucleoplasm);GO:0005694(chromosome);GO:0005730(nucleolus);GO:0005737(cytoplasm)	NA	1	328,	0	-72.7	-71.4	5.52
chr1	125560654	125560744	91	ENSMUSG00000026342	ENSMUST00000190037	protein_coding	5' UTR	59	Slc35f5	solute carrier family 35, member F5 [Source:MGI Symbol;Acc:MGI:1921400]	GO:0003674(molecular_function);GO:0005575(cellular_component);GO:0016020(membrane);GO:0016021(integral component of membrane)	NA	1	90,	0	-2.32	-1.55	3.94
chr1	125677591	125678129	539	ENSMUSG00000026343	ENSMUST00000027581	protein_coding	Exon (ENSMUST00000027581/ENSMUSG00000026343, exon 1 of 2)	596	Gpr39	G protein-coupled receptor 39 [Source:MGI Symbol;Acc:MGI:1918361]	GO:0004930(G protein-coupled receptor activity);GO:0007165(signal transduction);GO:0007186(G protein-coupled receptor signaling pathway);GO:0016020(membrane);GO:0016021(integral component of membrane)	NA	1	538,	0	-169	-168	5.63
chr1	127306708	127306919	212	ENSMUSG00000036155	ENSMUST00000171405	protein_coding	5' UTR	0	Mgat5	mannoside acetylglucosaminyltransferase 5 [Source:MGI Symbol;Acc:MGI:894701]	GO:0000139(Golgi membrane);GO:0004864(protein phosphatase inhibitor activity);GO:0005576(extracellular region);GO:0005794(Golgi apparatus);GO:0006486(protein glycosylation);GO:0006487(protein N-linked glycosylation);GO:0008375(acetylglucosaminyltransferase activity);GO:0016020(membrane);GO:0016021(integral component of membrane);GO:0016740(transferase activity);GO:0016757(transferase activity, tr…	00510(N-Glycan biosynthesis)	1	211,	0	-26.2	-25.1	2.16
chr1	128183237	128183388	152	ENSMUSG00000056211	ENSMUST00000190056	protein_coding	Exon (ENSMUST00000185471/ENSMUSG00000056211, exon 6 of 7)	1496	R3hdm1	R3H domain containing 1 [Source:MGI Symbol;Acc:MGI:2448514]	GO:0003676(nucleic acid binding);GO:0005575(cellular_component);GO:0008150(biological_process)	NA	1	151,	0	-4.8	-3.94	2.03
chr1	130718738	130720114	1377	ENSMUSG00000046404	ENSMUST00000049813	protein_coding	3' UTR	1411	Yod1	YOD1 deubiquitinase [Source:MGI Symbol;Acc:MGI:2442596]	GO:0003676(nucleic acid binding);GO:0004843(thiol-dependent ubiquitin-specific protease activity);GO:0005737(cytoplasm);GO:0005829(cytosol);GO:0006508(proteolysis);GO:0006986(response to unfolded protein);GO:0008233(peptidase activity);GO:0008234(cysteine-type peptidase activity);GO:0016236(macroautophagy);GO:0016579(protein deubiquitination);GO:0016787(hydrolase activity);GO:0030433(ubiquitin-de…	04141(Protein processing in endoplasmic reticulum)	1	1376,	0	-312	-310	25.2
chr1	130812782	130813081	300	ENSMUSG00000026415	ENSMUST00000027670	protein_coding	Exon (ENSMUST00000112477/ENSMUSG00000026415, exon 5 of 7)	11880	Fcamr	Fc receptor, IgA, IgM, high affinity [Source:MGI Symbol;Acc:MGI:1927803]	GO:0001791(IgM binding);GO:0002250(adaptive immune response);GO:0002376(immune system process);GO:0004888(transmembrane signaling receptor activity);GO:0005886(plasma membrane);GO:0006955(immune response);GO:0016020(membrane);GO:0016021(integral component of membrane);GO:0019862(IgA binding)	NA	1	299,	0	-8.37	-7.45	2.2
chr1	130814560	130814680	121	ENSMUSG00000026417	ENSMUST00000027675	protein_coding	3' UTR	-12004	Pigr	polymeric immunoglobulin receptor [Source:MGI Symbol;Acc:MGI:103080]	GO:0001580(detection of chemical stimulus involved in sensory perception of bitter taste);GO:0001792(polymeric immunoglobulin receptor activity);GO:0002415(immunoglobulin transcytosis in epithelial cells mediated by polymeric immunoglobulin receptor);GO:0005154(epidermal growth factor receptor binding);GO:0005576(extracellular region);GO:0005615(extracellular space);GO:0005886(plasma membrane);GO…	04672(Intestinal immune network for IgA production)	1	120,	0	-5.39	-4.51	1.74
chr1	130826683	130826973	291	ENSMUSG00000026417	ENSMUST00000027675	protein_coding	5' UTR	0	Pigr	polymeric immunoglobulin receptor [Source:MGI Symbol;Acc:MGI:103080]	GO:0001580(detection of chemical stimulus involved in sensory perception of bitter taste);GO:0001792(polymeric immunoglobulin receptor activity);GO:0002415(immunoglobulin transcytosis in epithelial cells mediated by polymeric immunoglobulin receptor);GO:0005154(epidermal growth factor receptor binding);GO:0005576(extracellular region);GO:0005615(extracellular space);GO:0005886(plasma membrane);GO…	04672(Intestinal immune network for IgA production)	2	124,86,	0,204	-3.6	-2.77	1.5
chr1	130844465	130844943	479	ENSMUSG00000026417	ENSMUST00000137782	protein_coding	Exon (ENSMUST00000027675/ENSMUSG00000026417, exon 4 of 11)	15455	Pigr	polymeric immunoglobulin receptor [Source:MGI Symbol;Acc:MGI:103080]	GO:0001580(detection of chemical stimulus involved in sensory perception of bitter taste);GO:0001792(polymeric immunoglobulin receptor activity);GO:0002415(immunoglobulin transcytosis in epithelial cells mediated by polymeric immunoglobulin receptor);GO:0005154(epidermal growth factor receptor binding);GO:0005576(extracellular region);GO:0005615(extracellular space);GO:0005886(plasma membrane);GO…	04672(Intestinal immune network for IgA production)	1	478,	0	-2620	-Inf	6.25
chr1	130851682	130852249	568	ENSMUSG00000042474	ENSMUST00000038829	protein_coding	3' UTR	-13420	Fcmr	Fc fragment of IgM receptor [Source:MGI Symbol;Acc:MGI:1916419]	GO:0016020(membrane);GO:0016021(integral component of membrane)	NA	1	567,	0	-1770	-Inf	17.6
chr1	131528346	131528820	475	ENSMUSG00000055184	ENSMUST00000068613	protein_coding	5' UTR	443	Fam72a	family with sequence similarity 72, member A [Source:MGI Symbol;Acc:MGI:1919669]	GO:0003674(molecular_function);GO:0005737(cytoplasm);GO:0005739(mitochondrion);GO:0005829(cytosol);GO:0016020(membrane);GO:0031552(negative regulation of brain-derived neurotrophic factor-activated receptor activity);GO:0043065(positive regulation of apoptotic process);GO:0043231(intracellular membrane-bounded organelle)	NA	1	474,	0	-24.1	-23	6.43
chr1	131638365	131638455	91	ENSMUSG00000004552	ENSMUST00000112411	protein_coding	5' UTR	-39	Ctse	cathepsin E [Source:MGI Symbol;Acc:MGI:107361]	GO:0004190(aspartic-type endopeptidase activity);GO:0005768(endosome);GO:0006508(proteolysis);GO:0008233(peptidase activity);GO:0016540(protein autoprocessing);GO:0016787(hydrolase activity);GO:0019886(antigen processing and presentation of exogenous peptide antigen via MHC class II);GO:0042802(identical protein binding)	04142(Lysosome)	1	90,	0	-3.15	-2.34	2.71
chr1	131744021	131750515	6495	ENSMUSG00000042268	ENSMUST00000049027	protein_coding	5' UTR	0	Slc26a9	solute carrier family 26, member 9 [Source:MGI Symbol;Acc:MGI:2444594]	GO:0005254(chloride channel activity);GO:0006811(ion transport);GO:0006820(anion transport);GO:0006821(chloride transport);GO:0008271(secondary active sulfate transmembrane transporter activity);GO:0008272(sulfate transport);GO:0009986(cell surface);GO:0010628(positive regulation of gene expression);GO:0015116(sulfate transmembrane transporter activity);GO:0015301(anion:anion antiporter activity)…	04978(Mineral absorption)	3	92,33,25,	0,6361,6469	-7.42	-6.51	2.25
chr1	131769473	131770549	1077	ENSMUSG00000042268	ENSMUST00000147800	protein_coding	3' UTR	18982	Slc26a9	solute carrier family 26, member 9 [Source:MGI Symbol;Acc:MGI:2444594]	GO:0005254(chloride channel activity);GO:0006811(ion transport);GO:0006820(anion transport);GO:0006821(chloride transport);GO:0008271(secondary active sulfate transmembrane transporter activity);GO:0008272(sulfate transport);GO:0009986(cell surface);GO:0010628(positive regulation of gene expression);GO:0015116(sulfate transmembrane transporter activity);GO:0015301(anion:anion antiporter activity)…	04978(Mineral absorption)	1	1076,	0	-149	-148	8.76
chr1	131770936	131771414	479	ENSMUSG00000042268	ENSMUST00000147800	protein_coding	3' UTR	20445	Slc26a9	solute carrier family 26, member 9 [Source:MGI Symbol;Acc:MGI:2444594]	GO:0005254(chloride channel activity);GO:0006811(ion transport);GO:0006820(anion transport);GO:0006821(chloride transport);GO:0008271(secondary active sulfate transmembrane transporter activity);GO:0008272(sulfate transport);GO:0009986(cell surface);GO:0010628(positive regulation of gene expression);GO:0015116(sulfate transmembrane transporter activity);GO:0015301(anion:anion antiporter activity)…	04978(Mineral absorption)	1	478,	0	-18.6	-17.6	3.01
chr1	131830026	131839169	9144	ENSMUSG00000013275	ENSMUST00000086559	protein_coding	5' UTR	2049	Slc41a1	solute carrier family 41, member 1 [Source:MGI Symbol;Acc:MGI:2444823]	GO:0005886(plasma membrane);GO:0006811(ion transport);GO:0006812(cation transport);GO:0008324(cation transmembrane transporter activity);GO:0010961(cellular magnesium ion homeostasis);GO:0015095(magnesium ion transmembrane transporter activity);GO:0015693(magnesium ion transport);GO:0016020(membrane);GO:0016021(integral component of membrane);GO:0016323(basolateral plasma membrane);GO:0022857(tra…	NA	2	964,55,	0,9088	-263	-261	10.8
chr1	131977520	131978030	511	ENSMUSG00000026435	ENSMUST00000190322	protein_coding	Exon (ENSMUST00000177943/ENSMUSG00000026435, exon 3 of 5)	801	Slc45a3	solute carrier family 45, member 3 [Source:MGI Symbol;Acc:MGI:1922082]	GO:0008506(sucrose:proton symporter activity);GO:0010907(positive regulation of glucose metabolic process);GO:0015770(sucrose transport);GO:0016020(membrane);GO:0016021(integral component of membrane);GO:0022857(transmembrane transporter activity);GO:0045723(positive regulation of fatty acid biosynthetic process);GO:0048713(regulation of oligodendrocyte differentiation);GO:0055085(transmembrane t…	05202(Transcriptional misregulation in cancer);05206(MicroRNAs in cancer)	1	510,	0	-113	-111	11.6
chr1	132204569	132204988	420	ENSMUSG00000079330	ENSMUST00000185223	protein_coding	3' UTR	717	Lemd1	LEM domain containing 1 [Source:MGI Symbol;Acc:MGI:1922403]	GO:0003674(molecular_function);GO:0005575(cellular_component);GO:0008150(biological_process)	NA	1	419,	0	-49.3	-48.1	11.3
chr1	132204574	132204965	392	ENSMUSG00000079330	ENSMUST00000185223	protein_coding	3' UTR	722	Lemd1	LEM domain containing 1 [Source:MGI Symbol;Acc:MGI:1922403]	GO:0003674(molecular_function);GO:0005575(cellular_component);GO:0008150(biological_process)	NA	1	391,	0	-49.7	-48.5	11.7
chr1	132207269	132207749	481	ENSMUSG00000079330	ENSMUST00000185223	protein_coding	3' UTR	3417	Lemd1	LEM domain containing 1 [Source:MGI Symbol;Acc:MGI:1922403]	GO:0003674(molecular_function);GO:0005575(cellular_component);GO:0008150(biological_process)	NA	1	480,	0	-24.9	-23.8	6.83
chr1	132208138	132208288	151	ENSMUSG00000079330	ENSMUST00000185223	protein_coding	3' UTR	4286	Lemd1	LEM domain containing 1 [Source:MGI Symbol;Acc:MGI:1922403]	GO:0003674(molecular_function);GO:0005575(cellular_component);GO:0008150(biological_process)	NA	1	150,	0	-8.13	-7.21	3.15
chr1	132298864	132298954	91	ENSMUSG00000042115	ENSMUST00000046071	protein_coding	5' UTR	238	Klhdc8a	kelch domain containing 8A [Source:MGI Symbol;Acc:MGI:2442630]	GO:0005515(protein binding)	NA	1	90,	0	-2.01	-1.24	2.26
chr1	132299222	132299581	360	ENSMUSG00000042115	ENSMUST00000046071	protein_coding	5' UTR	596	Klhdc8a	kelch domain containing 8A [Source:MGI Symbol;Acc:MGI:2442630]	GO:0005515(protein binding)	NA	1	359,	0	-90.4	-89	11.2
chr1	132304730	132304910	181	ENSMUSG00000042115	ENSMUST00000046071	protein_coding	3' UTR	6104	Klhdc8a	kelch domain containing 8A [Source:MGI Symbol;Acc:MGI:2442630]	GO:0005515(protein binding)	NA	1	180,	0	-4.6	-3.74	2.54
chr1	132434110	132449863	15754	ENSMUSG00000042046	ENSMUST00000187092	protein_coding	Exon (ENSMUST00000045110/ENSMUSG00000042046, exon 2 of 13)	0	Dstyk	dual serine/threonine and tyrosine protein kinase [Source:MGI Symbol;Acc:MGI:1925064]	GO:0000166(nucleotide binding);GO:0004672(protein kinase activity);GO:0004674(protein serine/threonine kinase activity);GO:0004712(protein serine/threonine/tyrosine kinase activity);GO:0004713(protein tyrosine kinase activity);GO:0005524(ATP binding);GO:0005737(cytoplasm);GO:0005886(plasma membrane);GO:0006468(protein phosphorylation);GO:0016020(membrane);GO:0016301(kinase activity);GO:0016310(ph…	NA	2	377,552,	0,15201	-291	-290	9.93
chr1	132507125	132508253	1129	ENSMUSG00000048174	ENSMUST00000188789	protein_coding	3' UTR	236	Tmem81	transmembrane protein 81 [Source:MGI Symbol;Acc:MGI:1921876]	GO:0003674(molecular_function);GO:0005575(cellular_component);GO:0008150(biological_process);GO:0016020(membrane);GO:0016021(integral component of membrane)	NA	1	1128,	0	-178	-177	38.5
chr1	133066327	133067227	901	ENSMUSG00000026447	ENSMUST00000239467	protein_coding	Exon (ENSMUST00000153707/ENSMUSG00000026447, exon 2 of 2)	-1352	Pik3c2b	phosphatidylinositol-4-phosphate 3-kinase catalytic subunit type 2 beta [Source:MGI Symbol;Acc:MGI:2685045]	GO:0000166(nucleotide binding);GO:0001727(lipid kinase activity);GO:0005515(protein binding);GO:0005524(ATP binding);GO:0005654(nucleoplasm);GO:0005737(cytoplasm);GO:0005829(cytosol);GO:0005886(plasma membrane);GO:0005942(phosphatidylinositol 3-kinase complex);GO:0009267(cellular response to starvation);GO:0014065(phosphatidylinositol 3-kinase signaling);GO:0016020(membrane);GO:0016236(macroautop…	00562(Inositol phosphate metabolism);04070(Phosphatidylinositol signaling system)	1	900,	0	-471	-Inf	12.7
chr1	133105102	133106289	1188	ENSMUSG00000046062	ENSMUST00000052529	protein_coding	3' UTR	-24854	Ppp1r15b	protein phosphatase 1, regulatory subunit 15B [Source:MGI Symbol;Acc:MGI:2444211]	GO:0000164(protein phosphatase type 1 complex);GO:0001933(negative regulation of protein phosphorylation);GO:0005737(cytoplasm);GO:0005783(endoplasmic reticulum);GO:0006417(regulation of translation);GO:0006446(regulation of translational initiation);GO:0006979(response to oxidative stress);GO:0006983(ER overload response);GO:0019888(protein phosphatase regulator activity);GO:0032516(positive reg…	NA	2	13,317,	0,870	-58.3	-57.1	4.34
chr1	133106588	133106889	302	ENSMUSG00000046062	ENSMUST00000052529	protein_coding	3' UTR	-24254	Ppp1r15b	protein phosphatase 1, regulatory subunit 15B [Source:MGI Symbol;Acc:MGI:2444211]	GO:0000164(protein phosphatase type 1 complex);GO:0001933(negative regulation of protein phosphorylation);GO:0005737(cytoplasm);GO:0005783(endoplasmic reticulum);GO:0006417(regulation of translation);GO:0006446(regulation of translational initiation);GO:0006979(response to oxidative stress);GO:0006983(ER overload response);GO:0019888(protein phosphatase regulator activity);GO:0032516(positive reg…	NA	1	301,	0	-45.8	-44.6	3.1
chr1	133107397	133107518	122	ENSMUSG00000046062	ENSMUST00000052529	protein_coding	3' UTR	-23625	Ppp1r15b	protein phosphatase 1, regulatory subunit 15B [Source:MGI Symbol;Acc:MGI:2444211]	GO:0000164(protein phosphatase type 1 complex);GO:0001933(negative regulation of protein phosphorylation);GO:0005737(cytoplasm);GO:0005783(endoplasmic reticulum);GO:0006417(regulation of translation);GO:0006446(regulation of translational initiation);GO:0006979(response to oxidative stress);GO:0006983(ER overload response);GO:0019888(protein phosphatase regulator activity);GO:0032516(positive reg…	NA	1	121,	0	-4.44	-3.59	1.94
chr1	133108117	133108177	61	ENSMUSG00000046062	ENSMUST00000052529	protein_coding	3' UTR	-22966	Ppp1r15b	protein phosphatase 1, regulatory subunit 15B [Source:MGI Symbol;Acc:MGI:2444211]	GO:0000164(protein phosphatase type 1 complex);GO:0001933(negative regulation of protein phosphorylation);GO:0005737(cytoplasm);GO:0005783(endoplasmic reticulum);GO:0006417(regulation of translation);GO:0006446(regulation of translational initiation);GO:0006979(response to oxidative stress);GO:0006983(ER overload response);GO:0019888(protein phosphatase regulator activity);GO:0032516(positive reg…	NA	1	60,	0	-5.13	-4.26	1.8
chr1	133108236	133108417	182	ENSMUSG00000046062	ENSMUST00000052529	protein_coding	3' UTR	-22726	Ppp1r15b	protein phosphatase 1, regulatory subunit 15B [Source:MGI Symbol;Acc:MGI:2444211]	GO:0000164(protein phosphatase type 1 complex);GO:0001933(negative regulation of protein phosphorylation);GO:0005737(cytoplasm);GO:0005783(endoplasmic reticulum);GO:0006417(regulation of translation);GO:0006446(regulation of translational initiation);GO:0006979(response to oxidative stress);GO:0006983(ER overload response);GO:0019888(protein phosphatase regulator activity);GO:0032516(positive reg…	NA	1	181,	0	-3.84	-3	1.32
chr1	133246129	133256829	10701	ENSMUSG00000041757	ENSMUST00000239123	protein_coding	5' UTR	0	Plekha6	pleckstrin homology domain containing, family A member 6 [Source:MGI Symbol;Acc:MGI:2388662]	GO:0003674(molecular_function);GO:0005515(protein binding);GO:0005575(cellular_component);GO:0008150(biological_process)	NA	2	13,288,	0,10412	-24.8	-23.8	8.21
chr1	133272315	133272556	242	ENSMUSG00000041757	ENSMUST00000190186	protein_coding	Exon (ENSMUST00000187285/ENSMUSG00000041757, exon 8 of 23)	98	Plekha6	pleckstrin homology domain containing, family A member 6 [Source:MGI Symbol;Acc:MGI:2388662]	GO:0003674(molecular_function);GO:0005515(protein binding);GO:0005575(cellular_component);GO:0008150(biological_process)	NA	1	241,	0	-12.3	-11.3	3.74
chr1	134040295	134040773	479	ENSMUSG00000041559	ENSMUST00000162779	protein_coding	Exon (ENSMUST00000048183/ENSMUSG00000041559, exon 2 of 3)	2799	Fmod	fibromodulin [Source:MGI Symbol;Acc:MGI:1328364]	GO:0005515(protein binding);GO:0005576(extracellular region);GO:0005615(extracellular space);GO:0030199(collagen fibril organization);GO:0062023(collagen-containing extracellular matrix)	04350(TGF-beta signaling pathway)	1	478,	0	-42.5	-41.3	5.6
chr1	134046698	134046848	151	ENSMUSG00000041559	ENSMUST00000162779	protein_coding	3' UTR	9202	Fmod	fibromodulin [Source:MGI Symbol;Acc:MGI:1328364]	GO:0005515(protein binding);GO:0005576(extracellular region);GO:0005615(extracellular space);GO:0030199(collagen fibril organization);GO:0062023(collagen-containing extracellular matrix)	04350(TGF-beta signaling pathway)	1	150,	0	-7.14	-6.24	2.38
chr1	134047919	134048128	210	ENSMUSG00000041559	ENSMUST00000162779	protein_coding	3' UTR	10423	Fmod	fibromodulin [Source:MGI Symbol;Acc:MGI:1328364]	GO:0005515(protein binding);GO:0005576(extracellular region);GO:0005615(extracellular space);GO:0030199(collagen fibril organization);GO:0062023(collagen-containing extracellular matrix)	04350(TGF-beta signaling pathway)	1	209,	0	-2.75	-1.95	1.91
chr1	134489338	134489669	332	ENSMUSG00000042229	ENSMUST00000047978	protein_coding	3' UTR	-4979	Rabif	RAB interacting factor [Source:MGI Symbol;Acc:MGI:2138605]	GO:0005085(guanyl-nucleotide exchange factor activity);GO:0005829(cytosol);GO:0006892(post-Golgi vesicle-mediated transport);GO:0007264(small GTPase mediated signal transduction);GO:0008270(zinc ion binding);GO:0015031(protein transport);GO:0016020(membrane);GO:0046872(metal ion binding)	NA	1	331,	0	-38.7	-37.5	5.36
chr1	134490058	134490298	241	ENSMUSG00000042229	ENSMUST00000047978	protein_coding	3' UTR	-4350	Rabif	RAB interacting factor [Source:MGI Symbol;Acc:MGI:2138605]	GO:0005085(guanyl-nucleotide exchange factor activity);GO:0005829(cytosol);GO:0006892(post-Golgi vesicle-mediated transport);GO:0007264(small GTPase mediated signal transduction);GO:0008270(zinc ion binding);GO:0015031(protein transport);GO:0016020(membrane);GO:0046872(metal ion binding)	NA	1	240,	0	-14.3	-13.3	4.73
chr1	134634984	134635225	242	ENSMUSG00000026452	ENSMUST00000187725	protein_coding	3' UTR	-11452	Syt2	synaptotagmin II [Source:MGI Symbol;Acc:MGI:99666]	GO:0005544(calcium-dependent phospholipid binding);GO:0007269(neurotransmitter secretion);GO:0008021(synaptic vesicle);GO:0016020(membrane);GO:0016021(integral component of membrane);GO:0030054(cell junction);GO:0030672(synaptic vesicle membrane);GO:0031410(cytoplasmic vesicle);GO:0042584(chromaffin granule membrane);GO:0045202(synapse);GO:1903861(positive regulation of dendrite extension)	NA	1	241,	0	-4.86	-4	3.25
chr1	135143252	135143941	690	ENSMUSG00000026426	ENSMUST00000027684	protein_coding	3' UTR	-2883	Arl8a	ADP-ribosylation factor-like 8A [Source:MGI Symbol;Acc:MGI:1915974]	GO:0000166(nucleotide binding);GO:0005525(GTP binding);GO:0005737(cytoplasm);GO:0005764(lysosome);GO:0005765(lysosomal membrane);GO:0005768(endosome);GO:0005774(vacuolar membrane);GO:0005819(spindle);GO:0005856(cytoskeleton);GO:0007049(cell cycle);GO:0007059(chromosome segregation);GO:0008089(anterograde axonal transport);GO:0015031(protein transport);GO:0016020(membrane);GO:0030054(cell junction…	NA	1	689,	0	-227	-226	8.23
chr1	135144209	135145048	840	ENSMUSG00000026426	ENSMUST00000027684	protein_coding	3' UTR	-1776	Arl8a	ADP-ribosylation factor-like 8A [Source:MGI Symbol;Acc:MGI:1915974]	GO:0000166(nucleotide binding);GO:0005525(GTP binding);GO:0005737(cytoplasm);GO:0005764(lysosome);GO:0005765(lysosomal membrane);GO:0005768(endosome);GO:0005774(vacuolar membrane);GO:0005819(spindle);GO:0005856(cytoskeleton);GO:0007049(cell cycle);GO:0007059(chromosome segregation);GO:0008089(anterograde axonal transport);GO:0015031(protein transport);GO:0016020(membrane);GO:0030054(cell junction…	NA	1	839,	0	-417	-Inf	8.28
chr1	135364491	135366839	2349	ENSMUSG00000048096	ENSMUST00000059352	protein_coding	3' UTR	39684	Lmod1	leiomodin 1 (smooth muscle) [Source:MGI Symbol;Acc:MGI:2135671]	GO:0003779(actin binding);GO:0005523(tropomyosin binding);GO:0005829(cytosol);GO:0005884(actin filament);GO:0006936(muscle contraction);GO:0030016(myofibril);GO:0030017(sarcomere);GO:0030838(positive regulation of actin filament polymerization);GO:0045010(actin nucleation);GO:0051694(pointed-end actin filament capping)	NA	2	678,758,	0,1590	-105	-104	14
chr1	135729191	135739435	10245	ENSMUSG00000026421	ENSMUST00000027677	protein_coding	5' UTR	44	Csrp1	cysteine and glycine-rich protein 1 [Source:MGI Symbol;Acc:MGI:88549]	GO:0005515(protein binding);GO:0005634(nucleus);GO:0005654(nucleoplasm);GO:0005737(cytoplasm);GO:0008307(structural constituent of muscle);GO:0015629(actin cytoskeleton);GO:0030018(Z disc);GO:0030036(actin cytoskeleton organization);GO:0042805(actinin binding);GO:0045214(sarcomere organization);GO:0046872(metal ion binding);GO:0060537(muscle tissue development)	NA	2	83,36,	0,10208	-29.7	-28.6	3.74
chr1	135751135	135751314	180	ENSMUSG00000041801	ENSMUST00000038945	protein_coding	3' UTR	-14805	Phlda3	pleckstrin homology like domain, family A, member 3 [Source:MGI Symbol;Acc:MGI:1351485]	GO:0005546(phosphatidylinositol-4,5-bisphosphate binding);GO:0005547(phosphatidylinositol-3,4,5-trisphosphate binding);GO:0005737(cytoplasm);GO:0005886(plasma membrane);GO:0006915(apoptotic process);GO:0010314(phosphatidylinositol-5-phosphate binding);GO:0016020(membrane);GO:0032266(phosphatidylinositol-3-phosphate binding);GO:0042771(intrinsic apoptotic signaling pathway in response to DNA damag…	NA	1	179,	0	-104	-102	1.47
chr1	135752113	135752232	120	ENSMUSG00000041801	ENSMUST00000038945	protein_coding	3' UTR	-13887	Phlda3	pleckstrin homology like domain, family A, member 3 [Source:MGI Symbol;Acc:MGI:1351485]	GO:0005546(phosphatidylinositol-4,5-bisphosphate binding);GO:0005547(phosphatidylinositol-3,4,5-trisphosphate binding);GO:0005737(cytoplasm);GO:0005886(plasma membrane);GO:0006915(apoptotic process);GO:0010314(phosphatidylinositol-5-phosphate binding);GO:0016020(membrane);GO:0032266(phosphatidylinositol-3-phosphate binding);GO:0042771(intrinsic apoptotic signaling pathway in response to DNA damag…	NA	1	119,	0	-60.5	-59.2	6.45
chr1	136416667	136417324	658	ENSMUSG00000026404	ENSMUST00000027655	protein_coding	Exon (ENSMUST00000129218/ENSMUSG00000026404, exon 2 of 2)	1396	Ddx59	DEAD (Asp-Glu-Ala-Asp) box polypeptide 59 [Source:MGI Symbol;Acc:MGI:1915247]	GO:0000166(nucleotide binding);GO:0003676(nucleic acid binding);GO:0003723(RNA binding);GO:0003724(RNA helicase activity);GO:0004386(helicase activity);GO:0005524(ATP binding);GO:0005634(nucleus);GO:0005737(cytoplasm);GO:0016787(hydrolase activity);GO:0046872(metal ion binding)	NA	1	657,	0	-14	-13	13.5
chr1	136625355	136625955	601	ENSMUSG00000041483	ENSMUST00000112046	protein_coding	Exon (ENSMUST00000047734/ENSMUSG00000041483, exon 2 of 2)	454	Zfp281	zinc finger protein 281 [Source:MGI Symbol;Acc:MGI:3029290]	GO:0000122(negative regulation of transcription by RNA polymerase II);GO:0000976(transcription regulatory region sequence-specific DNA binding);GO:0000978(RNA polymerase II cis-regulatory region sequence-specific DNA binding);GO:0001227(DNA-binding transcription repressor activity, RNA polymerase II-specific);GO:0003676(nucleic acid binding);GO:0003677(DNA binding);GO:0003700(DNA-binding transcri…	NA	1	600,	0	-77.9	-76.6	12.5
chr1	136626073	136626762	690	ENSMUSG00000041483	ENSMUST00000112046	protein_coding	Exon (ENSMUST00000047734/ENSMUSG00000041483, exon 2 of 2)	1172	Zfp281	zinc finger protein 281 [Source:MGI Symbol;Acc:MGI:3029290]	GO:0000122(negative regulation of transcription by RNA polymerase II);GO:0000976(transcription regulatory region sequence-specific DNA binding);GO:0000978(RNA polymerase II cis-regulatory region sequence-specific DNA binding);GO:0001227(DNA-binding transcription repressor activity, RNA polymerase II-specific);GO:0003676(nucleic acid binding);GO:0003677(DNA binding);GO:0003700(DNA-binding transcri…	NA	1	689,	0	-135	-134	18.2
chr1	136626941	136628019	1079	ENSMUSG00000041483	ENSMUST00000112046	protein_coding	3' UTR	2040	Zfp281	zinc finger protein 281 [Source:MGI Symbol;Acc:MGI:3029290]	GO:0000122(negative regulation of transcription by RNA polymerase II);GO:0000976(transcription regulatory region sequence-specific DNA binding);GO:0000978(RNA polymerase II cis-regulatory region sequence-specific DNA binding);GO:0001227(DNA-binding transcription repressor activity, RNA polymerase II-specific);GO:0003676(nucleic acid binding);GO:0003677(DNA binding);GO:0003700(DNA-binding transcri…	NA	1	1078,	0	-626	-Inf	21.3
chr1	139441818	139447816	5999	ENSMUSG00000033952	ENSMUST00000200083	protein_coding	3' UTR	-6956	Aspm	abnormal spindle microtubule assembly [Source:MGI Symbol;Acc:MGI:1334448]	GO:0000922(spindle pole);GO:0001764(neuron migration);GO:0002052(positive regulation of neuroblast proliferation);GO:0005515(protein binding);GO:0005516(calmodulin binding);GO:0005634(nucleus);GO:0005737(cytoplasm);GO:0005813(centrosome);GO:0005819(spindle);GO:0005856(cytoskeleton);GO:0005874(microtubule);GO:0007049(cell cycle);GO:0007051(spindle organization);GO:0007283(spermatogenesis);GO:00074…	NA	3	50,89,942,	0,990,5056	-241	-239	7.4
chr1	139451714	139451985	272	ENSMUSG00000033952	ENSMUST00000200083	protein_coding	3' UTR	-2787	Aspm	abnormal spindle microtubule assembly [Source:MGI Symbol;Acc:MGI:1334448]	GO:0000922(spindle pole);GO:0001764(neuron migration);GO:0002052(positive regulation of neuroblast proliferation);GO:0005515(protein binding);GO:0005516(calmodulin binding);GO:0005634(nucleus);GO:0005737(cytoplasm);GO:0005813(centrosome);GO:0005819(spindle);GO:0005856(cytoskeleton);GO:0005874(microtubule);GO:0007049(cell cycle);GO:0007051(spindle organization);GO:0007283(spermatogenesis);GO:00074…	NA	1	271,	0	-23.3	-22.3	4.65
chr1	150105040	150105863	824	ENSMUSG00000032487	ENSMUST00000190784	protein_coding	3' UTR	4708	Ptgs2	prostaglandin-endoperoxide synthase 2 [Source:MGI Symbol;Acc:MGI:97798]	GO:0001516(prostaglandin biosynthetic process);GO:0001525(angiogenesis);GO:0004601(peroxidase activity);GO:0004666(prostaglandin-endoperoxide synthase activity);GO:0005515(protein binding);GO:0005634(nucleus);GO:0005637(nuclear inner membrane);GO:0005640(nuclear outer membrane);GO:0005737(cytoplasm);GO:0005783(endoplasmic reticulum);GO:0005789(endoplasmic reticulum membrane);GO:0005901(caveola);G…	00590(Arachidonic acid metabolism);04064(NF-kappa B signaling pathway);04370(VEGF signaling pathway);04625(C-type lectin receptor signaling pathway);04657(IL-17 signaling pathway);04668(TNF signaling pathway);04723(Retrograde endocannabinoid signaling);04726(Serotonergic synapse);04913(Ovarian steroidogenesis);04921(Oxytocin signaling pathway);04923(Regulation of lipolysis in adipocytes);05140(Le…	2	49,491,	0,332	-25.4	-24.3	4.62
chr1	151717409	151717920	512	ENSMUSG00000043019	ENSMUST00000188145	protein_coding	3' UTR	-37451	Edem3	ER degradation enhancer, mannosidase alpha-like 3 [Source:MGI Symbol;Acc:MGI:1914217]	GO:0003824(catalytic activity);GO:0004571(mannosyl-oligosaccharide 1,2-alpha-mannosidase activity);GO:0005509(calcium ion binding);GO:0005783(endoplasmic reticulum);GO:0005788(endoplasmic reticulum lumen);GO:0006486(protein glycosylation);GO:0006516(glycoprotein catabolic process);GO:0006986(response to unfolded protein);GO:0008152(metabolic process);GO:0016020(membrane);GO:0016787(hydrolase acti…	04141(Protein processing in endoplasmic reticulum)	1	511,	0	-229	-227	12.6
chr1	152506881	152509320	2440	ENSMUSG00000032649	ENSMUST00000044311	protein_coding	3' UTR	107051	Colgalt2	collagen beta(1-O)galactosyltransferase 2 [Source:MGI Symbol;Acc:MGI:2138232]	GO:0005575(cellular_component);GO:0005783(endoplasmic reticulum);GO:0005788(endoplasmic reticulum lumen);GO:0008150(biological_process);GO:0016740(transferase activity);GO:0016757(transferase activity, transferring glycosyl groups);GO:0050211(procollagen galactosyltransferase activity)	00310(Lysine degradation);00514(Other types of O-glycan biosynthesis)	2	118,809,	0,1630	-93.1	-91.7	10.9
chr1	152757336	152757455	120	ENSMUSG00000055547	ENSMUST00000068875	protein_coding	3' UTR	6785	Apobec4	apolipoprotein B mRNA editing enzyme, catalytic polypeptide-like 4 (putative) [Source:MGI Symbol;Acc:MGI:1918531]	GO:0003674(molecular_function);GO:0005575(cellular_component);GO:0006397(mRNA processing);GO:0008150(biological_process);GO:0016787(hydrolase activity);GO:0046872(metal ion binding)	NA	1	119,	0	-3.58	-2.75	7.7
chr1	152807865	152808075	211	ENSMUSG00000026480	ENSMUST00000027754	protein_coding	5' UTR	0	Ncf2	neutrophil cytosolic factor 2 [Source:MGI Symbol;Acc:MGI:97284]	GO:0001669(acrosomal vesicle);GO:0005515(protein binding);GO:0005730(nucleolus);GO:0005737(cytoplasm);GO:0005829(cytosol);GO:0006742(NADP catabolic process);GO:0006801(superoxide metabolic process);GO:0006909(phagocytosis);GO:0008022(protein C-terminus binding);GO:0009749(response to glucose);GO:0014070(response to organic cyclic compound);GO:0016020(membrane);GO:0016175(superoxide-generating NAD…	04145(Phagosome);04380(Osteoclast differentiation);04670(Leukocyte transendothelial migration);05140(Leishmaniasis);05418(Fluid shear stress and atherosclerosis)	1	210,	0	-19.2	-18.2	3.54
chr1	153743669	153744269	601	ENSMUSG00000026475	ENSMUST00000027748	protein_coding	3' UTR	3320	Rgs16	regulator of G-protein signaling 16 [Source:MGI Symbol;Acc:MGI:108407]	GO:0005096(GTPase activator activity);GO:0005515(protein binding);GO:0005737(cytoplasm);GO:0007186(G protein-coupled receptor signaling pathway);GO:0009968(negative regulation of signal transduction);GO:0016020(membrane);GO:0031224(intrinsic component of membrane);GO:0043547(positive regulation of GTPase activity);GO:0045121(membrane raft)	NA	1	600,	0	-175	-173	12.1
chr1	153752872	153754101	1230	ENSMUSG00000066800	ENSMUST00000182538	protein_coding	5' UTR	20	Rnasel	ribonuclease L (2', 5'-oligoisoadenylate synthetase-dependent) [Source:MGI Symbol;Acc:MGI:1098272]	GO:0000166(nucleotide binding);GO:0003723(RNA binding);GO:0004518(nuclease activity);GO:0004519(endonuclease activity);GO:0004540(ribonuclease activity);GO:0004672(protein kinase activity);GO:0005515(protein binding);GO:0005524(ATP binding);GO:0005737(cytoplasm);GO:0005739(mitochondrion);GO:0006364(rRNA processing);GO:0006396(RNA processing);GO:0006397(mRNA processing);GO:0006468(protein phosphor…	04621(NOD-like receptor signaling pathway);05160(Hepatitis C);05164(Influenza A);05168(Herpes simplex virus 1 infection)	2	75,495,	0,734	-107	-105	7.74
chr1	153899925	153900036	112	ENSMUSG00000026473	ENSMUST00000086199	protein_coding	5' UTR	0	Glul	glutamate-ammonia ligase (glutamine synthetase) [Source:MGI Symbol;Acc:MGI:95739]	GO:0000166(nucleotide binding);GO:0000287(magnesium ion binding);GO:0001525(angiogenesis);GO:0003824(catalytic activity);GO:0004356(glutamate-ammonia ligase activity);GO:0005515(protein binding);GO:0005524(ATP binding);GO:0005737(cytoplasm);GO:0005739(mitochondrion);GO:0005783(endoplasmic reticulum);GO:0005791(rough endoplasmic reticulum);GO:0005829(cytosol);GO:0005886(plasma membrane);GO:0006536…	00220(Arginine biosynthesis);00250(Alanine, aspartate and glutamate metabolism);00630(Glyoxylate and dicarboxylate metabolism);00910(Nitrogen metabolism);04217(Necroptosis);04724(Glutamatergic synapse);04727(GABAergic synapse)	1	111,	0	-66.5	-65.2	2.5
chr1	153899943	153900737	795	ENSMUSG00000026473	ENSMUST00000086199	protein_coding	5' UTR	0	Glul	glutamate-ammonia ligase (glutamine synthetase) [Source:MGI Symbol;Acc:MGI:95739]	GO:0000166(nucleotide binding);GO:0000287(magnesium ion binding);GO:0001525(angiogenesis);GO:0003824(catalytic activity);GO:0004356(glutamate-ammonia ligase activity);GO:0005515(protein binding);GO:0005524(ATP binding);GO:0005737(cytoplasm);GO:0005739(mitochondrion);GO:0005783(endoplasmic reticulum);GO:0005791(rough endoplasmic reticulum);GO:0005829(cytosol);GO:0005886(plasma membrane);GO:0006536…	00220(Arginine biosynthesis);00250(Alanine, aspartate and glutamate metabolism);00630(Glyoxylate and dicarboxylate metabolism);00910(Nitrogen metabolism);04217(Necroptosis);04724(Glutamatergic synapse);04727(GABAergic synapse)	2	116,153,	0,641	-231	-229	3.18
chr1	156641108	156642939	1832	ENSMUSG00000026596	ENSMUST00000190749	protein_coding	3' UTR	25185	Abl2	v-abl Abelson murine leukemia viral oncogene 2 (arg, Abelson-related gene) [Source:MGI Symbol;Acc:MGI:87860]	GO:0000166(nucleotide binding);GO:0000287(magnesium ion binding);GO:0001784(phosphotyrosine residue binding);GO:0004672(protein kinase activity);GO:0004713(protein tyrosine kinase activity);GO:0004715(non-membrane spanning protein tyrosine kinase activity);GO:0005515(protein binding);GO:0005524(ATP binding);GO:0006468(protein phosphorylation);GO:0007204(positive regulation of cytosolic calcium io…	04012(ErbB signaling pathway);04014(Ras signaling pathway);05416(Viral myocarditis)	1	1831,	0	-590	-Inf	33.7
chr1	160075140	160075861	722	ENSMUSG00000090394	ENSMUST00000097513	protein_coding	3' UTR	0	4930523C07Rik	RIKEN cDNA 4930523C07 gene [Source:MGI Symbol;Acc:MGI:1914897]	GO:0016020(membrane);GO:0016021(integral component of membrane)	NA	1	721,	0	-221	-220	10.9
chr1	160076609	160077120	512	ENSMUSG00000090394	ENSMUST00000097513	protein_coding	3' UTR	1447	4930523C07Rik	RIKEN cDNA 4930523C07 gene [Source:MGI Symbol;Acc:MGI:1914897]	GO:0016020(membrane);GO:0016021(integral component of membrane)	NA	1	511,	0	-16.7	-15.7	3.11
chr1	160078858	160078979	122	ENSMUSG00000090394	ENSMUST00000097513	protein_coding	3' UTR	3696	4930523C07Rik	RIKEN cDNA 4930523C07 gene [Source:MGI Symbol;Acc:MGI:1914897]	GO:0016020(membrane);GO:0016021(integral component of membrane)	NA	1	121,	0	-3.61	-2.78	1.8
chr1	160906597	160930312	23716	ENSMUSG00000040423	ENSMUST00000035911	protein_coding	5' UTR	0	Rc3h1	RING CCCH (C3H) domains 1 [Source:MGI Symbol;Acc:MGI:2685397]	GO:0000209(protein polyubiquitination);GO:0000288(nuclear-transcribed mRNA catabolic process, deadenylation-dependent decay);GO:0000932(P-body);GO:0000956(nuclear-transcribed mRNA catabolic process);GO:0001782(B cell homeostasis);GO:0002634(regulation of germinal center formation);GO:0002635(negative regulation of germinal center formation);GO:0003723(RNA binding);GO:0003725(double-stranded RNA b…	NA	2	102,349,	0,23366	-84.1	-82.7	4.14
chr1	161151113	161151263	151	ENSMUSG00000044835	ENSMUST00000052245	protein_coding	Exon (ENSMUST00000125018/ENSMUSG00000044835, exon 2 of 5)	8346	Ankrd45	ankyrin repeat domain 45 [Source:MGI Symbol;Acc:MGI:1921094]	GO:0003674(molecular_function);GO:0005515(protein binding);GO:0005575(cellular_component);GO:0008150(biological_process)	NA	1	150,	0	-3.58	-2.75	10.8
chr1	161417043	161418024	982	ENSMUSG00000026700	ENSMUST00000028024	protein_coding	3' UTR	21634	Tnfsf4	tumor necrosis factor (ligand) superfamily, member 4 [Source:MGI Symbol;Acc:MGI:104511]	GO:0001568(blood vessel development);GO:0001816(cytokine production);GO:0001819(positive regulation of cytokine production);GO:0002215(defense response to nematode);GO:0002526(acute inflammatory response);GO:0002699(positive regulation of immune effector process);GO:0002726(positive regulation of T cell cytokine production);GO:0002819(regulation of adaptive immune response);GO:0002830(positive re…	04060(Cytokine-cytokine receptor interaction)	1	981,	0	-87.1	-85.7	48.5
chr1	161418142	161418262	121	ENSMUSG00000026700	ENSMUST00000028024	protein_coding	3' UTR	22733	Tnfsf4	tumor necrosis factor (ligand) superfamily, member 4 [Source:MGI Symbol;Acc:MGI:104511]	GO:0001568(blood vessel development);GO:0001816(cytokine production);GO:0001819(positive regulation of cytokine production);GO:0002215(defense response to nematode);GO:0002526(acute inflammatory response);GO:0002699(positive regulation of immune effector process);GO:0002726(positive regulation of T cell cytokine production);GO:0002819(regulation of adaptive immune response);GO:0002830(positive re…	04060(Cytokine-cytokine receptor interaction)	1	120,	0	-4.36	-3.51	8.98
chr1	161503852	161504153	302	ENSMUSG00000066755	ENSMUST00000086084	protein_coding	3' UTR	9197	Tnfsf18	tumor necrosis factor (ligand) superfamily, member 18 [Source:MGI Symbol;Acc:MGI:2673064]	GO:0002250(adaptive immune response);GO:0002309(T cell proliferation involved in immune response);GO:0002376(immune system process);GO:0002687(positive regulation of leukocyte migration);GO:0005125(cytokine activity);GO:0005164(tumor necrosis factor receptor binding);GO:0005515(protein binding);GO:0005615(extracellular space);GO:0005886(plasma membrane);GO:0006955(immune response);GO:0009986(cell…	04060(Cytokine-cytokine receptor interaction)	1	301,	0	-6.88	-5.98	23.1
chr1	161969215	161969366	152	ENSMUSG00000026698	ENSMUST00000193784	protein_coding	5' UTR	0	Pigc	phosphatidylinositol glycan anchor biosynthesis, class C [Source:MGI Symbol;Acc:MGI:1914542]	GO:0000506(glycosylphosphatidylinositol-N-acetylglucosaminyltransferase (GPI-GnT) complex);GO:0005783(endoplasmic reticulum);GO:0005789(endoplasmic reticulum membrane);GO:0006506(GPI anchor biosynthetic process);GO:0016020(membrane);GO:0016021(integral component of membrane);GO:0016740(transferase activity);GO:0016757(transferase activity, transferring glycosyl groups);GO:0017176(phosphatidylinos…	00563(Glycosylphosphatidylinositol (GPI)-anchor biosynthesis)	1	151,	0	-4.92	-4.06	2.37
chr1	161970262	161971640	1379	ENSMUSG00000026698	ENSMUST00000159648	protein_coding	3' UTR	960	Pigc	phosphatidylinositol glycan anchor biosynthesis, class C [Source:MGI Symbol;Acc:MGI:1914542]	GO:0000506(glycosylphosphatidylinositol-N-acetylglucosaminyltransferase (GPI-GnT) complex);GO:0005783(endoplasmic reticulum);GO:0005789(endoplasmic reticulum membrane);GO:0006506(GPI anchor biosynthetic process);GO:0016020(membrane);GO:0016021(integral component of membrane);GO:0016740(transferase activity);GO:0016757(transferase activity, transferring glycosyl groups);GO:0017176(phosphatidylinos…	00563(Glycosylphosphatidylinositol (GPI)-anchor biosynthesis)	1	1378,	0	-295	-293	14.6
chr1	161969259	162025644	56386	ENSMUSG00000026698	ENSMUST00000160881	protein_coding	3' UTR	0	Pigc	phosphatidylinositol glycan anchor biosynthesis, class C [Source:MGI Symbol;Acc:MGI:1914542]	GO:0000506(glycosylphosphatidylinositol-N-acetylglucosaminyltransferase (GPI-GnT) complex);GO:0005783(endoplasmic reticulum);GO:0005789(endoplasmic reticulum membrane);GO:0006506(GPI anchor biosynthetic process);GO:0016020(membrane);GO:0016021(integral component of membrane);GO:0016740(transferase activity);GO:0016757(transferase activity, transferring glycosyl groups);GO:0017176(phosphatidylinos…	00563(Glycosylphosphatidylinositol (GPI)-anchor biosynthesis)	2	20,101,	0,56284	-4.32	-3.48	2.31
chr1	163996086	163997243	1158	ENSMUSG00000041396	ENSMUST00000111490	protein_coding	3' UTR	1197	Mettl18	methyltransferase like 18 [Source:MGI Symbol;Acc:MGI:1917212]	GO:0008168(methyltransferase activity);GO:0016740(transferase activity);GO:0018064(protein-histidine N-methyltransferase activity);GO:0031072(heat shock protein binding);GO:0032259(methylation);GO:0032991(protein-containing complex);GO:0042038(peptidyl-histidine methylation, to form tele-methylhistidine)	NA	1	1157,	0	-36.3	-35.1	17.8
chr1	164065427	164066247	821	ENSMUSG00000026581	ENSMUST00000195358	protein_coding	Exon (ENSMUST00000192047/ENSMUSG00000026581, exon 3 of 8)	-2715	Sell	selectin, lymphocyte [Source:MGI Symbol;Acc:MGI:98279]	GO:0002020(protease binding);GO:0005509(calcium ion binding);GO:0005515(protein binding);GO:0005886(plasma membrane);GO:0005887(integral component of plasma membrane);GO:0007155(cell adhesion);GO:0009897(external side of plasma membrane);GO:0009986(cell surface);GO:0016020(membrane);GO:0016021(integral component of membrane);GO:0016339(calcium-dependent cell-cell adhesion via plasma membrane cell…	04514(Cell adhesion molecules (CAMs))	2	261,38,	0,782	-132	-130	9.01
chr1	164081135	164081316	182	ENSMUSG00000026581	ENSMUST00000195358	protein_coding	3' UTR	12173	Sell	selectin, lymphocyte [Source:MGI Symbol;Acc:MGI:98279]	GO:0002020(protease binding);GO:0005509(calcium ion binding);GO:0005515(protein binding);GO:0005886(plasma membrane);GO:0005887(integral component of plasma membrane);GO:0007155(cell adhesion);GO:0009897(external side of plasma membrane);GO:0009986(cell surface);GO:0016020(membrane);GO:0016021(integral component of membrane);GO:0016339(calcium-dependent cell-cell adhesion via plasma membrane cell…	04514(Cell adhesion molecules (CAMs))	1	181,	0	-24	-22.9	3.21
chr1	164081822	164082092	271	ENSMUSG00000026581	ENSMUST00000195358	protein_coding	3' UTR	12860	Sell	selectin, lymphocyte [Source:MGI Symbol;Acc:MGI:98279]	GO:0002020(protease binding);GO:0005509(calcium ion binding);GO:0005515(protein binding);GO:0005886(plasma membrane);GO:0005887(integral component of plasma membrane);GO:0007155(cell adhesion);GO:0009897(external side of plasma membrane);GO:0009986(cell surface);GO:0016020(membrane);GO:0016021(integral component of membrane);GO:0016339(calcium-dependent cell-cell adhesion via plasma membrane cell…	04514(Cell adhesion molecules (CAMs))	1	270,	0	-29	-27.9	6.43
chr1	164123724	164126606	2883	ENSMUSG00000026580	ENSMUST00000162746	protein_coding	Exon (ENSMUST00000162746/ENSMUSG00000026580, exon 2 of 16)	8460	Selp	selectin, platelet [Source:MGI Symbol;Acc:MGI:98280]	GO:0001530(lipopolysaccharide binding);GO:0002687(positive regulation of leukocyte migration);GO:0002691(regulation of cellular extravasation);GO:0005509(calcium ion binding);GO:0005515(protein binding);GO:0005615(extracellular space);GO:0005886(plasma membrane);GO:0005887(integral component of plasma membrane);GO:0006954(inflammatory response);GO:0007155(cell adhesion);GO:0007157(heterophilic ce…	04514(Cell adhesion molecules (CAMs));05144(Malaria);05150(Staphylococcus aureus infection)	2	68,380,	0,2502	-36.3	-35.1	5.22
chr1	164278235	164278295	61	ENSMUSG00000026578	ENSMUST00000027867	protein_coding	Exon (ENSMUST00000027867/ENSMUSG00000026578, exon 2 of 6)	2650	Ccdc181	coiled-coil domain containing 181 [Source:MGI Symbol;Acc:MGI:1922145]	GO:0002177(manchette);GO:0005515(protein binding);GO:0005856(cytoskeleton);GO:0005874(microtubule);GO:0005929(cilium);GO:0008017(microtubule binding);GO:0008150(biological_process);GO:0031514(motile cilium);GO:0036126(sperm flagellum);GO:0042995(cell projection)	NA	1	60,	0	-2.73	-1.93	2.44
chr1	164280055	164280563	509	ENSMUSG00000026578	ENSMUST00000027867	protein_coding	Exon (ENSMUST00000027867/ENSMUSG00000026578, exon 3 of 6)	4470	Ccdc181	coiled-coil domain containing 181 [Source:MGI Symbol;Acc:MGI:1922145]	GO:0002177(manchette);GO:0005515(protein binding);GO:0005856(cytoskeleton);GO:0005874(microtubule);GO:0005929(cilium);GO:0008017(microtubule binding);GO:0008150(biological_process);GO:0031514(motile cilium);GO:0036126(sperm flagellum);GO:0042995(cell projection)	NA	1	508,	0	-205	-203	9.57
chr1	164796643	164796911	269	ENSMUSG00000026574	ENSMUST00000027861	protein_coding	5' UTR	0	Dpt	dermatopontin [Source:MGI Symbol;Acc:MGI:1928392]	GO:0005201(extracellular matrix structural constituent);GO:0005576(extracellular region);GO:0007155(cell adhesion);GO:0008285(negative regulation of cell population proliferation);GO:0030199(collagen fibril organization);GO:0062023(collagen-containing extracellular matrix)	NA	1	268,	0	-36.1	-35	3.99
chr1	164823790	164824266	477	ENSMUSG00000026574	ENSMUST00000027861	protein_coding	3' UTR	27146	Dpt	dermatopontin [Source:MGI Symbol;Acc:MGI:1928392]	GO:0005201(extracellular matrix structural constituent);GO:0005576(extracellular region);GO:0007155(cell adhesion);GO:0008285(negative regulation of cell population proliferation);GO:0030199(collagen fibril organization);GO:0062023(collagen-containing extracellular matrix)	NA	1	476,	0	-47.8	-46.6	5.29
chr1	165295848	165302732	6885	ENSMUSG00000040836	ENSMUST00000111450	protein_coding	5' UTR	0	Gpr161	G protein-coupled receptor 161 [Source:MGI Symbol;Acc:MGI:2685054]	GO:0004930(G protein-coupled receptor activity);GO:0005515(protein binding);GO:0005886(plasma membrane);GO:0005929(cilium);GO:0007165(signal transduction);GO:0007186(G protein-coupled receptor signaling pathway);GO:0007189(adenylate cyclase-activating G protein-coupled receptor signaling pathway);GO:0007275(multicellular organism development);GO:0016020(membrane);GO:0016021(integral component of …	04340(Hedgehog signaling pathway)	2	40,110,	0,6774	-2.54	-1.76	9.75
chr1	165310612	165317277	6666	ENSMUSG00000040836	ENSMUST00000111450	protein_coding	Exon (ENSMUST00000178700/ENSMUSG00000040836, exon 3 of 6)	7989	Gpr161	G protein-coupled receptor 161 [Source:MGI Symbol;Acc:MGI:2685054]	GO:0004930(G protein-coupled receptor activity);GO:0005515(protein binding);GO:0005886(plasma membrane);GO:0005929(cilium);GO:0007165(signal transduction);GO:0007186(G protein-coupled receptor signaling pathway);GO:0007189(adenylate cyclase-activating G protein-coupled receptor signaling pathway);GO:0007275(multicellular organism development);GO:0016020(membrane);GO:0016021(integral component of …	04340(Hedgehog signaling pathway)	2	381,38,	0,6627	-28.5	-27.4	7.27
chr1	165318859	165321965	3107	ENSMUSG00000040836	ENSMUST00000111450	protein_coding	3' UTR	16236	Gpr161	G protein-coupled receptor 161 [Source:MGI Symbol;Acc:MGI:2685054]	GO:0004930(G protein-coupled receptor activity);GO:0005515(protein binding);GO:0005886(plasma membrane);GO:0005929(cilium);GO:0007165(signal transduction);GO:0007186(G protein-coupled receptor signaling pathway);GO:0007189(adenylate cyclase-activating G protein-coupled receptor signaling pathway);GO:0007275(multicellular organism development);GO:0016020(membrane);GO:0016021(integral component of …	04340(Hedgehog signaling pathway)	2	9,530,	0,2576	-12.6	-11.6	21.8
chr1	165788530	165788680	151	ENSMUSG00000005763	ENSMUST00000161971	protein_coding	Exon (ENSMUST00000159138/ENSMUSG00000089829, exon 3 of 3)	-1	Cd247	CD247 antigen [Source:MGI Symbol;Acc:MGI:88334]	GO:0002250(adaptive immune response);GO:0002376(immune system process);GO:0004888(transmembrane signaling receptor activity);GO:0005515(protein binding);GO:0005737(cytoplasm);GO:0005886(plasma membrane);GO:0007166(cell surface receptor signaling pathway);GO:0016020(membrane);GO:0016021(integral component of membrane);GO:0032623(interleukin-2 production);GO:0042101(T cell receptor complex);GO:0042…	04650(Natural killer cell mediated cytotoxicity);04658(Th1 and Th2 cell differentiation);04659(Th17 cell differentiation);04660(T cell receptor signaling pathway);05142(Chagas disease (American trypanosomiasis));05169(Epstein-Barr virus infection);05170(Human immunodeficiency virus 1 infection)	1	150,	0	-4	-3.16	6.33
chr1	166308880	166309180	301	ENSMUSG00000040612	ENSMUST00000195557	protein_coding	Exon (ENSMUST00000111416/ENSMUSG00000040612, exon 9 of 10)	54687	Ildr2	immunoglobulin-like domain containing receptor 2 [Source:MGI Symbol;Acc:MGI:1196370]	GO:0005783(endoplasmic reticulum);GO:0005789(endoplasmic reticulum membrane);GO:0009749(response to glucose);GO:0016020(membrane);GO:0016021(integral component of membrane);GO:0030073(insulin secretion);GO:0030154(cell differentiation);GO:0031016(pancreas development);GO:0048873(homeostasis of number of cells within a tissue)	NA	1	300,	0	-7.39	-6.48	24.1
chr1	166310993	166312698	1706	ENSMUSG00000040612	ENSMUST00000195557	protein_coding	3' UTR	56800	Ildr2	immunoglobulin-like domain containing receptor 2 [Source:MGI Symbol;Acc:MGI:1196370]	GO:0005783(endoplasmic reticulum);GO:0005789(endoplasmic reticulum membrane);GO:0009749(response to glucose);GO:0016020(membrane);GO:0016021(integral component of membrane);GO:0030073(insulin secretion);GO:0030154(cell differentiation);GO:0031016(pancreas development);GO:0048873(homeostasis of number of cells within a tissue)	NA	1	1705,	0	-401	-Inf	20.4
chr1	169655500	169655591	92	ENSMUSG00000026678	ENSMUST00000027997	protein_coding	5' UTR	0	Rgs5	regulator of G-protein signaling 5 [Source:MGI Symbol;Acc:MGI:1098434]	GO:0005096(GTPase activator activity);GO:0005737(cytoplasm);GO:0007165(signal transduction);GO:0007186(G protein-coupled receptor signaling pathway);GO:0009968(negative regulation of signal transduction);GO:0016020(membrane);GO:0043547(positive regulation of GTPase activity);GO:1904706(negative regulation of vascular smooth muscle cell proliferation)	NA	1	91,	0	-3.47	-2.65	2.7
chr1	169692553	169692793	241	ENSMUSG00000026678	ENSMUST00000152809	protein_coding	3' UTR	37031	Rgs5	regulator of G-protein signaling 5 [Source:MGI Symbol;Acc:MGI:1098434]	GO:0005096(GTPase activator activity);GO:0005737(cytoplasm);GO:0007165(signal transduction);GO:0007186(G protein-coupled receptor signaling pathway);GO:0009968(negative regulation of signal transduction);GO:0016020(membrane);GO:0043547(positive regulation of GTPase activity);GO:1904706(negative regulation of vascular smooth muscle cell proliferation)	NA	1	240,	0	-8.26	-7.34	1.64
chr1	169695603	169695693	91	ENSMUSG00000026678	ENSMUST00000152809	protein_coding	3' UTR	40081	Rgs5	regulator of G-protein signaling 5 [Source:MGI Symbol;Acc:MGI:1098434]	GO:0005096(GTPase activator activity);GO:0005737(cytoplasm);GO:0007165(signal transduction);GO:0007186(G protein-coupled receptor signaling pathway);GO:0009968(negative regulation of signal transduction);GO:0016020(membrane);GO:0043547(positive regulation of GTPase activity);GO:1904706(negative regulation of vascular smooth muscle cell proliferation)	NA	1	90,	0	-2.9	-2.09	1.5
chr1	169934264	169934324	61	ENSMUSG00000070532	ENSMUST00000175731	protein_coding	3' UTR	4335	Ccdc190	coiled-coil domain containing 190 [Source:MGI Symbol;Acc:MGI:1925715]	GO:0003674(molecular_function);GO:0005575(cellular_component);GO:0008150(biological_process)	NA	1	60,	0	-2.07	-1.3	8.21
chr1	170279802	170285453	5652	ENSMUSG00000102418	ENSMUST00000179976	protein_coding	3' UTR	2482	Sh2d1b1	SH2 domain containing 1B1 [Source:MGI Symbol;Acc:MGI:1349420]	NA	04650(Natural killer cell mediated cytotoxicity)	3	45,163,811,	0,3332,4840	-258	-256	31.2
chr1	170669136	170682432	13297	ENSMUSG00000038463	ENSMUST00000046792	protein_coding	3' UTR	24604	Olfml2b	olfactomedin-like 2B [Source:MGI Symbol;Acc:MGI:2443310]	GO:0005576(extracellular region);GO:0030198(extracellular matrix organization);GO:0031012(extracellular matrix);GO:0042802(identical protein binding);GO:0050840(extracellular matrix binding)	NA	3	127,177,709,	0,11900,12587	-415	-Inf	11.3
chr1	171259172	171259263	92	ENSMUSG00000006403	ENSMUST00000111314	protein_coding	3' UTR	7056	Adamts4	a disintegrin-like and metallopeptidase (reprolysin type) with thrombospondin type 1 motif, 4 [Source:MGI Symbol;Acc:MGI:1339949]	GO:0002020(protease binding);GO:0004222(metalloendopeptidase activity);GO:0005515(protein binding);GO:0005576(extracellular region);GO:0005615(extracellular space);GO:0006508(proteolysis);GO:0008233(peptidase activity);GO:0008237(metallopeptidase activity);GO:0016607(nuclear speck);GO:0016787(hydrolase activity);GO:0030198(extracellular matrix organization);GO:0031012(extracellular matrix);GO:004…	NA	1	91,	0	-6.7	-5.8	5.82
chr1	171329605	171330411	807	ENSMUSG00000013973	ENSMUST00000129116	protein_coding	5' UTR	0	Dedd	death effector domain-containing [Source:MGI Symbol;Acc:MGI:1333874]	GO:0003677(DNA binding);GO:0005515(protein binding);GO:0005634(nucleus);GO:0005730(nucleolus);GO:0005737(cytoplasm);GO:0006915(apoptotic process);GO:0007283(spermatogenesis);GO:0008625(extrinsic apoptotic signaling pathway via death domain receptors);GO:0042177(negative regulation of protein catabolic process);GO:0042981(regulation of apoptotic process);GO:0046697(decidualization);GO:1901837(nega…	NA	3	87,66,57,	0,480,749	-5.31	-4.44	15.9
chr1	171340287	171341344	1058	ENSMUSG00000013973	ENSMUST00000127830	protein_coding	3' UTR	2320	Dedd	death effector domain-containing [Source:MGI Symbol;Acc:MGI:1333874]	GO:0003677(DNA binding);GO:0005515(protein binding);GO:0005634(nucleus);GO:0005730(nucleolus);GO:0005737(cytoplasm);GO:0006915(apoptotic process);GO:0007283(spermatogenesis);GO:0008625(extrinsic apoptotic signaling pathway via death domain receptors);GO:0042177(negative regulation of protein catabolic process);GO:0042981(regulation of apoptotic process);GO:0046697(decidualization);GO:1901837(nega…	NA	2	52,517,	0,540	-643	-Inf	19.8
chr1	171342151	171342331	181	ENSMUSG00000006412	ENSMUST00000135941	protein_coding	3' UTR	-3339	Pfdn2	prefoldin 2 [Source:MGI Symbol;Acc:MGI:1276111]	GO:0005634(nucleus);GO:0005737(cytoplasm);GO:0005739(mitochondrion);GO:0005829(cytosol);GO:0006457(protein folding);GO:0016272(prefoldin complex);GO:0044183(protein folding chaperone);GO:0051082(unfolded protein binding);GO:0051495(positive regulation of cytoskeleton organization)	NA	1	180,	0	-55.6	-54.4	7.7
chr1	171345699	171356511	10813	ENSMUSG00000006412	ENSMUST00000006579	protein_coding	5' UTR	0	Pfdn2	prefoldin 2 [Source:MGI Symbol;Acc:MGI:1276111]	GO:0005634(nucleus);GO:0005737(cytoplasm);GO:0005739(mitochondrion);GO:0005829(cytosol);GO:0006457(protein folding);GO:0016272(prefoldin complex);GO:0044183(protein folding chaperone);GO:0051082(unfolded protein binding);GO:0051495(positive regulation of cytoskeleton organization)	NA	2	87,122,	0,10690	-9.82	-8.88	10.3
chr1	171386590	171387010	421	ENSMUSG00000048865	ENSMUST00000056449	protein_coding	3' UTR	-1944	Arhgap30	Rho GTPase activating protein 30 [Source:MGI Symbol;Acc:MGI:2684948]	GO:0007165(signal transduction);GO:0043231(intracellular membrane-bounded organelle)	NA	1	420,	0	-51.2	-50	6.92
chr1	171405155	171407664	2510	ENSMUSG00000026641	ENSMUST00000159207	protein_coding	Exon (ENSMUST00000056449/ENSMUSG00000048865, exon 10 of 12)	-3649	Usf1	upstream transcription factor 1 [Source:MGI Symbol;Acc:MGI:99542]	GO:0000432(positive regulation of transcription from RNA polymerase II promoter by glucose);GO:0000790(nuclear chromatin);GO:0000981(DNA-binding transcription factor activity, RNA polymerase II-specific);GO:0001666(response to hypoxia);GO:0003677(DNA binding);GO:0003690(double-stranded DNA binding);GO:0003700(DNA-binding transcription factor activity);GO:0005515(protein binding);GO:0005634(nucleu…	NA	2	23,307,	0,2202	-384	-Inf	7.12
chr1	171407813	171408981	1169	ENSMUSG00000026641	ENSMUST00000159207	protein_coding	Exon (ENSMUST00000056449/ENSMUSG00000048865, exon 12 of 12)	-2332	Usf1	upstream transcription factor 1 [Source:MGI Symbol;Acc:MGI:99542]	GO:0000432(positive regulation of transcription from RNA polymerase II promoter by glucose);GO:0000790(nuclear chromatin);GO:0000981(DNA-binding transcription factor activity, RNA polymerase II-specific);GO:0001666(response to hypoxia);GO:0003677(DNA binding);GO:0003690(double-stranded DNA binding);GO:0003700(DNA-binding transcription factor activity);GO:0005515(protein binding);GO:0005634(nucleu…	NA	1	1168,	0	-509	-Inf	6.04
chr1	171410028	171410178	151	ENSMUSG00000026641	ENSMUST00000159207	protein_coding	3' UTR	-1135	Usf1	upstream transcription factor 1 [Source:MGI Symbol;Acc:MGI:99542]	GO:0000432(positive regulation of transcription from RNA polymerase II promoter by glucose);GO:0000790(nuclear chromatin);GO:0000981(DNA-binding transcription factor activity, RNA polymerase II-specific);GO:0001666(response to hypoxia);GO:0003677(DNA binding);GO:0003690(double-stranded DNA binding);GO:0003700(DNA-binding transcription factor activity);GO:0005515(protein binding);GO:0005634(nucleu…	NA	1	150,	0	-9.4	-8.46	2.27
chr1	171411312	171411732	421	ENSMUSG00000026641	ENSMUST00000159207	protein_coding	5' UTR	0	Usf1	upstream transcription factor 1 [Source:MGI Symbol;Acc:MGI:99542]	GO:0000432(positive regulation of transcription from RNA polymerase II promoter by glucose);GO:0000790(nuclear chromatin);GO:0000981(DNA-binding transcription factor activity, RNA polymerase II-specific);GO:0001666(response to hypoxia);GO:0003677(DNA binding);GO:0003690(double-stranded DNA binding);GO:0003700(DNA-binding transcription factor activity);GO:0005515(protein binding);GO:0005634(nucleu…	NA	2	128,52,	0,368	-6.61	-5.71	5.31
chr1	171504542	171504720	179	ENSMUSG00000060244	ENSMUST00000081527	protein_coding	3' UTR	1064	Alyref2	Aly/REF export factor 2 [Source:MGI Symbol;Acc:MGI:1913144]	GO:0003676(nucleic acid binding);GO:0003723(RNA binding)	03013(RNA transport);03015(mRNA surveillance pathway);03040(Spliceosome);05168(Herpes simplex virus 1 infection)	1	178,	0	-6.71	-5.81	22.6
chr1	171839786	171852189	12404	ENSMUSG00000038147	ENSMUST00000135386	protein_coding	3' UTR	0	Cd84	CD84 antigen [Source:MGI Symbol;Acc:MGI:1336885]	GO:0005886(plasma membrane);GO:0016020(membrane);GO:0016021(integral component of membrane);GO:0032685(negative regulation of granulocyte macrophage colony-stimulating factor production);GO:0032701(negative regulation of interleukin-18 production);GO:0033004(negative regulation of mast cell activation);GO:0042802(identical protein binding);GO:0043231(intracellular membrane-bounded organelle);GO:0…	NA	3	12,139,387,	0,778,12016	-430	-Inf	3.92
chr1	171853801	171854488	688	ENSMUSG00000038147	ENSMUST00000042302	protein_coding	3' UTR	13168	Cd84	CD84 antigen [Source:MGI Symbol;Acc:MGI:1336885]	GO:0005886(plasma membrane);GO:0016020(membrane);GO:0016021(integral component of membrane);GO:0032685(negative regulation of granulocyte macrophage colony-stimulating factor production);GO:0032701(negative regulation of interleukin-18 production);GO:0033004(negative regulation of mast cell activation);GO:0042802(identical protein binding);GO:0043231(intracellular membrane-bounded organelle);GO:0…	NA	1	687,	0	-42.6	-41.5	6.25
chr1	171854577	171854638	62	ENSMUSG00000038147	ENSMUST00000042302	protein_coding	3' UTR	13944	Cd84	CD84 antigen [Source:MGI Symbol;Acc:MGI:1336885]	GO:0005886(plasma membrane);GO:0016020(membrane);GO:0016021(integral component of membrane);GO:0032685(negative regulation of granulocyte macrophage colony-stimulating factor production);GO:0032701(negative regulation of interleukin-18 production);GO:0033004(negative regulation of mast cell activation);GO:0042802(identical protein binding);GO:0043231(intracellular membrane-bounded organelle);GO:0…	NA	1	61,	0	-2.72	-1.92	1.87
chr1	171854696	171855086	391	ENSMUSG00000038147	ENSMUST00000042302	protein_coding	3' UTR	14063	Cd84	CD84 antigen [Source:MGI Symbol;Acc:MGI:1336885]	GO:0005886(plasma membrane);GO:0016020(membrane);GO:0016021(integral component of membrane);GO:0032685(negative regulation of granulocyte macrophage colony-stimulating factor production);GO:0032701(negative regulation of interleukin-18 production);GO:0033004(negative regulation of mast cell activation);GO:0042802(identical protein binding);GO:0043231(intracellular membrane-bounded organelle);GO:0…	NA	1	390,	0	-70	-68.7	4.6
chr1	171888746	171889344	599	ENSMUSG00000073492	ENSMUST00000097466	protein_coding	3' UTR	-6320	Gm10521	predicted gene 10521 [Source:MGI Symbol;Acc:MGI:3642358]	GO:0003674(molecular_function);GO:0005575(cellular_component);GO:0008150(biological_process)	NA	1	598,	0	-358	-Inf	3.97
chr1	172126754	172128656	1903	ENSMUSG00000003464	ENSMUST00000075895	protein_coding	5' UTR	0	Pex19	peroxisomal biogenesis factor 19 [Source:MGI Symbol;Acc:MGI:1334458]	GO:0005515(protein binding);GO:0005634(nucleus);GO:0005654(nucleoplasm);GO:0005737(cytoplasm);GO:0005777(peroxisome);GO:0005778(peroxisomal membrane);GO:0005829(cytosol);GO:0006625(protein targeting to peroxisome);GO:0007031(peroxisome organization);GO:0016020(membrane);GO:0016021(integral component of membrane);GO:0016557(peroxisome membrane biogenesis);GO:0016559(peroxisome fission);GO:0031526(…	04146(Peroxisome)	2	94,26,	0,1876	-3.49	-2.67	3.17
chr1	172194625	172194985	361	ENSMUSG00000026554	ENSMUST00000191891	protein_coding	3' UTR	7244	Dcaf8	DDB1 and CUL4 associated factor 8 [Source:MGI Symbol;Acc:MGI:91860]	GO:0003674(molecular_function);GO:0005515(protein binding);GO:0005634(nucleus);GO:0005654(nucleoplasm);GO:0005737(cytoplasm);GO:0005739(mitochondrion);GO:0005829(cytosol);GO:0008150(biological_process);GO:0016567(protein ubiquitination);GO:0080008(Cul4-RING E3 ubiquitin ligase complex)	NA	1	360,	0	-190	-188	3.99
chr1	172317507	172318268	762	ENSMUSG00000038034	ENSMUST00000194505	protein_coding	Exon (ENSMUST00000139528/ENSMUSG00000038034, exon 5 of 9)	-42	Igsf8	immunoglobulin superfamily, member 8 [Source:MGI Symbol;Acc:MGI:2154090]	GO:0016020(membrane);GO:0016021(integral component of membrane);GO:0043231(intracellular membrane-bounded organelle)	NA	2	309,232,	0,529	-58	-56.8	3.61
chr1	172369066	172369336	271	ENSMUSG00000050229	ENSMUST00000052455	protein_coding	Exon (ENSMUST00000056136/ENSMUSG00000044708, exon 2 of 2)	-7210	Pigm	phosphatidylinositol glycan anchor biosynthesis, class M [Source:MGI Symbol;Acc:MGI:1914806]	GO:0000030(mannosyltransferase activity);GO:0004376(glycolipid mannosyltransferase activity);GO:0005783(endoplasmic reticulum);GO:0005789(endoplasmic reticulum membrane);GO:0006506(GPI anchor biosynthetic process);GO:0016020(membrane);GO:0016021(integral component of membrane);GO:0016740(transferase activity);GO:0016757(transferase activity, transferring glycosyl groups);GO:0016758(transferase ac…	00563(Glycosylphosphatidylinositol (GPI)-anchor biosynthesis)	1	270,	0	-6.5	-5.6	8.73
chr1	172369544	172369814	271	ENSMUSG00000050229	ENSMUST00000052455	protein_coding	Exon (ENSMUST00000056136/ENSMUSG00000044708, exon 2 of 2)	-6732	Pigm	phosphatidylinositol glycan anchor biosynthesis, class M [Source:MGI Symbol;Acc:MGI:1914806]	GO:0000030(mannosyltransferase activity);GO:0004376(glycolipid mannosyltransferase activity);GO:0005783(endoplasmic reticulum);GO:0005789(endoplasmic reticulum membrane);GO:0006506(GPI anchor biosynthetic process);GO:0016020(membrane);GO:0016021(integral component of membrane);GO:0016740(transferase activity);GO:0016757(transferase activity, transferring glycosyl groups);GO:0016758(transferase ac…	00563(Glycosylphosphatidylinositol (GPI)-anchor biosynthesis)	1	270,	0	-8.42	-7.49	27.7
chr1	172370291	172370591	301	ENSMUSG00000050229	ENSMUST00000052455	protein_coding	3' UTR	-5955	Pigm	phosphatidylinositol glycan anchor biosynthesis, class M [Source:MGI Symbol;Acc:MGI:1914806]	GO:0000030(mannosyltransferase activity);GO:0004376(glycolipid mannosyltransferase activity);GO:0005783(endoplasmic reticulum);GO:0005789(endoplasmic reticulum membrane);GO:0006506(GPI anchor biosynthetic process);GO:0016020(membrane);GO:0016021(integral component of membrane);GO:0016740(transferase activity);GO:0016757(transferase activity, transferring glycosyl groups);GO:0016758(transferase ac…	00563(Glycosylphosphatidylinositol (GPI)-anchor biosynthesis)	1	300,	0	-7.33	-6.42	20
chr1	172371695	172372054	360	ENSMUSG00000050229	ENSMUST00000052455	protein_coding	3' UTR	-4492	Pigm	phosphatidylinositol glycan anchor biosynthesis, class M [Source:MGI Symbol;Acc:MGI:1914806]	GO:0000030(mannosyltransferase activity);GO:0004376(glycolipid mannosyltransferase activity);GO:0005783(endoplasmic reticulum);GO:0005789(endoplasmic reticulum membrane);GO:0006506(GPI anchor biosynthetic process);GO:0016020(membrane);GO:0016021(integral component of membrane);GO:0016740(transferase activity);GO:0016757(transferase activity, transferring glycosyl groups);GO:0016758(transferase ac…	00563(Glycosylphosphatidylinositol (GPI)-anchor biosynthesis)	1	359,	0	-10.7	-9.75	23.1
chr1	172376545	172377026	482	ENSMUSG00000050229	ENSMUST00000052455	protein_coding	5' UTR	0	Pigm	phosphatidylinositol glycan anchor biosynthesis, class M [Source:MGI Symbol;Acc:MGI:1914806]	GO:0000030(mannosyltransferase activity);GO:0004376(glycolipid mannosyltransferase activity);GO:0005783(endoplasmic reticulum);GO:0005789(endoplasmic reticulum membrane);GO:0006506(GPI anchor biosynthetic process);GO:0016020(membrane);GO:0016021(integral component of membrane);GO:0016740(transferase activity);GO:0016757(transferase activity, transferring glycosyl groups);GO:0016758(transferase ac…	00563(Glycosylphosphatidylinositol (GPI)-anchor biosynthesis)	1	481,	0	-190	-188	13.8
chr1	172377324	172378584	1261	ENSMUSG00000050229	ENSMUST00000052455	protein_coding	3' UTR	778	Pigm	phosphatidylinositol glycan anchor biosynthesis, class M [Source:MGI Symbol;Acc:MGI:1914806]	GO:0000030(mannosyltransferase activity);GO:0004376(glycolipid mannosyltransferase activity);GO:0005783(endoplasmic reticulum);GO:0005789(endoplasmic reticulum membrane);GO:0006506(GPI anchor biosynthetic process);GO:0016020(membrane);GO:0016021(integral component of membrane);GO:0016740(transferase activity);GO:0016757(transferase activity, transferring glycosyl groups);GO:0016758(transferase ac…	00563(Glycosylphosphatidylinositol (GPI)-anchor biosynthesis)	1	1260,	0	-764	-Inf	12.8
chr1	172475387	172476309	923	ENSMUSG00000026548	ENSMUST00000027830	protein_coding	5' UTR	29	Slamf9	SLAM family member 9 [Source:MGI Symbol;Acc:MGI:1923692]	GO:0016020(membrane);GO:0016021(integral component of membrane)	NA	2	152,177,	0,745	-23.5	-22.4	3.43
chr1	172477367	172478426	1060	ENSMUSG00000026548	ENSMUST00000027830	protein_coding	3' UTR	2009	Slamf9	SLAM family member 9 [Source:MGI Symbol;Acc:MGI:1923692]	GO:0016020(membrane);GO:0016021(integral component of membrane)	NA	2	111,367,	0,692	-91.4	-90.1	7.87
chr1	172500224	172501293	1070	ENSMUSG00000026547	ENSMUST00000192460	protein_coding	5' UTR	0	Tagln2	transgelin 2 [Source:MGI Symbol;Acc:MGI:1312985]	GO:0005515(protein binding);GO:0030855(epithelial cell differentiation)	NA	2	108,42,	0,1027	-16.2	-15.2	2.91
chr1	173677833	173678103	271	ENSMUSG00000066677	ENSMUST00000169857	protein_coding	Exon (ENSMUST00000182880/ENSMUSG00000066677, exon 2 of 2)	147	Ifi208	interferon activated gene 208 [Source:MGI Symbol;Acc:MGI:2442822]	GO:0000122(negative regulation of transcription by RNA polymerase II);GO:0000978(RNA polymerase II cis-regulatory region sequence-specific DNA binding);GO:0001227(DNA-binding transcription repressor activity, RNA polymerase II-specific);GO:0002218(activation of innate immune response);GO:0003690(double-stranded DNA binding);GO:0005634(nucleus);GO:0005654(nucleoplasm);GO:0005730(nucleolus);GO:0005…	NA	1	270,	0	-7.52	-6.61	4.91
chr1	173679565	173682705	3141	ENSMUSG00000066677	ENSMUST00000169857	protein_coding	Exon (ENSMUST00000182880/ENSMUSG00000066677, exon 2 of 2)	1879	Ifi208	interferon activated gene 208 [Source:MGI Symbol;Acc:MGI:2442822]	GO:0000122(negative regulation of transcription by RNA polymerase II);GO:0000978(RNA polymerase II cis-regulatory region sequence-specific DNA binding);GO:0001227(DNA-binding transcription repressor activity, RNA polymerase II-specific);GO:0002218(activation of innate immune response);GO:0003690(double-stranded DNA binding);GO:0005634(nucleus);GO:0005654(nucleoplasm);GO:0005730(nucleolus);GO:0005…	NA	2	767,41,	0,3099	-29.8	-28.7	7.19
chr1	173683271	173683422	152	ENSMUSG00000066677	ENSMUST00000169857	protein_coding	Exon (ENSMUST00000085876/ENSMUSG00000066677, exon 4 of 7)	5585	Ifi208	interferon activated gene 208 [Source:MGI Symbol;Acc:MGI:2442822]	GO:0000122(negative regulation of transcription by RNA polymerase II);GO:0000978(RNA polymerase II cis-regulatory region sequence-specific DNA binding);GO:0001227(DNA-binding transcription repressor activity, RNA polymerase II-specific);GO:0002218(activation of innate immune response);GO:0003690(double-stranded DNA binding);GO:0005634(nucleus);GO:0005654(nucleoplasm);GO:0005730(nucleolus);GO:0005…	NA	1	151,	0	-3.98	-3.14	2.64
chr1	174502422	174502753	332	ENSMUSG00000028354	ENSMUST00000030039	protein_coding	Exon (ENSMUST00000030039/ENSMUSG00000028354, exon 1 of 18)	597	Fmn2	formin 2 [Source:MGI Symbol;Acc:MGI:1859252]	GO:0003779(actin binding);GO:0005634(nucleus);GO:0005730(nucleolus);GO:0005737(cytoplasm);GO:0005783(endoplasmic reticulum);GO:0005789(endoplasmic reticulum membrane);GO:0005819(spindle);GO:0005829(cytosol);GO:0005856(cytoskeleton);GO:0005884(actin filament);GO:0005886(plasma membrane);GO:0005902(microvillus);GO:0005938(cell cortex);GO:0006974(cellular response to DNA damage stimulus);GO:0007275(…	NA	1	331,	0	-3.52	-2.69	12.8
chr1	175900897	175901227	331	ENSMUSG00000039748	ENSMUST00000194636	protein_coding	Exon (ENSMUST00000039725/ENSMUSG00000039748, exon 12 of 15)	-142	Exo1	exonuclease 1 [Source:MGI Symbol;Acc:MGI:1349427]	GO:0002376(immune system process);GO:0002455(humoral immune response mediated by circulating immunoglobulin);GO:0003677(DNA binding);GO:0003682(chromatin binding);GO:0003824(catalytic activity);GO:0004518(nuclease activity);GO:0004519(endonuclease activity);GO:0004527(exonuclease activity);GO:0005634(nucleus);GO:0005654(nucleoplasm);GO:0005886(plasma membrane);GO:0006139(nucleobase-containing com…	03430(Mismatch repair)	1	330,	0	-13.7	-12.7	16.6
chr1	177442500	177443330	831	ENSMUSG00000063659	ENSMUST00000194319	protein_coding	5' UTR	0	Zbtb18	zinc finger and BTB domain containing 18 [Source:MGI Symbol;Acc:MGI:1353609]	GO:0000122(negative regulation of transcription by RNA polymerase II);GO:0000792(heterochromatin);GO:0001227(DNA-binding transcription repressor activity, RNA polymerase II-specific);GO:0001701(in utero embryonic development);GO:0003676(nucleic acid binding);GO:0003677(DNA binding);GO:0003713(transcription coactivator activity);GO:0005515(protein binding);GO:0005634(nucleus);GO:0006974(cellular r…	NA	2	95,115,	0,715	-14.4	-13.4	8.47
chr1	177447021	177448818	1798	ENSMUSG00000063659	ENSMUST00000077225	protein_coding	3' UTR	1200	Zbtb18	zinc finger and BTB domain containing 18 [Source:MGI Symbol;Acc:MGI:1353609]	GO:0000122(negative regulation of transcription by RNA polymerase II);GO:0000792(heterochromatin);GO:0001227(DNA-binding transcription repressor activity, RNA polymerase II-specific);GO:0001701(in utero embryonic development);GO:0003676(nucleic acid binding);GO:0003677(DNA binding);GO:0003713(transcription coactivator activity);GO:0005515(protein binding);GO:0005634(nucleus);GO:0006974(cellular r…	NA	1	1797,	0	-707	-Inf	30.3
chr1	177449176	177449477	302	ENSMUSG00000063659	ENSMUST00000077225	protein_coding	3' UTR	3355	Zbtb18	zinc finger and BTB domain containing 18 [Source:MGI Symbol;Acc:MGI:1353609]	GO:0000122(negative regulation of transcription by RNA polymerase II);GO:0000792(heterochromatin);GO:0001227(DNA-binding transcription repressor activity, RNA polymerase II-specific);GO:0001701(in utero embryonic development);GO:0003676(nucleic acid binding);GO:0003677(DNA binding);GO:0003713(transcription coactivator activity);GO:0005515(protein binding);GO:0005634(nucleus);GO:0006974(cellular r…	NA	1	301,	0	-72.8	-71.5	3.77
chr1	177449865	177450165	301	ENSMUSG00000063659	ENSMUST00000077225	protein_coding	3' UTR	4044	Zbtb18	zinc finger and BTB domain containing 18 [Source:MGI Symbol;Acc:MGI:1353609]	GO:0000122(negative regulation of transcription by RNA polymerase II);GO:0000792(heterochromatin);GO:0001227(DNA-binding transcription repressor activity, RNA polymerase II-specific);GO:0001701(in utero embryonic development);GO:0003676(nucleic acid binding);GO:0003677(DNA binding);GO:0003713(transcription coactivator activity);GO:0005515(protein binding);GO:0005634(nucleus);GO:0006974(cellular r…	NA	1	300,	0	-116	-115	4.63
chr1	178244380	178249702	5323	ENSMUSG00000026502	ENSMUST00000069568	protein_coding	3' UTR	-6401	Desi2	desumoylating isopeptidase 2 [Source:MGI Symbol;Acc:MGI:1926075]	GO:0004843(thiol-dependent ubiquitin-specific protease activity);GO:0005737(cytoplasm);GO:0006508(proteolysis);GO:0008233(peptidase activity);GO:0016579(protein deubiquitination);GO:0016787(hydrolase activity);GO:0036459(thiol-dependent ubiquitinyl hydrolase activity);GO:0061578(Lys63-specific deubiquitinase activity);GO:0070536(protein K63-linked deubiquitination);GO:0070646(protein modification…	NA	2	102,468,	0,4854	-223	-222	5.06
chr1	178254518	178254608	91	ENSMUSG00000026502	ENSMUST00000069568	protein_coding	3' UTR	-1495	Desi2	desumoylating isopeptidase 2 [Source:MGI Symbol;Acc:MGI:1926075]	GO:0004843(thiol-dependent ubiquitin-specific protease activity);GO:0005737(cytoplasm);GO:0006508(proteolysis);GO:0008233(peptidase activity);GO:0016579(protein deubiquitination);GO:0016787(hydrolase activity);GO:0036459(thiol-dependent ubiquitinyl hydrolase activity);GO:0061578(Lys63-specific deubiquitinase activity);GO:0070536(protein K63-linked deubiquitination);GO:0070646(protein modification…	NA	1	90,	0	-2.62	-1.83	2.11
chr1	178914854	178915245	392	ENSMUSG00000026494	ENSMUST00000160789	protein_coding	Exon (ENSMUST00000161017/ENSMUSG00000026494, exon 12 of 15)	116416	Kif26b	kinesin family member 26B [Source:MGI Symbol;Acc:MGI:2447076]	GO:0000166(nucleotide binding);GO:0003774(motor activity);GO:0003777(microtubule motor activity);GO:0005515(protein binding);GO:0005524(ATP binding);GO:0005737(cytoplasm);GO:0005856(cytoskeleton);GO:0005871(kinesin complex);GO:0005874(microtubule);GO:0007018(microtubule-based movement);GO:0007275(multicellular organism development);GO:0008017(microtubule binding);GO:0022409(positive regulation of…	NA	1	391,	0	-38	-36.9	8.31
chr1	178915783	178916114	332	ENSMUSG00000026494	ENSMUST00000160789	protein_coding	Exon (ENSMUST00000161017/ENSMUSG00000026494, exon 12 of 15)	117345	Kif26b	kinesin family member 26B [Source:MGI Symbol;Acc:MGI:2447076]	GO:0000166(nucleotide binding);GO:0003774(motor activity);GO:0003777(microtubule motor activity);GO:0005515(protein binding);GO:0005524(ATP binding);GO:0005737(cytoplasm);GO:0005856(cytoskeleton);GO:0005871(kinesin complex);GO:0005874(microtubule);GO:0007018(microtubule-based movement);GO:0007275(multicellular organism development);GO:0008017(microtubule binding);GO:0022409(positive regulation of…	NA	1	331,	0	-33.3	-32.1	4.85
chr1	178916653	178917164	512	ENSMUSG00000026494	ENSMUST00000160789	protein_coding	Exon (ENSMUST00000161017/ENSMUSG00000026494, exon 12 of 15)	118215	Kif26b	kinesin family member 26B [Source:MGI Symbol;Acc:MGI:2447076]	GO:0000166(nucleotide binding);GO:0003774(motor activity);GO:0003777(microtubule motor activity);GO:0005515(protein binding);GO:0005524(ATP binding);GO:0005737(cytoplasm);GO:0005856(cytoskeleton);GO:0005871(kinesin complex);GO:0005874(microtubule);GO:0007018(microtubule-based movement);GO:0007275(multicellular organism development);GO:0008017(microtubule binding);GO:0022409(positive regulation of…	NA	1	511,	0	-10.2	-9.28	5.13
chr1	178917943	178918094	152	ENSMUSG00000026494	ENSMUST00000160789	protein_coding	Exon (ENSMUST00000161017/ENSMUSG00000026494, exon 12 of 15)	119505	Kif26b	kinesin family member 26B [Source:MGI Symbol;Acc:MGI:2447076]	GO:0000166(nucleotide binding);GO:0003774(motor activity);GO:0003777(microtubule motor activity);GO:0005515(protein binding);GO:0005524(ATP binding);GO:0005737(cytoplasm);GO:0005856(cytoskeleton);GO:0005871(kinesin complex);GO:0005874(microtubule);GO:0007018(microtubule-based movement);GO:0007275(multicellular organism development);GO:0008017(microtubule binding);GO:0022409(positive regulation of…	NA	1	151,	0	-2.72	-1.93	2.62
chr1	178928976	178932782	3807	ENSMUSG00000026494	ENSMUST00000160789	protein_coding	3' UTR	130538	Kif26b	kinesin family member 26B [Source:MGI Symbol;Acc:MGI:2447076]	GO:0000166(nucleotide binding);GO:0003774(motor activity);GO:0003777(microtubule motor activity);GO:0005515(protein binding);GO:0005524(ATP binding);GO:0005737(cytoplasm);GO:0005856(cytoskeleton);GO:0005871(kinesin complex);GO:0005874(microtubule);GO:0007018(microtubule-based movement);GO:0007275(multicellular organism development);GO:0008017(microtubule binding);GO:0022409(positive regulation of…	NA	2	18,703,	0,3103	-162	-161	16.4
chr1	180094169	180094424	256	ENSMUSG00000026490	ENSMUST00000133890	protein_coding	3' UTR	-6720	Cdc42bpa	CDC42 binding protein kinase alpha [Source:MGI Symbol;Acc:MGI:2441841]	GO:0000166(nucleotide binding);GO:0000226(microtubule cytoskeleton organization);GO:0000287(magnesium ion binding);GO:0004672(protein kinase activity);GO:0004674(protein serine/threonine kinase activity);GO:0005515(protein binding);GO:0005524(ATP binding);GO:0005737(cytoplasm);GO:0005856(cytoskeleton);GO:0005911(cell-cell junction);GO:0006468(protein phosphorylation);GO:0007010(cytoskeleton organ…	NA	2	17,44,	0,211	-7.76	-6.84	2.21
chr1	180330754	180332417	1664	ENSMUSG00000038855	ENSMUST00000070181	protein_coding	5' UTR	269	Itpkb	inositol 1,4,5-trisphosphate 3-kinase B [Source:MGI Symbol;Acc:MGI:109235]	GO:0000165(MAPK cascade);GO:0000166(nucleotide binding);GO:0000828(inositol hexakisphosphate kinase activity);GO:0001932(regulation of protein phosphorylation);GO:0002262(myeloid cell homeostasis);GO:0005524(ATP binding);GO:0005634(nucleus);GO:0005737(cytoplasm);GO:0005829(cytosol);GO:0007166(cell surface receptor signaling pathway);GO:0008440(inositol-1,4,5-trisphosphate 3-kinase activity);GO:00…	00562(Inositol phosphate metabolism);04020(Calcium signaling pathway);04070(Phosphatidylinositol signaling system)	2	25,306,	0,1357	-65.2	-64	7.67
chr1	182446273	182446393	121	ENSMUSG00000026510	ENSMUST00000191626	protein_coding	Exon (ENSMUST00000117245/ENSMUSG00000026510, exon 12 of 18)	1501	Trp53bp2	transformation related protein 53 binding protein 2 [Source:MGI Symbol;Acc:MGI:2138319]	GO:0002039(p53 binding);GO:0005515(protein binding);GO:0005634(nucleus);GO:0005737(cytoplasm);GO:0005829(cytosol);GO:0030054(cell junction);GO:0042802(identical protein binding);GO:0048471(perinuclear region of cytoplasm);GO:0051059(NF-kappaB binding);GO:0072332(intrinsic apoptotic signaling pathway by p53 class mediator);GO:1900119(positive regulation of execution phase of apoptosis);GO:1901216(…	04390(Hippo signaling pathway)	1	120,	0	-8.75	-7.82	1.57
chr1	182448444	182449072	629	ENSMUSG00000026510	ENSMUST00000191626	protein_coding	Exon (ENSMUST00000117245/ENSMUSG00000026510, exon 13 of 18)	3672	Trp53bp2	transformation related protein 53 binding protein 2 [Source:MGI Symbol;Acc:MGI:2138319]	GO:0002039(p53 binding);GO:0005515(protein binding);GO:0005634(nucleus);GO:0005737(cytoplasm);GO:0005829(cytosol);GO:0030054(cell junction);GO:0042802(identical protein binding);GO:0048471(perinuclear region of cytoplasm);GO:0051059(NF-kappaB binding);GO:0072332(intrinsic apoptotic signaling pathway by p53 class mediator);GO:1900119(positive regulation of execution phase of apoptosis);GO:1901216(…	04390(Hippo signaling pathway)	1	628,	0	-175	-173	11.4
chr1	182458898	182462223	3326	ENSMUSG00000026510	ENSMUST00000191626	protein_coding	3' UTR	14126	Trp53bp2	transformation related protein 53 binding protein 2 [Source:MGI Symbol;Acc:MGI:2138319]	GO:0002039(p53 binding);GO:0005515(protein binding);GO:0005634(nucleus);GO:0005737(cytoplasm);GO:0005829(cytosol);GO:0030054(cell junction);GO:0042802(identical protein binding);GO:0048471(perinuclear region of cytoplasm);GO:0051059(NF-kappaB binding);GO:0072332(intrinsic apoptotic signaling pathway by p53 class mediator);GO:1900119(positive regulation of execution phase of apoptosis);GO:1901216(…	04390(Hippo signaling pathway)	2	61,537,	0,2788	-71.9	-70.6	13.6
chr1	182973319	182974518	1200	ENSMUSG00000079164	ENSMUST00000191820	protein_coding	Exon (ENSMUST00000193687/ENSMUSG00000079164, exon 4 of 4)	1142	Tlr5	toll-like receptor 5 [Source:MGI Symbol;Acc:MGI:1858171]	GO:0001819(positive regulation of cytokine production);GO:0002224(toll-like receptor signaling pathway);GO:0002376(immune system process);GO:0002755(MyD88-dependent toll-like receptor signaling pathway);GO:0004888(transmembrane signaling receptor activity);GO:0005515(protein binding);GO:0006954(inflammatory response);GO:0006955(immune response);GO:0007165(signal transduction);GO:0008584(male gona…	04620(Toll-like receptor signaling pathway);05132(Salmonella infection);05134(Legionellosis);05321(Inflammatory bowel disease (IBD))	1	1199,	0	-76.8	-75.5	15
chr1	183297158	183297309	152	ENSMUSG00000046836	ENSMUST00000163528	protein_coding	5' UTR	0	Brox	BRO1 domain and CAAX motif containing [Source:MGI Symbol;Acc:MGI:1918928]	GO:0003674(molecular_function);GO:0008150(biological_process);GO:0016020(membrane)	NA	1	151,	0	-4.37	-3.52	3.66
chr1	183409632	183409752	121	ENSMUSG00000072258	ENSMUST00000195798	protein_coding	3' UTR	1023	Taf1a	TATA-box binding protein associated factor, RNA polymerase I, A [Source:MGI Symbol;Acc:MGI:109578]	GO:0000120(RNA polymerase I transcription factor complex);GO:0005654(nucleoplasm);GO:0006360(transcription by RNA polymerase I);GO:0015630(microtubule cytoskeleton)	NA	1	120,	0	-6.61	-5.71	1.97
chr1	184034428	184034489	62	ENSMUSG00000039384	ENSMUST00000048655	protein_coding	5' UTR	47	Dusp10	dual specificity phosphatase 10 [Source:MGI Symbol;Acc:MGI:1927070]	GO:0000188(inactivation of MAPK activity);GO:0002819(regulation of adaptive immune response);GO:0004721(phosphoprotein phosphatase activity);GO:0004725(protein tyrosine phosphatase activity);GO:0005634(nucleus);GO:0005654(nucleoplasm);GO:0005737(cytoplasm);GO:0005794(Golgi apparatus);GO:0005829(cytosol);GO:0006470(protein dephosphorylation);GO:0008138(protein tyrosine/serine/threonine phosphatase…	04010(MAPK signaling pathway)	1	61,	0	-2.47	-1.68	3.76
chr1	184036898	184037227	330	ENSMUSG00000039384	ENSMUST00000048655	protein_coding	Exon (ENSMUST00000139839/ENSMUSG00000039384, exon 3 of 3)	2517	Dusp10	dual specificity phosphatase 10 [Source:MGI Symbol;Acc:MGI:1927070]	GO:0000188(inactivation of MAPK activity);GO:0002819(regulation of adaptive immune response);GO:0004721(phosphoprotein phosphatase activity);GO:0004725(protein tyrosine phosphatase activity);GO:0005634(nucleus);GO:0005654(nucleoplasm);GO:0005737(cytoplasm);GO:0005794(Golgi apparatus);GO:0005829(cytosol);GO:0006470(protein dephosphorylation);GO:0008138(protein tyrosine/serine/threonine phosphatase…	04010(MAPK signaling pathway)	1	329,	0	-19.3	-18.3	2.08
chr1	184037285	184068903	31619	ENSMUSG00000039384	ENSMUST00000048655	protein_coding	Exon (ENSMUST00000048655/ENSMUSG00000039384, exon 2 of 4)	2904	Dusp10	dual specificity phosphatase 10 [Source:MGI Symbol;Acc:MGI:1927070]	GO:0000188(inactivation of MAPK activity);GO:0002819(regulation of adaptive immune response);GO:0004721(phosphoprotein phosphatase activity);GO:0004725(protein tyrosine phosphatase activity);GO:0005634(nucleus);GO:0005654(nucleoplasm);GO:0005737(cytoplasm);GO:0005794(Golgi apparatus);GO:0005829(cytosol);GO:0006470(protein dephosphorylation);GO:0008138(protein tyrosine/serine/threonine phosphatase…	04010(MAPK signaling pathway)	2	367,52,	0,31566	-94.7	-93.3	6.21
chr1	184074413	184075368	956	ENSMUSG00000039384	ENSMUST00000048655	protein_coding	3' UTR	40032	Dusp10	dual specificity phosphatase 10 [Source:MGI Symbol;Acc:MGI:1927070]	GO:0000188(inactivation of MAPK activity);GO:0002819(regulation of adaptive immune response);GO:0004721(phosphoprotein phosphatase activity);GO:0004725(protein tyrosine phosphatase activity);GO:0005634(nucleus);GO:0005654(nucleoplasm);GO:0005737(cytoplasm);GO:0005794(Golgi apparatus);GO:0005829(cytosol);GO:0006470(protein dephosphorylation);GO:0008138(protein tyrosine/serine/threonine phosphatase…	04010(MAPK signaling pathway)	1	955,	0	-89	-87.6	10.4
chr1	187225677	187230808	5132	ENSMUSG00000039210	ENSMUST00000160570	protein_coding	5' UTR	0	Gpatch2	G patch domain containing 2 [Source:MGI Symbol;Acc:MGI:1915019]	GO:0003674(molecular_function);GO:0003676(nucleic acid binding);GO:0005634(nucleus);GO:0005730(nucleolus);GO:0010923(negative regulation of phosphatase activity);GO:0016607(nuclear speck)	NA	3	542,62,25,	0,3921,5106	-125	-124	7.6
chr1	191349985	191350166	182	ENSMUSG00000026627	ENSMUST00000027940	protein_coding	3' UTR	24073	Pacc1	proton activated chloride channel 1 [Source:MGI Symbol;Acc:MGI:1914200]	GO:0005254(chloride channel activity);GO:0005886(plasma membrane);GO:0005887(integral component of plasma membrane);GO:0006811(ion transport);GO:0006821(chloride transport);GO:0016020(membrane);GO:0016021(integral component of membrane);GO:0034707(chloride channel complex);GO:0061797(pH-gated chloride channel activity);GO:1902476(chloride transmembrane transport)	NA	1	181,	0	-10.5	-9.57	2.5
chr1	191719371	191719702	332	ENSMUSG00000026623	ENSMUST00000130876	protein_coding	5' UTR	850	Lpgat1	lysophosphatidylglycerol acyltransferase 1 [Source:MGI Symbol;Acc:MGI:2446186]	GO:0003674(molecular_function);GO:0005575(cellular_component);GO:0005737(cytoplasm);GO:0005783(endoplasmic reticulum);GO:0005789(endoplasmic reticulum membrane);GO:0006629(lipid metabolic process);GO:0008150(biological_process);GO:0008654(phospholipid biosynthetic process);GO:0012505(endomembrane system);GO:0016020(membrane);GO:0016021(integral component of membrane);GO:0016740(transferase activi…	00564(Glycerophospholipid metabolism)	1	331,	0	-67.8	-66.5	2.67
chr1	191778472	191779013	542	ENSMUSG00000026622	ENSMUST00000027931	protein_coding	3' UTR	-42431	Nek2	NIMA (never in mitosis gene a)-related expressed kinase 2 [Source:MGI Symbol;Acc:MGI:109359]	GO:0000070(mitotic sister chromatid segregation);GO:0000166(nucleotide binding);GO:0000775(chromosome, centromeric region);GO:0000776(kinetochore);GO:0000777(condensed chromosome kinetochore);GO:0000794(condensed nuclear chromosome);GO:0000922(spindle pole);GO:0001824(blastocyst development);GO:0004672(protein kinase activity);GO:0004674(protein serine/threonine kinase activity);GO:0005515(protei…	NA	1	541,	0	-328	-Inf	6.89
chr1	191781228	191781649	422	ENSMUSG00000026622	ENSMUST00000027931	protein_coding	3' UTR	-39795	Nek2	NIMA (never in mitosis gene a)-related expressed kinase 2 [Source:MGI Symbol;Acc:MGI:109359]	GO:0000070(mitotic sister chromatid segregation);GO:0000166(nucleotide binding);GO:0000775(chromosome, centromeric region);GO:0000776(kinetochore);GO:0000777(condensed chromosome kinetochore);GO:0000794(condensed nuclear chromosome);GO:0000922(spindle pole);GO:0001824(blastocyst development);GO:0004672(protein kinase activity);GO:0004674(protein serine/threonine kinase activity);GO:0005515(protei…	NA	1	421,	0	-64	-62.7	2.26
chr1	191782097	191782218	122	ENSMUSG00000026622	ENSMUST00000027931	protein_coding	3' UTR	-39226	Nek2	NIMA (never in mitosis gene a)-related expressed kinase 2 [Source:MGI Symbol;Acc:MGI:109359]	GO:0000070(mitotic sister chromatid segregation);GO:0000166(nucleotide binding);GO:0000775(chromosome, centromeric region);GO:0000776(kinetochore);GO:0000777(condensed chromosome kinetochore);GO:0000794(condensed nuclear chromosome);GO:0000922(spindle pole);GO:0001824(blastocyst development);GO:0004672(protein kinase activity);GO:0004674(protein serine/threonine kinase activity);GO:0005515(protei…	NA	1	121,	0	-9.62	-8.68	2.26
chr1	191907575	191910101	2527	ENSMUSG00000037434	ENSMUST00000161756	protein_coding	3' UTR	319	Slc30a1	solute carrier family 30 (zinc transporter), member 1 [Source:MGI Symbol;Acc:MGI:1345281]	GO:0001701(in utero embryonic development);GO:0005385(zinc ion transmembrane transporter activity);GO:0005737(cytoplasm);GO:0005783(endoplasmic reticulum);GO:0005794(Golgi apparatus);GO:0005886(plasma membrane);GO:0006811(ion transport);GO:0006812(cation transport);GO:0006829(zinc ion transport);GO:0006874(cellular calcium ion homeostasis);GO:0006882(cellular zinc ion homeostasis);GO:0008324(cati…	04978(Mineral absorption)	2	38,1251,	0,1275	-1630	-Inf	28.8
chr1	191911538	191911629	92	ENSMUSG00000037434	ENSMUST00000161756	protein_coding	3' UTR	4282	Slc30a1	solute carrier family 30 (zinc transporter), member 1 [Source:MGI Symbol;Acc:MGI:1345281]	GO:0001701(in utero embryonic development);GO:0005385(zinc ion transmembrane transporter activity);GO:0005737(cytoplasm);GO:0005783(endoplasmic reticulum);GO:0005794(Golgi apparatus);GO:0005886(plasma membrane);GO:0006811(ion transport);GO:0006812(cation transport);GO:0006829(zinc ion transport);GO:0006874(cellular calcium ion homeostasis);GO:0006882(cellular zinc ion homeostasis);GO:0008324(cati…	04978(Mineral absorption)	1	91,	0	-3.95	-3.11	1.47
chr1	192276773	192277073	301	ENSMUSG00000058248	ENSMUST00000110844	protein_coding	Exon (ENSMUST00000078470/ENSMUSG00000058248, exon 6 of 11)	85999	Kcnh1	potassium voltage-gated channel, subfamily H (eag-related), member 1 [Source:MGI Symbol;Acc:MGI:1341721]	GO:0001964(startle response);GO:0005216(ion channel activity);GO:0005244(voltage-gated ion channel activity);GO:0005249(voltage-gated potassium channel activity);GO:0005251(delayed rectifier potassium channel activity);GO:0005267(potassium channel activity);GO:0005516(calmodulin binding);GO:0005637(nuclear inner membrane);GO:0005886(plasma membrane);GO:0005887(integral component of plasma membran…	NA	1	300,	0	-36.1	-34.9	5.96
chr1	192505940	192506898	959	ENSMUSG00000058248	ENSMUST00000151152	protein_coding	3' UTR	71200	Kcnh1	potassium voltage-gated channel, subfamily H (eag-related), member 1 [Source:MGI Symbol;Acc:MGI:1341721]	GO:0001964(startle response);GO:0005216(ion channel activity);GO:0005244(voltage-gated ion channel activity);GO:0005249(voltage-gated potassium channel activity);GO:0005251(delayed rectifier potassium channel activity);GO:0005267(potassium channel activity);GO:0005516(calmodulin binding);GO:0005637(nuclear inner membrane);GO:0005886(plasma membrane);GO:0005887(integral component of plasma membran…	NA	1	958,	0	-41.3	-40.2	19.3
chr1	192507166	192507317	152	ENSMUSG00000058248	ENSMUST00000151152	protein_coding	3' UTR	72426	Kcnh1	potassium voltage-gated channel, subfamily H (eag-related), member 1 [Source:MGI Symbol;Acc:MGI:1341721]	GO:0001964(startle response);GO:0005216(ion channel activity);GO:0005244(voltage-gated ion channel activity);GO:0005249(voltage-gated potassium channel activity);GO:0005251(delayed rectifier potassium channel activity);GO:0005267(potassium channel activity);GO:0005516(calmodulin binding);GO:0005637(nuclear inner membrane);GO:0005886(plasma membrane);GO:0005887(integral component of plasma membran…	NA	1	151,	0	-4.99	-4.13	9.5
chr1	192507615	192507676	62	ENSMUSG00000058248	ENSMUST00000151152	protein_coding	3' UTR	72875	Kcnh1	potassium voltage-gated channel, subfamily H (eag-related), member 1 [Source:MGI Symbol;Acc:MGI:1341721]	GO:0001964(startle response);GO:0005216(ion channel activity);GO:0005244(voltage-gated ion channel activity);GO:0005249(voltage-gated potassium channel activity);GO:0005251(delayed rectifier potassium channel activity);GO:0005267(potassium channel activity);GO:0005516(calmodulin binding);GO:0005637(nuclear inner membrane);GO:0005886(plasma membrane);GO:0005887(integral component of plasma membran…	NA	1	61,	0	-3.43	-2.61	4.75
chr1	192509410	192509979	570	ENSMUSG00000058248	ENSMUST00000151152	protein_coding	3' UTR	74670	Kcnh1	potassium voltage-gated channel, subfamily H (eag-related), member 1 [Source:MGI Symbol;Acc:MGI:1341721]	GO:0001964(startle response);GO:0005216(ion channel activity);GO:0005244(voltage-gated ion channel activity);GO:0005249(voltage-gated potassium channel activity);GO:0005251(delayed rectifier potassium channel activity);GO:0005267(potassium channel activity);GO:0005516(calmodulin binding);GO:0005637(nuclear inner membrane);GO:0005886(plasma membrane);GO:0005887(integral component of plasma membran…	NA	1	569,	0	-7.94	-7.02	3.66
chr1	193173671	193173912	242	ENSMUSG00000079144	ENSMUST00000193307	protein_coding	5' UTR	0	A130010J15Rik	RIKEN cDNA A130010J15 gene [Source:MGI Symbol;Acc:MGI:2441776]	GO:0003674(molecular_function);GO:0005575(cellular_component);GO:0008150(biological_process)	NA	1	241,	0	-17.5	-16.5	14.7
chr1	193174061	193175257	1197	ENSMUSG00000079144	ENSMUST00000193307	protein_coding	3' UTR	317	A130010J15Rik	RIKEN cDNA A130010J15 gene [Source:MGI Symbol;Acc:MGI:2441776]	GO:0003674(molecular_function);GO:0005575(cellular_component);GO:0008150(biological_process)	NA	2	36,1013,	0,183	-297	-295	49.9
chr1	194619985	194620526	542	ENSMUSG00000026640	ENSMUST00000027952	protein_coding	5' UTR	160	Plxna2	plexin A2 [Source:MGI Symbol;Acc:MGI:107684]	GO:0001756(somitogenesis);GO:0002116(semaphorin receptor complex);GO:0005515(protein binding);GO:0005886(plasma membrane);GO:0005887(integral component of plasma membrane);GO:0007162(negative regulation of cell adhesion);GO:0007165(signal transduction);GO:0007166(cell surface receptor signaling pathway);GO:0008360(regulation of cell shape);GO:0016020(membrane);GO:0016021(integral component of mem…	04360(Axon guidance)	1	541,	0	-126	-125	5.41
chr1	4346712	4346953	242	ENSMUSG00000025900	ENSMUST00000027032	protein_coding	Exon (ENSMUST00000027032/ENSMUSG00000025900, exon 4 of 4)	13602	Rp1	retinitis pigmentosa 1 (human) [Source:MGI Symbol;Acc:MGI:1341105]	GO:0001750(photoreceptor outer segment);GO:0001917(photoreceptor inner segment);GO:0004096(catalase activity);GO:0005515(protein binding);GO:0005737(cytoplasm);GO:0005856(cytoskeleton);GO:0005875(microtubule associated complex);GO:0005929(cilium);GO:0005930(axoneme);GO:0007026(negative regulation of microtubule depolymerization);GO:0007601(visual perception);GO:0008017(microtubule binding);GO:002…	NA	1	241,	0	-3.66	-2.83	6.16
chr1	4496936	4497145	210	ENSMUSG00000025902	ENSMUST00000195555	protein_coding	5' UTR	-388	Sox17	SRY (sex determining region Y)-box 17 [Source:MGI Symbol;Acc:MGI:107543]	GO:0000976(transcription regulatory region sequence-specific DNA binding);GO:0000981(DNA-binding transcription factor activity, RNA polymerase II-specific);GO:0001228(DNA-binding transcription activator activity, RNA polymerase II-specific);GO:0001525(angiogenesis);GO:0001570(vasculogenesis);GO:0001656(metanephros development);GO:0001706(endoderm formation);GO:0001828(inner cell mass cellular mor…	04310(Wnt signaling pathway)	1	209,	0	-4.12	-3.28	2.52
chr1	9724410	9745533	21124	ENSMUSG00000045210	ENSMUST00000057438	protein_coding	3' UTR	23972	Vcpip1	valosin containing protein (p97)/p47 complex interacting protein 1 [Source:MGI Symbol;Acc:MGI:1917925]	GO:0000278(mitotic cell cycle);GO:0004843(thiol-dependent ubiquitin-specific protease activity);GO:0005737(cytoplasm);GO:0006508(proteolysis);GO:0007030(Golgi organization);GO:0008233(peptidase activity);GO:0008234(cysteine-type peptidase activity);GO:0016320(endoplasmic reticulum membrane fusion);GO:0016567(protein ubiquitination);GO:0035871(protein K11-linked deubiquitination);GO:0036459(thiol-…	NA	3	940,87,84,	0,12555,21039	-864	-Inf	15.8
chr1	9745712	9748382	2671	ENSMUSG00000045210	ENSMUST00000057438	protein_coding	5' UTR	0	Vcpip1	valosin containing protein (p97)/p47 complex interacting protein 1 [Source:MGI Symbol;Acc:MGI:1917925]	GO:0000278(mitotic cell cycle);GO:0004843(thiol-dependent ubiquitin-specific protease activity);GO:0005737(cytoplasm);GO:0006508(proteolysis);GO:0007030(Golgi organization);GO:0008233(peptidase activity);GO:0008234(cysteine-type peptidase activity);GO:0016320(endoplasmic reticulum membrane fusion);GO:0016567(protein ubiquitination);GO:0035871(protein K11-linked deubiquitination);GO:0036459(thiol-…	NA	1	2670,	0	-1490	-Inf	17.3
chr1	12989859	12990430	572	ENSMUSG00000025938	ENSMUST00000147606	protein_coding	Exon (ENSMUST00000188454/ENSMUSG00000025938, exon 2 of 10)	1055	Slco5a1	solute carrier organic anion transporter family, member 5A1 [Source:MGI Symbol;Acc:MGI:2443431]	GO:0005515(protein binding);GO:0005886(plasma membrane);GO:0005887(integral component of plasma membrane);GO:0006811(ion transport);GO:0015347(sodium-independent organic anion transmembrane transporter activity);GO:0016020(membrane);GO:0016021(integral component of membrane);GO:0022857(transmembrane transporter activity);GO:0043231(intracellular membrane-bounded organelle);GO:0043252(sodium-indep…	NA	1	571,	0	-12.9	-12	15.9
chr1	12990669	12990850	182	ENSMUSG00000025938	ENSMUST00000147606	protein_coding	5' UTR	245	Slco5a1	solute carrier organic anion transporter family, member 5A1 [Source:MGI Symbol;Acc:MGI:2443431]	GO:0005515(protein binding);GO:0005886(plasma membrane);GO:0005887(integral component of plasma membrane);GO:0006811(ion transport);GO:0015347(sodium-independent organic anion transmembrane transporter activity);GO:0016020(membrane);GO:0016021(integral component of membrane);GO:0022857(transmembrane transporter activity);GO:0043231(intracellular membrane-bounded organelle);GO:0043252(sodium-indep…	NA	1	181,	0	-3.85	-3.01	13.9
chr1	14755840	14755990	151	ENSMUSG00000025930	ENSMUST00000027062	protein_coding	5' UTR	0	Msc	musculin [Source:MGI Symbol;Acc:MGI:1333884]	GO:0000122(negative regulation of transcription by RNA polymerase II);GO:0000977(RNA polymerase II regulatory region sequence-specific DNA binding);GO:0000978(RNA polymerase II cis-regulatory region sequence-specific DNA binding);GO:0000981(DNA-binding transcription factor activity, RNA polymerase II-specific);GO:0001227(DNA-binding transcription repressor activity, RNA polymerase II-specific);GO…	NA	1	150,	0	-3.41	-2.59	5.65
chr1	15854398	15854489	92	ENSMUSG00000032719	ENSMUST00000040695	protein_coding	3' UTR	38324	Sbspon	somatomedin B and thrombospondin, type 1 domain containing [Source:MGI Symbol;Acc:MGI:2684952]	GO:0003674(molecular_function);GO:0005576(extracellular region);GO:0008150(biological_process)	NA	1	91,	0	-4.24	-3.39	14.9
chr1	16082263	16082474	212	ENSMUSG00000067795	ENSMUST00000115367	protein_coding	5' UTR	-1262	4930444P10Rik	RIKEN cDNA 4930444P10 gene [Source:MGI Symbol;Acc:MGI:1923049]	GO:0003674(molecular_function);GO:0005575(cellular_component);GO:0008150(biological_process)	NA	1	211,	0	-6.61	-5.71	20.5
chr1	16103505	16104167	663	ENSMUSG00000043716	ENSMUST00000149566	protein_coding	Exon (ENSMUST00000058437/ENSMUSG00000043716, exon 2 of 7)	722	Rpl7	ribosomal protein L7 [Source:MGI Symbol;Acc:MGI:98073]	GO:0000463(maturation of LSU-rRNA from tricistronic rRNA transcript (SSU-rRNA, 5.8S rRNA, LSU-rRNA));GO:0003677(DNA binding);GO:0003723(RNA binding);GO:0003729(mRNA binding);GO:0003735(structural constituent of ribosome);GO:0005840(ribosome);GO:0005844(polysome);GO:0006364(rRNA processing);GO:0006412(translation);GO:0008097(5S rRNA binding);GO:0014069(postsynaptic density);GO:0022625(cytosolic la…	03010(Ribosome)	2	179,31,	0,631	-32.9	-31.8	1.99
chr1	16643281	16643462	182	ENSMUSG00000079658	ENSMUST00000185393	protein_coding	3' UTR	4758	Eloc	elongin C [Source:MGI Symbol;Acc:MGI:1915173]	GO:0005515(protein binding);GO:0005634(nucleus);GO:0006511(ubiquitin-dependent protein catabolic process);GO:0030891(VCB complex);GO:0032968(positive regulation of transcription elongation from RNA polymerase II promoter);GO:0044877(protein-containing complex binding);GO:0070449(elongin complex)	04066(HIF-1 signaling pathway);04120(Ubiquitin mediated proteolysis);05170(Human immunodeficiency virus 1 infection);05200(Pathways in cancer);05211(Renal cell carcinoma)	1	181,	0	-11.8	-10.9	2
chr1	21961851	21961942	92	ENSMUSG00000028033	ENSMUST00000115300	protein_coding	5' UTR	0	Kcnq5	potassium voltage-gated channel, subfamily Q, member 5 [Source:MGI Symbol;Acc:MGI:1924937]	GO:0005216(ion channel activity);GO:0005244(voltage-gated ion channel activity);GO:0005249(voltage-gated potassium channel activity);GO:0005251(delayed rectifier potassium channel activity);GO:0005267(potassium channel activity);GO:0005516(calmodulin binding);GO:0005886(plasma membrane);GO:0005887(integral component of plasma membrane);GO:0006811(ion transport);GO:0006813(potassium ion transport)…	04725(Cholinergic synapse)	1	91,	0	-2.83	-2.03	2.57
chr1	30946085	30949710	3626	ENSMUSG00000026064	ENSMUST00000232841	protein_coding	3' UTR	0	Ptp4a1	protein tyrosine phosphatase 4a1 [Source:MGI Symbol;Acc:MGI:1277096]	GO:0004721(phosphoprotein phosphatase activity);GO:0004725(protein tyrosine phosphatase activity);GO:0004727(prenylated protein tyrosine phosphatase activity);GO:0005634(nucleus);GO:0005737(cytoplasm);GO:0005768(endosome);GO:0005769(early endosome);GO:0005783(endoplasmic reticulum);GO:0005819(spindle);GO:0005856(cytoskeleton);GO:0005886(plasma membrane);GO:0006470(protein dephosphorylation);GO:00…	NA	2	554,162,	0,3463	-99.9	-98.5	7.51
chr1	33669704	33669795	92	ENSMUSG00000026134	ENSMUST00000027312	protein_coding	5' UTR	0	Prim2	DNA primase, p58 subunit [Source:MGI Symbol;Acc:MGI:97758]	GO:0003677(DNA binding);GO:0005658(alpha DNA polymerase:primase complex);GO:0006260(DNA replication);GO:0006269(DNA replication, synthesis of RNA primer);GO:0046872(metal ion binding);GO:0051536(iron-sulfur cluster binding);GO:0051539(4 iron, 4 sulfur cluster binding)	03030(DNA replication)	1	91,	0	-3.12	-2.31	2.82
chr1	36264596	36265193	598	ENSMUSG00000047180	ENSMUST00000056946	protein_coding	3' UTR	8839	Neurl3	neuralized E3 ubiquitin protein ligase 3 [Source:MGI Symbol;Acc:MGI:2429944]	GO:0016567(protein ubiquitination);GO:0016740(transferase activity);GO:0046872(metal ion binding);GO:0061630(ubiquitin protein ligase activity)	NA	1	597,	0	-90.3	-89	8.86
chr1	36266025	36269351	3327	ENSMUSG00000047180	ENSMUST00000056946	protein_coding	3' UTR	7410	Neurl3	neuralized E3 ubiquitin protein ligase 3 [Source:MGI Symbol;Acc:MGI:2429944]	GO:0016567(protein ubiquitination);GO:0016740(transferase activity);GO:0046872(metal ion binding);GO:0061630(ubiquitin protein ligase activity)	NA	3	528,54,491,	0,2630,2835	-497	-Inf	20.9
chr1	36423365	36424412	1048	ENSMUSG00000001143	ENSMUST00000152088	protein_coding	3' UTR	5001	Lman2l	lectin, mannose-binding 2-like [Source:MGI Symbol;Acc:MGI:2443010]	GO:0000139(Golgi membrane);GO:0005537(mannose binding);GO:0005783(endoplasmic reticulum);GO:0005789(endoplasmic reticulum membrane);GO:0005793(endoplasmic reticulum-Golgi intermediate compartment);GO:0005794(Golgi apparatus);GO:0006888(endoplasmic reticulum to Golgi vesicle-mediated transport);GO:0007029(endoplasmic reticulum organization);GO:0007030(Golgi organization);GO:0015031(protein transpo…	NA	1	1047,	0	-195	-193	7.18
chr1	36538878	36539058	181	ENSMUSG00000109510	ENSMUST00000191849	protein_coding	3' UTR	480	Gm42417	predicted gene, 42417 [Source:MGI Symbol;Acc:MGI:5649003]	GO:0005515(protein binding);GO:0005634(nucleus);GO:0006357(regulation of transcription by RNA polymerase II);GO:0031432(titin binding);GO:0061629(RNA polymerase II-specific DNA-binding transcription factor binding)	NA	1	180,	0	-2.1	-1.33	1.75
chr1	36548638	36550339	1702	ENSMUSG00000079610	ENSMUST00000001172	protein_coding	3' UTR	-2894	Ankrd39	ankyrin repeat domain 39 [Source:MGI Symbol;Acc:MGI:1914816]	GO:0003674(molecular_function);GO:0005515(protein binding);GO:0030315(T-tubule);GO:0036371(protein localization to T-tubule);GO:0055117(regulation of cardiac muscle contraction)	NA	1	1701,	0	-1110	-Inf	37.6
chr1	37444371	37444913	543	ENSMUSG00000026112	ENSMUST00000027286	protein_coding	3' UTR	-14810	Coa5	cytochrome C oxidase assembly factor 5 [Source:MGI Symbol;Acc:MGI:1923428]	GO:0003674(molecular_function);GO:0005739(mitochondrion);GO:0033617(mitochondrial respiratory chain complex IV assembly)	04714(Thermogenesis)	2	314,107,	0,435	-98.7	-97.3	6.13
chr1	37535796	37541016	5221	ENSMUSG00000026110	ENSMUST00000042161	protein_coding	5' UTR	0	Mgat4a	mannoside acetylglucosaminyltransferase 4, isoenzyme A [Source:MGI Symbol;Acc:MGI:2662992]	GO:0000139(Golgi membrane);GO:0005576(extracellular region);GO:0005783(endoplasmic reticulum);GO:0005793(endoplasmic reticulum-Golgi intermediate compartment);GO:0005794(Golgi apparatus);GO:0005795(Golgi stack);GO:0006486(protein glycosylation);GO:0006487(protein N-linked glycosylation);GO:0008375(acetylglucosaminyltransferase activity);GO:0008454(alpha-1,3-mannosylglycoprotein 4-beta-N-acetylglu…	00510(N-Glycan biosynthesis)	2	608,52,	0,5168	-17	-15.9	6.55
chr1	37612034	37612334	301	ENSMUSG00000026090	ENSMUST00000160023	protein_coding	3' UTR	13208	2010300C02Rik	RIKEN cDNA 2010300C02 gene [Source:MGI Symbol;Acc:MGI:1919347]	GO:0003674(molecular_function);GO:0005575(cellular_component);GO:0008150(biological_process)	NA	1	300,	0	-61.5	-60.2	4.83
chr1	37623838	37624556	719	ENSMUSG00000026090	ENSMUST00000160023	protein_coding	Exon (ENSMUST00000160023/ENSMUSG00000026090, exon 1 of 4)	1404	2010300C02Rik	RIKEN cDNA 2010300C02 gene [Source:MGI Symbol;Acc:MGI:1919347]	GO:0003674(molecular_function);GO:0005575(cellular_component);GO:0008150(biological_process)	NA	1	718,	0	-147	-145	22.5
chr1	37624614	37625123	510	ENSMUSG00000026090	ENSMUST00000160023	protein_coding	Exon (ENSMUST00000160023/ENSMUSG00000026090, exon 1 of 4)	628	2010300C02Rik	RIKEN cDNA 2010300C02 gene [Source:MGI Symbol;Acc:MGI:1919347]	GO:0003674(molecular_function);GO:0005575(cellular_component);GO:0008150(biological_process)	NA	1	509,	0	-91.1	-89.8	5.26
chr1	37625331	37625958	628	ENSMUSG00000026090	ENSMUST00000160023	protein_coding	Exon (ENSMUST00000162875/ENSMUSG00000026090, exon 7 of 10)	-716	2010300C02Rik	RIKEN cDNA 2010300C02 gene [Source:MGI Symbol;Acc:MGI:1919347]	GO:0003674(molecular_function);GO:0005575(cellular_component);GO:0008150(biological_process)	NA	1	627,	0	-163	-161	11.6
chr1	37986625	37987045	421	ENSMUSG00000058407	ENSMUST00000192960	protein_coding	3' UTR	9220	Txndc9	thioredoxin domain containing 9 [Source:MGI Symbol;Acc:MGI:2138153]	GO:0005634(nucleus);GO:0005737(cytoplasm);GO:0005813(centrosome);GO:0005815(microtubule organizing center);GO:0005829(cytosol);GO:0005856(cytoskeleton);GO:0030496(midbody);GO:0045454(cell redox homeostasis)	NA	1	420,	0	-32.9	-31.7	4.86
chr1	37995458	37995917	460	ENSMUSG00000058407	ENSMUST00000192960	protein_coding	5' UTR	0	Txndc9	thioredoxin domain containing 9 [Source:MGI Symbol;Acc:MGI:2138153]	GO:0005634(nucleus);GO:0005737(cytoplasm);GO:0005813(centrosome);GO:0005815(microtubule organizing center);GO:0005829(cytosol);GO:0005856(cytoskeleton);GO:0030496(midbody);GO:0045454(cell redox homeostasis)	NA	2	387,3,	0,456	-41.5	-40.3	3.89
chr1	38535064	38535275	212	ENSMUSG00000037138	ENSMUST00000095027	protein_coding	3' UTR	92121	Aff3	AF4/FMR2 family, member 3 [Source:MGI Symbol;Acc:MGI:106927]	GO:0003677(DNA binding);GO:0003690(double-stranded DNA binding);GO:0003700(DNA-binding transcription factor activity);GO:0005634(nucleus);GO:0005654(nucleoplasm);GO:0005829(cytosol);GO:0006351(transcription, DNA-templated);GO:0006355(regulation of transcription, DNA-templated);GO:0008023(transcription elongation factor complex);GO:0010468(regulation of gene expression);GO:0016604(nuclear body);GO…	NA	1	211,	0	-20.9	-19.9	2.12
chr1	38797950	38798040	91	ENSMUSG00000048814	ENSMUST00000039612	protein_coding	3' UTR	23265	Lonrf2	LON peptidase N-terminal domain and ring finger 2 [Source:MGI Symbol;Acc:MGI:1920209]	GO:0005515(protein binding);GO:0046872(metal ion binding)	NA	1	90,	0	-1.76	-1.01	7.19
chr1	39577225	39577345	121	ENSMUSG00000048234	ENSMUST00000195705	protein_coding	5' UTR	0	Rnf149	ring finger protein 149 [Source:MGI Symbol;Acc:MGI:2677438]	GO:0005515(protein binding);GO:0005737(cytoplasm);GO:0006511(ubiquitin-dependent protein catabolic process);GO:0016020(membrane);GO:0016021(integral component of membrane);GO:0016567(protein ubiquitination);GO:0016740(transferase activity);GO:0031647(regulation of protein stability);GO:0035690(cellular response to drug);GO:0043409(negative regulation of MAPK cascade);GO:0046872(metal ion binding)…	NA	1	120,	0	-1.65	-0.909	2.35
chr1	43075213	43092452	17240	ENSMUSG00000070939	ENSMUST00000188728	protein_coding	5' UTR	0	Tgfbrap1	transforming growth factor, beta receptor associated protein 1 [Source:MGI Symbol;Acc:MGI:2447427]	GO:0005160(transforming growth factor beta receptor binding);GO:0005737(cytoplasm);GO:0005768(endosome);GO:0005769(early endosome);GO:0006355(regulation of transcription, DNA-templated);GO:0006886(intracellular protein transport);GO:0007165(signal transduction);GO:0008333(endosome to lysosome transport);GO:0015031(protein transport);GO:0016020(membrane);GO:0016192(vesicle-mediated transport);GO:0…	NA	2	739,72,	0,17167	-424	-Inf	10.9
chr1	44057238	44057328	91	ENSMUSG00000091844	ENSMUST00000168641	protein_coding	Exon (ENSMUST00000238662/ENSMUSG00000091844, exon 4 of 4)	4698	Gm8251	predicted gene 8251 [Source:MGI Symbol;Acc:MGI:3647616]	GO:0003674(molecular_function);GO:0005575(cellular_component);GO:0008150(biological_process);GO:0016020(membrane);GO:0016021(integral component of membrane)	NA	1	90,	0	-2.23	-1.45	8.73
chr1	44086908	44086968	61	ENSMUSG00000091844	ENSMUST00000238662	protein_coding	Exon (ENSMUST00000027215/ENSMUSG00000026049, exon 8 of 8)	-7222	Gm8251	predicted gene 8251 [Source:MGI Symbol;Acc:MGI:3647616]	GO:0003674(molecular_function);GO:0005575(cellular_component);GO:0008150(biological_process);GO:0016020(membrane);GO:0016021(integral component of membrane)	NA	1	60,	0	-5.12	-4.25	2.41
chr1	44118448	44118808	361	ENSMUSG00000026047	ENSMUST00000065767	protein_coding	5' UTR	0	Poglut2	protein O-glucosyltransferase 2 [Source:MGI Symbol;Acc:MGI:1919300]	GO:0005515(protein binding);GO:0005654(nucleoplasm);GO:0005783(endoplasmic reticulum);GO:0005788(endoplasmic reticulum lumen);GO:0005829(cytosol);GO:0006486(protein glycosylation);GO:0012505(endomembrane system);GO:0016740(transferase activity);GO:0016757(transferase activity, transferring glycosyl groups);GO:0018242(protein O-linked glycosylation via serine);GO:0035251(UDP-glucosyltransferase ac…	NA	1	360,	0	-24.2	-23.1	3.76
chr1	52184385	52184596	212	ENSMUSG00000026103	ENSMUST00000129107	protein_coding	3' UTR	6524	Gls	glutaminase [Source:MGI Symbol;Acc:MGI:95752]	GO:0001967(suckling behavior);GO:0002087(regulation of respiratory gaseous exchange by nervous system process);GO:0004359(glutaminase activity);GO:0005515(protein binding);GO:0005737(cytoplasm);GO:0005739(mitochondrion);GO:0005759(mitochondrial matrix);GO:0005829(cytosol);GO:0006537(glutamate biosynthetic process);GO:0006541(glutamine metabolic process);GO:0006543(glutamine catabolic process);GO:…	00220(Arginine biosynthesis);00250(Alanine, aspartate and glutamate metabolism);00471(D-Glutamine and D-glutamate metabolism);04724(Glutamatergic synapse);04727(GABAergic synapse);04964(Proximal tubule bicarbonate reclamation);05206(MicroRNAs in cancer);05230(Central carbon metabolism in cancer)	1	211,	0	-3.92	-3.09	3.53
chr1	52187564	52189431	1868	ENSMUSG00000026103	ENSMUST00000129107	protein_coding	3' UTR	3345	Gls	glutaminase [Source:MGI Symbol;Acc:MGI:95752]	GO:0001967(suckling behavior);GO:0002087(regulation of respiratory gaseous exchange by nervous system process);GO:0004359(glutaminase activity);GO:0005515(protein binding);GO:0005737(cytoplasm);GO:0005739(mitochondrion);GO:0005759(mitochondrial matrix);GO:0005829(cytosol);GO:0006537(glutamate biosynthetic process);GO:0006541(glutamine metabolic process);GO:0006543(glutamine catabolic process);GO:…	00220(Arginine biosynthesis);00250(Alanine, aspartate and glutamate metabolism);00471(D-Glutamine and D-glutamate metabolism);04724(Glutamatergic synapse);04727(GABAergic synapse);04964(Proximal tubule bicarbonate reclamation);05206(MicroRNAs in cancer);05230(Central carbon metabolism in cancer)	3	289,93,9,	0,1114,1858	-156	-155	4.99
chr1	52233021	52233232	212	ENSMUSG00000026103	ENSMUST00000114513	protein_coding	5' UTR	0	Gls	glutaminase [Source:MGI Symbol;Acc:MGI:95752]	GO:0001967(suckling behavior);GO:0002087(regulation of respiratory gaseous exchange by nervous system process);GO:0004359(glutaminase activity);GO:0005515(protein binding);GO:0005737(cytoplasm);GO:0005739(mitochondrion);GO:0005759(mitochondrial matrix);GO:0005829(cytosol);GO:0006537(glutamate biosynthetic process);GO:0006541(glutamine metabolic process);GO:0006543(glutamine catabolic process);GO:…	00220(Arginine biosynthesis);00250(Alanine, aspartate and glutamate metabolism);00471(D-Glutamine and D-glutamate metabolism);04724(Glutamatergic synapse);04727(GABAergic synapse);04964(Proximal tubule bicarbonate reclamation);05206(MicroRNAs in cancer);05230(Central carbon metabolism in cancer)	1	211,	0	-11.2	-10.3	13.3
chr1	52480960	52490745	9786	ENSMUSG00000002881	ENSMUST00000170269	protein_coding	5' UTR	0	Nab1	Ngfi-A binding protein 1 [Source:MGI Symbol;Acc:MGI:107564]	GO:0001958(endochondral ossification);GO:0003712(transcription coregulator activity);GO:0005634(nucleus);GO:0006355(regulation of transcription, DNA-templated);GO:0008134(transcription factor binding);GO:0014037(Schwann cell differentiation);GO:0042552(myelination);GO:0045682(regulation of epidermis development);GO:0045892(negative regulation of transcription, DNA-templated)	NA	2	44,825,	0,8960	-271	-269	4.77
chr1	52708877	52709746	870	ENSMUSG00000041439	ENSMUST00000147758	protein_coding	5' UTR	0	Mfsd6	major facilitator superfamily domain containing 6 [Source:MGI Symbol;Acc:MGI:1922925]	GO:0002250(adaptive immune response);GO:0002376(immune system process);GO:0005886(plasma membrane);GO:0016020(membrane);GO:0016021(integral component of membrane);GO:0032393(MHC class I receptor activity);GO:0042288(MHC class I protein binding);GO:0042590(antigen processing and presentation of exogenous peptide antigen via MHC class I)	NA	1	869,	0	-191	-189	7.38
chr1	52925249	52925698	450	ENSMUSG00000043629	ENSMUST00000050567	protein_coding	5' UTR	27595	1700019D03Rik	RIKEN cDNA 1700019D03 gene [Source:MGI Symbol;Acc:MGI:1914330]	GO:0003674(molecular_function);GO:0005886(plasma membrane);GO:0008150(biological_process);GO:0016020(membrane);GO:0034237(protein kinase A regulatory subunit binding)	NA	1	449,	0	-8.19	-7.27	11
chr1	53189216	53189367	152	ENSMUSG00000060715	ENSMUST00000072235	protein_coding	3' UTR	-1731	1700019A02Rik	RIKEN cDNA 1700019A02 gene [Source:MGI Symbol;Acc:MGI:1916647]	GO:0003674(molecular_function);GO:0005575(cellular_component);GO:0008150(biological_process)	NA	1	151,	0	-2.99	-2.18	3.85
chr1	53196906	53197177	272	ENSMUSG00000060715	ENSMUST00000072235	protein_coding	Exon (ENSMUST00000027267/ENSMUSG00000026098, exon 10 of 13)	-9541	1700019A02Rik	RIKEN cDNA 1700019A02 gene [Source:MGI Symbol;Acc:MGI:1916647]	GO:0003674(molecular_function);GO:0005575(cellular_component);GO:0008150(biological_process)	NA	1	271,	0	-6.12	-5.23	19
chr1	53206614	53207303	690	ENSMUSG00000060715	ENSMUST00000072235	protein_coding	Exon (ENSMUST00000027267/ENSMUSG00000026098, exon 9 of 13)	-19667	1700019A02Rik	RIKEN cDNA 1700019A02 gene [Source:MGI Symbol;Acc:MGI:1916647]	GO:0003674(molecular_function);GO:0005575(cellular_component);GO:0008150(biological_process)	NA	1	689,	0	-16.9	-15.8	15.1
chr1	53263014	53263195	182	ENSMUSG00000026098	ENSMUST00000133358	protein_coding	Exon (ENSMUST00000142922/ENSMUSG00000026098, exon 5 of 5)	19394	Pms1	PMS1 homolog 1, mismatch repair system component [Source:MGI Symbol;Acc:MGI:1202302]	GO:0003677(DNA binding);GO:0005524(ATP binding);GO:0005634(nucleus);GO:0006298(mismatch repair);GO:0006974(cellular response to DNA damage stimulus);GO:0016887(ATPase activity);GO:0019899(enzyme binding);GO:0030983(mismatched DNA binding);GO:0032300(mismatch repair complex);GO:0042493(response to drug)	NA	1	181,	0	-5.52	-4.64	19
chr1	53346717	53347869	1153	ENSMUSG00000026095	ENSMUST00000154402	protein_coding	3' UTR	4558	Asnsd1	asparagine synthetase domain containing 1 [Source:MGI Symbol;Acc:MGI:1917646]	GO:0004066(asparagine synthase (glutamine-hydrolyzing) activity);GO:0006529(asparagine biosynthetic process);GO:0006541(glutamine metabolic process);GO:0008652(cellular amino acid biosynthetic process)	NA	2	44,855,	0,297	-373	-Inf	14.4
chr1	53347928	53348557	630	ENSMUSG00000026095	ENSMUST00000154402	protein_coding	3' UTR	3347	Asnsd1	asparagine synthetase domain containing 1 [Source:MGI Symbol;Acc:MGI:1917646]	GO:0004066(asparagine synthase (glutamine-hydrolyzing) activity);GO:0006529(asparagine biosynthetic process);GO:0006541(glutamine metabolic process);GO:0008652(cellular amino acid biosynthetic process)	NA	1	629,	0	-32.5	-31.3	3.84
chr1	53346724	53348532	1809	ENSMUSG00000026095	ENSMUST00000154402	protein_coding	3' UTR	4551	Asnsd1	asparagine synthetase domain containing 1 [Source:MGI Symbol;Acc:MGI:1917646]	GO:0004066(asparagine synthase (glutamine-hydrolyzing) activity);GO:0006529(asparagine biosynthetic process);GO:0006541(glutamine metabolic process);GO:0008652(cellular amino acid biosynthetic process)	NA	2	37,1518,	0,290	-377	-Inf	14.4
chr1	53617999	53620651	2653	ENSMUSG00000096141	ENSMUST00000094964	protein_coding	Exon (ENSMUST00000094964/ENSMUSG00000096141, exon 18 of 66)	88762	Dnah7a	dynein, axonemal, heavy chain 7A [Source:MGI Symbol;Acc:MGI:2685838]	GO:0000166(nucleotide binding);GO:0003341(cilium movement);GO:0003774(motor activity);GO:0003777(microtubule motor activity);GO:0005509(calcium ion binding);GO:0005524(ATP binding);GO:0005737(cytoplasm);GO:0005829(cytosol);GO:0005856(cytoskeleton);GO:0005858(axonemal dynein complex);GO:0005874(microtubule);GO:0005929(cilium);GO:0007018(microtubule-based movement);GO:0008569(ATP-dependent microtub…	05016(Huntington disease)	2	411,9,	0,2643	-31.8	-30.6	6.91
chr1	54434060	54437893	3834	ENSMUSG00000041303	ENSMUST00000041638	protein_coding	Exon (ENSMUST00000041638/ENSMUSG00000041303, exon 2 of 18)	4911	Gtf3c3	general transcription factor IIIC, polypeptide 3 [Source:MGI Symbol;Acc:MGI:2138383]	GO:0000127(transcription factor TFIIIC complex);GO:0001004(obsolete RNA polymerase III transcription regulator recruiting activity);GO:0005515(protein binding);GO:0005654(nucleoplasm);GO:0005730(nucleolus);GO:0006383(transcription by RNA polymerase III);GO:0031965(nuclear membrane)	NA	2	178,62,	0,3771	-8.93	-8	2.5
chr1	54480039	54480190	152	ENSMUSG00000109809	ENSMUST00000210156	protein_coding	3' UTR	-23427	Gm34066	predicted gene, 34066 [Source:MGI Symbol;Acc:MGI:5593225]	NA	NA	1	151,	0	-10.9	-9.97	2.99
chr1	54480578	54480759	182	ENSMUSG00000109809	ENSMUST00000210156	protein_coding	3' UTR	-23996	Gm34066	predicted gene, 34066 [Source:MGI Symbol;Acc:MGI:5593225]	NA	NA	1	181,	0	-7.03	-6.13	2.04
chr1	55078131	55078576	446	ENSMUSG00000025980	ENSMUST00000027123	protein_coding	3' UTR	9893	Hspd1	heat shock protein 1 (chaperonin) [Source:MGI Symbol;Acc:MGI:96242]	GO:0000166(nucleotide binding);GO:0001530(lipopolysaccharide binding);GO:0001666(response to hypoxia);GO:0002020(protease binding);GO:0002039(p53 binding);GO:0002368(B cell cytokine production);GO:0002755(MyD88-dependent toll-like receptor signaling pathway);GO:0002842(positive regulation of T cell mediated immune response to tumor cell);GO:0002931(response to ischemia);GO:0003725(double-stranded…	03018(RNA degradation);04940(Type I diabetes mellitus);05134(Legionellosis);05152(Tuberculosis)	2	309,48,	0,397	-334	-Inf	5.81
chr1	55226302	55226782	481	ENSMUSG00000025978	ENSMUST00000027121	protein_coding	5' UTR	0	Rftn2	raftlin family member 2 [Source:MGI Symbol;Acc:MGI:1921263]	GO:0003674(molecular_function);GO:0005886(plasma membrane);GO:0016020(membrane);GO:0033227(dsRNA transport);GO:0043330(response to exogenous dsRNA)	NA	1	480,	0	-90.8	-89.4	11.4
chr1	56796133	56796881	749	ENSMUSG00000045336	ENSMUST00000062085	protein_coding	3' UTR	-159446	Hsfy2	heat shock transcription factor, Y-linked 2 [Source:MGI Symbol;Acc:MGI:1918316]	GO:0000978(RNA polymerase II cis-regulatory region sequence-specific DNA binding);GO:0003677(DNA binding);GO:0003700(DNA-binding transcription factor activity);GO:0005634(nucleus);GO:0006355(regulation of transcription, DNA-templated);GO:0034605(cellular response to heat);GO:0042025(host cell nucleus);GO:0043565(sequence-specific DNA binding);GO:0043618(regulation of transcription from RNA polyme…	NA	1	748,	0	-11.4	-10.5	35.4
chr1	56971170	56971230	61	ENSMUSG00000038331	ENSMUST00000114415	protein_coding	5' UTR	688	Satb2	special AT-rich sequence binding protein 2 [Source:MGI Symbol;Acc:MGI:2679336]	GO:0000118(histone deacetylase complex);GO:0000122(negative regulation of transcription by RNA polymerase II);GO:0000790(nuclear chromatin);GO:0000977(RNA polymerase II regulatory region sequence-specific DNA binding);GO:0000978(RNA polymerase II cis-regulatory region sequence-specific DNA binding);GO:0001227(DNA-binding transcription repressor activity, RNA polymerase II-specific);GO:0001228(DNA…	NA	1	60,	0	-3.03	-2.22	11.3
chr1	58529664	58534489	4826	ENSMUSG00000026037	ENSMUST00000027198	protein_coding	3' UTR	-29380	Orc2	origin recognition complex, subunit 2 [Source:MGI Symbol;Acc:MGI:1328306]	GO:0000784(nuclear chromosome, telomeric region);GO:0000785(chromatin);GO:0000792(heterochromatin);GO:0000808(origin recognition complex);GO:0000939(condensed chromosome inner kinetochore);GO:0003688(DNA replication origin binding);GO:0005634(nucleus);GO:0005654(nucleoplasm);GO:0005664(nuclear origin of replication recognition complex);GO:0005813(centrosome);GO:0006260(DNA replication)	04110(Cell cycle)	2	595,5,	0,4820	-299	-298	13.4
chr1	59120053	59120408	356	ENSMUSG00000038079	ENSMUST00000094917	protein_coding	5' UTR	0	Tmem237	transmembrane protein 237 [Source:MGI Symbol;Acc:MGI:2138365]	GO:0005515(protein binding);GO:0005929(cilium);GO:0016020(membrane);GO:0016021(integral component of membrane);GO:0030030(cell projection organization);GO:0030111(regulation of Wnt signaling pathway);GO:0032391(photoreceptor connecting cilium);GO:0035869(ciliary transition zone);GO:0042995(cell projection);GO:0060271(cilium assembly);GO:0120199(cone photoreceptor outer segment);GO:0120200(rod pho…	NA	2	59,91,	0,264	-4.06	-3.21	7.96
chr1	59162790	59163389	600	ENSMUSG00000079550	ENSMUST00000114275	protein_coding	3' UTR	0	Mpp4	membrane protein, palmitoylated 4 (MAGUK p55 subfamily member 4) [Source:MGI Symbol;Acc:MGI:2386681]	GO:0000139(Golgi membrane);GO:0005102(signaling receptor binding);GO:0005515(protein binding);GO:0005737(cytoplasm);GO:0005829(cytosol);GO:0005912(adherens junction);GO:0015629(actin cytoskeleton);GO:0016328(lateral plasma membrane);GO:0032991(protein-containing complex);GO:0035418(protein localization to synapse);GO:0042734(presynaptic membrane);GO:0044316(cone cell pedicle);GO:0044317(rod spher…	04530(Tight junction)	1	599,	0	-128	-126	7.83
chr1	59162925	59164214	1290	ENSMUSG00000079550	ENSMUST00000114275	protein_coding	3' UTR	0	Mpp4	membrane protein, palmitoylated 4 (MAGUK p55 subfamily member 4) [Source:MGI Symbol;Acc:MGI:2386681]	GO:0000139(Golgi membrane);GO:0005102(signaling receptor binding);GO:0005515(protein binding);GO:0005737(cytoplasm);GO:0005829(cytosol);GO:0005912(adherens junction);GO:0015629(actin cytoskeleton);GO:0016328(lateral plasma membrane);GO:0032991(protein-containing complex);GO:0035418(protein localization to synapse);GO:0042734(presynaptic membrane);GO:0044316(cone cell pedicle);GO:0044317(rod spher…	04530(Tight junction)	1	1289,	0	-333	-Inf	12.2
chr1	59619595	59640013	20419	ENSMUSG00000047361	ENSMUST00000190490	protein_coding	3' UTR	0	Gm973	predicted gene 973 [Source:MGI Symbol;Acc:MGI:2685819]	GO:0003674(molecular_function);GO:0005575(cellular_component);GO:0008150(biological_process)	NA	2	14,580,	0,19838	-1730	-Inf	19.3
chr1	64730737	64731067	331	ENSMUSG00000045005	ENSMUST00000116133	protein_coding	3' UTR	7012	Fzd5	frizzled class receptor 5 [Source:MGI Symbol;Acc:MGI:108571]	GO:0000139(Golgi membrane);GO:0000578(embryonic axis specification);GO:0001525(angiogenesis);GO:0001540(amyloid-beta binding);GO:0001944(vasculature development);GO:0002726(positive regulation of T cell cytokine production);GO:0004888(transmembrane signaling receptor activity);GO:0004930(G protein-coupled receptor activity);GO:0005515(protein binding);GO:0005769(early endosome);GO:0005794(Golgi a…	04150(mTOR signaling pathway);04310(Wnt signaling pathway);04390(Hippo signaling pathway);04550(Signaling pathways regulating pluripotency of stem cells);04916(Melanogenesis);04934(Cushing syndrome);05165(Human papillomavirus infection);05200(Pathways in cancer);05205(Proteoglycans in cancer);05217(Basal cell carcinoma);05224(Breast cancer);05225(Hepatocellular carcinoma);05226(Gastric cancer)	1	330,	0	-31.2	-30.1	4.48
chr1	64731395	64731665	271	ENSMUSG00000045005	ENSMUST00000116133	protein_coding	3' UTR	6354	Fzd5	frizzled class receptor 5 [Source:MGI Symbol;Acc:MGI:108571]	GO:0000139(Golgi membrane);GO:0000578(embryonic axis specification);GO:0001525(angiogenesis);GO:0001540(amyloid-beta binding);GO:0001944(vasculature development);GO:0002726(positive regulation of T cell cytokine production);GO:0004888(transmembrane signaling receptor activity);GO:0004930(G protein-coupled receptor activity);GO:0005515(protein binding);GO:0005769(early endosome);GO:0005794(Golgi a…	04150(mTOR signaling pathway);04310(Wnt signaling pathway);04390(Hippo signaling pathway);04550(Signaling pathways regulating pluripotency of stem cells);04916(Melanogenesis);04934(Cushing syndrome);05165(Human papillomavirus infection);05200(Pathways in cancer);05205(Proteoglycans in cancer);05217(Basal cell carcinoma);05224(Breast cancer);05225(Hepatocellular carcinoma);05226(Gastric cancer)	1	270,	0	-24.1	-23.1	3.58
chr1	64736573	64737152	580	ENSMUSG00000045005	ENSMUST00000116133	protein_coding	5' UTR	1176	Fzd5	frizzled class receptor 5 [Source:MGI Symbol;Acc:MGI:108571]	GO:0000139(Golgi membrane);GO:0000578(embryonic axis specification);GO:0001525(angiogenesis);GO:0001540(amyloid-beta binding);GO:0001944(vasculature development);GO:0002726(positive regulation of T cell cytokine production);GO:0004888(transmembrane signaling receptor activity);GO:0004930(G protein-coupled receptor activity);GO:0005515(protein binding);GO:0005769(early endosome);GO:0005794(Golgi a…	04150(mTOR signaling pathway);04310(Wnt signaling pathway);04390(Hippo signaling pathway);04550(Signaling pathways regulating pluripotency of stem cells);04916(Melanogenesis);04934(Cushing syndrome);05165(Human papillomavirus infection);05200(Pathways in cancer);05205(Proteoglycans in cancer);05217(Basal cell carcinoma);05224(Breast cancer);05225(Hepatocellular carcinoma);05226(Gastric cancer)	2	280,20,	0,559	-42.8	-41.6	5.97
chr1	64786251	64786432	182	ENSMUSG00000045005	ENSMUST00000063982	protein_coding	3' UTR	-48681	Fzd5	frizzled class receptor 5 [Source:MGI Symbol;Acc:MGI:108571]	GO:0000139(Golgi membrane);GO:0000578(embryonic axis specification);GO:0001525(angiogenesis);GO:0001540(amyloid-beta binding);GO:0001944(vasculature development);GO:0002726(positive regulation of T cell cytokine production);GO:0004888(transmembrane signaling receptor activity);GO:0004930(G protein-coupled receptor activity);GO:0005515(protein binding);GO:0005769(early endosome);GO:0005794(Golgi a…	04150(mTOR signaling pathway);04310(Wnt signaling pathway);04390(Hippo signaling pathway);04550(Signaling pathways regulating pluripotency of stem cells);04916(Melanogenesis);04934(Cushing syndrome);05165(Human papillomavirus infection);05200(Pathways in cancer);05205(Proteoglycans in cancer);05217(Basal cell carcinoma);05224(Breast cancer);05225(Hepatocellular carcinoma);05226(Gastric cancer)	1	181,	0	-2.84	-2.03	2.8
chr1	66801045	66802151	1107	ENSMUSG00000026004	ENSMUST00000129190	protein_coding	5' UTR	0	Kansl1l	KAT8 regulatory NSL complex subunit 1-like [Source:MGI Symbol;Acc:MGI:1915941]	GO:0000123(histone acetyltransferase complex);GO:0008150(biological_process);GO:0035035(histone acetyltransferase binding);GO:0043981(histone H4-K5 acetylation);GO:0043982(histone H4-K8 acetylation);GO:0043984(histone H4-K16 acetylation);GO:0043995(histone acetyltransferase activity (H4-K5 specific));GO:0043996(histone acetyltransferase activity (H4-K8 specific));GO:0044545(NSL complex);GO:004697…	NA	1	1106,	0	-540	-Inf	17.8
chr1	69685851	69687095	1245	ENSMUSG00000025997	ENSMUST00000190771	protein_coding	5' UTR	0	Ikzf2	IKAROS family zinc finger 2 [Source:MGI Symbol;Acc:MGI:1342541]	GO:0000976(transcription regulatory region sequence-specific DNA binding);GO:0003676(nucleic acid binding);GO:0003677(DNA binding);GO:0003700(DNA-binding transcription factor activity);GO:0005634(nucleus);GO:0005654(nucleoplasm);GO:0042802(identical protein binding);GO:0045944(positive regulation of transcription by RNA polymerase II);GO:0046872(metal ion binding)	NA	2	35,55,	0,1189	-3.47	-2.65	4.21
chr1	71074781	71088128	13348	ENSMUSG00000026196	ENSMUST00000027393	protein_coding	Exon (ENSMUST00000027393/ENSMUSG00000026196, exon 3 of 11)	28365	Bard1	BRCA1 associated RING domain 1 [Source:MGI Symbol;Acc:MGI:1328361]	GO:0003723(RNA binding);GO:0004842(ubiquitin-protein transferase activity);GO:0005515(protein binding);GO:0005634(nucleus);GO:0005737(cytoplasm);GO:0006281(DNA repair);GO:0006974(cellular response to DNA damage stimulus);GO:0016567(protein ubiquitination);GO:0016607(nuclear speck);GO:0016740(transferase activity);GO:0031436(BRCA1-BARD1 complex);GO:0036464(cytoplasmic ribonucleoprotein granule);GO…	03440(Homologous recombination)	2	699,20,	0,13327	-102	-101	15.7
chr1	72428189	72428250	62	ENSMUSG00000039372	ENSMUST00000047786	protein_coding	3' UTR	108741	Marchf4	membrane associated ring-CH-type finger 4 [Source:MGI Symbol;Acc:MGI:2683550]	GO:0000139(Golgi membrane);GO:0004842(ubiquitin-protein transferase activity);GO:0005794(Golgi apparatus);GO:0005795(Golgi stack);GO:0005802(trans-Golgi network);GO:0008270(zinc ion binding);GO:0016020(membrane);GO:0016021(integral component of membrane);GO:0016567(protein ubiquitination);GO:0016740(transferase activity);GO:0046872(metal ion binding)	NA	1	61,	0	-2.2	-1.43	3.18
chr1	72428728	72428969	242	ENSMUSG00000039372	ENSMUST00000047786	protein_coding	Exon (ENSMUST00000047786/ENSMUSG00000039372, exon 4 of 4)	108202	Marchf4	membrane associated ring-CH-type finger 4 [Source:MGI Symbol;Acc:MGI:2683550]	GO:0000139(Golgi membrane);GO:0004842(ubiquitin-protein transferase activity);GO:0005794(Golgi apparatus);GO:0005795(Golgi stack);GO:0005802(trans-Golgi network);GO:0008270(zinc ion binding);GO:0016020(membrane);GO:0016021(integral component of membrane);GO:0016567(protein ubiquitination);GO:0016740(transferase activity);GO:0046872(metal ion binding)	NA	1	241,	0	-6.84	-5.94	4.62
chr1	72535971	72536331	361	ENSMUSG00000039372	ENSMUST00000047786	protein_coding	5' UTR	959	Marchf4	membrane associated ring-CH-type finger 4 [Source:MGI Symbol;Acc:MGI:2683550]	GO:0000139(Golgi membrane);GO:0004842(ubiquitin-protein transferase activity);GO:0005794(Golgi apparatus);GO:0005795(Golgi stack);GO:0005802(trans-Golgi network);GO:0008270(zinc ion binding);GO:0016020(membrane);GO:0016021(integral component of membrane);GO:0016567(protein ubiquitination);GO:0016740(transferase activity);GO:0046872(metal ion binding)	NA	1	360,	0	-60.7	-59.5	6.38
chr1	72536540	72536690	151	ENSMUSG00000039372	ENSMUST00000047786	protein_coding	5' UTR	390	Marchf4	membrane associated ring-CH-type finger 4 [Source:MGI Symbol;Acc:MGI:2683550]	GO:0000139(Golgi membrane);GO:0004842(ubiquitin-protein transferase activity);GO:0005794(Golgi apparatus);GO:0005795(Golgi stack);GO:0005802(trans-Golgi network);GO:0008270(zinc ion binding);GO:0016020(membrane);GO:0016021(integral component of membrane);GO:0016567(protein ubiquitination);GO:0016740(transferase activity);GO:0046872(metal ion binding)	NA	1	150,	0	-6.29	-5.4	8.9
chr1	73953070	73953821	752	ENSMUSG00000055322	ENSMUST00000191367	protein_coding	5' UTR	9973	Tns1	tensin 1 [Source:MGI Symbol;Acc:MGI:104552]	GO:0003779(actin binding);GO:0005515(protein binding);GO:0005925(focal adhesion);GO:0007044(cell-substrate junction assembly);GO:0010761(fibroblast migration);GO:0030054(cell junction);GO:0030055(cell-substrate junction);GO:0035556(intracellular signal transduction)	NA	1	751,	0	-2540	-Inf	10.9
chr1	74283871	74283962	92	ENSMUSG00000006299	ENSMUST00000187046	protein_coding	Exon (ENSMUST00000006462/ENSMUSG00000006299, exon 2 of 11)	108	Aamp	angio-associated migratory protein [Source:MGI Symbol;Acc:MGI:107809]	GO:0005515(protein binding);GO:0005829(cytosol);GO:0008201(heparin binding);GO:0009986(cell surface);GO:0015630(microtubule cytoskeleton);GO:0045171(intercellular bridge)	NA	1	91,	0	-5.36	-4.49	1.94
chr1	74739340	74739670	331	ENSMUSG00000006542	ENSMUST00000113672	protein_coding	3' UTR	9237	Prkag3	protein kinase, AMP-activated, gamma 3 non-catalytic subunit [Source:MGI Symbol;Acc:MGI:1891343]	GO:0000166(nucleotide binding);GO:0004679(AMP-activated protein kinase activity);GO:0005524(ATP binding);GO:0005634(nucleus);GO:0005654(nucleoplasm);GO:0005737(cytoplasm);GO:0005829(cytosol);GO:0005978(glycogen biosynthetic process);GO:0006096(glycolytic process);GO:0006468(protein phosphorylation);GO:0006629(lipid metabolic process);GO:0006631(fatty acid metabolic process);GO:0006633(fatty acid …	04068(FoxO signaling pathway);04152(AMPK signaling pathway);04211(Longevity regulating pathway);04213(Longevity regulating pathway - multiple species);04371(Apelin signaling pathway);04530(Tight junction);04710(Circadian rhythm);04714(Thermogenesis);04910(Insulin signaling pathway);04920(Adipocytokine signaling pathway);04921(Oxytocin signaling pathway);04922(Glucagon signaling pathway);04931(Ins…	1	330,	0	-9.14	-8.2	11
chr1	74967284	74967636	353	ENSMUSG00000006538	ENSMUST00000164097	protein_coding	3' UTR	-15964	Ihh	Indian hedgehog [Source:MGI Symbol;Acc:MGI:96533]	GO:0001501(skeletal system development);GO:0001503(ossification);GO:0001569(branching involved in blood vessel morphogenesis);GO:0001649(osteoblast differentiation);GO:0001701(in utero embryonic development);GO:0001708(cell fate specification);GO:0001763(morphogenesis of a branching structure);GO:0001944(vasculature development);GO:0001947(heart looping);GO:0002053(positive regulation of mesenchy…	04340(Hedgehog signaling pathway);05205(Proteoglycans in cancer)	1	352,	0	-35.8	-34.6	7.19
chr1	75142077	75142527	451	ENSMUSG00000033159	ENSMUST00000168720	protein_coding	5' UTR	561	Cnppd1	cyclin Pas1/PHO80 domain containing 1 [Source:MGI Symbol;Acc:MGI:1916421]	GO:0000079(regulation of cyclin-dependent protein serine/threonine kinase activity);GO:0000307(cyclin-dependent protein kinase holoenzyme complex);GO:0005634(nucleus);GO:0016020(membrane);GO:0016021(integral component of membrane);GO:0016538(cyclin-dependent protein serine/threonine kinase regulator activity);GO:0019901(protein kinase binding)	NA	1	450,	0	-28.7	-27.6	3.18
chr1	75181554	75181824	271	ENSMUSG00000026198	ENSMUST00000027396	protein_coding	3' UTR	-1432	Abcb6	ATP-binding cassette, sub-family B (MDR/TAP), member 6 [Source:MGI Symbol;Acc:MGI:1921354]	GO:0000139(Golgi membrane);GO:0000166(nucleotide binding);GO:0005524(ATP binding);GO:0005654(nucleoplasm);GO:0005739(mitochondrion);GO:0005740(mitochondrial envelope);GO:0005741(mitochondrial outer membrane);GO:0005768(endosome);GO:0005774(vacuolar membrane);GO:0005783(endoplasmic reticulum);GO:0005789(endoplasmic reticulum membrane);GO:0005794(Golgi apparatus);GO:0005829(cytosol);GO:0005886(plas…	02010(ABC transporters)	1	270,	0	-56.1	-54.9	3.48
chr1	75181546	75181815	270	ENSMUSG00000026198	ENSMUST00000027396	protein_coding	3' UTR	-1423	Abcb6	ATP-binding cassette, sub-family B (MDR/TAP), member 6 [Source:MGI Symbol;Acc:MGI:1921354]	GO:0000139(Golgi membrane);GO:0000166(nucleotide binding);GO:0005524(ATP binding);GO:0005654(nucleoplasm);GO:0005739(mitochondrion);GO:0005740(mitochondrial envelope);GO:0005741(mitochondrial outer membrane);GO:0005768(endosome);GO:0005774(vacuolar membrane);GO:0005783(endoplasmic reticulum);GO:0005789(endoplasmic reticulum membrane);GO:0005794(Golgi apparatus);GO:0005829(cytosol);GO:0005886(plas…	02010(ABC transporters)	1	269,	0	-58.1	-56.9	3.58
chr1	75186491	75186672	182	ENSMUSG00000033124	ENSMUST00000187785	protein_coding	3' UTR	-625	Atg9a	autophagy related 9A [Source:MGI Symbol;Acc:MGI:2138446]	GO:0000045(autophagosome assembly);GO:0000407(phagophore assembly site);GO:0000421(autophagosome membrane);GO:0000422(autophagy of mitochondrion);GO:0003674(molecular_function);GO:0005737(cytoplasm);GO:0005768(endosome);GO:0005770(late endosome);GO:0005776(autophagosome);GO:0005794(Golgi apparatus);GO:0005802(trans-Golgi network);GO:0006914(autophagy);GO:0008021(synaptic vesicle);GO:0015031(prote…	04136(Autophagy - other);04137(Mitophagy - animal);04140(Autophagy - animal)	1	181,	0	-6.69	-5.8	2.17
chr1	75215540	75216734	1195	ENSMUSG00000026202	ENSMUST00000186971	protein_coding	3' UTR	1874	Tuba4a	tubulin, alpha 4A [Source:MGI Symbol;Acc:MGI:1095410]	GO:0000166(nucleotide binding);GO:0000226(microtubule cytoskeleton organization);GO:0000278(mitotic cell cycle);GO:0003924(GTPase activity);GO:0005200(structural constituent of cytoskeleton);GO:0005515(protein binding);GO:0005525(GTP binding);GO:0005737(cytoplasm);GO:0005856(cytoskeleton);GO:0005874(microtubule);GO:0007010(cytoskeleton organization);GO:0007017(microtubule-based process);GO:001563…	04145(Phagosome);04210(Apoptosis);04530(Tight junction);04540(Gap junction)	1	1194,	0	-508	-Inf	15.7
chr1	75505763	75505824	62	ENSMUSG00000026211	ENSMUST00000155084	protein_coding	Exon (ENSMUST00000113567/ENSMUSG00000026211, exon 1 of 20)	-183	Obsl1	obscurin-like 1 [Source:MGI Symbol;Acc:MGI:2138628]	GO:0000226(microtubule cytoskeleton organization);GO:0005515(protein binding);GO:0005737(cytoplasm);GO:0005794(Golgi apparatus);GO:0005813(centrosome);GO:0007030(Golgi organization);GO:0007088(regulation of mitotic nuclear division);GO:0007156(homophilic cell adhesion via plasma membrane adhesion molecules);GO:0007416(synapse assembly);GO:0010842(retina layer formation);GO:0034067(protein localiz…	NA	1	61,	0	-3.46	-2.64	2.65
chr1	75506272	75506452	181	ENSMUSG00000026211	ENSMUST00000113567	protein_coding	5' UTR	0	Obsl1	obscurin-like 1 [Source:MGI Symbol;Acc:MGI:2138628]	GO:0000226(microtubule cytoskeleton organization);GO:0005515(protein binding);GO:0005737(cytoplasm);GO:0005794(Golgi apparatus);GO:0005813(centrosome);GO:0007030(Golgi organization);GO:0007088(regulation of mitotic nuclear division);GO:0007156(homophilic cell adhesion via plasma membrane adhesion molecules);GO:0007416(synapse assembly);GO:0010842(retina layer formation);GO:0034067(protein localiz…	NA	1	180,	0	-19.1	-18	12.2
chr1	77368441	77368861	421	ENSMUSG00000026235	ENSMUST00000187346	protein_coding	3' UTR	9166	Epha4	Eph receptor A4 [Source:MGI Symbol;Acc:MGI:98277]	GO:0000166(nucleotide binding);GO:0004672(protein kinase activity);GO:0004713(protein tyrosine kinase activity);GO:0004714(transmembrane receptor protein tyrosine kinase activity);GO:0005003(ephrin receptor activity);GO:0005004(GPI-linked ephrin receptor activity);GO:0005005(transmembrane-ephrin receptor activity);GO:0005515(protein binding);GO:0005524(ATP binding);GO:0005737(cytoplasm);GO:000574…	04360(Axon guidance)	1	420,	0	-21.5	-20.5	6.61
chr1	77369040	77374790	5751	ENSMUSG00000026235	ENSMUST00000187346	protein_coding	3' UTR	8567	Epha4	Eph receptor A4 [Source:MGI Symbol;Acc:MGI:98277]	GO:0000166(nucleotide binding);GO:0004672(protein kinase activity);GO:0004713(protein tyrosine kinase activity);GO:0004714(transmembrane receptor protein tyrosine kinase activity);GO:0005003(ephrin receptor activity);GO:0005004(GPI-linked ephrin receptor activity);GO:0005005(transmembrane-ephrin receptor activity);GO:0005515(protein binding);GO:0005524(ATP binding);GO:0005737(cytoplasm);GO:000574…	04360(Axon guidance)	3	631,938,49,	0,3869,5701	-205	-203	19.9
chr1	80199904	80213008	13105	ENSMUSG00000043230	ENSMUST00000058748	protein_coding	3' UTR	14040	Fam124b	family with sequence similarity 124, member B [Source:MGI Symbol;Acc:MGI:3026880]	GO:0003674(molecular_function);GO:0005634(nucleus);GO:0005654(nucleoplasm);GO:0005739(mitochondrion);GO:0008150(biological_process)	NA	2	644,76,	0,13028	-53.3	-52.1	6.89
chr1	80213097	80213937	841	ENSMUSG00000043230	ENSMUST00000058748	protein_coding	5' UTR	847	Fam124b	family with sequence similarity 124, member B [Source:MGI Symbol;Acc:MGI:3026880]	GO:0003674(molecular_function);GO:0005634(nucleus);GO:0005654(nucleoplasm);GO:0005739(mitochondrion);GO:0008150(biological_process)	NA	1	840,	0	-35.8	-34.6	6.83
chr1	82236517	82236608	92	ENSMUSG00000055980	ENSMUST00000069799	protein_coding	3' UTR	54899	Irs1	insulin receptor substrate 1 [Source:MGI Symbol;Acc:MGI:99454]	GO:0001784(phosphotyrosine residue binding);GO:0005158(insulin receptor binding);GO:0005159(insulin-like growth factor receptor binding);GO:0005654(nucleoplasm);GO:0005829(cytosol);GO:0005886(plasma membrane);GO:0005901(caveola);GO:0008286(insulin receptor signaling pathway);GO:0010907(positive regulation of glucose metabolic process);GO:0014065(phosphatidylinositol 3-kinase signaling);GO:0030159…	04022(cGMP-PKG signaling pathway);04068(FoxO signaling pathway);04140(Autophagy - animal);04150(mTOR signaling pathway);04151(PI3K-Akt signaling pathway);04152(AMPK signaling pathway);04211(Longevity regulating pathway);04213(Longevity regulating pathway - multiple species);04722(Neurotrophin signaling pathway);04910(Insulin signaling pathway);04920(Adipocytokine signaling pathway);04923(Regulati…	1	91,	0	-3.98	-3.14	1.69
chr1	82237027	82287819	50793	ENSMUSG00000055980	ENSMUST00000069799	protein_coding	3' UTR	54389	Irs1	insulin receptor substrate 1 [Source:MGI Symbol;Acc:MGI:99454]	GO:0001784(phosphotyrosine residue binding);GO:0005158(insulin receptor binding);GO:0005159(insulin-like growth factor receptor binding);GO:0005654(nucleoplasm);GO:0005829(cytosol);GO:0005886(plasma membrane);GO:0005901(caveola);GO:0008286(insulin receptor signaling pathway);GO:0010907(positive regulation of glucose metabolic process);GO:0014065(phosphatidylinositol 3-kinase signaling);GO:0030159…	04022(cGMP-PKG signaling pathway);04068(FoxO signaling pathway);04140(Autophagy - animal);04150(mTOR signaling pathway);04151(PI3K-Akt signaling pathway);04152(AMPK signaling pathway);04211(Longevity regulating pathway);04213(Longevity regulating pathway - multiple species);04722(Neurotrophin signaling pathway);04910(Insulin signaling pathway);04920(Adipocytokine signaling pathway);04923(Regulati…	2	577,1043,	0,49749	-519	-Inf	23.6
chr1	82288148	82288718	571	ENSMUSG00000055980	ENSMUST00000069799	protein_coding	Exon (ENSMUST00000069799/ENSMUSG00000055980, exon 1 of 2)	3268	Irs1	insulin receptor substrate 1 [Source:MGI Symbol;Acc:MGI:99454]	GO:0001784(phosphotyrosine residue binding);GO:0005158(insulin receptor binding);GO:0005159(insulin-like growth factor receptor binding);GO:0005654(nucleoplasm);GO:0005829(cytosol);GO:0005886(plasma membrane);GO:0005901(caveola);GO:0008286(insulin receptor signaling pathway);GO:0010907(positive regulation of glucose metabolic process);GO:0014065(phosphatidylinositol 3-kinase signaling);GO:0030159…	04022(cGMP-PKG signaling pathway);04068(FoxO signaling pathway);04140(Autophagy - animal);04150(mTOR signaling pathway);04151(PI3K-Akt signaling pathway);04152(AMPK signaling pathway);04211(Longevity regulating pathway);04213(Longevity regulating pathway - multiple species);04722(Neurotrophin signaling pathway);04910(Insulin signaling pathway);04920(Adipocytokine signaling pathway);04923(Regulati…	1	570,	0	-68.9	-67.6	3.83
chr1	82289317	82290307	991	ENSMUSG00000055980	ENSMUST00000069799	protein_coding	Exon (ENSMUST00000069799/ENSMUSG00000055980, exon 1 of 2)	2099	Irs1	insulin receptor substrate 1 [Source:MGI Symbol;Acc:MGI:99454]	GO:0001784(phosphotyrosine residue binding);GO:0005158(insulin receptor binding);GO:0005159(insulin-like growth factor receptor binding);GO:0005654(nucleoplasm);GO:0005829(cytosol);GO:0005886(plasma membrane);GO:0005901(caveola);GO:0008286(insulin receptor signaling pathway);GO:0010907(positive regulation of glucose metabolic process);GO:0014065(phosphatidylinositol 3-kinase signaling);GO:0030159…	04022(cGMP-PKG signaling pathway);04068(FoxO signaling pathway);04140(Autophagy - animal);04150(mTOR signaling pathway);04151(PI3K-Akt signaling pathway);04152(AMPK signaling pathway);04211(Longevity regulating pathway);04213(Longevity regulating pathway - multiple species);04722(Neurotrophin signaling pathway);04910(Insulin signaling pathway);04920(Adipocytokine signaling pathway);04923(Regulati…	1	990,	0	-88.5	-87.1	10.5
chr1	82290636	82291356	721	ENSMUSG00000055980	ENSMUST00000069799	protein_coding	5' UTR	780	Irs1	insulin receptor substrate 1 [Source:MGI Symbol;Acc:MGI:99454]	GO:0001784(phosphotyrosine residue binding);GO:0005158(insulin receptor binding);GO:0005159(insulin-like growth factor receptor binding);GO:0005654(nucleoplasm);GO:0005829(cytosol);GO:0005886(plasma membrane);GO:0005901(caveola);GO:0008286(insulin receptor signaling pathway);GO:0010907(positive regulation of glucose metabolic process);GO:0014065(phosphatidylinositol 3-kinase signaling);GO:0030159…	04022(cGMP-PKG signaling pathway);04068(FoxO signaling pathway);04140(Autophagy - animal);04150(mTOR signaling pathway);04151(PI3K-Akt signaling pathway);04152(AMPK signaling pathway);04211(Longevity regulating pathway);04213(Longevity regulating pathway - multiple species);04722(Neurotrophin signaling pathway);04910(Insulin signaling pathway);04920(Adipocytokine signaling pathway);04923(Regulati…	1	720,	0	-115	-114	22.1
chr1	84743850	84743911	62	ENSMUSG00000026219	ENSMUST00000189670	protein_coding	Exon (ENSMUST00000027421/ENSMUSG00000026219, exon 28 of 41)	5427	Trip12	thyroid hormone receptor interactor 12 [Source:MGI Symbol;Acc:MGI:1309481]	GO:0000209(protein polyubiquitination);GO:0004842(ubiquitin-protein transferase activity);GO:0005634(nucleus);GO:0005654(nucleoplasm);GO:0006281(DNA repair);GO:0006511(ubiquitin-dependent protein catabolic process);GO:0006974(cellular response to DNA damage stimulus);GO:0008270(zinc ion binding);GO:0016567(protein ubiquitination);GO:0016607(nuclear speck);GO:0016740(transferase activity);GO:00459…	04120(Ubiquitin mediated proteolysis)	1	61,	0	-8.15	-7.23	1.32
chr1	84784252	84795754	11503	ENSMUSG00000026219	ENSMUST00000190464	protein_coding	Exon (ENSMUST00000027421/ENSMUSG00000026219, exon 3 of 41)	0	Trip12	thyroid hormone receptor interactor 12 [Source:MGI Symbol;Acc:MGI:1309481]	GO:0000209(protein polyubiquitination);GO:0004842(ubiquitin-protein transferase activity);GO:0005634(nucleus);GO:0005654(nucleoplasm);GO:0006281(DNA repair);GO:0006511(ubiquitin-dependent protein catabolic process);GO:0006974(cellular response to DNA damage stimulus);GO:0008270(zinc ion binding);GO:0016567(protein ubiquitination);GO:0016607(nuclear speck);GO:0016740(transferase activity);GO:00459…	04120(Ubiquitin mediated proteolysis)	4	46,106,803,65,	0,1838,9272,11437	-195	-194	6.3
chr1	84912338	84912908	571	ENSMUSG00000026220	ENSMUST00000186980	protein_coding	Exon (ENSMUST00000027422/ENSMUSG00000026220, exon 4 of 5)	22519	Slc16a14	solute carrier family 16 (monocarboxylic acid transporters), member 14 [Source:MGI Symbol;Acc:MGI:1919031]	GO:0005886(plasma membrane);GO:0005887(integral component of plasma membrane);GO:0008028(monocarboxylic acid transmembrane transporter activity);GO:0015293(symporter activity);GO:0015718(monocarboxylic acid transport);GO:0016020(membrane);GO:0016021(integral component of membrane);GO:0022857(transmembrane transporter activity);GO:0055085(transmembrane transport)	NA	1	570,	0	-8.95	-8.01	4.42
chr1	85112268	85112597	330	ENSMUSG00000089844	ENSMUST00000160792	protein_coding	3' UTR	-2744	A530032D15Rik	RIKEN cDNA A530032D15Rik gene [Source:MGI Symbol;Acc:MGI:3037746]	GO:0003674(molecular_function);GO:0005575(cellular_component);GO:0005634(nucleus);GO:0008150(biological_process);GO:0016604(nuclear body)	NA	1	329,	0	-89.7	-88.3	5.46
chr1	85247114	85254150	7037	ENSMUSG00000052477	ENSMUST00000161685	protein_coding	Exon (ENSMUST00000161685/ENSMUSG00000052477, exon 2 of 4)	7434	C130026I21Rik	RIKEN cDNA C130026I21 gene [Source:MGI Symbol;Acc:MGI:3612702]	GO:0005575(cellular_component);GO:0005634(nucleus);GO:0016604(nuclear body)	NA	3	22,81,48,	0,1184,6988	-2.1	-1.33	1.93
chr1	85028190	85028577	388	ENSMUSG00000118640	ENSMUST00000239185	protein_coding	Exon (ENSMUST00000239185/ENSMUSG00000118640, exon 1 of 1)	654	AC167036	novel protein	GO:0016021(integral component of membrane)	NA	1	387,	0	-16.8	-15.8	6.37
chr1	85941858	85961007	19150	ENSMUSG00000049608	ENSMUST00000086975	protein_coding	5' UTR	0	Gpr55	G protein-coupled receptor 55 [Source:MGI Symbol;Acc:MGI:2685064]	GO:0004930(G protein-coupled receptor activity);GO:0004949(cannabinoid receptor activity);GO:0005886(plasma membrane);GO:0005887(integral component of plasma membrane);GO:0007165(signal transduction);GO:0007186(G protein-coupled receptor signaling pathway);GO:0007202(activation of phospholipase C activity);GO:0016020(membrane);GO:0016021(integral component of membrane);GO:0035025(positive regulat…	NA	2	7,173,	0,18976	-21.6	-20.5	5.77
chr1	86099350	86099825	476	ENSMUSG00000026228	ENSMUST00000155077	protein_coding	Exon (ENSMUST00000027431/ENSMUSG00000026228, exon 4 of 4)	11322	Htr2b	5-hydroxytryptamine (serotonin) receptor 2B [Source:MGI Symbol;Acc:MGI:109323]	GO:0001755(neural crest cell migration);GO:0001819(positive regulation of cytokine production);GO:0001938(positive regulation of endothelial cell proliferation);GO:0001965(G-protein alpha-subunit binding);GO:0002031(G protein-coupled receptor internalization);GO:0003007(heart morphogenesis);GO:0003300(cardiac muscle hypertrophy);GO:0004930(G protein-coupled receptor activity);GO:0004993(G protein…	04020(Calcium signaling pathway);04080(Neuroactive ligand-receptor interaction);04540(Gap junction);04726(Serotonergic synapse);04750(Inflammatory mediator regulation of TRP channels)	1	475,	0	-57.1	-55.8	6.02
chr1	86099912	86100209	298	ENSMUSG00000026228	ENSMUST00000155077	protein_coding	Exon (ENSMUST00000027431/ENSMUSG00000026228, exon 4 of 4)	10760	Htr2b	5-hydroxytryptamine (serotonin) receptor 2B [Source:MGI Symbol;Acc:MGI:109323]	GO:0001755(neural crest cell migration);GO:0001819(positive regulation of cytokine production);GO:0001938(positive regulation of endothelial cell proliferation);GO:0001965(G-protein alpha-subunit binding);GO:0002031(G protein-coupled receptor internalization);GO:0003007(heart morphogenesis);GO:0003300(cardiac muscle hypertrophy);GO:0004930(G protein-coupled receptor activity);GO:0004993(G protein…	04020(Calcium signaling pathway);04080(Neuroactive ligand-receptor interaction);04540(Gap junction);04726(Serotonergic synapse);04750(Inflammatory mediator regulation of TRP channels)	1	297,	0	-31.8	-30.7	3.57
chr1	86110615	86111911	1297	ENSMUSG00000026228	ENSMUST00000155077	protein_coding	5' UTR	0	Htr2b	5-hydroxytryptamine (serotonin) receptor 2B [Source:MGI Symbol;Acc:MGI:109323]	GO:0001755(neural crest cell migration);GO:0001819(positive regulation of cytokine production);GO:0001938(positive regulation of endothelial cell proliferation);GO:0001965(G-protein alpha-subunit binding);GO:0002031(G protein-coupled receptor internalization);GO:0003007(heart morphogenesis);GO:0003300(cardiac muscle hypertrophy);GO:0004930(G protein-coupled receptor activity);GO:0004993(G protein…	04020(Calcium signaling pathway);04080(Neuroactive ligand-receptor interaction);04540(Gap junction);04726(Serotonergic synapse);04750(Inflammatory mediator regulation of TRP channels)	2	501,33,	0,1263	-68	-66.8	6.16
chr1	86582300	86582569	270	ENSMUSG00000026239	ENSMUST00000027444	protein_coding	5' UTR	0	Pde6d	phosphodiesterase 6D, cGMP-specific, rod, delta [Source:MGI Symbol;Acc:MGI:1270843]	GO:0004114(3',5'-cyclic-nucleotide phosphodiesterase activity);GO:0005095(GTPase inhibitor activity);GO:0005515(protein binding);GO:0005737(cytoplasm);GO:0005829(cytosol);GO:0005856(cytoskeleton);GO:0007601(visual perception);GO:0007602(phototransduction);GO:0016020(membrane);GO:0017137(Rab GTPase binding);GO:0030659(cytoplasmic vesicle membrane);GO:0031410(cytoplasmic vesicle);GO:0034260(negativ…	00230(Purine metabolism)	1	269,	0	-28.1	-27	7.7
chr1	87386362	87388992	2631	ENSMUSG00000079436	ENSMUST00000174179	protein_coding	3' UTR	3027	Kcnj13	potassium inwardly-rectifying channel, subfamily J, member 13 [Source:MGI Symbol;Acc:MGI:3781032]	GO:0005242(inward rectifier potassium channel activity);GO:0005244(voltage-gated ion channel activity);GO:0005886(plasma membrane);GO:0006811(ion transport);GO:0006813(potassium ion transport);GO:0016020(membrane);GO:0016021(integral component of membrane);GO:0034220(ion transmembrane transport);GO:0034765(regulation of ion transmembrane transport);GO:0071805(potassium ion transmembrane transport…	04974(Protein digestion and absorption)	2	676,63,	0,2567	-294	-293	15.2
chr1	88204818	88205024	207	ENSMUSG00000081984	ENSMUST00000119972	protein_coding	3' UTR	964	Dnajb3	DnaJ heat shock protein family (Hsp40) member B3 [Source:MGI Symbol;Acc:MGI:1306822]	NA	NA	1	206,	0	-3.62	-2.79	2.36
chr1	88205168	88205345	178	ENSMUSG00000081984	ENSMUST00000119972	protein_coding	Exon (ENSMUST00000119972/ENSMUSG00000081984, exon 1 of 1)	614	Dnajb3	DnaJ heat shock protein family (Hsp40) member B3 [Source:MGI Symbol;Acc:MGI:1306822]	NA	NA	1	177,	0	-2.73	-1.94	2.93
chr1	88264358	88264509	152	ENSMUSG00000044783	ENSMUST00000127446	protein_coding	3' UTR	5034	Hjurp	Holliday junction recognition protein [Source:MGI Symbol;Acc:MGI:2685821]	GO:0003677(DNA binding);GO:0005634(nucleus);GO:0042393(histone binding)	NA	1	151,	0	-11.6	-10.7	1.4
chr1	88265017	88268015	2999	ENSMUSG00000044783	ENSMUST00000127446	protein_coding	3' UTR	4375	Hjurp	Holliday junction recognition protein [Source:MGI Symbol;Acc:MGI:2685821]	GO:0003677(DNA binding);GO:0005634(nucleus);GO:0042393(histone binding)	NA	2	1641,68,	0,2930	-819	-Inf	14.9
chr1	88500878	88501116	239	ENSMUSG00000062310	ENSMUST00000067625	protein_coding	3' UTR	9188	Glrp1	glutamine repeat protein 1 [Source:MGI Symbol;Acc:MGI:108038]	GO:0000122(negative regulation of transcription by RNA polymerase II);GO:0003674(molecular_function);GO:0005634(nucleus)	NA	1	238,	0	-5.36	-4.48	11.3
chr1	88674681	88701221	26541	ENSMUSG00000049866	ENSMUST00000187810	protein_coding	3' UTR	27195	Arl4c	ADP-ribosylation factor-like 4C [Source:MGI Symbol;Acc:MGI:2445172]	GO:0000166(nucleotide binding);GO:0005525(GTP binding);GO:0005737(cytoplasm);GO:0005829(cytosol);GO:0005886(plasma membrane);GO:0006886(intracellular protein transport);GO:0016020(membrane);GO:0016192(vesicle-mediated transport);GO:0030175(filopodium);GO:0032456(endocytic recycling);GO:0042995(cell projection);GO:0043014(alpha-tubulin binding)	NA	2	35,592,	0,25948	-179	-177	43.6
chr1	89930761	89930821	61	ENSMUSG00000034486	ENSMUST00000036954	protein_coding	5' UTR	418	Gbx2	gastrulation brain homeobox 2 [Source:MGI Symbol;Acc:MGI:95668]	GO:0000977(RNA polymerase II regulatory region sequence-specific DNA binding);GO:0000979(RNA polymerase II core promoter sequence-specific DNA binding);GO:0000981(DNA-binding transcription factor activity, RNA polymerase II-specific);GO:0001085(RNA polymerase II transcription factor binding);GO:0001228(DNA-binding transcription activator activity, RNA polymerase II-specific);GO:0001569(branching …	NA	1	60,	0	-2.23	-1.45	8.73
chr1	91975502	91975593	92	ENSMUSG00000026313	ENSMUST00000187308	protein_coding	Exon (ENSMUST00000097644/ENSMUSG00000026313, exon 13 of 27)	-92	Hdac4	histone deacetylase 4 [Source:MGI Symbol;Acc:MGI:3036234]	GO:0000118(histone deacetylase complex);GO:0000122(negative regulation of transcription by RNA polymerase II);GO:0000976(transcription regulatory region sequence-specific DNA binding);GO:0000978(RNA polymerase II cis-regulatory region sequence-specific DNA binding);GO:0001085(RNA polymerase II transcription factor binding);GO:0001501(skeletal system development);GO:0002076(osteoblast development)…	04371(Apelin signaling pathway);05034(Alcoholism);05203(Viral carcinogenesis)	1	91,	0	-3.64	-2.82	1.51
chr1	92860221	92860282	62	ENSMUSG00000034212	ENSMUST00000212504	protein_coding	3' UTR	11499	Ankmy1	ankyrin repeat and MYND domain containing 1 [Source:MGI Symbol;Acc:MGI:3045261]	GO:0005515(protein binding)	NA	1	61,	0	-4.43	-3.58	1.91
chr1	92861028	92861089	62	ENSMUSG00000034212	ENSMUST00000212504	protein_coding	3' UTR	10692	Ankmy1	ankyrin repeat and MYND domain containing 1 [Source:MGI Symbol;Acc:MGI:3045261]	GO:0005515(protein binding)	NA	1	61,	0	-1.42	-0.693	2
chr1	92888466	92888706	241	ENSMUSG00000034212	ENSMUST00000160548	protein_coding	Exon (ENSMUST00000112998/ENSMUSG00000034212, exon 5 of 18)	14440	Ankmy1	ankyrin repeat and MYND domain containing 1 [Source:MGI Symbol;Acc:MGI:3045261]	GO:0005515(protein binding)	NA	1	240,	0	-5.35	-4.48	18.5
chr1	93151678	93152098	421	ENSMUSG00000034159	ENSMUST00000143419	protein_coding	3' UTR	9192	Mab21l4	mab-21-like 4 [Source:MGI Symbol;Acc:MGI:1919124]	GO:0003674(molecular_function);GO:0005575(cellular_component);GO:0008150(biological_process)	NA	1	420,	0	-376	-Inf	10.5
chr1	93159819	93160329	511	ENSMUSG00000034159	ENSMUST00000143419	protein_coding	5' UTR	1051	Mab21l4	mab-21-like 4 [Source:MGI Symbol;Acc:MGI:1919124]	GO:0003674(molecular_function);GO:0005575(cellular_component);GO:0008150(biological_process)	NA	1	510,	0	-93.7	-92.3	5.49
chr1	93304507	93305855	1349	ENSMUSG00000026273	ENSMUST00000112944	protein_coding	5' UTR	1356	Mterf4	mitochondrial transcription termination factor 4 [Source:MGI Symbol;Acc:MGI:1918355]	GO:0003690(double-stranded DNA binding);GO:0003723(RNA binding);GO:0005739(mitochondrion);GO:0005762(mitochondrial large ribosomal subunit);GO:0005829(cytosol);GO:0006355(regulation of transcription, DNA-templated);GO:0006364(rRNA processing);GO:0006390(mitochondrial transcription);GO:0006626(protein targeting to mitochondrion);GO:0007507(heart development);GO:0019843(rRNA binding);GO:0042255(rib…	NA	2	599,31,	0,1317	-31.8	-30.7	28.2
chr1	93414849	93416624	1776	ENSMUSG00000034088	ENSMUST00000186164	protein_coding	Exon (ENSMUST00000170883/ENSMUSG00000034088, exon 20 of 28)	25943	Hdlbp	high density lipoprotein (HDL) binding protein [Source:MGI Symbol;Acc:MGI:99256]	GO:0003676(nucleic acid binding);GO:0003723(RNA binding);GO:0003729(mRNA binding);GO:0005634(nucleus);GO:0005737(cytoplasm);GO:0005829(cytosol);GO:0005844(polysome);GO:0006629(lipid metabolic process);GO:0006869(lipid transport);GO:0008202(steroid metabolic process);GO:0008203(cholesterol metabolic process);GO:0034364(high-density lipoprotein particle)	NA	2	117,124,	0,1651	-113	-112	2.14
chr1	93750196	93750347	152	ENSMUSG00000026279	ENSMUST00000189472	protein_coding	Exon (ENSMUST00000190116/ENSMUSG00000026279, exon 2 of 6)	-393	Thap4	THAP domain containing 4 [Source:MGI Symbol;Acc:MGI:1914276]	GO:0003676(nucleic acid binding);GO:0003677(DNA binding);GO:0005575(cellular_component);GO:0006570(tyrosine metabolic process);GO:0016853(isomerase activity);GO:0020037(heme binding);GO:0042126(nitrate metabolic process);GO:0042802(identical protein binding);GO:0046872(metal ion binding);GO:0070026(nitric oxide binding)	NA	1	151,	0	-7.73	-6.81	1.92
chr1	93750555	93754505	3951	ENSMUSG00000026280	ENSMUST00000149436	protein_coding	Exon (ENSMUST00000190116/ENSMUSG00000026279, exon 1 of 6)	0	Atg4b	autophagy related 4B, cysteine peptidase [Source:MGI Symbol;Acc:MGI:1913865]	GO:0004175(endopeptidase activity);GO:0004197(cysteine-type endopeptidase activity);GO:0005737(cytoplasm);GO:0006508(proteolysis);GO:0006914(autophagy);GO:0008233(peptidase activity);GO:0008234(cysteine-type peptidase activity);GO:0015031(protein transport);GO:0016787(hydrolase activity);GO:0045732(positive regulation of protein catabolic process);GO:0051697(protein delipidation)	04136(Autophagy - other);04140(Autophagy - animal)	2	430,49,	0,3901	-113	-112	6.36
chr1	93792814	93792875	62	ENSMUSG00000026281	ENSMUST00000112893	protein_coding	3' UTR	6187	Dtymk	deoxythymidylate kinase [Source:MGI Symbol;Acc:MGI:108396]	GO:0000166(nucleotide binding);GO:0004550(nucleoside diphosphate kinase activity);GO:0004798(thymidylate kinase activity);GO:0005524(ATP binding);GO:0005634(nucleus);GO:0005737(cytoplasm);GO:0005739(mitochondrion);GO:0005758(mitochondrial intermembrane space);GO:0005759(mitochondrial matrix);GO:0005829(cytosol);GO:0006165(nucleoside diphosphate phosphorylation);GO:0006227(dUDP biosynthetic proces…	00240(Pyrimidine metabolism)	1	61,	0	-4.94	-4.08	1.54
chr1	94038512	94039522	1011	ENSMUSG00000026285	ENSMUST00000027507	protein_coding	3' UTR	14041	Pdcd1	programmed cell death 1 [Source:MGI Symbol;Acc:MGI:104879]	GO:0002250(adaptive immune response);GO:0002376(immune system process);GO:0002644(negative regulation of tolerance induction);GO:0005515(protein binding);GO:0005886(plasma membrane);GO:0006915(apoptotic process);GO:0009897(external side of plasma membrane);GO:0016020(membrane);GO:0016021(integral component of membrane);GO:0043065(positive regulation of apoptotic process);GO:0043066(negative regul…	04514(Cell adhesion molecules (CAMs));04660(T cell receptor signaling pathway)	1	1010,	0	-206	-205	16.7
chr1	94041267	94052553	11287	ENSMUSG00000026285	ENSMUST00000027507	protein_coding	5' UTR	0	Pdcd1	programmed cell death 1 [Source:MGI Symbol;Acc:MGI:104879]	GO:0002250(adaptive immune response);GO:0002376(immune system process);GO:0002644(negative regulation of tolerance induction);GO:0005515(protein binding);GO:0005886(plasma membrane);GO:0006915(apoptotic process);GO:0009897(external side of plasma membrane);GO:0016020(membrane);GO:0016021(integral component of membrane);GO:0043065(positive regulation of apoptotic process);GO:0043066(negative regul…	04514(Cell adhesion molecules (CAMs));04660(T cell receptor signaling pathway)	2	248,139,	0,11147	-20.9	-19.9	4.62
chr1	95660894	95664003	3110	ENSMUSG00000040710	ENSMUST00000189556	protein_coding	Exon (ENSMUST00000043336/ENSMUSG00000040710, exon 2 of 5)	6641	St8sia4	ST8 alpha-N-acetyl-neuraminide alpha-2,8-sialyltransferase 4 [Source:MGI Symbol;Acc:MGI:106018]	GO:0000139(Golgi membrane);GO:0001574(ganglioside biosynthetic process);GO:0003828(alpha-N-acetylneuraminate alpha-2,8-sialyltransferase activity);GO:0005794(Golgi apparatus);GO:0006486(protein glycosylation);GO:0006491(N-glycan processing);GO:0008373(sialyltransferase activity);GO:0009311(oligosaccharide metabolic process);GO:0016020(membrane);GO:0016021(integral component of membrane);GO:001674…	NA	2	101,50,	0,3059	-5.24	-4.37	1.87
chr1	95667060	95667571	512	ENSMUSG00000040710	ENSMUST00000043336	protein_coding	5' UTR	0	St8sia4	ST8 alpha-N-acetyl-neuraminide alpha-2,8-sialyltransferase 4 [Source:MGI Symbol;Acc:MGI:106018]	GO:0000139(Golgi membrane);GO:0001574(ganglioside biosynthetic process);GO:0003828(alpha-N-acetylneuraminate alpha-2,8-sialyltransferase activity);GO:0005794(Golgi apparatus);GO:0006486(protein glycosylation);GO:0006491(N-glycan processing);GO:0008373(sialyltransferase activity);GO:0009311(oligosaccharide metabolic process);GO:0016020(membrane);GO:0016021(integral component of membrane);GO:001674…	NA	1	511,	0	-89.4	-88.1	4.61
chr1	96816688	96816898	211	ENSMUSG00000040693	ENSMUST00000071985	protein_coding	3' UTR	55483	Slco4c1	solute carrier organic anion transporter family, member 4C1 [Source:MGI Symbol;Acc:MGI:2442784]	GO:0005515(protein binding);GO:0005886(plasma membrane);GO:0005887(integral component of plasma membrane);GO:0006811(ion transport);GO:0007275(multicellular organism development);GO:0007283(spermatogenesis);GO:0008514(organic anion transmembrane transporter activity);GO:0015347(sodium-independent organic anion transmembrane transporter activity);GO:0015711(organic anion transport);GO:0016020(memb…	NA	1	210,	0	-11.5	-10.6	2.01
chr1	96818752	96821307	2556	ENSMUSG00000040693	ENSMUST00000071985	protein_coding	3' UTR	53419	Slco4c1	solute carrier organic anion transporter family, member 4C1 [Source:MGI Symbol;Acc:MGI:2442784]	GO:0005515(protein binding);GO:0005886(plasma membrane);GO:0005887(integral component of plasma membrane);GO:0006811(ion transport);GO:0007275(multicellular organism development);GO:0007283(spermatogenesis);GO:0008514(organic anion transmembrane transporter activity);GO:0015347(sodium-independent organic anion transmembrane transporter activity);GO:0015711(organic anion transport);GO:0016020(memb…	NA	2	355,125,	0,2430	-189	-188	3.41
chr1	97645511	97654620	9110	ENSMUSG00000044768	ENSMUST00000142234	protein_coding	3' UTR	16165	D1Ertd622e	DNA segment, Chr 1, ERATO Doi 622, expressed [Source:MGI Symbol;Acc:MGI:1277184]	GO:0003674(molecular_function);GO:0005737(cytoplasm);GO:0005929(cilium);GO:0006954(inflammatory response);GO:0010764(negative regulation of fibroblast migration);GO:0015031(protein transport);GO:0030030(cell projection organization);GO:0035869(ciliary transition zone);GO:0042995(cell projection);GO:0050728(negative regulation of inflammatory response);GO:0060271(cilium assembly);GO:1900016(negati…	NA	2	850,21,	0,9088	-978	-Inf	19.6
chr1	97661019	97661080	62	ENSMUSG00000044768	ENSMUST00000142234	protein_coding	5' UTR	657	D1Ertd622e	DNA segment, Chr 1, ERATO Doi 622, expressed [Source:MGI Symbol;Acc:MGI:1277184]	GO:0003674(molecular_function);GO:0005737(cytoplasm);GO:0005929(cilium);GO:0006954(inflammatory response);GO:0010764(negative regulation of fibroblast migration);GO:0015031(protein transport);GO:0030030(cell projection organization);GO:0035869(ciliary transition zone);GO:0042995(cell projection);GO:0050728(negative regulation of inflammatory response);GO:0060271(cilium assembly);GO:1900016(negati…	NA	1	61,	0	-4.9	-4.03	4.42
chr1	97759358	97761779	2422	ENSMUSG00000040648	ENSMUST00000171129	protein_coding	5' UTR	0	Ppip5k2	diphosphoinositol pentakisphosphate kinase 2 [Source:MGI Symbol;Acc:MGI:2142810]	GO:0000166(nucleotide binding);GO:0000827(inositol-1,3,4,5,6-pentakisphosphate kinase activity);GO:0000828(inositol hexakisphosphate kinase activity);GO:0000829(inositol heptakisphosphate kinase activity);GO:0000832(inositol hexakisphosphate 5-kinase activity);GO:0005524(ATP binding);GO:0005737(cytoplasm);GO:0005829(cytosol);GO:0006020(inositol metabolic process);GO:0007605(sensory perception of …	04070(Phosphatidylinositol signaling system)	2	6,355,	0,2066	-67.2	-65.9	3.97
chr1	105277871	105278171	301	ENSMUSG00000047496	ENSMUST00000058688	protein_coding	3' UTR	78799	Rnf152	ring finger protein 152 [Source:MGI Symbol;Acc:MGI:2443787]	GO:0000209(protein polyubiquitination);GO:0004842(ubiquitin-protein transferase activity);GO:0005515(protein binding);GO:0005764(lysosome);GO:0005765(lysosomal membrane);GO:0006915(apoptotic process);GO:0010508(positive regulation of autophagy);GO:0016020(membrane);GO:0016021(integral component of membrane);GO:0016567(protein ubiquitination);GO:0016740(transferase activity);GO:0031267(small GTPas…	04150(mTOR signaling pathway)	1	300,	0	-5	-4.14	6.5
chr1	105279278	105279458	181	ENSMUSG00000047496	ENSMUST00000058688	protein_coding	3' UTR	77392	Rnf152	ring finger protein 152 [Source:MGI Symbol;Acc:MGI:2443787]	GO:0000209(protein polyubiquitination);GO:0004842(ubiquitin-protein transferase activity);GO:0005515(protein binding);GO:0005764(lysosome);GO:0005765(lysosomal membrane);GO:0006915(apoptotic process);GO:0010508(positive regulation of autophagy);GO:0016020(membrane);GO:0016021(integral component of membrane);GO:0016567(protein ubiquitination);GO:0016740(transferase activity);GO:0031267(small GTPas…	04150(mTOR signaling pathway)	1	180,	0	-2.87	-2.07	3.15
chr1	105283977	105284218	242	ENSMUSG00000047496	ENSMUST00000058688	protein_coding	3' UTR	72693	Rnf152	ring finger protein 152 [Source:MGI Symbol;Acc:MGI:2443787]	GO:0000209(protein polyubiquitination);GO:0004842(ubiquitin-protein transferase activity);GO:0005515(protein binding);GO:0005764(lysosome);GO:0005765(lysosomal membrane);GO:0006915(apoptotic process);GO:0010508(positive regulation of autophagy);GO:0016020(membrane);GO:0016021(integral component of membrane);GO:0016567(protein ubiquitination);GO:0016740(transferase activity);GO:0031267(small GTPas…	04150(mTOR signaling pathway)	1	241,	0	-6.77	-5.87	12.8
chr1	105284456	105284846	391	ENSMUSG00000047496	ENSMUST00000058688	protein_coding	5' UTR	72214	Rnf152	ring finger protein 152 [Source:MGI Symbol;Acc:MGI:2443787]	GO:0000209(protein polyubiquitination);GO:0004842(ubiquitin-protein transferase activity);GO:0005515(protein binding);GO:0005764(lysosome);GO:0005765(lysosomal membrane);GO:0006915(apoptotic process);GO:0010508(positive regulation of autophagy);GO:0016020(membrane);GO:0016021(integral component of membrane);GO:0016567(protein ubiquitination);GO:0016740(transferase activity);GO:0031267(small GTPas…	04150(mTOR signaling pathway)	1	390,	0	-16.7	-15.7	7.37
chr1	106712208	106713915	1708	ENSMUSG00000057329	ENSMUST00000189999	protein_coding	3' UTR	0	Bcl2	B cell leukemia/lymphoma 2 [Source:MGI Symbol;Acc:MGI:88138]	GO:0000209(protein polyubiquitination);GO:0000902(cell morphogenesis);GO:0001503(ossification);GO:0001541(ovarian follicle development);GO:0001656(metanephros development);GO:0001657(ureteric bud development);GO:0001658(branching involved in ureteric bud morphogenesis);GO:0001662(behavioral fear response);GO:0001776(leukocyte homeostasis);GO:0001782(B cell homeostasis);GO:0001822(kidney developme…	01521(EGFR tyrosine kinase inhibitor resistance);01522(Endocrine resistance);01524(Platinum drug resistance);04064(NF-kappa B signaling pathway);04066(HIF-1 signaling pathway);04071(Sphingolipid signaling pathway);04115(p53 signaling pathway);04140(Autophagy - animal);04141(Protein processing in endoplasmic reticulum);04151(PI3K-Akt signaling pathway);04210(Apoptosis);04215(Apoptosis - multiple s…	1	1707,	0	-648	-Inf	31.4
chr1	106714004	106714274	271	ENSMUSG00000057329	ENSMUST00000112751	protein_coding	5' UTR	0	Bcl2	B cell leukemia/lymphoma 2 [Source:MGI Symbol;Acc:MGI:88138]	GO:0000209(protein polyubiquitination);GO:0000902(cell morphogenesis);GO:0001503(ossification);GO:0001541(ovarian follicle development);GO:0001656(metanephros development);GO:0001657(ureteric bud development);GO:0001658(branching involved in ureteric bud morphogenesis);GO:0001662(behavioral fear response);GO:0001776(leukocyte homeostasis);GO:0001782(B cell homeostasis);GO:0001822(kidney developme…	01521(EGFR tyrosine kinase inhibitor resistance);01522(Endocrine resistance);01524(Platinum drug resistance);04064(NF-kappa B signaling pathway);04066(HIF-1 signaling pathway);04071(Sphingolipid signaling pathway);04115(p53 signaling pathway);04140(Autophagy - animal);04141(Protein processing in endoplasmic reticulum);04151(PI3K-Akt signaling pathway);04210(Apoptosis);04215(Apoptosis - multiple s…	1	270,	0	-10.1	-9.14	21
chr1	106724531	106734554	10024	ENSMUSG00000057329	ENSMUST00000112751	protein_coding	3' UTR	-20280	Bcl2	B cell leukemia/lymphoma 2 [Source:MGI Symbol;Acc:MGI:88138]	GO:0000209(protein polyubiquitination);GO:0000902(cell morphogenesis);GO:0001503(ossification);GO:0001541(ovarian follicle development);GO:0001656(metanephros development);GO:0001657(ureteric bud development);GO:0001658(branching involved in ureteric bud morphogenesis);GO:0001662(behavioral fear response);GO:0001776(leukocyte homeostasis);GO:0001782(B cell homeostasis);GO:0001822(kidney developme…	01521(EGFR tyrosine kinase inhibitor resistance);01522(Endocrine resistance);01524(Platinum drug resistance);04064(NF-kappa B signaling pathway);04066(HIF-1 signaling pathway);04071(Sphingolipid signaling pathway);04115(p53 signaling pathway);04140(Autophagy - animal);04141(Protein processing in endoplasmic reticulum);04151(PI3K-Akt signaling pathway);04210(Apoptosis);04215(Apoptosis - multiple s…	3	490,102,8,	0,3097,10015	-623	-Inf	7.41
chr1	106766169	106766619	451	ENSMUSG00000009905	ENSMUST00000010049	protein_coding	3' UTR	-6892	Kdsr	3-ketodihydrosphingosine reductase [Source:MGI Symbol;Acc:MGI:1918000]	GO:0005783(endoplasmic reticulum);GO:0005789(endoplasmic reticulum membrane);GO:0006629(lipid metabolic process);GO:0006665(sphingolipid metabolic process);GO:0006666(3-keto-sphinganine metabolic process);GO:0016020(membrane);GO:0016021(integral component of membrane);GO:0016491(oxidoreductase activity);GO:0030148(sphingolipid biosynthetic process);GO:0047560(3-dehydrosphinganine reductase activi…	00600(Sphingolipid metabolism)	1	450,	0	-18.9	-17.9	5.82
chr1	119416393	119416484	92	ENSMUSG00000037035	ENSMUST00000038765	protein_coding	3' UTR	5855	Inhbb	inhibin beta-B [Source:MGI Symbol;Acc:MGI:96571]	GO:0001654(eye development);GO:0005125(cytokine activity);GO:0005179(hormone activity);GO:0005576(extracellular region);GO:0005615(extracellular space);GO:0008083(growth factor activity);GO:0009267(cellular response to starvation);GO:0009611(response to wounding);GO:0010862(positive regulation of pathway-restricted SMAD protein phosphorylation);GO:0032869(cellular response to insulin stimulus);GO…	04060(Cytokine-cytokine receptor interaction);04350(TGF-beta signaling pathway);04550(Signaling pathways regulating pluripotency of stem cells)	1	91,	0	-4.15	-3.3	6.5
chr1	119416602	119418071	1470	ENSMUSG00000037035	ENSMUST00000038765	protein_coding	3' UTR	5646	Inhbb	inhibin beta-B [Source:MGI Symbol;Acc:MGI:96571]	GO:0001654(eye development);GO:0005125(cytokine activity);GO:0005179(hormone activity);GO:0005576(extracellular region);GO:0005615(extracellular space);GO:0008083(growth factor activity);GO:0009267(cellular response to starvation);GO:0009611(response to wounding);GO:0010862(positive regulation of pathway-restricted SMAD protein phosphorylation);GO:0032869(cellular response to insulin stimulus);GO…	04060(Cytokine-cytokine receptor interaction);04350(TGF-beta signaling pathway);04550(Signaling pathways regulating pluripotency of stem cells)	1	1469,	0	-184	-183	14.5
chr1	119420779	119421020	242	ENSMUSG00000037035	ENSMUST00000038765	protein_coding	Exon (ENSMUST00000038765/ENSMUSG00000037035, exon 1 of 2)	1469	Inhbb	inhibin beta-B [Source:MGI Symbol;Acc:MGI:96571]	GO:0001654(eye development);GO:0005125(cytokine activity);GO:0005179(hormone activity);GO:0005576(extracellular region);GO:0005615(extracellular space);GO:0008083(growth factor activity);GO:0009267(cellular response to starvation);GO:0009611(response to wounding);GO:0010862(positive regulation of pathway-restricted SMAD protein phosphorylation);GO:0032869(cellular response to insulin stimulus);GO…	04060(Cytokine-cytokine receptor interaction);04350(TGF-beta signaling pathway);04550(Signaling pathways regulating pluripotency of stem cells)	1	241,	0	-5.06	-4.19	5.13
chr1	119421858	119422158	301	ENSMUSG00000037035	ENSMUST00000038765	protein_coding	5' UTR	390	Inhbb	inhibin beta-B [Source:MGI Symbol;Acc:MGI:96571]	GO:0001654(eye development);GO:0005125(cytokine activity);GO:0005179(hormone activity);GO:0005576(extracellular region);GO:0005615(extracellular space);GO:0008083(growth factor activity);GO:0009267(cellular response to starvation);GO:0009611(response to wounding);GO:0010862(positive regulation of pathway-restricted SMAD protein phosphorylation);GO:0032869(cellular response to insulin stimulus);GO…	04060(Cytokine-cytokine receptor interaction);04350(TGF-beta signaling pathway);04550(Signaling pathways regulating pluripotency of stem cells)	1	300,	0	-5.56	-4.68	5.13
chr1	119470931	119471141	211	ENSMUSG00000004451	ENSMUST00000142945	protein_coding	3' UTR	7148	Ralb	v-ral simian leukemia viral oncogene B [Source:MGI Symbol;Acc:MGI:1927244]	GO:0000166(nucleotide binding);GO:0001928(regulation of exocyst assembly);GO:0001934(positive regulation of protein phosphorylation);GO:0003924(GTPase activity);GO:0005525(GTP binding);GO:0005886(plasma membrane);GO:0006915(apoptotic process);GO:0007049(cell cycle);GO:0007165(signal transduction);GO:0007265(Ras protein signal transduction);GO:0009267(cellular response to starvation);GO:0016020(me…	04014(Ras signaling pathway);04015(Rap1 signaling pathway);04072(Phospholipase D signaling pathway);05200(Pathways in cancer);05210(Colorectal cancer);05212(Pancreatic cancer)	1	210,	0	-32.1	-31	2.51
chr1	119471230	119472148	919	ENSMUSG00000004451	ENSMUST00000142945	protein_coding	3' UTR	6849	Ralb	v-ral simian leukemia viral oncogene B [Source:MGI Symbol;Acc:MGI:1927244]	GO:0000166(nucleotide binding);GO:0001928(regulation of exocyst assembly);GO:0001934(positive regulation of protein phosphorylation);GO:0003924(GTPase activity);GO:0005525(GTP binding);GO:0005886(plasma membrane);GO:0006915(apoptotic process);GO:0007049(cell cycle);GO:0007165(signal transduction);GO:0007265(Ras protein signal transduction);GO:0009267(cellular response to starvation);GO:0016020(me…	04014(Ras signaling pathway);04015(Rap1 signaling pathway);04072(Phospholipase D signaling pathway);05200(Pathways in cancer);05210(Colorectal cancer);05212(Pancreatic cancer)	2	595,4,	0,914	-779	-Inf	6.02
chr1	119659024	119667610	8587	ENSMUSG00000026383	ENSMUST00000191046	protein_coding	3' UTR	-18610	Epb41l5	erythrocyte membrane protein band 4.1 like 5 [Source:MGI Symbol;Acc:MGI:103006]	GO:0000904(cell morphogenesis involved in differentiation);GO:0001701(in utero embryonic development);GO:0001756(somitogenesis);GO:0001837(epithelial to mesenchymal transition);GO:0001839(neural plate morphogenesis);GO:0001954(positive regulation of cell-matrix adhesion);GO:0003382(epithelial cell morphogenesis);GO:0003383(apical constriction);GO:0005515(protein binding);GO:0005654(nucleoplasm);G…	NA	2	893,97,	0,8489	-382	-Inf	19.1
chr1	119837103	119837553	451	ENSMUSG00000026384	ENSMUST00000163435	protein_coding	5' UTR	0	Ptpn4	protein tyrosine phosphatase, non-receptor type 4 [Source:MGI Symbol;Acc:MGI:1099792]	GO:0004721(phosphoprotein phosphatase activity);GO:0004725(protein tyrosine phosphatase activity);GO:0004726(non-membrane spanning protein tyrosine phosphatase activity);GO:0005515(protein binding);GO:0005737(cytoplasm);GO:0005856(cytoskeleton);GO:0005886(plasma membrane);GO:0006470(protein dephosphorylation);GO:0008092(cytoskeletal protein binding);GO:0009898(cytoplasmic side of plasma membrane)…	NA	1	450,	0	-69.1	-67.8	9.23
chr1	119909708	119911141	1434	ENSMUSG00000036975	ENSMUST00000037906	protein_coding	3' UTR	3500	Tmem177	transmembrane protein 177 [Source:MGI Symbol;Acc:MGI:1913593]	GO:0003674(molecular_function);GO:0005739(mitochondrion);GO:0005743(mitochondrial inner membrane);GO:0008150(biological_process);GO:0016020(membrane);GO:0016021(integral component of membrane);GO:0031305(integral component of mitochondrial inner membrane)	NA	1	1433,	0	-108	-107	14.3
chr1	120067465	120073776	6312	ENSMUSG00000050777	ENSMUST00000056089	protein_coding	3' UTR	6609	Tmem37	transmembrane protein 37 [Source:MGI Symbol;Acc:MGI:2157899]	GO:0005244(voltage-gated ion channel activity);GO:0005262(calcium channel activity);GO:0006811(ion transport);GO:0006816(calcium ion transport);GO:0016020(membrane);GO:0016021(integral component of membrane);GO:0034765(regulation of ion transmembrane transport);GO:0070588(calcium ion transmembrane transport)	NA	2	859,65,	0,6246	-2260	-Inf	22.9
chr1	120224523	120224614	92	ENSMUSG00000026389	ENSMUST00000140490	protein_coding	3' UTR	40732	Steap3	STEAP family member 3 [Source:MGI Symbol;Acc:MGI:1915678]	GO:0005737(cytoplasm);GO:0005768(endosome);GO:0005771(multivesicular body);GO:0009306(protein secretion);GO:0010008(endosome membrane);GO:0016020(membrane);GO:0016021(integral component of membrane);GO:0055072(iron ion homeostasis)	04115(p53 signaling pathway);04216(Ferroptosis)	1	91,	0	-2.76	-1.96	2.08
chr1	120226647	120226918	272	ENSMUSG00000026389	ENSMUST00000140490	protein_coding	3' UTR	38608	Steap3	STEAP family member 3 [Source:MGI Symbol;Acc:MGI:1915678]	GO:0005737(cytoplasm);GO:0005768(endosome);GO:0005771(multivesicular body);GO:0009306(protein secretion);GO:0010008(endosome membrane);GO:0016020(membrane);GO:0016021(integral component of membrane);GO:0055072(iron ion homeostasis)	04115(p53 signaling pathway);04216(Ferroptosis)	1	271,	0	-106	-105	4.81
chr1	120227515	120227666	152	ENSMUSG00000026389	ENSMUST00000140490	protein_coding	3' UTR	37740	Steap3	STEAP family member 3 [Source:MGI Symbol;Acc:MGI:1915678]	GO:0005737(cytoplasm);GO:0005768(endosome);GO:0005771(multivesicular body);GO:0009306(protein secretion);GO:0010008(endosome membrane);GO:0016020(membrane);GO:0016021(integral component of membrane);GO:0055072(iron ion homeostasis)	04115(p53 signaling pathway);04216(Ferroptosis)	1	151,	0	-6.97	-6.06	2.07
chr1	120244067	120270029	25963	ENSMUSG00000026389	ENSMUST00000140490	protein_coding	5' UTR	0	Steap3	STEAP family member 3 [Source:MGI Symbol;Acc:MGI:1915678]	GO:0005737(cytoplasm);GO:0005768(endosome);GO:0005771(multivesicular body);GO:0009306(protein secretion);GO:0010008(endosome membrane);GO:0016020(membrane);GO:0016021(integral component of membrane);GO:0055072(iron ion homeostasis)	04115(p53 signaling pathway);04216(Ferroptosis)	3	200,53,47,	0,21164,25915	-14.6	-13.6	2.88
chr1	121319786	121327581	7796	ENSMUSG00000003721	ENSMUST00000162790	protein_coding	5' UTR	0	Insig2	insulin induced gene 2 [Source:MGI Symbol;Acc:MGI:1920249]	GO:0005783(endoplasmic reticulum);GO:0005789(endoplasmic reticulum membrane);GO:0006629(lipid metabolic process);GO:0006641(triglyceride metabolic process);GO:0006695(cholesterol biosynthetic process);GO:0006991(response to sterol depletion);GO:0008134(transcription factor binding);GO:0008142(oxysterol binding);GO:0008202(steroid metabolic process);GO:0008203(cholesterol metabolic process);GO:000…	NA	3	186,53,61,	0,3352,7734	-32.6	-31.5	19.5
chr1	121327882	121332559	4678	ENSMUSG00000003721	ENSMUST00000003818	protein_coding	5' UTR	0	Insig2	insulin induced gene 2 [Source:MGI Symbol;Acc:MGI:1920249]	GO:0005783(endoplasmic reticulum);GO:0005789(endoplasmic reticulum membrane);GO:0006629(lipid metabolic process);GO:0006641(triglyceride metabolic process);GO:0006695(cholesterol biosynthetic process);GO:0006991(response to sterol depletion);GO:0008134(transcription factor binding);GO:0008142(oxysterol binding);GO:0008202(steroid metabolic process);GO:0008203(cholesterol metabolic process);GO:000…	NA	2	142,68,	0,4609	-9.09	-8.15	16.4
chr1	125435415	125435727	313	ENSMUSG00000026341	ENSMUST00000027579	protein_coding	5' UTR	0	Actr3	ARP3 actin-related protein 3 [Source:MGI Symbol;Acc:MGI:1921367]	GO:0000139(Golgi membrane);GO:0000166(nucleotide binding);GO:0001726(ruffle);GO:0002102(podosome);GO:0003779(actin binding);GO:0005200(structural constituent of cytoskeleton);GO:0005515(protein binding);GO:0005524(ATP binding);GO:0005634(nucleus);GO:0005737(cytoplasm);GO:0005856(cytoskeleton);GO:0005884(actin filament);GO:0005885(Arp2/3 protein complex);GO:0005903(brush border);GO:0005911(cell-ce…	04530(Tight junction)	2	132,78,	0,234	-53.8	-52.6	11
chr1	125872352	125873431	1080	ENSMUSG00000026344	ENSMUST00000159529	protein_coding	3' UTR	38556	Lypd1	Ly6/Plaur domain containing 1 [Source:MGI Symbol;Acc:MGI:1919835]	GO:0001662(behavioral fear response);GO:0005515(protein binding);GO:0005886(plasma membrane);GO:0007271(synaptic transmission, cholinergic);GO:0016020(membrane);GO:0030550(acetylcholine receptor inhibitor activity);GO:0031225(anchored component of membrane);GO:0033130(acetylcholine receptor binding);GO:0035094(response to nicotine);GO:0045202(synapse);GO:0095500(acetylcholine receptor signaling p…	NA	1	1079,	0	-122	-120	13.8
chr1	126023097	126024942	1846	ENSMUSG00000049690	ENSMUST00000094610	protein_coding	5' UTR	0	Nckap5	NCK-associated protein 5 [Source:MGI Symbol;Acc:MGI:2686394]	GO:0001578(microtubule bundle formation);GO:0003674(molecular_function);GO:0007019(microtubule depolymerization);GO:0035371(microtubule plus-end)	NA	2	113,667,	0,1178	-537	-Inf	5.77
chr1	126025300	126026170	871	ENSMUSG00000049690	ENSMUST00000094610	protein_coding	Exon (ENSMUST00000161954/ENSMUSG00000049690, exon 10 of 15)	-3067	Nckap5	NCK-associated protein 5 [Source:MGI Symbol;Acc:MGI:2686394]	GO:0001578(microtubule bundle formation);GO:0003674(molecular_function);GO:0007019(microtubule depolymerization);GO:0035371(microtubule plus-end)	NA	1	870,	0	-314	-312	3.66
chr1	126026468	126027308	841	ENSMUSG00000049690	ENSMUST00000094610	protein_coding	Exon (ENSMUST00000161954/ENSMUSG00000049690, exon 10 of 15)	-4205	Nckap5	NCK-associated protein 5 [Source:MGI Symbol;Acc:MGI:2686394]	GO:0001578(microtubule bundle formation);GO:0003674(molecular_function);GO:0007019(microtubule depolymerization);GO:0035371(microtubule plus-end)	NA	1	840,	0	-497	-Inf	5.65
chr1	126027516	126027967	452	ENSMUSG00000049690	ENSMUST00000094610	protein_coding	Exon (ENSMUST00000161954/ENSMUSG00000049690, exon 10 of 15)	-4864	Nckap5	NCK-associated protein 5 [Source:MGI Symbol;Acc:MGI:2686394]	GO:0001578(microtubule bundle formation);GO:0003674(molecular_function);GO:0007019(microtubule depolymerization);GO:0035371(microtubule plus-end)	NA	1	451,	0	-195	-193	4.96
chr1	126830648	126830799	152	ENSMUSG00000049690	ENSMUST00000162646	protein_coding	5' UTR	0	Nckap5	NCK-associated protein 5 [Source:MGI Symbol;Acc:MGI:2686394]	GO:0001578(microtubule bundle formation);GO:0003674(molecular_function);GO:0007019(microtubule depolymerization);GO:0035371(microtubule plus-end)	NA	1	151,	0	-11.9	-11	2.57
chr1	127815298	127817822	2525	ENSMUSG00000051590	ENSMUST00000061512	protein_coding	Exon (ENSMUST00000208183/ENSMUSG00000051590, exon 13 of 14)	24992	Map3k19	mitogen-activated protein kinase kinase kinase 19 [Source:MGI Symbol;Acc:MGI:1203481]	GO:0000166(nucleotide binding);GO:0004672(protein kinase activity);GO:0004674(protein serine/threonine kinase activity);GO:0005515(protein binding);GO:0005524(ATP binding);GO:0006468(protein phosphorylation);GO:0016301(kinase activity);GO:0016310(phosphorylation);GO:0016740(transferase activity)	NA	2	39,588,	0,1936	-104	-102	8.74
chr1	127822017	127822227	211	ENSMUSG00000051590	ENSMUST00000061512	protein_coding	Exon (ENSMUST00000208183/ENSMUSG00000051590, exon 11 of 14)	18273	Map3k19	mitogen-activated protein kinase kinase kinase 19 [Source:MGI Symbol;Acc:MGI:1203481]	GO:0000166(nucleotide binding);GO:0004672(protein kinase activity);GO:0004674(protein serine/threonine kinase activity);GO:0005515(protein binding);GO:0005524(ATP binding);GO:0006468(protein phosphorylation);GO:0016301(kinase activity);GO:0016310(phosphorylation);GO:0016740(transferase activity)	NA	1	210,	0	-4.06	-3.21	4.62
chr1	127822525	127822794	270	ENSMUSG00000051590	ENSMUST00000061512	protein_coding	Exon (ENSMUST00000208183/ENSMUSG00000051590, exon 11 of 14)	17765	Map3k19	mitogen-activated protein kinase kinase kinase 19 [Source:MGI Symbol;Acc:MGI:1203481]	GO:0000166(nucleotide binding);GO:0004672(protein kinase activity);GO:0004674(protein serine/threonine kinase activity);GO:0005515(protein binding);GO:0005524(ATP binding);GO:0006468(protein phosphorylation);GO:0016301(kinase activity);GO:0016310(phosphorylation);GO:0016740(transferase activity)	NA	1	269,	0	-15.5	-14.5	7.25
chr1	127823838	127824108	271	ENSMUSG00000051590	ENSMUST00000061512	protein_coding	Exon (ENSMUST00000208183/ENSMUSG00000051590, exon 11 of 14)	16452	Map3k19	mitogen-activated protein kinase kinase kinase 19 [Source:MGI Symbol;Acc:MGI:1203481]	GO:0000166(nucleotide binding);GO:0004672(protein kinase activity);GO:0004674(protein serine/threonine kinase activity);GO:0005515(protein binding);GO:0005524(ATP binding);GO:0006468(protein phosphorylation);GO:0016301(kinase activity);GO:0016310(phosphorylation);GO:0016740(transferase activity)	NA	1	270,	0	-7.43	-6.52	4.34
chr1	127854761	127854941	181	ENSMUSG00000051590	ENSMUST00000208183	protein_coding	5' UTR	270	Map3k19	mitogen-activated protein kinase kinase kinase 19 [Source:MGI Symbol;Acc:MGI:1203481]	GO:0000166(nucleotide binding);GO:0004672(protein kinase activity);GO:0004674(protein serine/threonine kinase activity);GO:0005515(protein binding);GO:0005524(ATP binding);GO:0006468(protein phosphorylation);GO:0016301(kinase activity);GO:0016310(phosphorylation);GO:0016740(transferase activity)	NA	1	180,	0	-5.12	-4.25	3.88
chr1	128331709	128332188	480	ENSMUSG00000026354	ENSMUST00000073490	protein_coding	3' UTR	-3870	Lct	lactase [Source:MGI Symbol;Acc:MGI:104576]	GO:0000016(lactase activity);GO:0001666(response to hypoxia);GO:0004553(hydrolase activity, hydrolyzing O-glycosyl compounds);GO:0005783(endoplasmic reticulum);GO:0005903(brush border);GO:0005975(carbohydrate metabolic process);GO:0007584(response to nutrient);GO:0008152(metabolic process);GO:0008422(beta-glucosidase activity);GO:0010033(response to organic substance);GO:0010040(response to iron(…	00052(Galactose metabolism);04973(Carbohydrate digestion and absorption)	1	479,	0	-119	-117	4.02
chr1	128588405	128588584	180	ENSMUSG00000045382	ENSMUST00000052172	protein_coding	3' UTR	3885	Cxcr4	chemokine (C-X-C motif) receptor 4 [Source:MGI Symbol;Acc:MGI:109563]	GO:0001666(response to hypoxia);GO:0001764(neuron migration);GO:0002064(epithelial cell development);GO:0003779(actin binding);GO:0004930(G protein-coupled receptor activity);GO:0004950(chemokine receptor activity);GO:0005634(nucleus);GO:0005737(cytoplasm);GO:0005764(lysosome);GO:0005768(endosome);GO:0005769(early endosome);GO:0005770(late endosome);GO:0005886(plasma membrane);GO:0006935(chemotax…	04020(Calcium signaling pathway);04060(Cytokine-cytokine receptor interaction);04062(Chemokine signaling pathway);04144(Endocytosis);04360(Axon guidance);04670(Leukocyte transendothelial migration);04672(Intestinal immune network for IgA production);04810(Regulation of actin cytoskeleton);05163(Human cytomegalovirus infection);05170(Human immunodeficiency virus 1 infection);05200(Pathways in canc…	1	179,	0	-10.2	-9.27	3.11
chr1	128588702	128589028	327	ENSMUSG00000045382	ENSMUST00000052172	protein_coding	3' UTR	3588	Cxcr4	chemokine (C-X-C motif) receptor 4 [Source:MGI Symbol;Acc:MGI:109563]	GO:0001666(response to hypoxia);GO:0001764(neuron migration);GO:0002064(epithelial cell development);GO:0003779(actin binding);GO:0004930(G protein-coupled receptor activity);GO:0004950(chemokine receptor activity);GO:0005634(nucleus);GO:0005737(cytoplasm);GO:0005764(lysosome);GO:0005768(endosome);GO:0005769(early endosome);GO:0005770(late endosome);GO:0005886(plasma membrane);GO:0006935(chemotax…	04020(Calcium signaling pathway);04060(Cytokine-cytokine receptor interaction);04062(Chemokine signaling pathway);04144(Endocytosis);04360(Axon guidance);04670(Leukocyte transendothelial migration);04672(Intestinal immune network for IgA production);04810(Regulation of actin cytoskeleton);05163(Human cytomegalovirus infection);05170(Human immunodeficiency virus 1 infection);05200(Pathways in canc…	1	326,	0	-632	-Inf	14.2
chr1	128589235	128592293	3059	ENSMUSG00000045382	ENSMUST00000052172	protein_coding	5' UTR	0	Cxcr4	chemokine (C-X-C motif) receptor 4 [Source:MGI Symbol;Acc:MGI:109563]	GO:0001666(response to hypoxia);GO:0001764(neuron migration);GO:0002064(epithelial cell development);GO:0003779(actin binding);GO:0004930(G protein-coupled receptor activity);GO:0004950(chemokine receptor activity);GO:0005634(nucleus);GO:0005737(cytoplasm);GO:0005764(lysosome);GO:0005768(endosome);GO:0005769(early endosome);GO:0005770(late endosome);GO:0005886(plasma membrane);GO:0006935(chemotax…	04020(Calcium signaling pathway);04060(Cytokine-cytokine receptor interaction);04062(Chemokine signaling pathway);04144(Endocytosis);04360(Axon guidance);04670(Leukocyte transendothelial migration);04672(Intestinal immune network for IgA production);04810(Regulation of actin cytoskeleton);05163(Human cytomegalovirus infection);05170(Human immunodeficiency virus 1 infection);05200(Pathways in canc…	2	666,105,	0,2953	-1440	-Inf	5.46
chr1	130636058	130636298	241	ENSMUSG00000042554	ENSMUST00000039862	protein_coding	3' UTR	-6677	Zp3r	zona pellucida 3 receptor [Source:MGI Symbol;Acc:MGI:104965]	NA	04610(Complement and coagulation cascades);05133(Pertussis)	1	240,	0	-3.85	-3.01	13.9
chr1	130716815	130729253	12439	ENSMUSG00000026409	ENSMUST00000189534	protein_coding	5' UTR	0	Pfkfb2	6-phosphofructo-2-kinase/fructose-2,6-biphosphatase 2 [Source:MGI Symbol;Acc:MGI:107815]	GO:0003824(catalytic activity);GO:0003873(6-phosphofructo-2-kinase activity);GO:0004331(fructose-2,6-bisphosphate 2-phosphatase activity);GO:0005524(ATP binding);GO:0006000(fructose metabolic process);GO:0006003(fructose 2,6-bisphosphate metabolic process);GO:0008152(metabolic process);GO:0016301(kinase activity);GO:0016310(phosphorylation);GO:0016311(dephosphorylation);GO:0016740(transferase act…	00051(Fructose and mannose metabolism);04152(AMPK signaling pathway);04919(Thyroid hormone signaling pathway)	3	423,154,53,	0,2006,12385	-98.3	-96.9	11.6
chr1	131128353	131130063	1711	ENSMUSG00000016526	ENSMUST00000189756	protein_coding	3' UTR	9892	Dyrk3	dual-specificity tyrosine-(Y)-phosphorylation regulated kinase 3 [Source:MGI Symbol;Acc:MGI:1330300]	GO:0000166(nucleotide binding);GO:0000242(pericentriolar material);GO:0000287(magnesium ion binding);GO:0004672(protein kinase activity);GO:0004674(protein serine/threonine kinase activity);GO:0004712(protein serine/threonine/tyrosine kinase activity);GO:0004713(protein tyrosine kinase activity);GO:0005515(protein binding);GO:0005524(ATP binding);GO:0005634(nucleus);GO:0005654(nucleoplasm);GO:000…	NA	1	1710,	0	-110	-109	21.1
chr1	131176498	131176589	92	ENSMUSG00000026430	ENSMUST00000068564	protein_coding	3' UTR	23637	Rassf5	Ras association (RalGDS/AF-6) domain family member 5 [Source:MGI Symbol;Acc:MGI:1926375]	GO:0005515(protein binding);GO:0005634(nucleus);GO:0005737(cytoplasm);GO:0005856(cytoskeleton);GO:0005874(microtubule);GO:0006915(apoptotic process);GO:0007165(signal transduction);GO:0008285(negative regulation of cell population proliferation);GO:0017016(Ras GTPase binding);GO:0031398(positive regulation of protein ubiquitination);GO:0035556(intracellular signal transduction);GO:0042802(identic…	04014(Ras signaling pathway);04015(Rap1 signaling pathway);04218(Cellular senescence);04670(Leukocyte transendothelial migration);05200(Pathways in cancer);05223(Non-small cell lung cancer)	1	91,	0	-1.79	-1.04	1.88
chr1	131176976	131177543	568	ENSMUSG00000026430	ENSMUST00000068564	protein_coding	3' UTR	23159	Rassf5	Ras association (RalGDS/AF-6) domain family member 5 [Source:MGI Symbol;Acc:MGI:1926375]	GO:0005515(protein binding);GO:0005634(nucleus);GO:0005737(cytoplasm);GO:0005856(cytoskeleton);GO:0005874(microtubule);GO:0006915(apoptotic process);GO:0007165(signal transduction);GO:0008285(negative regulation of cell population proliferation);GO:0017016(Ras GTPase binding);GO:0031398(positive regulation of protein ubiquitination);GO:0035556(intracellular signal transduction);GO:0042802(identic…	04014(Ras signaling pathway);04015(Rap1 signaling pathway);04218(Cellular senescence);04670(Leukocyte transendothelial migration);05200(Pathways in cancer);05223(Non-small cell lung cancer)	1	567,	0	-238	-237	4.6
chr1	131177870	131178050	181	ENSMUSG00000026430	ENSMUST00000068564	protein_coding	3' UTR	22265	Rassf5	Ras association (RalGDS/AF-6) domain family member 5 [Source:MGI Symbol;Acc:MGI:1926375]	GO:0005515(protein binding);GO:0005634(nucleus);GO:0005737(cytoplasm);GO:0005856(cytoskeleton);GO:0005874(microtubule);GO:0006915(apoptotic process);GO:0007165(signal transduction);GO:0008285(negative regulation of cell population proliferation);GO:0017016(Ras GTPase binding);GO:0031398(positive regulation of protein ubiquitination);GO:0035556(intracellular signal transduction);GO:0042802(identic…	04014(Ras signaling pathway);04015(Rap1 signaling pathway);04218(Cellular senescence);04670(Leukocyte transendothelial migration);05200(Pathways in cancer);05223(Non-small cell lung cancer)	1	180,	0	-27.6	-26.5	1.95
chr1	131178258	131178676	419	ENSMUSG00000026430	ENSMUST00000068564	protein_coding	3' UTR	21877	Rassf5	Ras association (RalGDS/AF-6) domain family member 5 [Source:MGI Symbol;Acc:MGI:1926375]	GO:0005515(protein binding);GO:0005634(nucleus);GO:0005737(cytoplasm);GO:0005856(cytoskeleton);GO:0005874(microtubule);GO:0006915(apoptotic process);GO:0007165(signal transduction);GO:0008285(negative regulation of cell population proliferation);GO:0017016(Ras GTPase binding);GO:0031398(positive regulation of protein ubiquitination);GO:0035556(intracellular signal transduction);GO:0042802(identic…	04014(Ras signaling pathway);04015(Rap1 signaling pathway);04218(Cellular senescence);04670(Leukocyte transendothelial migration);05200(Pathways in cancer);05223(Non-small cell lung cancer)	1	418,	0	-58	-56.8	2.21
chr1	131200041	131200102	62	ENSMUSG00000026430	ENSMUST00000068564	protein_coding	5' UTR	94	Rassf5	Ras association (RalGDS/AF-6) domain family member 5 [Source:MGI Symbol;Acc:MGI:1926375]	GO:0005515(protein binding);GO:0005634(nucleus);GO:0005737(cytoplasm);GO:0005856(cytoskeleton);GO:0005874(microtubule);GO:0006915(apoptotic process);GO:0007165(signal transduction);GO:0008285(negative regulation of cell population proliferation);GO:0017016(Ras GTPase binding);GO:0031398(positive regulation of protein ubiquitination);GO:0035556(intracellular signal transduction);GO:0042802(identic…	04014(Ras signaling pathway);04015(Rap1 signaling pathway);04218(Cellular senescence);04670(Leukocyte transendothelial migration);05200(Pathways in cancer);05223(Non-small cell lung cancer)	1	61,	0	-8.07	-7.15	2.08
chr1	131254911	131255332	422	ENSMUSG00000026430	ENSMUST00000027688	protein_coding	3' UTR	-10074	Rassf5	Ras association (RalGDS/AF-6) domain family member 5 [Source:MGI Symbol;Acc:MGI:1926375]	GO:0005515(protein binding);GO:0005634(nucleus);GO:0005737(cytoplasm);GO:0005856(cytoskeleton);GO:0005874(microtubule);GO:0006915(apoptotic process);GO:0007165(signal transduction);GO:0008285(negative regulation of cell population proliferation);GO:0017016(Ras GTPase binding);GO:0031398(positive regulation of protein ubiquitination);GO:0035556(intracellular signal transduction);GO:0042802(identic…	04014(Ras signaling pathway);04015(Rap1 signaling pathway);04218(Cellular senescence);04670(Leukocyte transendothelial migration);05200(Pathways in cancer);05223(Non-small cell lung cancer)	1	421,	0	-177	-175	7.48
chr1	131285340	131285641	302	ENSMUSG00000042349	ENSMUST00000062108	protein_coding	3' UTR	-6035	Ikbke	inhibitor of kappaB kinase epsilon [Source:MGI Symbol;Acc:MGI:1929612]	GO:0000166(nucleotide binding);GO:0004672(protein kinase activity);GO:0004674(protein serine/threonine kinase activity);GO:0004704(NF-kappaB-inducing kinase activity);GO:0005515(protein binding);GO:0005524(ATP binding);GO:0005634(nucleus);GO:0005737(cytoplasm);GO:0006468(protein phosphorylation);GO:0006974(cellular response to DNA damage stimulus);GO:0007252(I-kappaB phosphorylation);GO:0008384(I…	04620(Toll-like receptor signaling pathway);04621(NOD-like receptor signaling pathway);04622(RIG-I-like receptor signaling pathway);04623(Cytosolic DNA-sensing pathway);04625(C-type lectin receptor signaling pathway);04657(IL-17 signaling pathway);05160(Hepatitis C);05161(Hepatitis B);05162(Measles);05164(Influenza A);05165(Human papillomavirus infection);05167(Kaposi sarcoma-associated herpesvir…	1	301,	0	-4.86	-4	6.85
chr1	131285700	131286060	361	ENSMUSG00000042349	ENSMUST00000062108	protein_coding	3' UTR	-6454	Ikbke	inhibitor of kappaB kinase epsilon [Source:MGI Symbol;Acc:MGI:1929612]	GO:0000166(nucleotide binding);GO:0004672(protein kinase activity);GO:0004674(protein serine/threonine kinase activity);GO:0004704(NF-kappaB-inducing kinase activity);GO:0005515(protein binding);GO:0005524(ATP binding);GO:0005634(nucleus);GO:0005737(cytoplasm);GO:0006468(protein phosphorylation);GO:0006974(cellular response to DNA damage stimulus);GO:0007252(I-kappaB phosphorylation);GO:0008384(I…	04620(Toll-like receptor signaling pathway);04621(NOD-like receptor signaling pathway);04622(RIG-I-like receptor signaling pathway);04623(Cytosolic DNA-sensing pathway);04625(C-type lectin receptor signaling pathway);04657(IL-17 signaling pathway);05160(Hepatitis C);05161(Hepatitis B);05162(Measles);05164(Influenza A);05165(Human papillomavirus infection);05167(Kaposi sarcoma-associated herpesvir…	1	360,	0	-11.3	-10.3	5.65
chr1	131286509	131286900	392	ENSMUSG00000042349	ENSMUST00000062108	protein_coding	3' UTR	-7294	Ikbke	inhibitor of kappaB kinase epsilon [Source:MGI Symbol;Acc:MGI:1929612]	GO:0000166(nucleotide binding);GO:0004672(protein kinase activity);GO:0004674(protein serine/threonine kinase activity);GO:0004704(NF-kappaB-inducing kinase activity);GO:0005515(protein binding);GO:0005524(ATP binding);GO:0005634(nucleus);GO:0005737(cytoplasm);GO:0006468(protein phosphorylation);GO:0006974(cellular response to DNA damage stimulus);GO:0007252(I-kappaB phosphorylation);GO:0008384(I…	04620(Toll-like receptor signaling pathway);04621(NOD-like receptor signaling pathway);04622(RIG-I-like receptor signaling pathway);04623(Cytosolic DNA-sensing pathway);04625(C-type lectin receptor signaling pathway);04657(IL-17 signaling pathway);05160(Hepatitis C);05161(Hepatitis B);05162(Measles);05164(Influenza A);05165(Human papillomavirus infection);05167(Kaposi sarcoma-associated herpesvir…	1	391,	0	-127	-126	11.2
chr1	131525202	131525263	62	ENSMUSG00000026425	ENSMUST00000186543	protein_coding	5' UTR	2145	Srgap2	SLIT-ROBO Rho GTPase activating protein 2 [Source:MGI Symbol;Acc:MGI:109605]	GO:0003363(lamellipodium assembly involved in ameboidal cell migration);GO:0005096(GTPase activator activity);GO:0005515(protein binding);GO:0005634(nucleus);GO:0005654(nucleoplasm);GO:0005737(cytoplasm);GO:0005743(mitochondrial inner membrane);GO:0005829(cytosol);GO:0005886(plasma membrane);GO:0007165(signal transduction);GO:0007399(nervous system development);GO:0014069(postsynaptic density);GO…	04360(Axon guidance)	1	61,	0	-13.4	-12.4	1.87
chr1	131525502	131527352	1851	ENSMUSG00000026425	ENSMUST00000097588	protein_coding	5' UTR	0	Srgap2	SLIT-ROBO Rho GTPase activating protein 2 [Source:MGI Symbol;Acc:MGI:109605]	GO:0003363(lamellipodium assembly involved in ameboidal cell migration);GO:0005096(GTPase activator activity);GO:0005515(protein binding);GO:0005634(nucleus);GO:0005654(nucleoplasm);GO:0005737(cytoplasm);GO:0005743(mitochondrial inner membrane);GO:0005829(cytosol);GO:0005886(plasma membrane);GO:0007165(signal transduction);GO:0007399(nervous system development);GO:0014069(postsynaptic density);GO…	04360(Axon guidance)	2	91,120,	0,1730	-10.2	-9.22	1.52
chr1	132390083	132390264	182	ENSMUSG00000042066	ENSMUST00000132435	protein_coding	5' UTR	235	Tmcc2	transmembrane and coiled-coil domains 2 [Source:MGI Symbol;Acc:MGI:1916125]	GO:0003674(molecular_function);GO:0005783(endoplasmic reticulum);GO:0005789(endoplasmic reticulum membrane);GO:0012505(endomembrane system);GO:0016020(membrane);GO:0016021(integral component of membrane);GO:0042982(amyloid precursor protein metabolic process)	NA	1	181,	0	-5.34	-4.47	1.91
chr1	133131004	133131244	241	ENSMUSG00000046062	ENSMUST00000052529	protein_coding	Exon (ENSMUST00000195676/ENSMUSG00000102425, exon 1 of 1)	0	Ppp1r15b	protein phosphatase 1, regulatory subunit 15B [Source:MGI Symbol;Acc:MGI:2444211]	GO:0000164(protein phosphatase type 1 complex);GO:0001933(negative regulation of protein phosphorylation);GO:0005737(cytoplasm);GO:0005783(endoplasmic reticulum);GO:0006417(regulation of translation);GO:0006446(regulation of translational initiation);GO:0006979(response to oxidative stress);GO:0006983(ER overload response);GO:0019888(protein phosphatase regulator activity);GO:0032516(positive reg…	NA	1	240,	0	-9.8	-8.86	31.8
chr1	133256310	133256818	509	ENSMUSG00000041757	ENSMUST00000239123	protein_coding	Exon (ENSMUST00000191207/ENSMUSG00000101693, exon 3 of 4)	0	Plekha6	pleckstrin homology domain containing, family A member 6 [Source:MGI Symbol;Acc:MGI:2388662]	GO:0003674(molecular_function);GO:0005515(protein binding);GO:0005575(cellular_component);GO:0008150(biological_process)	NA	1	508,	0	-35.4	-34.2	5.23
chr1	133661227	133661318	92	ENSMUSG00000094410	ENSMUST00000179598	protein_coding	5' UTR	0	Gm38394	predicted gene, 38394 [Source:MGI Symbol;Acc:MGI:5614057]	GO:0000122(negative regulation of transcription by RNA polymerase II);GO:0001835(blastocyst hatching);GO:0003674(molecular_function);GO:0003677(DNA binding);GO:0005634(nucleus);GO:0005730(nucleolus);GO:0045892(negative regulation of transcription, DNA-templated);GO:0046872(metal ion binding);GO:0046983(protein dimerization activity)	NA	1	91,	0	-2.62	-1.82	2.68
chr1	133679480	133680530	1051	ENSMUSG00000051998	ENSMUST00000189524	protein_coding	3' UTR	10606	Lax1	lymphocyte transmembrane adaptor 1 [Source:MGI Symbol;Acc:MGI:2443362]	GO:0000188(inactivation of MAPK activity);GO:0002250(adaptive immune response);GO:0002376(immune system process);GO:0005794(Golgi apparatus);GO:0005829(cytosol);GO:0005886(plasma membrane);GO:0006955(immune response);GO:0016020(membrane);GO:0016021(integral component of membrane);GO:0019901(protein kinase binding);GO:0035556(intracellular signal transduction);GO:0042113(B cell activation);GO:0042…	NA	1	1050,	0	-976	-Inf	24.2
chr1	133701665	133701881	217	ENSMUSG00000026463	ENSMUST00000167348	protein_coding	3' UTR	0	Atp2b4	ATPase, Ca++ transporting, plasma membrane 4 [Source:MGI Symbol;Acc:MGI:88111]	GO:0000166(nucleotide binding);GO:0003407(neural retina development);GO:0005388(calcium transmembrane transporter activity, phosphorylative mechanism);GO:0005515(protein binding);GO:0005516(calmodulin binding);GO:0005524(ATP binding);GO:0005886(plasma membrane);GO:0005887(integral component of plasma membrane);GO:0005929(cilium);GO:0006357(regulation of transcription by RNA polymerase II);GO:0006…	04020(Calcium signaling pathway);04022(cGMP-PKG signaling pathway);04024(cAMP signaling pathway);04261(Adrenergic signaling in cardiomyocytes);04925(Aldosterone synthesis and secretion);04970(Salivary secretion);04972(Pancreatic secretion)	1	216,	0	-12.1	-11.1	38.5
chr1	133911737	133921414	9678	ENSMUSG00000041577	ENSMUST00000048432	protein_coding	3' UTR	0	Prelp	proline arginine-rich end leucine-rich repeat [Source:MGI Symbol;Acc:MGI:2151110]	GO:0005201(extracellular matrix structural constituent);GO:0005515(protein binding);GO:0005576(extracellular region);GO:0005615(extracellular space);GO:0007569(cell aging);GO:0008201(heparin binding);GO:0030021(extracellular matrix structural constituent conferring compression resistance);GO:0062023(collagen-containing extracellular matrix)	NA	3	1044,977,160,	0,2707,9517	-763	-Inf	5.71
chr1	134076957	134078941	1985	ENSMUSG00000020423	ENSMUST00000020692	protein_coding	3' UTR	2163	Btg2	BTG anti-proliferation factor 2 [Source:MGI Symbol;Acc:MGI:108384]	GO:0000122(negative regulation of transcription by RNA polymerase II);GO:0001227(DNA-binding transcription repressor activity, RNA polymerase II-specific);GO:0005515(protein binding);GO:0005634(nucleus);GO:0005737(cytoplasm);GO:0006479(protein methylation);GO:0006974(cellular response to DNA damage stimulus);GO:0008285(negative regulation of cell population proliferation);GO:0008306(associative l…	03018(RNA degradation)	2	746,30,	0,1954	-903	-Inf	12.3
chr1	134199312	134199403	92	ENSMUSG00000042429	ENSMUST00000169927	protein_coding	3' UTR	35266	Adora1	adenosine A1 receptor [Source:MGI Symbol;Acc:MGI:99401]	GO:0000186(activation of MAPKK activity);GO:0001609(G protein-coupled adenosine receptor activity);GO:0001659(temperature homeostasis);GO:0001664(G protein-coupled receptor binding);GO:0001666(response to hypoxia);GO:0001883(purine nucleoside binding);GO:0001973(G protein-coupled adenosine receptor signaling pathway);GO:0002087(regulation of respiratory gaseous exchange by nervous system process)…	04022(cGMP-PKG signaling pathway);04024(cAMP signaling pathway);04071(Sphingolipid signaling pathway);04080(Neuroactive ligand-receptor interaction);04923(Regulation of lipolysis in adipocytes);04924(Renin secretion);05032(Morphine addiction)	1	91,	0	-2.57	-1.78	3.49
chr1	134201769	134201860	92	ENSMUSG00000042429	ENSMUST00000169927	protein_coding	3' UTR	32809	Adora1	adenosine A1 receptor [Source:MGI Symbol;Acc:MGI:99401]	GO:0000186(activation of MAPKK activity);GO:0001609(G protein-coupled adenosine receptor activity);GO:0001659(temperature homeostasis);GO:0001664(G protein-coupled receptor binding);GO:0001666(response to hypoxia);GO:0001883(purine nucleoside binding);GO:0001973(G protein-coupled adenosine receptor signaling pathway);GO:0002087(regulation of respiratory gaseous exchange by nervous system process)…	04022(cGMP-PKG signaling pathway);04024(cAMP signaling pathway);04071(Sphingolipid signaling pathway);04080(Neuroactive ligand-receptor interaction);04923(Regulation of lipolysis in adipocytes);04924(Renin secretion);05032(Morphine addiction)	1	91,	0	-2.09	-1.32	5.13
chr1	134202039	134202430	392	ENSMUSG00000042429	ENSMUST00000169927	protein_coding	3' UTR	32539	Adora1	adenosine A1 receptor [Source:MGI Symbol;Acc:MGI:99401]	GO:0000186(activation of MAPKK activity);GO:0001609(G protein-coupled adenosine receptor activity);GO:0001659(temperature homeostasis);GO:0001664(G protein-coupled receptor binding);GO:0001666(response to hypoxia);GO:0001883(purine nucleoside binding);GO:0001973(G protein-coupled adenosine receptor signaling pathway);GO:0002087(regulation of respiratory gaseous exchange by nervous system process)…	04022(cGMP-PKG signaling pathway);04024(cAMP signaling pathway);04071(Sphingolipid signaling pathway);04080(Neuroactive ligand-receptor interaction);04923(Regulation of lipolysis in adipocytes);04924(Renin secretion);05032(Morphine addiction)	1	391,	0	-9.44	-8.5	6.67
chr1	134202638	134202939	302	ENSMUSG00000042429	ENSMUST00000169927	protein_coding	3' UTR	31940	Adora1	adenosine A1 receptor [Source:MGI Symbol;Acc:MGI:99401]	GO:0000186(activation of MAPKK activity);GO:0001609(G protein-coupled adenosine receptor activity);GO:0001659(temperature homeostasis);GO:0001664(G protein-coupled receptor binding);GO:0001666(response to hypoxia);GO:0001883(purine nucleoside binding);GO:0001973(G protein-coupled adenosine receptor signaling pathway);GO:0002087(regulation of respiratory gaseous exchange by nervous system process)…	04022(cGMP-PKG signaling pathway);04024(cAMP signaling pathway);04071(Sphingolipid signaling pathway);04080(Neuroactive ligand-receptor interaction);04923(Regulation of lipolysis in adipocytes);04924(Renin secretion);05032(Morphine addiction)	1	301,	0	-17.7	-16.7	6.56
chr1	134986052	134986173	122	ENSMUSG00000073557	ENSMUST00000112163	protein_coding	3' UTR	-30231	Ppp1r12b	protein phosphatase 1, regulatory subunit 12B [Source:MGI Symbol;Acc:MGI:1916417]	GO:0004857(enzyme inhibitor activity);GO:0005515(protein binding);GO:0005737(cytoplasm);GO:0005856(cytoskeleton);GO:0007165(signal transduction);GO:0019208(phosphatase regulator activity);GO:0019901(protein kinase binding);GO:0030018(Z disc);GO:0031672(A band);GO:0043086(negative regulation of catalytic activity);GO:0050790(regulation of catalytic activity)	04270(Vascular smooth muscle contraction);04510(Focal adhesion);04810(Regulation of actin cytoskeleton);04921(Oxytocin signaling pathway);05205(Proteoglycans in cancer)	1	121,	0	-4.67	-3.81	2.31
chr1	134986261	134987788	1528	ENSMUSG00000042793	ENSMUST00000137968	protein_coding	3' UTR	31518	Lgr6	leucine-rich repeat-containing G protein-coupled receptor 6 [Source:MGI Symbol;Acc:MGI:2441805]	GO:0003674(molecular_function);GO:0004930(G protein-coupled receptor activity);GO:0005515(protein binding);GO:0005615(extracellular space);GO:0005886(plasma membrane);GO:0007165(signal transduction);GO:0007186(G protein-coupled receptor signaling pathway);GO:0016020(membrane);GO:0016021(integral component of membrane);GO:0016055(Wnt signaling pathway);GO:0016500(protein-hormone receptor activity)…	04310(Wnt signaling pathway)	1	1527,	0	-166	-165	28.2
chr1	135257731	135258448	718	ENSMUSG00000003051	ENSMUST00000185752	protein_coding	5' UTR	0	Elf3	E74-like factor 3 [Source:MGI Symbol;Acc:MGI:1101781]	GO:0000978(RNA polymerase II cis-regulatory region sequence-specific DNA binding);GO:0000981(DNA-binding transcription factor activity, RNA polymerase II-specific);GO:0001228(DNA-binding transcription activator activity, RNA polymerase II-specific);GO:0001824(blastocyst development);GO:0003677(DNA binding);GO:0003700(DNA-binding transcription factor activity);GO:0005634(nucleus);GO:0005654(nucleo…	NA	2	51,100,	0,617	-4.28	-3.43	1.51
chr1	135438473	135439583	1111	ENSMUSG00000041879	ENSMUST00000041023	protein_coding	3' UTR	-9084	Ipo9	importin 9 [Source:MGI Symbol;Acc:MGI:1918944]	GO:0005737(cytoplasm);GO:0006606(protein import into nucleus);GO:0006886(intracellular protein transport);GO:0008536(Ran GTPase binding);GO:0061608(nuclear import signal receptor activity)	NA	1	1110,	0	-331	-Inf	5.25
chr1	135440510	135443654	3145	ENSMUSG00000041879	ENSMUST00000041023	protein_coding	3' UTR	-13155	Ipo9	importin 9 [Source:MGI Symbol;Acc:MGI:1918944]	GO:0005737(cytoplasm);GO:0006606(protein import into nucleus);GO:0006886(intracellular protein transport);GO:0008536(Ran GTPase binding);GO:0061608(nuclear import signal receptor activity)	NA	2	1269,21,	0,3123	-929	-Inf	13.5
chr1	135469837	135470880	1044	ENSMUSG00000009418	ENSMUST00000189252	protein_coding	Exon (ENSMUST00000040599/ENSMUSG00000009418, exon 6 of 30)	-3207	Nav1	neuron navigator 1 [Source:MGI Symbol;Acc:MGI:2183683]	GO:0001578(microtubule bundle formation);GO:0001764(neuron migration);GO:0005737(cytoplasm);GO:0005856(cytoskeleton);GO:0005874(microtubule);GO:0007275(multicellular organism development);GO:0007399(nervous system development);GO:0015630(microtubule cytoskeleton);GO:0022008(neurogenesis);GO:0030154(cell differentiation);GO:0043194(axon initial segment)	NA	2	229,401,	0,642	-283	-281	4.8
chr1	135472227	135472288	62	ENSMUSG00000009418	ENSMUST00000189252	protein_coding	Exon (ENSMUST00000040599/ENSMUSG00000009418, exon 5 of 30)	-4615	Nav1	neuron navigator 1 [Source:MGI Symbol;Acc:MGI:2183683]	GO:0001578(microtubule bundle formation);GO:0001764(neuron migration);GO:0005737(cytoplasm);GO:0005856(cytoskeleton);GO:0005874(microtubule);GO:0007275(multicellular organism development);GO:0007399(nervous system development);GO:0015630(microtubule cytoskeleton);GO:0022008(neurogenesis);GO:0030154(cell differentiation);GO:0043194(axon initial segment)	NA	1	61,	0	-5.91	-5.02	1.59
chr1	135607401	135607761	361	ENSMUSG00000009418	ENSMUST00000067414	protein_coding	Exon (ENSMUST00000190298/ENSMUSG00000009418, exon 2 of 31)	-22056	Nav1	neuron navigator 1 [Source:MGI Symbol;Acc:MGI:2183683]	GO:0001578(microtubule bundle formation);GO:0001764(neuron migration);GO:0005737(cytoplasm);GO:0005856(cytoskeleton);GO:0005874(microtubule);GO:0007275(multicellular organism development);GO:0007399(nervous system development);GO:0015630(microtubule cytoskeleton);GO:0022008(neurogenesis);GO:0030154(cell differentiation);GO:0043194(axon initial segment)	NA	1	360,	0	-79.6	-78.2	3.2
chr1	136270488	136273780	3293	ENSMUSG00000041570	ENSMUST00000194808	protein_coding	3' UTR	11262	Camsap2	calmodulin regulated spectrin-associated protein family, member 2 [Source:MGI Symbol;Acc:MGI:1922434]	GO:0000226(microtubule cytoskeleton organization);GO:0005515(protein binding);GO:0005516(calmodulin binding);GO:0005737(cytoplasm);GO:0005794(Golgi apparatus);GO:0005813(centrosome);GO:0005829(cytosol);GO:0005856(cytoskeleton);GO:0005874(microtubule);GO:0007026(negative regulation of microtubule depolymerization);GO:0008017(microtubule binding);GO:0030507(spectrin binding);GO:0031113(regulation o…	NA	3	659,119,31,	0,1042,3261	-982	-Inf	10
chr1	136276621	136280900	4280	ENSMUSG00000041570	ENSMUST00000194808	protein_coding	Exon (ENSMUST00000048309/ENSMUSG00000041570, exon 13 of 19)	5129	Camsap2	calmodulin regulated spectrin-associated protein family, member 2 [Source:MGI Symbol;Acc:MGI:1922434]	GO:0000226(microtubule cytoskeleton organization);GO:0005515(protein binding);GO:0005516(calmodulin binding);GO:0005737(cytoplasm);GO:0005794(Golgi apparatus);GO:0005813(centrosome);GO:0005829(cytosol);GO:0005856(cytoskeleton);GO:0005874(microtubule);GO:0007026(negative regulation of microtubule depolymerization);GO:0008017(microtubule binding);GO:0030507(spectrin binding);GO:0031113(regulation o…	NA	3	137,137,595,	0,572,3684	-586	-Inf	14
chr1	136281139	136281440	302	ENSMUSG00000041570	ENSMUST00000194808	protein_coding	Exon (ENSMUST00000048309/ENSMUSG00000041570, exon 13 of 19)	611	Camsap2	calmodulin regulated spectrin-associated protein family, member 2 [Source:MGI Symbol;Acc:MGI:1922434]	GO:0000226(microtubule cytoskeleton organization);GO:0005515(protein binding);GO:0005516(calmodulin binding);GO:0005737(cytoplasm);GO:0005794(Golgi apparatus);GO:0005813(centrosome);GO:0005829(cytosol);GO:0005856(cytoskeleton);GO:0005874(microtubule);GO:0007026(negative regulation of microtubule depolymerization);GO:0008017(microtubule binding);GO:0030507(spectrin binding);GO:0031113(regulation o…	NA	1	301,	0	-15.5	-14.5	4.09
chr1	136282038	136282428	391	ENSMUSG00000041570	ENSMUST00000194808	protein_coding	Exon (ENSMUST00000048309/ENSMUSG00000041570, exon 13 of 19)	-678	Camsap2	calmodulin regulated spectrin-associated protein family, member 2 [Source:MGI Symbol;Acc:MGI:1922434]	GO:0000226(microtubule cytoskeleton organization);GO:0005515(protein binding);GO:0005516(calmodulin binding);GO:0005737(cytoplasm);GO:0005794(Golgi apparatus);GO:0005813(centrosome);GO:0005829(cytosol);GO:0005856(cytoskeleton);GO:0005874(microtubule);GO:0007026(negative regulation of microtubule depolymerization);GO:0008017(microtubule binding);GO:0030507(spectrin binding);GO:0031113(regulation o…	NA	1	390,	0	-51.7	-50.5	4.38
chr1	136345444	136346014	571	ENSMUSG00000041570	ENSMUST00000192001	protein_coding	5' UTR	0	Camsap2	calmodulin regulated spectrin-associated protein family, member 2 [Source:MGI Symbol;Acc:MGI:1922434]	GO:0000226(microtubule cytoskeleton organization);GO:0005515(protein binding);GO:0005516(calmodulin binding);GO:0005737(cytoplasm);GO:0005794(Golgi apparatus);GO:0005813(centrosome);GO:0005829(cytosol);GO:0005856(cytoskeleton);GO:0005874(microtubule);GO:0007026(negative regulation of microtubule depolymerization);GO:0008017(microtubule binding);GO:0030507(spectrin binding);GO:0031113(regulation o…	NA	1	570,	0	-21.4	-20.3	3.38
chr1	140163082	140183381	20300	ENSMUSG00000026365	ENSMUST00000192880	protein_coding	5' UTR	0	Cfh	complement component factor h [Source:MGI Symbol;Acc:MGI:88385]	GO:0001525(angiogenesis);GO:0001822(kidney development);GO:0001851(complement component C3b binding);GO:0001905(activation of membrane attack complex);GO:0002376(immune system process);GO:0005515(protein binding);GO:0005576(extracellular region);GO:0005615(extracellular space);GO:0005634(nucleus);GO:0005737(cytoplasm);GO:0005739(mitochondrion);GO:0005886(plasma membrane);GO:0006954(inflammatory r…	04610(Complement and coagulation cascades);05150(Staphylococcus aureus infection)	2	54,217,	0,20082	-23.3	-22.3	3.59
chr1	144000715	144000986	272	ENSMUSG00000026360	ENSMUST00000153527	protein_coding	3' UTR	3317	Rgs2	regulator of G-protein signaling 2 [Source:MGI Symbol;Acc:MGI:1098271]	GO:0001965(G-protein alpha-subunit binding);GO:0001975(response to amphetamine);GO:0005096(GTPase activator activity);GO:0005515(protein binding);GO:0005634(nucleus);GO:0005730(nucleolus);GO:0005737(cytoplasm);GO:0005829(cytosol);GO:0005886(plasma membrane);GO:0006417(regulation of translation);GO:0007049(cell cycle);GO:0007186(G protein-coupled receptor signaling pathway);GO:0007283(spermatogene…	04022(cGMP-PKG signaling pathway);04740(Olfactory transduction);04921(Oxytocin signaling pathway)	1	271,	0	-17.8	-16.8	2.77
chr1	144001345	144002133	789	ENSMUSG00000026360	ENSMUST00000153527	protein_coding	3' UTR	2687	Rgs2	regulator of G-protein signaling 2 [Source:MGI Symbol;Acc:MGI:1098271]	GO:0001965(G-protein alpha-subunit binding);GO:0001975(response to amphetamine);GO:0005096(GTPase activator activity);GO:0005515(protein binding);GO:0005634(nucleus);GO:0005730(nucleolus);GO:0005737(cytoplasm);GO:0005829(cytosol);GO:0005886(plasma membrane);GO:0006417(regulation of translation);GO:0007049(cell cycle);GO:0007186(G protein-coupled receptor signaling pathway);GO:0007283(spermatogene…	04022(cGMP-PKG signaling pathway);04740(Olfactory transduction);04921(Oxytocin signaling pathway)	2	529,251,	0,537	-898	-Inf	10.8
chr1	150454148	150454359	212	ENSMUSG00000006014	ENSMUST00000164600	protein_coding	Exon (ENSMUST00000111901/ENSMUSG00000006014, exon 5 of 11)	11450	Prg4	proteoglycan 4 (megakaryocyte stimulating factor, articular superficial zone protein) [Source:MGI Symbol;Acc:MGI:1891344]	GO:0005044(scavenger receptor activity);GO:0005576(extracellular region);GO:0006897(endocytosis);GO:0006955(immune response);GO:0030247(polysaccharide binding)	NA	1	211,	0	-3.92	-3.09	4.62
chr1	150454418	150454478	61	ENSMUSG00000006014	ENSMUST00000164600	protein_coding	Exon (ENSMUST00000111901/ENSMUSG00000006014, exon 5 of 11)	11180	Prg4	proteoglycan 4 (megakaryocyte stimulating factor, articular superficial zone protein) [Source:MGI Symbol;Acc:MGI:1891344]	GO:0005044(scavenger receptor activity);GO:0005576(extracellular region);GO:0006897(endocytosis);GO:0006955(immune response);GO:0030247(polysaccharide binding)	NA	1	60,	0	-2.75	-1.95	3.21
chr1	150992924	150993255	332	ENSMUSG00000066842	ENSMUST00000074783	protein_coding	Exon (ENSMUST00000074783/ENSMUSG00000066842, exon 1 of 107)	0	Hmcn1	hemicentin 1 [Source:MGI Symbol;Acc:MGI:2685047]	GO:0005201(extracellular matrix structural constituent);GO:0005509(calcium ion binding);GO:0005576(extracellular region);GO:0005604(basement membrane);GO:0005737(cytoplasm);GO:0005912(adherens junction);GO:0005938(cell cortex);GO:0007049(cell cycle);GO:0007156(homophilic cell adhesion via plasma membrane adhesion molecules);GO:0007157(heterophilic cell-cell adhesion via plasma membrane cell adhes…	NA	1	331,	0	-21.2	-20.1	2.65
chr1	152090004	152090125	122	ENSMUSG00000032666	ENSMUST00000044581	protein_coding	5' UTR	0	1700025G04Rik	RIKEN cDNA 1700025G04 gene [Source:MGI Symbol;Acc:MGI:1916649]	GO:0003674(molecular_function);GO:0005575(cellular_component);GO:0008150(biological_process)	NA	1	121,	0	-9.81	-8.87	12.7
chr1	153122755	153123056	302	ENSMUSG00000026479	ENSMUST00000188206	protein_coding	3' UTR	4160	Lamc2	laminin, gamma 2 [Source:MGI Symbol;Acc:MGI:99913]	GO:0005604(basement membrane);GO:0005607(laminin-2 complex);GO:0005615(extracellular space);GO:0005938(cell cortex);GO:0008284(positive regulation of cell population proliferation);GO:0016020(membrane);GO:0030335(positive regulation of cell migration);GO:0031012(extracellular matrix);GO:0048471(perinuclear region of cytoplasm)	04151(PI3K-Akt signaling pathway);04510(Focal adhesion);04512(ECM-receptor interaction);05145(Toxoplasmosis);05146(Amoebiasis);05165(Human papillomavirus infection);05200(Pathways in cancer);05222(Small cell lung cancer)	1	301,	0	-19	-17.9	1.88
chr1	153123655	153124226	572	ENSMUSG00000026479	ENSMUST00000188206	protein_coding	3' UTR	3260	Lamc2	laminin, gamma 2 [Source:MGI Symbol;Acc:MGI:99913]	GO:0005604(basement membrane);GO:0005607(laminin-2 complex);GO:0005615(extracellular space);GO:0005938(cell cortex);GO:0008284(positive regulation of cell population proliferation);GO:0016020(membrane);GO:0030335(positive regulation of cell migration);GO:0031012(extracellular matrix);GO:0048471(perinuclear region of cytoplasm)	04151(PI3K-Akt signaling pathway);04510(Focal adhesion);04512(ECM-receptor interaction);05145(Toxoplasmosis);05146(Amoebiasis);05165(Human papillomavirus infection);05200(Pathways in cancer);05222(Small cell lung cancer)	1	571,	0	-202	-201	5.38
chr1	153127028	153127089	62	ENSMUSG00000026479	ENSMUST00000188206	protein_coding	Exon (ENSMUST00000185356/ENSMUSG00000026479, exon 21 of 23)	-174	Lamc2	laminin, gamma 2 [Source:MGI Symbol;Acc:MGI:99913]	GO:0005604(basement membrane);GO:0005607(laminin-2 complex);GO:0005615(extracellular space);GO:0005938(cell cortex);GO:0008284(positive regulation of cell population proliferation);GO:0016020(membrane);GO:0030335(positive regulation of cell migration);GO:0031012(extracellular matrix);GO:0048471(perinuclear region of cytoplasm)	04151(PI3K-Akt signaling pathway);04510(Focal adhesion);04512(ECM-receptor interaction);05145(Toxoplasmosis);05146(Amoebiasis);05165(Human papillomavirus infection);05200(Pathways in cancer);05222(Small cell lung cancer)	1	61,	0	-3.82	-2.98	1.64
chr1	153220989	153227621	6633	ENSMUSG00000026478	ENSMUST00000161744	protein_coding	3' UTR	8155	Lamc1	laminin, gamma 1 [Source:MGI Symbol;Acc:MGI:99914]	GO:0005201(extracellular matrix structural constituent);GO:0005604(basement membrane);GO:0005606(laminin-1 complex);GO:0007155(cell adhesion);GO:0016020(membrane);GO:0016477(cell migration);GO:0022617(extracellular matrix disassembly);GO:0031012(extracellular matrix);GO:0031581(hemidesmosome assembly);GO:0034446(substrate adhesion-dependent cell spreading);GO:0062023(collagen-containing extracell…	04151(PI3K-Akt signaling pathway);04510(Focal adhesion);04512(ECM-receptor interaction);05020(Prion diseases);05145(Toxoplasmosis);05146(Amoebiasis);05165(Human papillomavirus infection);05200(Pathways in cancer);05222(Small cell lung cancer)	4	740,100,159,111,	0,2669,5394,6521	-253	-251	3.98
chr1	153229165	153229226	62	ENSMUSG00000026478	ENSMUST00000161744	protein_coding	3' UTR	-82	Lamc1	laminin, gamma 1 [Source:MGI Symbol;Acc:MGI:99914]	GO:0005201(extracellular matrix structural constituent);GO:0005604(basement membrane);GO:0005606(laminin-1 complex);GO:0007155(cell adhesion);GO:0016020(membrane);GO:0016477(cell migration);GO:0022617(extracellular matrix disassembly);GO:0031012(extracellular matrix);GO:0031581(hemidesmosome assembly);GO:0034446(substrate adhesion-dependent cell spreading);GO:0062023(collagen-containing extracell…	04151(PI3K-Akt signaling pathway);04510(Focal adhesion);04512(ECM-receptor interaction);05020(Prion diseases);05145(Toxoplasmosis);05146(Amoebiasis);05165(Human papillomavirus infection);05200(Pathways in cancer);05222(Small cell lung cancer)	1	61,	0	-6.56	-5.67	1.86
chr1	153870352	153900208	29857	ENSMUSG00000026473	ENSMUST00000086199	protein_coding	5' UTR	0	Glul	glutamate-ammonia ligase (glutamine synthetase) [Source:MGI Symbol;Acc:MGI:95739]	GO:0000166(nucleotide binding);GO:0000287(magnesium ion binding);GO:0001525(angiogenesis);GO:0003824(catalytic activity);GO:0004356(glutamate-ammonia ligase activity);GO:0005515(protein binding);GO:0005524(ATP binding);GO:0005737(cytoplasm);GO:0005739(mitochondrion);GO:0005783(endoplasmic reticulum);GO:0005791(rough endoplasmic reticulum);GO:0005829(cytosol);GO:0005886(plasma membrane);GO:0006536…	00220(Arginine biosynthesis);00250(Alanine, aspartate and glutamate metabolism);00630(Glyoxylate and dicarboxylate metabolism);00910(Nitrogen metabolism);04217(Necroptosis);04724(Glutamatergic synapse);04727(GABAergic synapse)	2	24,216,	0,29640	-43.5	-42.3	2.55
chr1	154391360	154391571	212	ENSMUSG00000004110	ENSMUST00000226546	protein_coding	3' UTR	29795	Cacna1e	calcium channel, voltage-dependent, R type, alpha 1E subunit [Source:MGI Symbol;Acc:MGI:106217]	GO:0005216(ion channel activity);GO:0005244(voltage-gated ion channel activity);GO:0005245(voltage-gated calcium channel activity);GO:0005262(calcium channel activity);GO:0005509(calcium ion binding);GO:0005891(voltage-gated calcium channel complex);GO:0006811(ion transport);GO:0006816(calcium ion transport);GO:0016020(membrane);GO:0016021(integral component of membrane);GO:0022843(voltage-gated …	04010(MAPK signaling pathway);04020(Calcium signaling pathway);04930(Type II diabetes mellitus)	1	211,	0	-2.78	-1.98	1.98
chr1	154397689	154398860	1172	ENSMUSG00000004110	ENSMUST00000226546	protein_coding	3' UTR	23466	Cacna1e	calcium channel, voltage-dependent, R type, alpha 1E subunit [Source:MGI Symbol;Acc:MGI:106217]	GO:0005216(ion channel activity);GO:0005244(voltage-gated ion channel activity);GO:0005245(voltage-gated calcium channel activity);GO:0005262(calcium channel activity);GO:0005509(calcium ion binding);GO:0005891(voltage-gated calcium channel complex);GO:0006811(ion transport);GO:0006816(calcium ion transport);GO:0016020(membrane);GO:0016021(integral component of membrane);GO:0022843(voltage-gated …	04010(MAPK signaling pathway);04020(Calcium signaling pathway);04930(Type II diabetes mellitus)	1	1171,	0	-85.9	-84.6	18.5
chr1	155097551	155099636	2086	ENSMUSG00000056708	ENSMUST00000055322	protein_coding	3' UTR	0	Ier5	immediate early response 5 [Source:MGI Symbol;Acc:MGI:1337072]	GO:0000159(protein phosphatase type 2A complex);GO:0005634(nucleus);GO:0005654(nucleoplasm);GO:0005730(nucleolus);GO:0005737(cytoplasm);GO:0034605(cellular response to heat);GO:0042127(regulation of cell population proliferation);GO:0042802(identical protein binding);GO:0045944(positive regulation of transcription by RNA polymerase II);GO:1900036(positive regulation of cellular response to heat)	NA	1	2085,	0	-757	-Inf	31.9
chr1	155232728	155242226	9499	ENSMUSG00000033722	ENSMUST00000035914	protein_coding	5' UTR	0	BC034090	cDNA sequence BC034090 [Source:MGI Symbol;Acc:MGI:2672904]	GO:0005080(protein kinase C binding);GO:0005515(protein binding);GO:0005634(nucleus);GO:0005938(cell cortex);GO:0007098(centrosome cycle);GO:0007163(establishment or maintenance of cell polarity);GO:0016324(apical plasma membrane);GO:0017048(Rho GTPase binding);GO:0060341(regulation of cellular localization)	NA	4	12,32,171,802,	0,151,8007,8696	-50.8	-49.6	9.2
chr1	155417174	155417415	242	ENSMUSG00000026469	ENSMUST00000027741	protein_coding	5' UTR	0	Xpr1	xenotropic and polytropic retrovirus receptor 1 [Source:MGI Symbol;Acc:MGI:97932]	GO:0000822(inositol hexakisphosphate binding);GO:0001618(virus receptor activity);GO:0005737(cytoplasm);GO:0005794(Golgi apparatus);GO:0005886(plasma membrane);GO:0006817(phosphate ion transport);GO:0009615(response to virus);GO:0015114(phosphate ion transmembrane transporter activity);GO:0015562(efflux transmembrane transporter activity);GO:0016020(membrane);GO:0016021(integral component of memb…	NA	1	241,	0	-23.6	-22.5	14.2
chr1	155926532	155933412	6881	ENSMUSG00000033671	ENSMUST00000129865	protein_coding	Exon (ENSMUST00000138762/ENSMUSG00000033671, exon 10 of 38)	-38815	Cep350	centrosomal protein 350 [Source:MGI Symbol;Acc:MGI:1921331]	GO:0005515(protein binding);GO:0005634(nucleus);GO:0005737(cytoplasm);GO:0005813(centrosome);GO:0005814(centriole);GO:0005815(microtubule organizing center);GO:0005819(spindle);GO:0005856(cytoskeleton);GO:0008017(microtubule binding);GO:0034453(microtubule anchoring);GO:0042995(cell projection);GO:0071539(protein localization to centrosome);GO:1905515(non-motile cilium assembly)	NA	4	23,1061,122,624,	0,1580,4975,6256	-345	-Inf	9.96
chr1	155944128	155953699	9572	ENSMUSG00000033671	ENSMUST00000124495	protein_coding	Exon (ENSMUST00000138762/ENSMUSG00000033671, exon 6 of 38)	28762	Cep350	centrosomal protein 350 [Source:MGI Symbol;Acc:MGI:1921331]	GO:0005515(protein binding);GO:0005634(nucleus);GO:0005737(cytoplasm);GO:0005813(centrosome);GO:0005814(centriole);GO:0005815(microtubule organizing center);GO:0005819(spindle);GO:0005856(cytoskeleton);GO:0008017(microtubule binding);GO:0034453(microtubule anchoring);GO:0042995(cell projection);GO:0071539(protein localization to centrosome);GO:1905515(non-motile cilium assembly)	NA	2	84,546,	0,9025	-673	-Inf	13.4
chr1	156679758	156680058	301	ENSMUSG00000060519	ENSMUST00000079625	protein_coding	3' UTR	-5702	Tor3a	torsin family 3, member A [Source:MGI Symbol;Acc:MGI:1353652]	GO:0000166(nucleotide binding);GO:0005515(protein binding);GO:0005524(ATP binding);GO:0005635(nuclear envelope);GO:0005737(cytoplasm);GO:0005783(endoplasmic reticulum);GO:0005788(endoplasmic reticulum lumen);GO:0016887(ATPase activity)	NA	1	300,	0	-72	-70.7	4.43
chr1	156680895	156680956	62	ENSMUSG00000060519	ENSMUST00000079625	protein_coding	3' UTR	-6600	Tor3a	torsin family 3, member A [Source:MGI Symbol;Acc:MGI:1353652]	GO:0000166(nucleotide binding);GO:0005515(protein binding);GO:0005524(ATP binding);GO:0005635(nuclear envelope);GO:0005737(cytoplasm);GO:0005783(endoplasmic reticulum);GO:0005788(endoplasmic reticulum lumen);GO:0016887(ATPase activity)	NA	1	61,	0	-6.8	-5.9	2.04
chr1	156681105	156686108	5004	ENSMUSG00000060519	ENSMUST00000079625	protein_coding	3' UTR	-11752	Tor3a	torsin family 3, member A [Source:MGI Symbol;Acc:MGI:1353652]	GO:0000166(nucleotide binding);GO:0005515(protein binding);GO:0005524(ATP binding);GO:0005635(nuclear envelope);GO:0005737(cytoplasm);GO:0005783(endoplasmic reticulum);GO:0005788(endoplasmic reticulum lumen);GO:0016887(ATPase activity)	NA	2	537,152,	0,4851	-835	-Inf	7.04
chr1	157139981	157140252	272	ENSMUSG00000026592	ENSMUST00000121911	protein_coding	3' UTR	-31572	Tex35	testis expressed 35 [Source:MGI Symbol;Acc:MGI:1920685]	GO:0016020(membrane);GO:0016021(integral component of membrane)	NA	1	271,	0	-66.1	-64.9	4.62
chr1	157140491	157147758	7268	ENSMUSG00000026592	ENSMUST00000121911	protein_coding	3' UTR	-39078	Tex35	testis expressed 35 [Source:MGI Symbol;Acc:MGI:1920685]	GO:0016020(membrane);GO:0016021(integral component of membrane)	NA	3	384,88,129,	0,5698,7138	-57.5	-56.2	6.71
chr1	158936704	158936885	182	ENSMUSG00000073530	ENSMUST00000159861	protein_coding	Exon (ENSMUST00000159861/ENSMUSG00000073530, exon 2 of 22)	21663	Pappa2	pappalysin 2 [Source:MGI Symbol;Acc:MGI:3051647]	GO:0004222(metalloendopeptidase activity);GO:0005515(protein binding);GO:0005829(cytosol);GO:0006508(proteolysis);GO:0008237(metallopeptidase activity);GO:0008270(zinc ion binding);GO:0009651(response to salt stress);GO:0016324(apical plasma membrane);GO:0060349(bone morphogenesis)	NA	1	181,	0	-4.19	-3.34	4.28
chr1	160219832	160220073	242	ENSMUSG00000014226	ENSMUST00000014370	protein_coding	3' UTR	-7198	Cacybp	calcyclin binding protein [Source:MGI Symbol;Acc:MGI:1270839]	GO:0005515(protein binding);GO:0005634(nucleus);GO:0005641(nuclear envelope lumen);GO:0005654(nucleoplasm);GO:0005737(cytoplasm);GO:0005829(cytosol);GO:0007507(heart development);GO:0007568(aging);GO:0015631(tubulin binding);GO:0019005(SCF ubiquitin ligase complex);GO:0019904(protein domain specific binding);GO:0030877(beta-catenin destruction complex);GO:0031625(ubiquitin protein ligase binding)…	04310(Wnt signaling pathway)	1	241,	0	-67.6	-66.3	3.41
chr1	160256933	160257500	568	ENSMUSG00000026721	ENSMUST00000191909	protein_coding	3' UTR	-6057	Rabgap1l	RAB GTPase activating protein 1-like [Source:MGI Symbol;Acc:MGI:1352507]	GO:0005096(GTPase activator activity);GO:0005515(protein binding);GO:0005634(nucleus);GO:0005768(endosome);GO:0005769(early endosome);GO:0005794(Golgi apparatus);GO:0005929(cilium);GO:0006886(intracellular protein transport);GO:0006897(endocytosis);GO:0015031(protein transport);GO:0017137(Rab GTPase binding);GO:0032880(regulation of protein localization);GO:0035855(megakaryocyte development);GO:0…	NA	2	333,58,	0,509	-103	-102	7.36
chr1	160307221	160307911	691	ENSMUSG00000026721	ENSMUST00000193185	protein_coding	3' UTR	0	Rabgap1l	RAB GTPase activating protein 1-like [Source:MGI Symbol;Acc:MGI:1352507]	GO:0005096(GTPase activator activity);GO:0005515(protein binding);GO:0005634(nucleus);GO:0005768(endosome);GO:0005769(early endosome);GO:0005794(Golgi apparatus);GO:0005929(cilium);GO:0006886(intracellular protein transport);GO:0006897(endocytosis);GO:0015031(protein transport);GO:0017137(Rab GTPase binding);GO:0032880(regulation of protein localization);GO:0035855(megakaryocyte development);GO:0…	NA	1	690,	0	-76.7	-75.3	6.2
chr1	161019427	161020297	871	ENSMUSG00000043467	ENSMUST00000172044	protein_coding	3' UTR	14832	Zbtb37	zinc finger and BTB domain containing 37 [Source:MGI Symbol;Acc:MGI:2444467]	GO:0000978(RNA polymerase II cis-regulatory region sequence-specific DNA binding);GO:0003676(nucleic acid binding);GO:0005515(protein binding);GO:0005654(nucleoplasm);GO:0006357(regulation of transcription by RNA polymerase II);GO:1990837(sequence-specific double-stranded DNA binding)	NA	1	870,	0	-283	-281	27.2
chr1	161031834	161034819	2986	ENSMUSG00000043467	ENSMUST00000172044	protein_coding	5' UTR	0	Zbtb37	zinc finger and BTB domain containing 37 [Source:MGI Symbol;Acc:MGI:2444467]	GO:0000978(RNA polymerase II cis-regulatory region sequence-specific DNA binding);GO:0003676(nucleic acid binding);GO:0005515(protein binding);GO:0005654(nucleoplasm);GO:0006357(regulation of transcription by RNA polymerase II);GO:1990837(sequence-specific double-stranded DNA binding)	NA	3	930,197,42,	0,2253,2943	-137	-136	9.44
chr1	161780986	161781791	806	ENSMUSG00000000817	ENSMUST00000193648	protein_coding	3' UTR	7372	Fasl	Fas ligand (TNF superfamily, member 6) [Source:MGI Symbol;Acc:MGI:99255]	GO:0000122(negative regulation of transcription by RNA polymerase II);GO:0005123(death receptor binding);GO:0005125(cytokine activity);GO:0005164(tumor necrosis factor receptor binding);GO:0005515(protein binding);GO:0005576(extracellular region);GO:0005615(extracellular space);GO:0005634(nucleus);GO:0005764(lysosome);GO:0005886(plasma membrane);GO:0005901(caveola);GO:0006915(apoptotic process);G…	01524(Platinum drug resistance);04010(MAPK signaling pathway);04014(Ras signaling pathway);04060(Cytokine-cytokine receptor interaction);04068(FoxO signaling pathway);04151(PI3K-Akt signaling pathway);04210(Apoptosis);04217(Necroptosis);04650(Natural killer cell mediated cytotoxicity);04722(Neurotrophin signaling pathway);04932(Non-alcoholic fatty liver disease (NAFLD));04940(Type I diabetes mell…	1	805,	0	-24.6	-23.6	7.55
chr1	162534014	162534464	451	ENSMUSG00000026694	ENSMUST00000176220	protein_coding	3' UTR	10348	Eef1aknmt	EEF1A lysine and N-terminal methyltransferase [Source:MGI Symbol;Acc:MGI:1918699]	GO:0003674(molecular_function);GO:0003824(catalytic activity);GO:0005575(cellular_component);GO:0008152(metabolic process);GO:0008168(methyltransferase activity);GO:0016740(transferase activity);GO:0032259(methylation)	NA	1	450,	0	-38.7	-37.5	5.36
chr1	162697583	162698063	481	ENSMUSG00000040225	ENSMUST00000183223	protein_coding	Exon (ENSMUST00000182149/ENSMUSG00000040225, exon 19 of 35)	7183	Prrc2c	proline-rich coiled-coil 2C [Source:MGI Symbol;Acc:MGI:1913754]	GO:0002244(hematopoietic progenitor cell differentiation);GO:0005737(cytoplasm);GO:0005829(cytosol);GO:0008022(protein C-terminus binding);GO:0010494(cytoplasmic stress granule);GO:0030154(cell differentiation);GO:0034063(stress granule assembly)	NA	1	480,	0	-126	-125	2.16
chr1	162704573	162704843	271	ENSMUSG00000040225	ENSMUST00000183223	protein_coding	Exon (ENSMUST00000182149/ENSMUSG00000040225, exon 16 of 35)	0	Prrc2c	proline-rich coiled-coil 2C [Source:MGI Symbol;Acc:MGI:1913754]	GO:0002244(hematopoietic progenitor cell differentiation);GO:0005737(cytoplasm);GO:0005829(cytosol);GO:0008022(protein C-terminus binding);GO:0010494(cytoplasmic stress granule);GO:0030154(cell differentiation);GO:0034063(stress granule assembly)	NA	1	270,	0	-25.1	-24	1.71
chr1	162704962	162706581	1620	ENSMUSG00000040225	ENSMUST00000182393	protein_coding	Exon (ENSMUST00000182149/ENSMUSG00000040225, exon 16 of 35)	0	Prrc2c	proline-rich coiled-coil 2C [Source:MGI Symbol;Acc:MGI:1913754]	GO:0002244(hematopoietic progenitor cell differentiation);GO:0005737(cytoplasm);GO:0005829(cytosol);GO:0008022(protein C-terminus binding);GO:0010494(cytoplasmic stress granule);GO:0030154(cell differentiation);GO:0034063(stress granule assembly)	NA	1	1619,	0	-288	-287	5.75
chr1	163312719	163313680	962	ENSMUSG00000026586	ENSMUST00000075805	protein_coding	5' UTR	0	Prrx1	paired related homeobox 1 [Source:MGI Symbol;Acc:MGI:97712]	GO:0000122(negative regulation of transcription by RNA polymerase II);GO:0000978(RNA polymerase II cis-regulatory region sequence-specific DNA binding);GO:0000981(DNA-binding transcription factor activity, RNA polymerase II-specific);GO:0001102(RNA polymerase II activating transcription factor binding);GO:0001227(DNA-binding transcription repressor activity, RNA polymerase II-specific);GO:0001228…	NA	1	961,	0	-17.5	-16.5	4.45
chr1	164458264	164458355	92	ENSMUSG00000026576	ENSMUST00000027863	protein_coding	5' UTR	0	Atp1b1	ATPase, Na+/K+ transporting, beta 1 polypeptide [Source:MGI Symbol;Acc:MGI:88108]	GO:0001666(response to hypoxia);GO:0001671(ATPase activator activity);GO:0005391(sodium:potassium-exchanging ATPase activity);GO:0005515(protein binding);GO:0005524(ATP binding);GO:0005886(plasma membrane);GO:0005890(sodium:potassium-exchanging ATPase complex);GO:0005901(caveola);GO:0006811(ion transport);GO:0006813(potassium ion transport);GO:0006814(sodium ion transport);GO:0006874(cellular cal…	04022(cGMP-PKG signaling pathway);04024(cAMP signaling pathway);04260(Cardiac muscle contraction);04261(Adrenergic signaling in cardiomyocytes);04911(Insulin secretion);04918(Thyroid hormone synthesis);04919(Thyroid hormone signaling pathway);04925(Aldosterone synthesis and secretion);04960(Aldosterone-regulated sodium reabsorption);04961(Endocrine and other factor-regulated calcium reabsorption)…	1	91,	0	-40.2	-39	2.39
chr1	165704871	165704992	122	ENSMUSG00000040723	ENSMUST00000040357	protein_coding	Exon (ENSMUST00000192566/ENSMUSG00000040723, exon 1 of 1)	3177	Rcsd1	RCSD domain containing 1 [Source:MGI Symbol;Acc:MGI:2676394]	GO:0003009(skeletal muscle contraction);GO:0005575(cellular_component);GO:0051015(actin filament binding);GO:0071474(cellular hyperosmotic response)	NA	1	121,	0	-17.6	-16.6	5.56
chr1	165709306	165709697	392	ENSMUSG00000040723	ENSMUST00000193714	protein_coding	5' UTR	0	Rcsd1	RCSD domain containing 1 [Source:MGI Symbol;Acc:MGI:2676394]	GO:0003009(skeletal muscle contraction);GO:0005575(cellular_component);GO:0051015(actin filament binding);GO:0071474(cellular hyperosmotic response)	NA	1	391,	0	-14.6	-13.6	5.76
chr1	165875308	165875849	542	ENSMUSG00000026565	ENSMUST00000194366	protein_coding	3' UTR	4852	Pou2f1	POU domain, class 2, transcription factor 1 [Source:MGI Symbol;Acc:MGI:101898]	GO:0000976(transcription regulatory region sequence-specific DNA binding);GO:0000978(RNA polymerase II cis-regulatory region sequence-specific DNA binding);GO:0000979(RNA polymerase II core promoter sequence-specific DNA binding);GO:0000981(DNA-binding transcription factor activity, RNA polymerase II-specific);GO:0001228(DNA-binding transcription activator activity, RNA polymerase II-specific);GO…	05168(Herpes simplex virus 1 infection)	1	541,	0	-127	-125	27.8
chr1	166398386	166401914	3529	ENSMUSG00000040596	ENSMUST00000127596	protein_coding	3' UTR	10903	Pogk	pogo transposable element with KRAB domain [Source:MGI Symbol;Acc:MGI:1918842]	GO:0003676(nucleic acid binding);GO:0003677(DNA binding);GO:0006355(regulation of transcription, DNA-templated)	NA	2	1779,49,	0,3479	-292	-290	26.9
chr1	167225987	167226435	449	ENSMUSG00000026558	ENSMUST00000195443	protein_coding	3' UTR	10848	Uck2	uridine-cytidine kinase 2 [Source:MGI Symbol;Acc:MGI:1931744]	GO:0000166(nucleotide binding);GO:0004849(uridine kinase activity);GO:0005515(protein binding);GO:0005524(ATP binding);GO:0005829(cytosol);GO:0016301(kinase activity);GO:0016310(phosphorylation);GO:0016740(transferase activity);GO:0019206(nucleoside kinase activity);GO:0042802(identical protein binding);GO:0043231(intracellular membrane-bounded organelle);GO:0044206(UMP salvage);GO:0044211(CTP sa…	00240(Pyrimidine metabolism);00983(Drug metabolism - other enzymes)	1	448,	0	-199	-197	9.49
chr1	168427909	168431641	3733	ENSMUSG00000052534	ENSMUST00000064438	protein_coding	5' UTR	0	Pbx1	pre B cell leukemia homeobox 1 [Source:MGI Symbol;Acc:MGI:97495]	GO:0000977(RNA polymerase II regulatory region sequence-specific DNA binding);GO:0000978(RNA polymerase II cis-regulatory region sequence-specific DNA binding);GO:0000981(DNA-binding transcription factor activity, RNA polymerase II-specific);GO:0001228(DNA-binding transcription activator activity, RNA polymerase II-specific);GO:0001654(eye development);GO:0001655(urogenital system development);GO…	04927(Cortisol synthesis and secretion);04934(Cushing syndrome);05202(Transcriptional misregulation in cancer)	2	33,328,	0,3404	-207	-206	9.34
chr1	169498292	169498622	331	ENSMUSG00000026683	ENSMUST00000195342	protein_coding	3' UTR	24090	Nuf2	NUF2, NDC80 kinetochore complex component [Source:MGI Symbol;Acc:MGI:1914227]	GO:0000775(chromosome, centromeric region);GO:0000776(kinetochore);GO:0000777(condensed chromosome kinetochore);GO:0000778(condensed nuclear chromosome kinetochore);GO:0005634(nucleus);GO:0005654(nucleoplasm);GO:0005694(chromosome);GO:0007049(cell cycle);GO:0007052(mitotic spindle organization);GO:0008608(attachment of spindle microtubules to kinetochore);GO:0031262(Ndc80 complex);GO:0044877(prot…	NA	1	330,	0	-41.7	-40.5	6.81
chr1	169972336	169972847	512	ENSMUSG00000026675	ENSMUST00000027989	protein_coding	3' UTR	-3606	Hsd17b7	hydroxysteroid (17-beta) dehydrogenase 7 [Source:MGI Symbol;Acc:MGI:1330808]	GO:0000253(3-keto sterol reductase activity);GO:0004303(estradiol 17-beta-dehydrogenase activity);GO:0005148(prolactin receptor binding);GO:0005783(endoplasmic reticulum);GO:0005789(endoplasmic reticulum membrane);GO:0006629(lipid metabolic process);GO:0006694(steroid biosynthetic process);GO:0006695(cholesterol biosynthetic process);GO:0006703(estrogen biosynthetic process);GO:0007420(brain deve…	00100(Steroid biosynthesis);00140(Steroid hormone biosynthesis);04913(Ovarian steroidogenesis)	1	511,	0	-137	-136	5.34
chr1	169973115	169973446	332	ENSMUSG00000026675	ENSMUST00000027989	protein_coding	3' UTR	-4205	Hsd17b7	hydroxysteroid (17-beta) dehydrogenase 7 [Source:MGI Symbol;Acc:MGI:1330808]	GO:0000253(3-keto sterol reductase activity);GO:0004303(estradiol 17-beta-dehydrogenase activity);GO:0005148(prolactin receptor binding);GO:0005783(endoplasmic reticulum);GO:0005789(endoplasmic reticulum membrane);GO:0006629(lipid metabolic process);GO:0006694(steroid biosynthetic process);GO:0006695(cholesterol biosynthetic process);GO:0006703(estrogen biosynthetic process);GO:0007420(brain deve…	00100(Steroid biosynthesis);00140(Steroid hormone biosynthesis);04913(Ovarian steroidogenesis)	1	331,	0	-37	-35.9	2.59
chr1	169974764	169975005	242	ENSMUSG00000026675	ENSMUST00000027989	protein_coding	3' UTR	-5764	Hsd17b7	hydroxysteroid (17-beta) dehydrogenase 7 [Source:MGI Symbol;Acc:MGI:1330808]	GO:0000253(3-keto sterol reductase activity);GO:0004303(estradiol 17-beta-dehydrogenase activity);GO:0005148(prolactin receptor binding);GO:0005783(endoplasmic reticulum);GO:0005789(endoplasmic reticulum membrane);GO:0006629(lipid metabolic process);GO:0006694(steroid biosynthetic process);GO:0006695(cholesterol biosynthetic process);GO:0006703(estrogen biosynthetic process);GO:0007420(brain deve…	00100(Steroid biosynthesis);00140(Steroid hormone biosynthesis);04913(Ovarian steroidogenesis)	1	241,	0	-17.8	-16.8	2.68
chr1	169977282	169977943	662	ENSMUSG00000026675	ENSMUST00000027989	protein_coding	3' UTR	-8702	Hsd17b7	hydroxysteroid (17-beta) dehydrogenase 7 [Source:MGI Symbol;Acc:MGI:1330808]	GO:0000253(3-keto sterol reductase activity);GO:0004303(estradiol 17-beta-dehydrogenase activity);GO:0005148(prolactin receptor binding);GO:0005783(endoplasmic reticulum);GO:0005789(endoplasmic reticulum membrane);GO:0006629(lipid metabolic process);GO:0006694(steroid biosynthetic process);GO:0006695(cholesterol biosynthetic process);GO:0006703(estrogen biosynthetic process);GO:0007420(brain deve…	00100(Steroid biosynthesis);00140(Steroid hormone biosynthesis);04913(Ovarian steroidogenesis)	1	661,	0	-282	-281	15
chr1	170298587	170298976	390	ENSMUSG00000102752	ENSMUST00000179801	protein_coding	3' UTR	7745	Gm7694	predicted gene 7694 [Source:MGI Symbol;Acc:MGI:3649135]	GO:0003674(molecular_function);GO:0005575(cellular_component);GO:0008150(biological_process)	NA	1	389,	0	-13.7	-12.7	4.15
chr1	170299214	170299484	271	ENSMUSG00000102752	ENSMUST00000179801	protein_coding	3' UTR	7118	Gm7694	predicted gene 7694 [Source:MGI Symbol;Acc:MGI:3649135]	GO:0003674(molecular_function);GO:0005575(cellular_component);GO:0008150(biological_process)	NA	1	270,	0	-45.8	-44.6	5.89
chr1	170300141	170300351	211	ENSMUSG00000102752	ENSMUST00000179801	protein_coding	3' UTR	6191	Gm7694	predicted gene 7694 [Source:MGI Symbol;Acc:MGI:3649135]	GO:0003674(molecular_function);GO:0005575(cellular_component);GO:0008150(biological_process)	NA	1	210,	0	-4.28	-3.43	1.78
chr1	170301038	170302535	1498	ENSMUSG00000102752	ENSMUST00000179801	protein_coding	3' UTR	5294	Gm7694	predicted gene 7694 [Source:MGI Symbol;Acc:MGI:3649135]	GO:0003674(molecular_function);GO:0005575(cellular_component);GO:0008150(biological_process)	NA	2	603,25,	0,1472	-48.6	-47.4	8.6
chr1	170907302	170907631	330	ENSMUSG00000070524	ENSMUST00000094337	protein_coding	Exon (ENSMUST00000094337/ENSMUSG00000070524, exon 6 of 6)	5639	Fcrlb	Fc receptor-like B [Source:MGI Symbol;Acc:MGI:3576487]	GO:0004888(transmembrane signaling receptor activity);GO:0005737(cytoplasm);GO:0005783(endoplasmic reticulum);GO:0005887(integral component of plasma membrane);GO:0007166(cell surface receptor signaling pathway);GO:0050777(negative regulation of immune response)	NA	1	329,	0	-23	-21.9	3.24
chr1	171143630	171150543	6914	ENSMUSG00000058076	ENSMUST00000155798	protein_coding	5' UTR	6958	Sdhc	succinate dehydrogenase complex, subunit C, integral membrane protein [Source:MGI Symbol;Acc:MGI:1913302]	GO:0000104(succinate dehydrogenase activity);GO:0005739(mitochondrion);GO:0005743(mitochondrial inner membrane);GO:0005749(mitochondrial respiratory chain complex II, succinate dehydrogenase complex (ubiquinone));GO:0006099(tricarboxylic acid cycle);GO:0006121(mitochondrial electron transport, succinate to ubiquinone);GO:0009055(electron transfer activity);GO:0016020(membrane);GO:0016021(integral…	00020(Citrate cycle (TCA cycle));00190(Oxidative phosphorylation);04714(Thermogenesis);04932(Non-alcoholic fatty liver disease (NAFLD));05010(Alzheimer disease);05012(Parkinson disease);05016(Huntington disease)	3	29,57,64,	0,2125,6849	-27.1	-26	4.64
chr1	171217473	171217593	121	ENSMUSG00000005674	ENSMUST00000111327	protein_coding	3' UTR	4711	Tomm40l	translocase of outer mitochondrial membrane 40-like [Source:MGI Symbol;Acc:MGI:3589112]	GO:0005739(mitochondrion);GO:0005741(mitochondrial outer membrane);GO:0005742(mitochondrial outer membrane translocase complex);GO:0006811(ion transport);GO:0008320(protein transmembrane transporter activity);GO:0015031(protein transport);GO:0015288(porin activity);GO:0016020(membrane);GO:0016021(integral component of membrane);GO:0030150(protein import into mitochondrial matrix);GO:0030943(mitoc…	05014(Amyotrophic lateral sclerosis (ALS))	1	120,	0	-3.68	-2.85	13.3
chr1	171217890	171218220	331	ENSMUSG00000005674	ENSMUST00000111327	protein_coding	3' UTR	4294	Tomm40l	translocase of outer mitochondrial membrane 40-like [Source:MGI Symbol;Acc:MGI:3589112]	GO:0005739(mitochondrion);GO:0005741(mitochondrial outer membrane);GO:0005742(mitochondrial outer membrane translocase complex);GO:0006811(ion transport);GO:0008320(protein transmembrane transporter activity);GO:0015031(protein transport);GO:0015288(porin activity);GO:0016020(membrane);GO:0016021(integral component of membrane);GO:0030150(protein import into mitochondrial matrix);GO:0030943(mitoc…	05014(Amyotrophic lateral sclerosis (ALS))	1	330,	0	-7.3	-6.39	4.29
chr1	171218637	171219056	420	ENSMUSG00000005674	ENSMUST00000111327	protein_coding	3' UTR	3547	Tomm40l	translocase of outer mitochondrial membrane 40-like [Source:MGI Symbol;Acc:MGI:3589112]	GO:0005739(mitochondrion);GO:0005741(mitochondrial outer membrane);GO:0005742(mitochondrial outer membrane translocase complex);GO:0006811(ion transport);GO:0008320(protein transmembrane transporter activity);GO:0015031(protein transport);GO:0015288(porin activity);GO:0016020(membrane);GO:0016021(integral component of membrane);GO:0030150(protein import into mitochondrial matrix);GO:0030943(mitoc…	05014(Amyotrophic lateral sclerosis (ALS))	1	419,	0	-108	-106	8.59
chr1	171219204	171219533	330	ENSMUSG00000005674	ENSMUST00000111327	protein_coding	3' UTR	2980	Tomm40l	translocase of outer mitochondrial membrane 40-like [Source:MGI Symbol;Acc:MGI:3589112]	GO:0005739(mitochondrion);GO:0005741(mitochondrial outer membrane);GO:0005742(mitochondrial outer membrane translocase complex);GO:0006811(ion transport);GO:0008320(protein transmembrane transporter activity);GO:0015031(protein transport);GO:0015288(porin activity);GO:0016020(membrane);GO:0016021(integral component of membrane);GO:0030150(protein import into mitochondrial matrix);GO:0030943(mitoc…	05014(Amyotrophic lateral sclerosis (ALS))	1	329,	0	-24.8	-23.7	2.85
chr1	171222144	171222424	281	ENSMUSG00000005674	ENSMUST00000111327	protein_coding	5' UTR	0	Tomm40l	translocase of outer mitochondrial membrane 40-like [Source:MGI Symbol;Acc:MGI:3589112]	GO:0005739(mitochondrion);GO:0005741(mitochondrial outer membrane);GO:0005742(mitochondrial outer membrane translocase complex);GO:0006811(ion transport);GO:0008320(protein transmembrane transporter activity);GO:0015031(protein transport);GO:0015288(porin activity);GO:0016020(membrane);GO:0016021(integral component of membrane);GO:0030150(protein import into mitochondrial matrix);GO:0030943(mitoc…	05014(Amyotrophic lateral sclerosis (ALS))	2	40,50,	0,230	-2.96	-2.16	2.34
chr1	171286641	171286822	182	ENSMUSG00000053483	ENSMUST00000174720	protein_coding	Exon (ENSMUST00000065941/ENSMUSG00000053483, exon 2 of 13)	0	Usp21	ubiquitin specific peptidase 21 [Source:MGI Symbol;Acc:MGI:1353665]	GO:0004843(thiol-dependent ubiquitin-specific protease activity);GO:0005654(nucleoplasm);GO:0005829(cytosol);GO:0005886(plasma membrane);GO:0006508(proteolysis);GO:0006511(ubiquitin-dependent protein catabolic process);GO:0008233(peptidase activity);GO:0008234(cysteine-type peptidase activity);GO:0016579(protein deubiquitination);GO:0016787(hydrolase activity);GO:0019784(NEDD8-specific protease a…	04217(Necroptosis)	1	181,	0	-6.22	-5.33	1.56
chr1	171288562	171288923	362	ENSMUSG00000053483	ENSMUST00000065941	protein_coding	3' UTR	-932	Usp21	ubiquitin specific peptidase 21 [Source:MGI Symbol;Acc:MGI:1353665]	GO:0004843(thiol-dependent ubiquitin-specific protease activity);GO:0005654(nucleoplasm);GO:0005829(cytosol);GO:0005886(plasma membrane);GO:0006508(proteolysis);GO:0006511(ubiquitin-dependent protein catabolic process);GO:0008233(peptidase activity);GO:0008234(cysteine-type peptidase activity);GO:0016579(protein deubiquitination);GO:0016787(hydrolase activity);GO:0019784(NEDD8-specific protease a…	04217(Necroptosis)	1	361,	0	-29.1	-28	2.6
chr1	171588623	171589071	449	ENSMUSG00000004707	ENSMUST00000111277	protein_coding	3' UTR	18706	Ly9	lymphocyte antigen 9 [Source:MGI Symbol;Acc:MGI:96885]	GO:0002250(adaptive immune response);GO:0002376(immune system process);GO:0005886(plasma membrane);GO:0007155(cell adhesion);GO:0009986(cell surface);GO:0016020(membrane);GO:0016021(integral component of membrane);GO:0032740(positive regulation of interleukin-17 production);GO:0045087(innate immune response);GO:0072540(T-helper 17 cell lineage commitment)	NA	1	448,	0	-173	-172	18.4
chr1	171605085	171607112	2028	ENSMUSG00000004707	ENSMUST00000111277	protein_coding	3' UTR	2244	Ly9	lymphocyte antigen 9 [Source:MGI Symbol;Acc:MGI:96885]	GO:0002250(adaptive immune response);GO:0002376(immune system process);GO:0005886(plasma membrane);GO:0007155(cell adhesion);GO:0009986(cell surface);GO:0016020(membrane);GO:0016021(integral component of membrane);GO:0032740(positive regulation of interleukin-17 production);GO:0045087(innate immune response);GO:0072540(T-helper 17 cell lineage commitment)	NA	2	234,5,	0,2022	-13.6	-12.7	2.19
chr1	171640972	171648997	8026	ENSMUSG00000038179	ENSMUST00000192024	protein_coding	5' UTR	0	Slamf7	SLAM family member 7 [Source:MGI Symbol;Acc:MGI:1922595]	GO:0016020(membrane);GO:0016021(integral component of membrane)	NA	2	295,125,	0,7900	-95.4	-94	6.2
chr1	172631363	172631753	391	ENSMUSG00000026544	ENSMUST00000027826	protein_coding	3' UTR	1599	Dusp23	dual specificity phosphatase 23 [Source:MGI Symbol;Acc:MGI:1915690]	GO:0004721(phosphoprotein phosphatase activity);GO:0004725(protein tyrosine phosphatase activity);GO:0005634(nucleus);GO:0005654(nucleoplasm);GO:0005737(cytoplasm);GO:0005829(cytosol);GO:0006470(protein dephosphorylation);GO:0008138(protein tyrosine/serine/threonine phosphatase activity);GO:0016311(dephosphorylation);GO:0016787(hydrolase activity);GO:0016791(phosphatase activity);GO:0035335(pepti…	NA	1	390,	0	-64.8	-63.6	14.1
chr1	173332214	173332483	270	ENSMUSG00000037872	ENSMUST00000038227	protein_coding	3' UTR	1288	Ackr1	atypical chemokine receptor 1 (Duffy blood group) [Source:MGI Symbol;Acc:MGI:1097689]	GO:0005768(endosome);GO:0006954(inflammatory response);GO:0016020(membrane);GO:0016021(integral component of membrane);GO:0019956(chemokine binding);GO:0019957(C-C chemokine binding);GO:0055037(recycling endosome);GO:0070098(chemokine-mediated signaling pathway)	05144(Malaria)	1	269,	0	-15.8	-14.8	5.24
chr1	173480556	173480647	92	ENSMUSG00000037849	ENSMUST00000169797	protein_coding	Exon (ENSMUST00000160565/ENSMUSG00000037849, exon 4 of 7)	-6721	Ifi206	interferon activated gene 206 [Source:MGI Symbol;Acc:MGI:3646410]	GO:0000122(negative regulation of transcription by RNA polymerase II);GO:0000978(RNA polymerase II cis-regulatory region sequence-specific DNA binding);GO:0001227(DNA-binding transcription repressor activity, RNA polymerase II-specific);GO:0002218(activation of innate immune response);GO:0003690(double-stranded DNA binding);GO:0005634(nucleus);GO:0005654(nucleoplasm);GO:0005730(nucleolus);GO:0005…	NA	1	91,	0	-3.03	-2.22	3.51
chr1	173481095	173481455	361	ENSMUSG00000037849	ENSMUST00000169797	protein_coding	Exon (ENSMUST00000160565/ENSMUSG00000037849, exon 4 of 7)	-7529	Ifi206	interferon activated gene 206 [Source:MGI Symbol;Acc:MGI:3646410]	GO:0000122(negative regulation of transcription by RNA polymerase II);GO:0000978(RNA polymerase II cis-regulatory region sequence-specific DNA binding);GO:0001227(DNA-binding transcription repressor activity, RNA polymerase II-specific);GO:0002218(activation of innate immune response);GO:0003690(double-stranded DNA binding);GO:0005634(nucleus);GO:0005654(nucleoplasm);GO:0005730(nucleolus);GO:0005…	NA	1	360,	0	-4.76	-3.9	4.25
chr1	173535627	173535957	331	ENSMUSG00000070501	ENSMUST00000139092	protein_coding	5' UTR	0	Ifi214	interferon activated gene 214 [Source:MGI Symbol;Acc:MGI:3584522]	GO:0002218(activation of innate immune response);GO:0005634(nucleus);GO:0035458(cellular response to interferon-beta)	NA	1	330,	0	-9.51	-8.57	10.8
chr1	173728960	173729348	389	ENSMUSG00000073490	ENSMUST00000127730	protein_coding	Exon (ENSMUST00000042610/ENSMUSG00000073490, exon 5 of 8)	12787	Ifi207	interferon activated gene 207 [Source:MGI Symbol;Acc:MGI:2138302]	GO:0000122(negative regulation of transcription by RNA polymerase II);GO:0000978(RNA polymerase II cis-regulatory region sequence-specific DNA binding);GO:0001227(DNA-binding transcription repressor activity, RNA polymerase II-specific);GO:0002218(activation of innate immune response);GO:0003690(double-stranded DNA binding);GO:0005634(nucleus);GO:0005654(nucleoplasm);GO:0005730(nucleolus);GO:0005…	04621(NOD-like receptor signaling pathway)	1	388,	0	-17.7	-16.7	2.03
chr1	173729853	173732302	2450	ENSMUSG00000073490	ENSMUST00000127730	protein_coding	Exon (ENSMUST00000042610/ENSMUSG00000073490, exon 4 of 8)	11894	Ifi207	interferon activated gene 207 [Source:MGI Symbol;Acc:MGI:2138302]	GO:0000122(negative regulation of transcription by RNA polymerase II);GO:0000978(RNA polymerase II cis-regulatory region sequence-specific DNA binding);GO:0001227(DNA-binding transcription repressor activity, RNA polymerase II-specific);GO:0002218(activation of innate immune response);GO:0003690(double-stranded DNA binding);GO:0005634(nucleus);GO:0005654(nucleoplasm);GO:0005730(nucleolus);GO:0005…	04621(NOD-like receptor signaling pathway)	2	687,28,	0,2421	-32.1	-31	3.61
chr1	173735222	173741628	6407	ENSMUSG00000073490	ENSMUST00000127730	protein_coding	5' UTR	6525	Ifi207	interferon activated gene 207 [Source:MGI Symbol;Acc:MGI:2138302]	GO:0000122(negative regulation of transcription by RNA polymerase II);GO:0000978(RNA polymerase II cis-regulatory region sequence-specific DNA binding);GO:0001227(DNA-binding transcription repressor activity, RNA polymerase II-specific);GO:0002218(activation of innate immune response);GO:0003690(double-stranded DNA binding);GO:0005634(nucleus);GO:0005654(nucleoplasm);GO:0005730(nucleolus);GO:0005…	04621(NOD-like receptor signaling pathway)	3	91,285,41,	0,964,6365	-21.6	-20.5	6.53
chr1	173749315	173751949	2635	ENSMUSG00000073490	ENSMUST00000042610	protein_coding	Exon (ENSMUST00000111214/ENSMUSG00000073489, exon 7 of 9)	-10202	Ifi207	interferon activated gene 207 [Source:MGI Symbol;Acc:MGI:2138302]	GO:0000122(negative regulation of transcription by RNA polymerase II);GO:0000978(RNA polymerase II cis-regulatory region sequence-specific DNA binding);GO:0001227(DNA-binding transcription repressor activity, RNA polymerase II-specific);GO:0002218(activation of innate immune response);GO:0003690(double-stranded DNA binding);GO:0005634(nucleus);GO:0005654(nucleoplasm);GO:0005730(nucleolus);GO:0005…	04621(NOD-like receptor signaling pathway)	2	68,322,	0,2312	-27.1	-26	2.52
chr1	173755680	173759509	3830	ENSMUSG00000073489	ENSMUST00000111214	protein_coding	Exon (ENSMUST00000111214/ENSMUSG00000073489, exon 4 of 9)	11239	Ifi204	interferon activated gene 204 [Source:MGI Symbol;Acc:MGI:96429]	GO:0000122(negative regulation of transcription by RNA polymerase II);GO:0000978(RNA polymerase II cis-regulatory region sequence-specific DNA binding);GO:0001227(DNA-binding transcription repressor activity, RNA polymerase II-specific);GO:0002218(activation of innate immune response);GO:0003690(double-stranded DNA binding);GO:0003712(transcription coregulator activity);GO:0005515(protein binding…	04621(NOD-like receptor signaling pathway)	2	349,41,	0,3788	-35.9	-34.8	2.75
chr1	173906310	173907787	1478	ENSMUSG00000026536	ENSMUST00000009340	protein_coding	Exon (ENSMUST00000009340/ENSMUSG00000026536, exon 2 of 7)	6736	Ifi211	interferon activated gene 211 [Source:MGI Symbol;Acc:MGI:3041120]	GO:0000122(negative regulation of transcription by RNA polymerase II);GO:0000978(RNA polymerase II cis-regulatory region sequence-specific DNA binding);GO:0001227(DNA-binding transcription repressor activity, RNA polymerase II-specific);GO:0002218(activation of innate immune response);GO:0003690(double-stranded DNA binding);GO:0005634(nucleus);GO:0005654(nucleoplasm);GO:0005730(nucleolus);GO:0005…	NA	2	18,191,	0,1286	-6.34	-5.45	2.13
chr1	173920406	173920886	481	ENSMUSG00000026536	ENSMUST00000009340	protein_coding	3' UTR	-7840	Ifi211	interferon activated gene 211 [Source:MGI Symbol;Acc:MGI:3041120]	GO:0000122(negative regulation of transcription by RNA polymerase II);GO:0000978(RNA polymerase II cis-regulatory region sequence-specific DNA binding);GO:0001227(DNA-binding transcription repressor activity, RNA polymerase II-specific);GO:0002218(activation of innate immune response);GO:0003690(double-stranded DNA binding);GO:0005634(nucleus);GO:0005654(nucleoplasm);GO:0005730(nucleolus);GO:0005…	NA	1	480,	0	-246	-244	6.98
chr1	173923995	173928345	4351	ENSMUSG00000026536	ENSMUST00000009340	protein_coding	Exon (ENSMUST00000042228/ENSMUSG00000039997, exon 6 of 8)	-15299	Ifi211	interferon activated gene 211 [Source:MGI Symbol;Acc:MGI:3041120]	GO:0000122(negative regulation of transcription by RNA polymerase II);GO:0000978(RNA polymerase II cis-regulatory region sequence-specific DNA binding);GO:0001227(DNA-binding transcription repressor activity, RNA polymerase II-specific);GO:0002218(activation of innate immune response);GO:0003690(double-stranded DNA binding);GO:0005634(nucleus);GO:0005654(nucleoplasm);GO:0005730(nucleolus);GO:0005…	NA	3	142,417,71,	0,2810,4279	-160	-158	3.94
chr1	173971562	173971682	121	ENSMUSG00000026535	ENSMUST00000000266	protein_coding	Exon (ENSMUST00000000266/ENSMUSG00000026535, exon 5 of 7)	11182	Ifi202b	interferon activated gene 202B [Source:MGI Symbol;Acc:MGI:1347083]	GO:0002218(activation of innate immune response);GO:0002376(immune system process);GO:0003677(DNA binding);GO:0003690(double-stranded DNA binding);GO:0005515(protein binding);GO:0005634(nucleus);GO:0005730(nucleolus);GO:0005737(cytoplasm);GO:0006954(inflammatory response);GO:0009617(response to bacterium);GO:0032731(positive regulation of interleukin-1 beta production);GO:0035458(cellular respons…	04623(Cytosolic DNA-sensing pathway)	1	120,	0	-7.01	-6.11	2.05
chr1	173974794	173975063	270	ENSMUSG00000026535	ENSMUST00000000266	protein_coding	Exon (ENSMUST00000000266/ENSMUSG00000026535, exon 3 of 7)	7950	Ifi202b	interferon activated gene 202B [Source:MGI Symbol;Acc:MGI:1347083]	GO:0002218(activation of innate immune response);GO:0002376(immune system process);GO:0003677(DNA binding);GO:0003690(double-stranded DNA binding);GO:0005515(protein binding);GO:0005634(nucleus);GO:0005730(nucleolus);GO:0005737(cytoplasm);GO:0006954(inflammatory response);GO:0009617(response to bacterium);GO:0032731(positive regulation of interleukin-1 beta production);GO:0035458(cellular respons…	04623(Cytosolic DNA-sensing pathway)	1	269,	0	-17.6	-16.6	3.48
chr1	174028191	174028371	181	ENSMUSG00000054203	ENSMUST00000059226	protein_coding	Exon (ENSMUST00000059226/ENSMUSG00000054203, exon 2 of 7)	3564	Ifi205	interferon activated gene 205 [Source:MGI Symbol;Acc:MGI:101847]	GO:0000122(negative regulation of transcription by RNA polymerase II);GO:0000978(RNA polymerase II cis-regulatory region sequence-specific DNA binding);GO:0001227(DNA-binding transcription repressor activity, RNA polymerase II-specific);GO:0002218(activation of innate immune response);GO:0003690(double-stranded DNA binding);GO:0005634(nucleus);GO:0005654(nucleoplasm);GO:0005730(nucleolus);GO:0005…	NA	1	180,	0	-2.56	-1.77	4.62
chr1	174028459	174031750	3292	ENSMUSG00000054203	ENSMUST00000059226	protein_coding	5' UTR	3296	Ifi205	interferon activated gene 205 [Source:MGI Symbol;Acc:MGI:101847]	GO:0000122(negative regulation of transcription by RNA polymerase II);GO:0000978(RNA polymerase II cis-regulatory region sequence-specific DNA binding);GO:0001227(DNA-binding transcription repressor activity, RNA polymerase II-specific);GO:0002218(activation of innate immune response);GO:0003690(double-stranded DNA binding);GO:0005634(nucleus);GO:0005654(nucleoplasm);GO:0005730(nucleolus);GO:0005…	NA	2	23,127,	0,3164	-2.07	-1.31	2.82
chr1	174834802	174835163	362	ENSMUSG00000050069	ENSMUST00000055294	protein_coding	3' UTR	87017	Grem2	gremlin 2, DAN family BMP antagonist [Source:MGI Symbol;Acc:MGI:1344367]	GO:0005125(cytokine activity);GO:0005576(extracellular region);GO:0005615(extracellular space);GO:0007165(signal transduction);GO:0007275(multicellular organism development);GO:0008201(heparin binding);GO:0009887(animal organ morphogenesis);GO:0010172(embryonic body morphogenesis);GO:0019221(cytokine-mediated signaling pathway);GO:0030514(negative regulation of BMP signaling pathway);GO:0036122(B…	04350(TGF-beta signaling pathway)	1	361,	0	-46.7	-45.5	4.76
chr1	174835551	174837080	1530	ENSMUSG00000050069	ENSMUST00000055294	protein_coding	3' UTR	86268	Grem2	gremlin 2, DAN family BMP antagonist [Source:MGI Symbol;Acc:MGI:1344367]	GO:0005125(cytokine activity);GO:0005576(extracellular region);GO:0005615(extracellular space);GO:0007165(signal transduction);GO:0007275(multicellular organism development);GO:0008201(heparin binding);GO:0009887(animal organ morphogenesis);GO:0010172(embryonic body morphogenesis);GO:0019221(cytokine-mediated signaling pathway);GO:0030514(negative regulation of BMP signaling pathway);GO:0036122(B…	04350(TGF-beta signaling pathway)	1	1529,	0	-606	-Inf	20.8
chr1	175662599	175662839	241	ENSMUSG00000078185	ENSMUST00000211207	protein_coding	3' UTR	25754	Chml	choroideremia-like [Source:MGI Symbol;Acc:MGI:101913]	GO:0004930(G protein-coupled receptor activity);GO:0005092(GDP-dissociation inhibitor activity);GO:0005096(GTPase activator activity);GO:0005654(nucleoplasm);GO:0005737(cytoplasm);GO:0005829(cytosol);GO:0005968(Rab-protein geranylgeranyltransferase complex);GO:0006886(intracellular protein transport);GO:0007186(G protein-coupled receptor signaling pathway);GO:0007264(small GTPase mediated signal …	NA	1	240,	0	-10.3	-9.35	5.32
chr1	175685977	175692191	6215	ENSMUSG00000078185	ENSMUST00000211207	protein_coding	3' UTR	0	Chml	choroideremia-like [Source:MGI Symbol;Acc:MGI:101913]	GO:0004930(G protein-coupled receptor activity);GO:0005092(GDP-dissociation inhibitor activity);GO:0005096(GTPase activator activity);GO:0005654(nucleoplasm);GO:0005737(cytoplasm);GO:0005829(cytosol);GO:0005968(Rab-protein geranylgeranyltransferase complex);GO:0006886(intracellular protein transport);GO:0007186(G protein-coupled receptor signaling pathway);GO:0007264(small GTPase mediated signal …	NA	2	2703,22,	0,6192	-123	-121	14.2
chr1	176750031	176750332	302	ENSMUSG00000057335	ENSMUST00000192991	protein_coding	3' UTR	0	Cep170	centrosomal protein 170 [Source:MGI Symbol;Acc:MGI:1918348]	GO:0005515(protein binding);GO:0005737(cytoplasm);GO:0005813(centrosome);GO:0005814(centriole);GO:0005819(spindle);GO:0005829(cytosol);GO:0005856(cytoskeleton);GO:0005874(microtubule);GO:0008150(biological_process);GO:0072686(mitotic spindle);GO:0120103(centriolar subdistal appendage)	NA	1	301,	0	-15.3	-14.3	3.13
chr1	176755184	176756804	1621	ENSMUSG00000057335	ENSMUST00000192664	protein_coding	3' UTR	0	Cep170	centrosomal protein 170 [Source:MGI Symbol;Acc:MGI:1918348]	GO:0005515(protein binding);GO:0005737(cytoplasm);GO:0005813(centrosome);GO:0005814(centriole);GO:0005819(spindle);GO:0005829(cytosol);GO:0005856(cytoskeleton);GO:0005874(microtubule);GO:0008150(biological_process);GO:0072686(mitotic spindle);GO:0120103(centriolar subdistal appendage)	NA	1	1620,	0	-167	-165	6.53
chr1	179545968	179546267	300	ENSMUSG00000026492	ENSMUST00000027769	protein_coding	5' UTR	0	Tfb2m	transcription factor B2, mitochondrial [Source:MGI Symbol;Acc:MGI:107937]	GO:0000154(rRNA modification);GO:0000179(rRNA (adenine-N6,N6-)-dimethyltransferase activity);GO:0003712(transcription coregulator activity);GO:0003723(RNA binding);GO:0005739(mitochondrion);GO:0005759(mitochondrial matrix);GO:0006355(regulation of transcription, DNA-templated);GO:0006364(rRNA processing);GO:0006390(mitochondrial transcription);GO:0006391(transcription initiation from mitochondria…	NA	1	299,	0	-35.7	-34.5	6.37
chr1	179745403	179745674	272	ENSMUSG00000087236	ENSMUST00000131716	protein_coding	3' UTR	-403	Kif28	kinesin family member 28 [Source:MGI Symbol;Acc:MGI:2686151]	GO:0000166(nucleotide binding);GO:0003774(motor activity);GO:0003777(microtubule motor activity);GO:0005515(protein binding);GO:0005524(ATP binding);GO:0005874(microtubule);GO:0007005(mitochondrion organization);GO:0007018(microtubule-based movement);GO:0008017(microtubule binding);GO:0031966(mitochondrial membrane);GO:0072384(organelle transport along microtubule)	NA	1	271,	0	-31.1	-30	2.88
chr1	179746363	179746543	181	ENSMUSG00000087236	ENSMUST00000131716	protein_coding	3' UTR	-1272	Kif28	kinesin family member 28 [Source:MGI Symbol;Acc:MGI:2686151]	GO:0000166(nucleotide binding);GO:0003774(motor activity);GO:0003777(microtubule motor activity);GO:0005515(protein binding);GO:0005524(ATP binding);GO:0005874(microtubule);GO:0007005(mitochondrion organization);GO:0007018(microtubule-based movement);GO:0008017(microtubule binding);GO:0031966(mitochondrial membrane);GO:0072384(organelle transport along microtubule)	NA	1	180,	0	-10.5	-9.58	2.09
chr1	179752332	179752423	92	ENSMUSG00000026491	ENSMUST00000140489	protein_coding	Exon (ENSMUST00000027768/ENSMUSG00000026491, exon 33 of 36)	0	Ahctf1	AT hook containing transcription factor 1 [Source:MGI Symbol;Acc:MGI:1915033]	GO:0000775(chromosome, centromeric region);GO:0000776(kinetochore);GO:0000777(condensed chromosome kinetochore);GO:0000785(chromatin);GO:0003677(DNA binding);GO:0003700(DNA-binding transcription factor activity);GO:0005634(nucleus);GO:0005643(nuclear pore);GO:0005654(nucleoplasm);GO:0005694(chromosome);GO:0005737(cytoplasm);GO:0006355(regulation of transcription, DNA-templated);GO:0007049(cell cy…	NA	1	91,	0	-3.12	-2.31	2.2
chr1	180166612	180167181	570	ENSMUSG00000026489	ENSMUST00000161300	protein_coding	3' UTR	12019	Coq8a	coenzyme Q8A [Source:MGI Symbol;Acc:MGI:1914676]	GO:0000166(nucleotide binding);GO:0005524(ATP binding);GO:0005739(mitochondrion);GO:0006468(protein phosphorylation);GO:0006744(ubiquinone biosynthetic process);GO:0016020(membrane);GO:0016021(integral component of membrane);GO:0016301(kinase activity);GO:0016310(phosphorylation);GO:0016740(transferase activity);GO:0031314(extrinsic component of mitochondrial inner membrane);GO:0043531(ADP bindin…	NA	1	569,	0	-57.2	-56	4.81
chr1	180240904	180245918	5015	ENSMUSG00000010609	ENSMUST00000111104	protein_coding	5' UTR	0	Psen2	presenilin 2 [Source:MGI Symbol;Acc:MGI:109284]	GO:0000139(Golgi membrane);GO:0000776(kinetochore);GO:0001666(response to hypoxia);GO:0004190(aspartic-type endopeptidase activity);GO:0005637(nuclear inner membrane);GO:0005769(early endosome);GO:0005783(endoplasmic reticulum);GO:0005789(endoplasmic reticulum membrane);GO:0005794(Golgi apparatus);GO:0005813(centrosome);GO:0005886(plasma membrane);GO:0005887(integral component of plasma membrane)…	04330(Notch signaling pathway);04722(Neurotrophin signaling pathway);05010(Alzheimer disease)	3	41,144,55,	0,4709,4959	-17.6	-16.5	2.48
chr1	181001905	181017556	15652	ENSMUSG00000038776	ENSMUST00000111068	protein_coding	5' UTR	15664	Ephx1	epoxide hydrolase 1, microsomal [Source:MGI Symbol;Acc:MGI:95405]	GO:0001889(liver development);GO:0003824(catalytic activity);GO:0004301(epoxide hydrolase activity);GO:0005783(endoplasmic reticulum);GO:0005789(endoplasmic reticulum membrane);GO:0005886(plasma membrane);GO:0006725(cellular aromatic compound metabolic process);GO:0009636(response to toxic substance);GO:0014070(response to organic cyclic compound);GO:0016020(membrane);GO:0016021(integral componen…	00980(Metabolism of xenobiotics by cytochrome P450);04976(Bile secretion);05204(Chemical carcinogenesis)	2	81,130,	0,15521	-15.9	-14.8	16.4
chr1	181173796	181173857	62	ENSMUSG00000038733	ENSMUST00000159290	protein_coding	3' UTR	9943	Wdr26	WD repeat domain 26 [Source:MGI Symbol;Acc:MGI:1923825]	GO:0000151(ubiquitin ligase complex);GO:0003674(molecular_function);GO:0005515(protein binding);GO:0005634(nucleus);GO:0005654(nucleoplasm);GO:0005737(cytoplasm);GO:0005739(mitochondrion);GO:0005829(cytosol);GO:0008150(biological_process)	NA	1	61,	0	-14.7	-13.7	2.07
chr1	181177300	181180505	3206	ENSMUSG00000038733	ENSMUST00000159290	protein_coding	3' UTR	6439	Wdr26	WD repeat domain 26 [Source:MGI Symbol;Acc:MGI:1923825]	GO:0000151(ubiquitin ligase complex);GO:0003674(molecular_function);GO:0005515(protein binding);GO:0005634(nucleus);GO:0005654(nucleoplasm);GO:0005737(cytoplasm);GO:0005739(mitochondrion);GO:0005829(cytosol);GO:0008150(biological_process)	NA	2	531,99,	0,3106	-2480	-Inf	12.9
chr1	181509841	181510527	687	ENSMUSG00000050625	ENSMUST00000058825	protein_coding	3' UTR	1610	Ccdc121	coiled-coil domain containing 121 [Source:MGI Symbol;Acc:MGI:2685601]	GO:0003674(molecular_function);GO:0005575(cellular_component);GO:0008150(biological_process)	NA	1	686,	0	-7.87	-6.95	12.6
chr1	181510794	181510855	62	ENSMUSG00000050625	ENSMUST00000058825	protein_coding	Exon (ENSMUST00000058825/ENSMUSG00000050625, exon 1 of 1)	657	Ccdc121	coiled-coil domain containing 121 [Source:MGI Symbol;Acc:MGI:2685601]	GO:0003674(molecular_function);GO:0005575(cellular_component);GO:0008150(biological_process)	NA	1	61,	0	-2.56	-1.77	4.62
chr1	181921928	181921989	62	ENSMUSG00000022995	ENSMUST00000192967	protein_coding	Exon (ENSMUST00000177811/ENSMUSG00000022995, exon 7 of 15)	1836	Enah	ENAH actin regulator [Source:MGI Symbol;Acc:MGI:108360]	GO:0001725(stress fiber);GO:0001843(neural tube closure);GO:0003779(actin binding);GO:0005515(protein binding);GO:0005522(profilin binding);GO:0005737(cytoplasm);GO:0005829(cytosol);GO:0005856(cytoskeleton);GO:0005886(plasma membrane);GO:0005925(focal adhesion);GO:0007015(actin filament organization);GO:0007275(multicellular organism development);GO:0007399(nervous system development);GO:0007411(…	04360(Axon guidance);04810(Regulation of actin cytoskeleton)	1	61,	0	-6.75	-5.85	2.35
chr1	181923555	181923826	272	ENSMUSG00000022995	ENSMUST00000192967	protein_coding	Exon (ENSMUST00000193703/ENSMUSG00000022995, exon 5 of 14)	0	Enah	ENAH actin regulator [Source:MGI Symbol;Acc:MGI:108360]	GO:0001725(stress fiber);GO:0001843(neural tube closure);GO:0003779(actin binding);GO:0005515(protein binding);GO:0005522(profilin binding);GO:0005737(cytoplasm);GO:0005829(cytosol);GO:0005856(cytoskeleton);GO:0005886(plasma membrane);GO:0005925(focal adhesion);GO:0007015(actin filament organization);GO:0007275(multicellular organism development);GO:0007399(nervous system development);GO:0007411(…	04360(Axon guidance);04810(Regulation of actin cytoskeleton)	1	271,	0	-135	-133	6.36
chr1	182276307	182276427	121	ENSMUSG00000038633	ENSMUST00000133052	protein_coding	3' UTR	5917	Degs1	delta(4)-desaturase, sphingolipid 1 [Source:MGI Symbol;Acc:MGI:1097711]	GO:0005739(mitochondrion);GO:0005783(endoplasmic reticulum);GO:0005789(endoplasmic reticulum membrane);GO:0006629(lipid metabolic process);GO:0006631(fatty acid metabolic process);GO:0006633(fatty acid biosynthetic process);GO:0016020(membrane);GO:0016021(integral component of membrane);GO:0016491(oxidoreductase activity);GO:0030148(sphingolipid biosynthetic process);GO:0031966(mitochondrial memb…	00600(Sphingolipid metabolism);04071(Sphingolipid signaling pathway)	1	120,	0	-14.5	-13.5	2.77
chr1	182276813	182279489	2677	ENSMUSG00000038633	ENSMUST00000133052	protein_coding	Exon (ENSMUST00000035295/ENSMUSG00000038633, exon 2 of 3)	5411	Degs1	delta(4)-desaturase, sphingolipid 1 [Source:MGI Symbol;Acc:MGI:1097711]	GO:0005739(mitochondrion);GO:0005783(endoplasmic reticulum);GO:0005789(endoplasmic reticulum membrane);GO:0006629(lipid metabolic process);GO:0006631(fatty acid metabolic process);GO:0006633(fatty acid biosynthetic process);GO:0016020(membrane);GO:0016021(integral component of membrane);GO:0016491(oxidoreductase activity);GO:0030148(sphingolipid biosynthetic process);GO:0031966(mitochondrial memb…	00600(Sphingolipid metabolism);04071(Sphingolipid signaling pathway)	2	80,993,	0,1683	-304	-302	5.9
chr1	183086265	183086833	569	ENSMUSG00000030768	ENSMUST00000171366	protein_coding	3' UTR	61196	Disp1	dispatched RND transporter family member 1 [Source:MGI Symbol;Acc:MGI:1916147]	GO:0007225(patched ligand maturation);GO:0007275(multicellular organism development);GO:0007368(determination of left/right symmetry);GO:0009880(embryonic pattern specification);GO:0009953(dorsal/ventral pattern formation);GO:0015833(peptide transport);GO:0016020(membrane);GO:0016021(integral component of membrane);GO:0060539(diaphragm development);GO:1904680(peptide transmembrane transporter act…	NA	1	568,	0	-99.4	-98	11.2
chr1	183087698	183088385	688	ENSMUSG00000030768	ENSMUST00000171366	protein_coding	Exon (ENSMUST00000171366/ENSMUSG00000030768, exon 8 of 8)	59763	Disp1	dispatched RND transporter family member 1 [Source:MGI Symbol;Acc:MGI:1916147]	GO:0007225(patched ligand maturation);GO:0007275(multicellular organism development);GO:0007368(determination of left/right symmetry);GO:0009880(embryonic pattern specification);GO:0009953(dorsal/ventral pattern formation);GO:0015833(peptide transport);GO:0016020(membrane);GO:0016021(integral component of membrane);GO:0060539(diaphragm development);GO:1904680(peptide transmembrane transporter act…	NA	1	687,	0	-24.3	-23.3	3.84
chr1	183089429	183089579	151	ENSMUSG00000030768	ENSMUST00000171366	protein_coding	Exon (ENSMUST00000171366/ENSMUSG00000030768, exon 8 of 8)	58032	Disp1	dispatched RND transporter family member 1 [Source:MGI Symbol;Acc:MGI:1916147]	GO:0007225(patched ligand maturation);GO:0007275(multicellular organism development);GO:0007368(determination of left/right symmetry);GO:0009880(embryonic pattern specification);GO:0009953(dorsal/ventral pattern formation);GO:0015833(peptide transport);GO:0016020(membrane);GO:0016021(integral component of membrane);GO:0060539(diaphragm development);GO:1904680(peptide transmembrane transporter act…	NA	1	150,	0	-5.2	-4.33	7.7
chr1	183297148	183297269	122	ENSMUSG00000046836	ENSMUST00000163528	protein_coding	5' UTR	0	Brox	BRO1 domain and CAAX motif containing [Source:MGI Symbol;Acc:MGI:1918928]	GO:0003674(molecular_function);GO:0008150(biological_process);GO:0016020(membrane)	NA	1	121,	0	-3.64	-2.81	3.27
chr1	183326843	183327471	629	ENSMUSG00000056050	ENSMUST00000109158	protein_coding	3' UTR	18453	Mia3	melanoma inhibitory activity 3 [Source:MGI Symbol;Acc:MGI:2443183]	GO:0005515(protein binding);GO:0016020(membrane);GO:0016021(integral component of membrane)	NA	1	628,	0	-70.5	-69.2	2.92
chr1	183334631	183334774	144	ENSMUSG00000056050	ENSMUST00000109158	protein_coding	Exon (ENSMUST00000109158/ENSMUSG00000056050, exon 10 of 24)	10665	Mia3	melanoma inhibitory activity 3 [Source:MGI Symbol;Acc:MGI:2443183]	GO:0005515(protein binding);GO:0016020(membrane);GO:0016021(integral component of membrane)	NA	3	10,40,11,	0,31,132	-3.82	-2.99	2.26
chr1	183335950	183338270	2321	ENSMUSG00000056050	ENSMUST00000109158	protein_coding	Exon (ENSMUST00000109158/ENSMUSG00000056050, exon 4 of 24)	9346	Mia3	melanoma inhibitory activity 3 [Source:MGI Symbol;Acc:MGI:2443183]	GO:0005515(protein binding);GO:0016020(membrane);GO:0016021(integral component of membrane)	NA	4	79,72,111,8,	0,503,2108,2312	-24.1	-23	2.18
chr1	183350995	183354040	3046	ENSMUSG00000056050	ENSMUST00000069922	protein_coding	Exon (ENSMUST00000069922/ENSMUSG00000056050, exon 1 of 23)	0	Mia3	melanoma inhibitory activity 3 [Source:MGI Symbol;Acc:MGI:2443183]	GO:0005515(protein binding);GO:0016020(membrane);GO:0016021(integral component of membrane)	NA	2	113,306,	0,2739	-152	-151	7.52
chr1	184033119	184033237	119	ENSMUSG00000044854	ENSMUST00000050306	protein_coding	3' UTR	879	1700056E22Rik	RIKEN cDNA 1700056E22 gene [Source:MGI Symbol;Acc:MGI:1920613]	NA	NA	1	118,	0	-5.01	-4.15	17.5
chr1	184727139	184729937	2799	ENSMUSG00000039377	ENSMUST00000174257	protein_coding	3' UTR	4459	Hlx	H2.0-like homeobox [Source:MGI Symbol;Acc:MGI:96109]	GO:0000981(DNA-binding transcription factor activity, RNA polymerase II-specific);GO:0001889(liver development);GO:0003677(DNA binding);GO:0005634(nucleus);GO:0006355(regulation of transcription, DNA-templated);GO:0006357(regulation of transcription by RNA polymerase II);GO:0007519(skeletal muscle tissue development);GO:0008284(positive regulation of cell population proliferation);GO:0030154(cell…	NA	2	852,78,	0,2720	-378	-Inf	18.4
chr1	184871925	184872551	627	ENSMUSG00000039349	ENSMUST00000048308	protein_coding	3' UTR	11293	C130074G19Rik	RIKEN cDNA C130074G19 gene [Source:MGI Symbol;Acc:MGI:2444831]	GO:0003674(molecular_function);GO:0008150(biological_process);GO:0016020(membrane);GO:0016021(integral component of membrane);GO:0097731(9+0 non-motile cilium)	NA	1	626,	0	-63.4	-62.1	3.7
chr1	184872996	184874425	1430	ENSMUSG00000039349	ENSMUST00000048308	protein_coding	3' UTR	10222	C130074G19Rik	RIKEN cDNA C130074G19 gene [Source:MGI Symbol;Acc:MGI:2444831]	GO:0003674(molecular_function);GO:0008150(biological_process);GO:0016020(membrane);GO:0016021(integral component of membrane);GO:0097731(9+0 non-motile cilium)	NA	1	1429,	0	-405	-Inf	20.1
chr1	184897176	184897565	390	ENSMUSG00000039349	ENSMUST00000048308	protein_coding	3' UTR	-14347	C130074G19Rik	RIKEN cDNA C130074G19 gene [Source:MGI Symbol;Acc:MGI:2444831]	GO:0003674(molecular_function);GO:0008150(biological_process);GO:0016020(membrane);GO:0016021(integral component of membrane);GO:0097731(9+0 non-motile cilium)	NA	1	389,	0	-9.03	-8.1	3.38
chr1	184898458	184898877	420	ENSMUSG00000039349	ENSMUST00000048308	protein_coding	3' UTR	-15659	C130074G19Rik	RIKEN cDNA C130074G19 gene [Source:MGI Symbol;Acc:MGI:2444831]	GO:0003674(molecular_function);GO:0008150(biological_process);GO:0016020(membrane);GO:0016021(integral component of membrane);GO:0097731(9+0 non-motile cilium)	NA	1	419,	0	-142	-141	15.7
chr1	186705839	186705989	151	ENSMUSG00000039239	ENSMUST00000045288	protein_coding	5' UTR	0	Tgfb2	transforming growth factor, beta 2 [Source:MGI Symbol;Acc:MGI:98726]	GO:0000902(cell morphogenesis);GO:0001501(skeletal system development);GO:0001502(cartilage condensation);GO:0001540(amyloid-beta binding);GO:0001568(blood vessel development);GO:0001654(eye development);GO:0001666(response to hypoxia);GO:0001822(kidney development);GO:0001837(epithelial to mesenchymal transition);GO:0001843(neural tube closure);GO:0001942(hair follicle development);GO:0001974(bl…	04010(MAPK signaling pathway);04060(Cytokine-cytokine receptor interaction);04068(FoxO signaling pathway);04110(Cell cycle);04218(Cellular senescence);04350(TGF-beta signaling pathway);04380(Osteoclast differentiation);04390(Hippo signaling pathway);04933(AGE-RAGE signaling pathway in diabetic complications);05140(Leishmaniasis);05142(Chagas disease (American trypanosomiasis));05144(Malaria);0514…	1	150,	0	-2.53	-1.74	3.59
chr1	189642343	189650676	8334	ENSMUSG00000026605	ENSMUST00000165798	protein_coding	3' UTR	0	Cenpf	centromere protein F [Source:MGI Symbol;Acc:MGI:1313302]	GO:0000278(mitotic cell cycle);GO:0000775(chromosome, centromeric region);GO:0000922(spindle pole);GO:0000940(condensed chromosome outer kinetochore);GO:0001822(kidney development);GO:0005634(nucleus);GO:0005635(nuclear envelope);GO:0005654(nucleoplasm);GO:0005737(cytoplasm);GO:0005813(centrosome);GO:0005819(spindle);GO:0005930(axoneme);GO:0007059(chromosome segregation);GO:0008017(microtubule bi…	NA	4	459,179,477,115,	0,4458,6267,8218	-175	-173	8.31
chr1	189652360	189653350	991	ENSMUSG00000026605	ENSMUST00000165798	protein_coding	Exon (ENSMUST00000171929/ENSMUSG00000026605, exon 13 of 18)	-4494	Cenpf	centromere protein F [Source:MGI Symbol;Acc:MGI:1313302]	GO:0000278(mitotic cell cycle);GO:0000775(chromosome, centromeric region);GO:0000922(spindle pole);GO:0000940(condensed chromosome outer kinetochore);GO:0001822(kidney development);GO:0005634(nucleus);GO:0005635(nuclear envelope);GO:0005654(nucleoplasm);GO:0005737(cytoplasm);GO:0005813(centrosome);GO:0005819(spindle);GO:0005930(axoneme);GO:0007059(chromosome segregation);GO:0008017(microtubule bi…	NA	1	990,	0	-63.6	-62.3	5.91
chr1	189653409	189653620	212	ENSMUSG00000026605	ENSMUST00000165798	protein_coding	Exon (ENSMUST00000171929/ENSMUSG00000026605, exon 13 of 18)	-4764	Cenpf	centromere protein F [Source:MGI Symbol;Acc:MGI:1313302]	GO:0000278(mitotic cell cycle);GO:0000775(chromosome, centromeric region);GO:0000922(spindle pole);GO:0000940(condensed chromosome outer kinetochore);GO:0001822(kidney development);GO:0005634(nucleus);GO:0005635(nuclear envelope);GO:0005654(nucleoplasm);GO:0005737(cytoplasm);GO:0005813(centrosome);GO:0005819(spindle);GO:0005930(axoneme);GO:0007059(chromosome segregation);GO:0008017(microtubule bi…	NA	1	211,	0	-7.8	-6.89	5.39
chr1	189653858	189654369	512	ENSMUSG00000026605	ENSMUST00000165798	protein_coding	Exon (ENSMUST00000171929/ENSMUSG00000026605, exon 13 of 18)	-5513	Cenpf	centromere protein F [Source:MGI Symbol;Acc:MGI:1313302]	GO:0000278(mitotic cell cycle);GO:0000775(chromosome, centromeric region);GO:0000922(spindle pole);GO:0000940(condensed chromosome outer kinetochore);GO:0001822(kidney development);GO:0005634(nucleus);GO:0005635(nuclear envelope);GO:0005654(nucleoplasm);GO:0005737(cytoplasm);GO:0005813(centrosome);GO:0005819(spindle);GO:0005930(axoneme);GO:0007059(chromosome segregation);GO:0008017(microtubule bi…	NA	1	511,	0	-9.67	-8.72	4.28
chr1	189654608	189655028	421	ENSMUSG00000026605	ENSMUST00000165798	protein_coding	Exon (ENSMUST00000171929/ENSMUSG00000026605, exon 13 of 18)	-6172	Cenpf	centromere protein F [Source:MGI Symbol;Acc:MGI:1313302]	GO:0000278(mitotic cell cycle);GO:0000775(chromosome, centromeric region);GO:0000922(spindle pole);GO:0000940(condensed chromosome outer kinetochore);GO:0001822(kidney development);GO:0005634(nucleus);GO:0005635(nuclear envelope);GO:0005654(nucleoplasm);GO:0005737(cytoplasm);GO:0005813(centrosome);GO:0005819(spindle);GO:0005930(axoneme);GO:0007059(chromosome segregation);GO:0008017(microtubule bi…	NA	1	420,	0	-5.15	-4.29	3.59
chr1	189656669	189656790	122	ENSMUSG00000026605	ENSMUST00000165798	protein_coding	Exon (ENSMUST00000171929/ENSMUSG00000026605, exon 12 of 18)	-7934	Cenpf	centromere protein F [Source:MGI Symbol;Acc:MGI:1313302]	GO:0000278(mitotic cell cycle);GO:0000775(chromosome, centromeric region);GO:0000922(spindle pole);GO:0000940(condensed chromosome outer kinetochore);GO:0001822(kidney development);GO:0005634(nucleus);GO:0005635(nuclear envelope);GO:0005654(nucleoplasm);GO:0005737(cytoplasm);GO:0005813(centrosome);GO:0005819(spindle);GO:0005930(axoneme);GO:0007059(chromosome segregation);GO:0008017(microtubule bi…	NA	1	121,	0	-4.2	-3.36	8.73
[truncated: 10,750 more rows]
