# Supplementary material for: N 6-Methyladenosine Methylomic Landscape of Lung Tissues in Murine Acute Allergic Asthma
Source: Front Immunol. 2021 Oct 19;12:740571. doi: 10.3389/fimmu.2021.740571 (PMC8560743; doi:10.3389/fimmu.2021.740571)
Supplement: Supplementary file 7 [file Table_7.xlsx]

## Sheet: Sheet1
Table S7. Distribution of peaks within mRNAs in the lung tissues of PBS group
seqnames	start	end	width	geneId	transcriptId	transcript_biotype	annotation	distanceToTSS	geneName	Description	GO	KEGG	blockCount	blockSizes	blockStarts	lg.p	lg.fdr	fold_enrchment
chr1	4891990	4893457	1468	ENSMUSG00000033813	ENSMUST00000165720	protein_coding	Exon (ENSMUST00000081551/ENSMUSG00000033813, exon 7 of 10)	33952	Tcea1	transcription elongation factor A (SII) 1 [Source:MGI Symbol;Acc:MGI:1196624]	GO:0003676(nucleic acid binding);GO:0003677(DNA binding);GO:0005515(protein binding);GO:0005634(nucleus);GO:0005654(nucleoplasm);GO:0005669(transcription factor TFIID complex);GO:0005730(nucleolus);GO:0006351(transcription, DNA-templated);GO:0006355(regulation of transcription, DNA-templated);GO:0008270(zinc ion binding);GO:0030218(erythrocyte differentiation);GO:0045893(positive regulation of tr…	NA	2	79,41,	0,1426	-18.9	-17.9	2.6
chr1	9546208	9546951	744	ENSMUSG00000061024	ENSMUST00000072079	protein_coding	3' UTR	800	Rrs1	ribosome biogenesis regulator 1 [Source:MGI Symbol;Acc:MGI:1929721]	GO:0000027(ribosomal large subunit assembly);GO:0000055(ribosomal large subunit export from nucleus);GO:0000447(endonucleolytic cleavage in ITS1 to separate SSU-rRNA from 5.8S rRNA and LSU-rRNA from tricistronic rRNA transcript (SSU-rRNA, 5.8S rRNA, LSU-rRNA));GO:0000794(condensed nuclear chromosome);GO:0001650(fibrillar center);GO:0002244(hematopoietic progenitor cell differentiation);GO:0005515…	NA	1	743,	0	-194	-193	52.8
chr1	9748094	9748453	360	ENSMUSG00000045210	ENSMUST00000057438	protein_coding	Exon (ENSMUST00000181821/ENSMUSG00000097893, exon 1 of 4)	0	Vcpip1	valosin containing protein (p97)/p47 complex interacting protein 1 [Source:MGI Symbol;Acc:MGI:1917925]	GO:0000278(mitotic cell cycle);GO:0004843(thiol-dependent ubiquitin-specific protease activity);GO:0005737(cytoplasm);GO:0006508(proteolysis);GO:0007030(Golgi organization);GO:0008233(peptidase activity);GO:0008234(cysteine-type peptidase activity);GO:0016320(endoplasmic reticulum membrane fusion);GO:0016567(protein ubiquitination);GO:0035871(protein K11-linked deubiquitination);GO:0036459(thiol-…	NA	1	359,	0	-13.1	-12.1	21.5
chr1	12692486	12692636	151	ENSMUSG00000016918	ENSMUST00000186051	protein_coding	5' UTR	0	Sulf1	sulfatase 1 [Source:MGI Symbol;Acc:MGI:2138563]	GO:0001502(cartilage condensation);GO:0001822(kidney development);GO:0001937(negative regulation of endothelial cell proliferation);GO:0002063(chondrocyte development);GO:0003094(glomerular filtration);GO:0003824(catalytic activity);GO:0004065(arylsulfatase activity);GO:0005509(calcium ion binding);GO:0005539(glycosaminoglycan binding);GO:0005615(extracellular space);GO:0005783(endoplasmic reticu…	NA	1	150,	0	-3.61	-2.75	1.89
chr1	12852473	12859455	6983	ENSMUSG00000016918	ENSMUST00000185780	protein_coding	3' UTR	9682	Sulf1	sulfatase 1 [Source:MGI Symbol;Acc:MGI:2138563]	GO:0001502(cartilage condensation);GO:0001822(kidney development);GO:0001937(negative regulation of endothelial cell proliferation);GO:0002063(chondrocyte development);GO:0003094(glomerular filtration);GO:0003824(catalytic activity);GO:0004065(arylsulfatase activity);GO:0005509(calcium ion binding);GO:0005539(glycosaminoglycan binding);GO:0005615(extracellular space);GO:0005783(endoplasmic reticu…	NA	2	16,644,	0,6338	-396	-Inf	18.8
chr1	12859543	12859964	422	ENSMUSG00000016918	ENSMUST00000185780	protein_coding	3' UTR	16752	Sulf1	sulfatase 1 [Source:MGI Symbol;Acc:MGI:2138563]	GO:0001502(cartilage condensation);GO:0001822(kidney development);GO:0001937(negative regulation of endothelial cell proliferation);GO:0002063(chondrocyte development);GO:0003094(glomerular filtration);GO:0003824(catalytic activity);GO:0004065(arylsulfatase activity);GO:0005509(calcium ion binding);GO:0005539(glycosaminoglycan binding);GO:0005615(extracellular space);GO:0005783(endoplasmic reticu…	NA	1	421,	0	-109	-108	5.91
chr1	14755835	14756076	242	ENSMUSG00000025930	ENSMUST00000027062	protein_coding	Exon (ENSMUST00000067599/ENSMUSG00000054493, exon 1 of 1)	0	Msc	musculin [Source:MGI Symbol;Acc:MGI:1333884]	GO:0000122(negative regulation of transcription by RNA polymerase II);GO:0000977(RNA polymerase II regulatory region sequence-specific DNA binding);GO:0000978(RNA polymerase II cis-regulatory region sequence-specific DNA binding);GO:0000981(DNA-binding transcription factor activity, RNA polymerase II-specific);GO:0001227(DNA-binding transcription repressor activity, RNA polymerase II-specific);GO…	NA	1	241,	0	-6.96	-6.02	23.2
chr1	16105773	16106133	361	ENSMUSG00000025921	ENSMUST00000027053	protein_coding	5' UTR	0	Rdh10	retinol dehydrogenase 10 (all-trans) [Source:MGI Symbol;Acc:MGI:1924238]	GO:0001656(metanephros development);GO:0001701(in utero embryonic development);GO:0002138(retinoic acid biosynthetic process);GO:0004745(retinol dehydrogenase activity);GO:0005737(cytoplasm);GO:0005783(endoplasmic reticulum);GO:0005789(endoplasmic reticulum membrane);GO:0005811(lipid droplet);GO:0007601(visual perception);GO:0008406(gonad development);GO:0009887(animal organ morphogenesis);GO:001…	00830(Retinol metabolism)	1	360,	0	-13.1	-12.1	38.5
chr1	20932210	20934883	2674	ENSMUSG00000025931	ENSMUST00000187651	protein_coding	5' UTR	9951	Paqr8	progestin and adipoQ receptor family member VIII [Source:MGI Symbol;Acc:MGI:1921479]	GO:0003707(steroid hormone receptor activity);GO:0005496(steroid binding);GO:0005794(Golgi apparatus);GO:0005886(plasma membrane);GO:0007275(multicellular organism development);GO:0008289(lipid binding);GO:0016020(membrane);GO:0016021(integral component of membrane);GO:0030154(cell differentiation);GO:0038023(signaling receptor activity);GO:0043401(steroid hormone mediated signaling pathway);GO:0…	NA	2	29,302,	0,2371	-55.9	-54.6	4.28
chr1	23844883	23845413	531	ENSMUSG00000026156	ENSMUST00000140583	protein_coding	3' UTR	82872	B3gat2	beta-1,3-glucuronyltransferase 2 (glucuronosyltransferase S) [Source:MGI Symbol;Acc:MGI:2389490]	GO:0000139(Golgi membrane);GO:0005794(Golgi apparatus);GO:0005975(carbohydrate metabolic process);GO:0006486(protein glycosylation);GO:0015018(galactosylgalactosylxylosylprotein 3-beta-glucuronosyltransferase activity);GO:0016020(membrane);GO:0016021(integral component of membrane);GO:0016051(carbohydrate biosynthetic process);GO:0016740(transferase activity);GO:0046872(metal ion binding);GO:0050…	00515(Mannose type O-glycan biosynthesis)	2	138,313,	0,217	-5.27	-4.37	4.93
chr1	23848228	23848529	302	ENSMUSG00000026156	ENSMUST00000140583	protein_coding	3' UTR	86217	B3gat2	beta-1,3-glucuronyltransferase 2 (glucuronosyltransferase S) [Source:MGI Symbol;Acc:MGI:2389490]	GO:0000139(Golgi membrane);GO:0005794(Golgi apparatus);GO:0005975(carbohydrate metabolic process);GO:0006486(protein glycosylation);GO:0015018(galactosylgalactosylxylosylprotein 3-beta-glucuronosyltransferase activity);GO:0016020(membrane);GO:0016021(integral component of membrane);GO:0016051(carbohydrate biosynthetic process);GO:0016740(transferase activity);GO:0046872(metal ion binding);GO:0050…	00515(Mannose type O-glycan biosynthesis)	1	301,	0	-51.1	-49.8	2.47
chr1	24762388	24762947	560	ENSMUSG00000073725	ENSMUST00000190195	protein_coding	3' UTR	17515	Lmbrd1	LMBR1 domain containing 1 [Source:MGI Symbol;Acc:MGI:1915671]	GO:0005158(insulin receptor binding);GO:0005764(lysosome);GO:0005765(lysosomal membrane);GO:0005886(plasma membrane);GO:0016020(membrane);GO:0016021(integral component of membrane);GO:0031419(cobalamin binding);GO:0045334(clathrin-coated endocytic vesicle)	04977(Vitamin digestion and absorption)	2	5,325,	0,234	-60.2	-58.9	5.09
chr1	24765971	24766031	61	ENSMUSG00000073725	ENSMUST00000190195	protein_coding	3' UTR	21098	Lmbrd1	LMBR1 domain containing 1 [Source:MGI Symbol;Acc:MGI:1915671]	GO:0005158(insulin receptor binding);GO:0005764(lysosome);GO:0005765(lysosomal membrane);GO:0005886(plasma membrane);GO:0016020(membrane);GO:0016021(integral component of membrane);GO:0031419(cobalamin binding);GO:0045334(clathrin-coated endocytic vesicle)	04977(Vitamin digestion and absorption)	1	60,	0	-4.68	-3.78	2.07
chr1	34122093	34122214	122	ENSMUSG00000026131	ENSMUST00000183006	protein_coding	Exon (ENSMUST00000183006/ENSMUSG00000026131, exon 1 of 5)	843	Dst	dystonin [Source:MGI Symbol;Acc:MGI:104627]	GO:0003779(actin binding);GO:0005198(structural molecule activity);GO:0005509(calcium ion binding);GO:0005515(protein binding);GO:0005634(nucleus);GO:0005635(nuclear envelope);GO:0005737(cytoplasm);GO:0005783(endoplasmic reticulum);GO:0005789(endoplasmic reticulum membrane);GO:0005856(cytoskeleton);GO:0005874(microtubule);GO:0005882(intermediate filament);GO:0005886(plasma membrane);GO:0005925(fo…	NA	1	121,	0	-17.5	-16.5	1.66
chr1	34225656	34225837	182	ENSMUSG00000026131	ENSMUST00000194192	protein_coding	Exon (ENSMUST00000183034/ENSMUSG00000026131, exon 59 of 103)	-10759	Dst	dystonin [Source:MGI Symbol;Acc:MGI:104627]	GO:0003779(actin binding);GO:0005198(structural molecule activity);GO:0005509(calcium ion binding);GO:0005515(protein binding);GO:0005634(nucleus);GO:0005635(nuclear envelope);GO:0005737(cytoplasm);GO:0005783(endoplasmic reticulum);GO:0005789(endoplasmic reticulum membrane);GO:0005856(cytoskeleton);GO:0005874(microtubule);GO:0005882(intermediate filament);GO:0005886(plasma membrane);GO:0005925(fo…	NA	1	181,	0	-8.45	-7.48	1.45
chr1	34225986	34228776	2791	ENSMUSG00000026131	ENSMUST00000194192	protein_coding	Exon (ENSMUST00000183034/ENSMUSG00000026131, exon 59 of 103)	-7820	Dst	dystonin [Source:MGI Symbol;Acc:MGI:104627]	GO:0003779(actin binding);GO:0005198(structural molecule activity);GO:0005509(calcium ion binding);GO:0005515(protein binding);GO:0005634(nucleus);GO:0005635(nuclear envelope);GO:0005737(cytoplasm);GO:0005783(endoplasmic reticulum);GO:0005789(endoplasmic reticulum membrane);GO:0005856(cytoskeleton);GO:0005874(microtubule);GO:0005882(intermediate filament);GO:0005886(plasma membrane);GO:0005925(fo…	NA	2	18,1002,	0,1788	-39.6	-38.3	4.36
chr1	34228865	34229136	272	ENSMUSG00000026131	ENSMUST00000194192	protein_coding	Exon (ENSMUST00000183034/ENSMUSG00000026131, exon 60 of 103)	-7460	Dst	dystonin [Source:MGI Symbol;Acc:MGI:104627]	GO:0003779(actin binding);GO:0005198(structural molecule activity);GO:0005509(calcium ion binding);GO:0005515(protein binding);GO:0005634(nucleus);GO:0005635(nuclear envelope);GO:0005737(cytoplasm);GO:0005783(endoplasmic reticulum);GO:0005789(endoplasmic reticulum membrane);GO:0005856(cytoskeleton);GO:0005874(microtubule);GO:0005882(intermediate filament);GO:0005886(plasma membrane);GO:0005925(fo…	NA	1	271,	0	-21.3	-20.2	3.25
chr1	34236664	34238254	1591	ENSMUSG00000026131	ENSMUST00000194192	protein_coding	5' UTR	68	Dst	dystonin [Source:MGI Symbol;Acc:MGI:104627]	GO:0003779(actin binding);GO:0005198(structural molecule activity);GO:0005509(calcium ion binding);GO:0005515(protein binding);GO:0005634(nucleus);GO:0005635(nuclear envelope);GO:0005737(cytoplasm);GO:0005783(endoplasmic reticulum);GO:0005789(endoplasmic reticulum membrane);GO:0005856(cytoskeleton);GO:0005874(microtubule);GO:0005882(intermediate filament);GO:0005886(plasma membrane);GO:0005925(fo…	NA	1	1590,	0	-926	-Inf	10.3
chr1	34238463	34238854	392	ENSMUSG00000026131	ENSMUST00000194192	protein_coding	Exon (ENSMUST00000194192/ENSMUSG00000026131, exon 1 of 23)	1867	Dst	dystonin [Source:MGI Symbol;Acc:MGI:104627]	GO:0003779(actin binding);GO:0005198(structural molecule activity);GO:0005509(calcium ion binding);GO:0005515(protein binding);GO:0005634(nucleus);GO:0005635(nuclear envelope);GO:0005737(cytoplasm);GO:0005783(endoplasmic reticulum);GO:0005789(endoplasmic reticulum membrane);GO:0005856(cytoskeleton);GO:0005874(microtubule);GO:0005882(intermediate filament);GO:0005886(plasma membrane);GO:0005925(fo…	NA	1	391,	0	-170	-168	4.28
chr1	34307671	34308121	451	ENSMUSG00000026131	ENSMUST00000182507	protein_coding	3' UTR	13225	Dst	dystonin [Source:MGI Symbol;Acc:MGI:104627]	GO:0003779(actin binding);GO:0005198(structural molecule activity);GO:0005509(calcium ion binding);GO:0005515(protein binding);GO:0005634(nucleus);GO:0005635(nuclear envelope);GO:0005737(cytoplasm);GO:0005783(endoplasmic reticulum);GO:0005789(endoplasmic reticulum membrane);GO:0005856(cytoskeleton);GO:0005874(microtubule);GO:0005882(intermediate filament);GO:0005886(plasma membrane);GO:0005925(fo…	NA	1	450,	0	-104	-102	4.5
chr1	34721808	34722109	302	ENSMUSG00000037509	ENSMUST00000162599	protein_coding	Exon (ENSMUST00000159747/ENSMUSG00000037509, exon 2 of 14)	-10006	Arhgef4	Rho guanine nucleotide exchange factor (GEF) 4 [Source:MGI Symbol;Acc:MGI:2442507]	GO:0005085(guanyl-nucleotide exchange factor activity);GO:0005515(protein binding);GO:0005737(cytoplasm);GO:0019904(protein domain specific binding);GO:0030032(lamellipodium assembly);GO:0030676(Rac guanyl-nucleotide exchange factor activity);GO:0035556(intracellular signal transduction);GO:0046847(filopodium assembly)	04810(Regulation of actin cytoskeleton)	1	301,	0	-6.63	-5.69	22.2
chr1	34722167	34722258	92	ENSMUSG00000037509	ENSMUST00000162599	protein_coding	Exon (ENSMUST00000159747/ENSMUSG00000037509, exon 2 of 14)	-9857	Arhgef4	Rho guanine nucleotide exchange factor (GEF) 4 [Source:MGI Symbol;Acc:MGI:2442507]	GO:0005085(guanyl-nucleotide exchange factor activity);GO:0005515(protein binding);GO:0005737(cytoplasm);GO:0019904(protein domain specific binding);GO:0030032(lamellipodium assembly);GO:0030676(Rac guanyl-nucleotide exchange factor activity);GO:0035556(intracellular signal transduction);GO:0046847(filopodium assembly)	04810(Regulation of actin cytoskeleton)	1	91,	0	-2.66	-1.83	2.12
chr1	34723816	34724236	421	ENSMUSG00000037509	ENSMUST00000162599	protein_coding	Exon (ENSMUST00000159747/ENSMUSG00000037509, exon 2 of 14)	-7879	Arhgef4	Rho guanine nucleotide exchange factor (GEF) 4 [Source:MGI Symbol;Acc:MGI:2442507]	GO:0005085(guanyl-nucleotide exchange factor activity);GO:0005515(protein binding);GO:0005737(cytoplasm);GO:0019904(protein domain specific binding);GO:0030032(lamellipodium assembly);GO:0030676(Rac guanyl-nucleotide exchange factor activity);GO:0035556(intracellular signal transduction);GO:0046847(filopodium assembly)	04810(Regulation of actin cytoskeleton)	1	420,	0	-10.2	-9.21	21.7
chr1	36307762	36307913	152	ENSMUSG00000037447	ENSMUST00000115029	protein_coding	5' UTR	0	Arid5a	AT rich interactive domain 5A (MRF1-like) [Source:MGI Symbol;Acc:MGI:2443039]	GO:0000122(negative regulation of transcription by RNA polymerase II);GO:0000976(transcription regulatory region sequence-specific DNA binding);GO:0002062(chondrocyte differentiation);GO:0002376(immune system process);GO:0003677(DNA binding);GO:0003682(chromatin binding);GO:0003714(transcription corepressor activity);GO:0003723(RNA binding);GO:0005515(protein binding);GO:0005634(nucleus);GO:00056…	NA	1	151,	0	-3.13	-2.29	2.29
chr1	36511866	36512227	362	ENSMUSG00000001138	ENSMUST00000001166	protein_coding	5' UTR	0	Cnnm3	cyclin M3 [Source:MGI Symbol;Acc:MGI:2151055]	GO:0005886(plasma membrane);GO:0006811(ion transport);GO:0016020(membrane);GO:0016021(integral component of membrane);GO:0022857(transmembrane transporter activity);GO:0055085(transmembrane transport)	NA	1	361,	0	-78	-76.6	46.4
chr1	36691538	36691688	151	ENSMUSG00000061518	ENSMUST00000195151	protein_coding	5' UTR	0	Cox5b	cytochrome c oxidase subunit 5B [Source:MGI Symbol;Acc:MGI:88475]	GO:0003674(molecular_function);GO:0004129(cytochrome-c oxidase activity);GO:0005575(cellular_component);GO:0005739(mitochondrion);GO:0005740(mitochondrial envelope);GO:0005743(mitochondrial inner membrane);GO:0008150(biological_process);GO:0009725(response to hormone);GO:0016020(membrane);GO:0022900(electron transport chain);GO:0043434(response to peptide hormone);GO:0046872(metal ion binding);GO…	00190(Oxidative phosphorylation);04260(Cardiac muscle contraction);04714(Thermogenesis);04932(Non-alcoholic fatty liver disease (NAFLD));05010(Alzheimer disease);05012(Parkinson disease);05016(Huntington disease)	1	150,	0	-2.87	-2.04	1.76
chr1	37875455	37876169	715	ENSMUSG00000037216	ENSMUST00000144440	protein_coding	3' UTR	2893	Lipt1	lipoyltransferase 1 [Source:MGI Symbol;Acc:MGI:3645211]	GO:0005739(mitochondrion);GO:0006464(cellular protein modification process);GO:0009249(protein lipoylation);GO:0016740(transferase activity);GO:0016746(transferase activity, transferring acyl groups)	00785(Lipoic acid metabolism)	1	714,	0	-11.3	-10.3	4.76
chr1	39545120	39545300	181	ENSMUSG00000003135	ENSMUST00000195567	protein_coding	3' UTR	5086	Cnot11	CCR4-NOT transcription complex, subunit 11 [Source:MGI Symbol;Acc:MGI:106580]	GO:0003674(molecular_function);GO:0005634(nucleus);GO:0005737(cytoplasm);GO:0006417(regulation of translation);GO:0008150(biological_process);GO:0030014(CCR4-NOT complex);GO:0031047(gene silencing by RNA)	NA	1	180,	0	-7.17	-6.23	2.31
chr1	39546498	39546799	302	ENSMUSG00000003135	ENSMUST00000195567	protein_coding	3' UTR	6464	Cnot11	CCR4-NOT transcription complex, subunit 11 [Source:MGI Symbol;Acc:MGI:106580]	GO:0003674(molecular_function);GO:0005634(nucleus);GO:0005737(cytoplasm);GO:0006417(regulation of translation);GO:0008150(biological_process);GO:0030014(CCR4-NOT complex);GO:0031047(gene silencing by RNA)	NA	1	301,	0	-24.4	-23.2	5.43
chr1	40461908	40462328	421	ENSMUSG00000026070	ENSMUST00000167723	protein_coding	3' UTR	-3224	Il18r1	interleukin 18 receptor 1 [Source:MGI Symbol;Acc:MGI:105383]	GO:0005515(protein binding);GO:0006954(inflammatory response);GO:0007165(signal transduction);GO:0016020(membrane);GO:0016021(integral component of membrane);GO:0016787(hydrolase activity);GO:0030101(natural killer cell activation);GO:0032729(positive regulation of interferon-gamma production);GO:0035655(interleukin-18-mediated signaling pathway);GO:0042007(interleukin-18 binding);GO:0042008(inte…	04060(Cytokine-cytokine receptor interaction);04668(TNF signaling pathway);05321(Inflammatory bowel disease (IBD))	1	420,	0	-25.4	-24.3	25
chr1	40464455	40465055	601	ENSMUSG00000026070	ENSMUST00000167723	protein_coding	3' UTR	-497	Il18r1	interleukin 18 receptor 1 [Source:MGI Symbol;Acc:MGI:105383]	GO:0005515(protein binding);GO:0006954(inflammatory response);GO:0007165(signal transduction);GO:0016020(membrane);GO:0016021(integral component of membrane);GO:0016787(hydrolase activity);GO:0030101(natural killer cell activation);GO:0032729(positive regulation of interferon-gamma production);GO:0035655(interleukin-18-mediated signaling pathway);GO:0042007(interleukin-18 binding);GO:0042008(inte…	04060(Cytokine-cytokine receptor interaction);04668(TNF signaling pathway);05321(Inflammatory bowel disease (IBD))	1	600,	0	-23.1	-22	7.17
chr1	40495880	40500226	4347	ENSMUSG00000026068	ENSMUST00000027237	protein_coding	3' UTR	-15136	Il18rap	interleukin 18 receptor accessory protein [Source:MGI Symbol;Acc:MGI:1338888]	GO:0004908(interleukin-1 receptor activity);GO:0005515(protein binding);GO:0005886(plasma membrane);GO:0006954(inflammatory response);GO:0007165(signal transduction);GO:0008283(cell population proliferation);GO:0016020(membrane);GO:0016021(integral component of membrane);GO:0016787(hydrolase activity);GO:0032609(interferon-gamma production);GO:0032635(interleukin-6 production);GO:0035655(interleu…	04060(Cytokine-cytokine receptor interaction);05321(Inflammatory bowel disease (IBD))	2	27,1889,	0,2457	-325	-Inf	10.6
chr1	40500285	40500854	570	ENSMUSG00000026068	ENSMUST00000027237	protein_coding	3' UTR	-14508	Il18rap	interleukin 18 receptor accessory protein [Source:MGI Symbol;Acc:MGI:1338888]	GO:0004908(interleukin-1 receptor activity);GO:0005515(protein binding);GO:0005886(plasma membrane);GO:0006954(inflammatory response);GO:0007165(signal transduction);GO:0008283(cell population proliferation);GO:0016020(membrane);GO:0016021(integral component of membrane);GO:0016787(hydrolase activity);GO:0032609(interferon-gamma production);GO:0032635(interleukin-6 production);GO:0035655(interleu…	04060(Cytokine-cytokine receptor interaction);05321(Inflammatory bowel disease (IBD))	1	569,	0	-54	-52.7	5.75
chr1	42699069	42699160	92	ENSMUSG00000045515	ENSMUST00000054883	protein_coding	3' UTR	3301	Pou3f3	POU domain, class 3, transcription factor 3 [Source:MGI Symbol;Acc:MGI:102564]	GO:0000122(negative regulation of transcription by RNA polymerase II);GO:0000981(DNA-binding transcription factor activity, RNA polymerase II-specific);GO:0001228(DNA-binding transcription activator activity, RNA polymerase II-specific);GO:0001822(kidney development);GO:0003677(DNA binding);GO:0003700(DNA-binding transcription factor activity);GO:0005515(protein binding);GO:0005634(nucleus);GO:00…	NA	1	91,	0	-1.83	-1.05	7.4
chr1	42699369	42699490	122	ENSMUSG00000045515	ENSMUST00000054883	protein_coding	3' UTR	3601	Pou3f3	POU domain, class 3, transcription factor 3 [Source:MGI Symbol;Acc:MGI:102564]	GO:0000122(negative regulation of transcription by RNA polymerase II);GO:0000981(DNA-binding transcription factor activity, RNA polymerase II-specific);GO:0001228(DNA-binding transcription activator activity, RNA polymerase II-specific);GO:0001822(kidney development);GO:0003677(DNA binding);GO:0003700(DNA-binding transcription factor activity);GO:0005515(protein binding);GO:0005634(nucleus);GO:00…	NA	1	121,	0	-3.39	-2.54	11.8
chr1	43111035	43113265	2231	ENSMUSG00000010290	ENSMUST00000010434	protein_coding	3' UTR	12325	AI597479	expressed sequence AI597479 [Source:MGI Symbol;Acc:MGI:2138299]	GO:0003674(molecular_function);GO:0008150(biological_process);GO:0048598(embryonic morphogenesis);GO:0072669(tRNA-splicing ligase complex)	NA	2	338,80,	0,2150	-28.4	-27.3	3.41
chr1	44126276	44126725	450	ENSMUSG00000041684	ENSMUST00000129068	protein_coding	5' UTR	6297	Bivm	basic, immunoglobulin-like variable motif containing [Source:MGI Symbol;Acc:MGI:2179809]	GO:0005634(nucleus);GO:0005737(cytoplasm)	NA	1	449,	0	-32.6	-31.4	3.36
chr1	46530544	46532952	2409	ENSMUSG00000101337	ENSMUST00000178395	protein_coding	Exon (ENSMUST00000189749/ENSMUSG00000101337, exon 17 of 65)	-76009	Dnah7c	dynein, axonemal, heavy chain 7C [Source:MGI Symbol;Acc:MGI:3639762]	GO:0000166(nucleotide binding);GO:0003341(cilium movement);GO:0003774(motor activity);GO:0003777(microtubule motor activity);GO:0005509(calcium ion binding);GO:0005524(ATP binding);GO:0005737(cytoplasm);GO:0005829(cytosol);GO:0005856(cytoskeleton);GO:0005858(axonemal dynein complex);GO:0005874(microtubule);GO:0005929(cilium);GO:0007018(microtubule-based movement);GO:0008569(ATP-dependent microtub…	05016(Huntington disease)	2	101,379,	0,2029	-45.5	-44.3	6.78
chr1	51300773	51302331	1559	ENSMUSG00000045954	ENSMUST00000051572	protein_coding	3' UTR	11647	Cavin2	caveolae associated 2 [Source:MGI Symbol;Acc:MGI:99513]	GO:0001786(phosphatidylserine binding);GO:0005080(protein kinase C binding);GO:0005515(protein binding);GO:0005654(nucleoplasm);GO:0005737(cytoplasm);GO:0005829(cytosol);GO:0005886(plasma membrane);GO:0005901(caveola);GO:0008289(lipid binding);GO:0016020(membrane);GO:0045121(membrane raft);GO:0045944(positive regulation of transcription by RNA polymerase II);GO:0097320(plasma membrane tubulation)	NA	1	1558,	0	-19900	-Inf	20.7
chr1	51302480	51302960	481	ENSMUSG00000045954	ENSMUST00000051572	protein_coding	3' UTR	13354	Cavin2	caveolae associated 2 [Source:MGI Symbol;Acc:MGI:99513]	GO:0001786(phosphatidylserine binding);GO:0005080(protein kinase C binding);GO:0005515(protein binding);GO:0005654(nucleoplasm);GO:0005737(cytoplasm);GO:0005829(cytosol);GO:0005886(plasma membrane);GO:0005901(caveola);GO:0008289(lipid binding);GO:0016020(membrane);GO:0045121(membrane raft);GO:0045944(positive regulation of transcription by RNA polymerase II);GO:0097320(plasma membrane tubulation)	NA	1	480,	0	-102	-100	1.91
chr1	55226280	55228623	2344	ENSMUSG00000025978	ENSMUST00000027121	protein_coding	Exon (ENSMUST00000181563/ENSMUSG00000097649, exon 1 of 3)	0	Rftn2	raftlin family member 2 [Source:MGI Symbol;Acc:MGI:1921263]	GO:0003674(molecular_function);GO:0005886(plasma membrane);GO:0016020(membrane);GO:0033227(dsRNA transport);GO:0043330(response to exogenous dsRNA)	NA	2	470,128,	0,2215	-158	-156	8.96
chr1	55237925	55239214	1290	ENSMUSG00000046994	ENSMUST00000061334	protein_coding	3' UTR	748	Mars2	methionine-tRNA synthetase 2 (mitochondrial) [Source:MGI Symbol;Acc:MGI:2444136]	GO:0000166(nucleotide binding);GO:0004812(aminoacyl-tRNA ligase activity);GO:0004825(methionine-tRNA ligase activity);GO:0005524(ATP binding);GO:0005739(mitochondrion);GO:0005759(mitochondrial matrix);GO:0006412(translation);GO:0006418(tRNA aminoacylation for protein translation);GO:0006431(methionyl-tRNA aminoacylation);GO:0016874(ligase activity)	00450(Selenocompound metabolism);00970(Aminoacyl-tRNA biosynthesis)	1	1289,	0	-Inf	-Inf	45.9
chr1	56971680	56972391	712	ENSMUSG00000038331	ENSMUST00000114415	protein_coding	Exon (ENSMUST00000135238/ENSMUSG00000087022, exon 1 of 2)	0	Satb2	special AT-rich sequence binding protein 2 [Source:MGI Symbol;Acc:MGI:2679336]	GO:0000118(histone deacetylase complex);GO:0000122(negative regulation of transcription by RNA polymerase II);GO:0000790(nuclear chromatin);GO:0000977(RNA polymerase II regulatory region sequence-specific DNA binding);GO:0000978(RNA polymerase II cis-regulatory region sequence-specific DNA binding);GO:0001227(DNA-binding transcription repressor activity, RNA polymerase II-specific);GO:0001228(DNA…	NA	2	91,60,	0,651	-3.22	-2.38	11.8
chr1	58118694	58118994	301	ENSMUSG00000064294	ENSMUST00000162011	protein_coding	Exon (ENSMUST00000040999/ENSMUSG00000064294, exon 3 of 35)	5508	Aox3	aldehyde oxidase 3 [Source:MGI Symbol;Acc:MGI:1918974]	GO:0004031(aldehyde oxidase activity);GO:0004854(xanthine dehydrogenase activity);GO:0005506(iron ion binding);GO:0005737(cytoplasm);GO:0005829(cytosol);GO:0009055(electron transfer activity);GO:0009115(xanthine catabolic process);GO:0016020(membrane);GO:0016021(integral component of membrane);GO:0016491(oxidoreductase activity);GO:0017144(drug metabolic process);GO:0022900(electron transport cha…	00280(Valine, leucine and isoleucine degradation);00350(Tyrosine metabolism);00380(Tryptophan metabolism);00750(Vitamin B6 metabolism);00760(Nicotinate and nicotinamide metabolism);00830(Retinol metabolism);00982(Drug metabolism - cytochrome P450);04630(Jak-STAT signaling pathway)	1	300,	0	-129	-128	7.79
chr1	58833756	58846668	12913	ENSMUSG00000026029	ENSMUST00000190213	protein_coding	Exon (ENSMUST00000027189/ENSMUSG00000026029, exon 7 of 9)	31103	Casp8	caspase 8 [Source:MGI Symbol;Acc:MGI:1261423]	GO:0001525(angiogenesis);GO:0001841(neural tube formation);GO:0004175(endopeptidase activity);GO:0004197(cysteine-type endopeptidase activity);GO:0005123(death receptor binding);GO:0005164(tumor necrosis factor receptor binding);GO:0005515(protein binding);GO:0005634(nucleus);GO:0005654(nucleoplasm);GO:0005737(cytoplasm);GO:0005739(mitochondrion);GO:0005829(cytosol);GO:0005886(plasma membrane);GO…	01524(Platinum drug resistance);04115(p53 signaling pathway);04210(Apoptosis);04215(Apoptosis - multiple species);04217(Necroptosis);04620(Toll-like receptor signaling pathway);04621(NOD-like receptor signaling pathway);04622(RIG-I-like receptor signaling pathway);04625(C-type lectin receptor signaling pathway);04657(IL-17 signaling pathway);04668(TNF signaling pathway);04932(Non-alcoholic fatty …	3	18,502,47,	0,10587,12865	-53.6	-52.3	3.52
chr1	58846906	58847026	121	ENSMUSG00000026029	ENSMUST00000190213	protein_coding	3' UTR	44253	Casp8	caspase 8 [Source:MGI Symbol;Acc:MGI:1261423]	GO:0001525(angiogenesis);GO:0001841(neural tube formation);GO:0004175(endopeptidase activity);GO:0004197(cysteine-type endopeptidase activity);GO:0005123(death receptor binding);GO:0005164(tumor necrosis factor receptor binding);GO:0005515(protein binding);GO:0005634(nucleus);GO:0005654(nucleoplasm);GO:0005737(cytoplasm);GO:0005739(mitochondrion);GO:0005829(cytosol);GO:0005886(plasma membrane);GO…	01524(Platinum drug resistance);04115(p53 signaling pathway);04210(Apoptosis);04215(Apoptosis - multiple species);04217(Necroptosis);04620(Toll-like receptor signaling pathway);04621(NOD-like receptor signaling pathway);04622(RIG-I-like receptor signaling pathway);04625(C-type lectin receptor signaling pathway);04657(IL-17 signaling pathway);04668(TNF signaling pathway);04932(Non-alcoholic fatty …	1	120,	0	-7.76	-6.8	1.8
chr1	58800521	58800581	61	ENSMUSG00000026029	ENSMUST00000165549	protein_coding	Exon (ENSMUST00000194726/ENSMUSG00000102719, exon 1 of 1)	-1921	Casp8	caspase 8 [Source:MGI Symbol;Acc:MGI:1261423]	GO:0001525(angiogenesis);GO:0001841(neural tube formation);GO:0004175(endopeptidase activity);GO:0004197(cysteine-type endopeptidase activity);GO:0005123(death receptor binding);GO:0005164(tumor necrosis factor receptor binding);GO:0005515(protein binding);GO:0005634(nucleus);GO:0005654(nucleoplasm);GO:0005737(cytoplasm);GO:0005739(mitochondrion);GO:0005829(cytosol);GO:0005886(plasma membrane);GO…	01524(Platinum drug resistance);04115(p53 signaling pathway);04210(Apoptosis);04215(Apoptosis - multiple species);04217(Necroptosis);04620(Toll-like receptor signaling pathway);04621(NOD-like receptor signaling pathway);04622(RIG-I-like receptor signaling pathway);04625(C-type lectin receptor signaling pathway);04657(IL-17 signaling pathway);04668(TNF signaling pathway);04932(Non-alcoholic fatty …	1	60,	0	-1.88	-1.09	1.62
chr1	59119952	59120222	271	ENSMUSG00000038079	ENSMUST00000094917	protein_coding	Exon (ENSMUST00000180570/ENSMUSG00000097573, exon 1 of 1)	0	Tmem237	transmembrane protein 237 [Source:MGI Symbol;Acc:MGI:2138365]	GO:0005515(protein binding);GO:0005929(cilium);GO:0016020(membrane);GO:0016021(integral component of membrane);GO:0030030(cell projection organization);GO:0030111(regulation of Wnt signaling pathway);GO:0032391(photoreceptor connecting cilium);GO:0035869(ciliary transition zone);GO:0042995(cell projection);GO:0060271(cilium assembly);GO:0120199(cone photoreceptor outer segment);GO:0120200(rod pho…	NA	1	270,	0	-4.76	-3.86	6.91
chr1	59482423	59482990	568	ENSMUSG00000041075	ENSMUST00000114246	protein_coding	5' UTR	0	Fzd7	frizzled class receptor 7 [Source:MGI Symbol;Acc:MGI:108570]	GO:0004888(transmembrane signaling receptor activity);GO:0004930(G protein-coupled receptor activity);GO:0005109(frizzled binding);GO:0005515(protein binding);GO:0005546(phosphatidylinositol-4,5-bisphosphate binding);GO:0005768(endosome);GO:0005886(plasma membrane);GO:0006355(regulation of transcription, DNA-templated);GO:0007165(signal transduction);GO:0007166(cell surface receptor signaling pat…	04150(mTOR signaling pathway);04310(Wnt signaling pathway);04390(Hippo signaling pathway);04550(Signaling pathways regulating pluripotency of stem cells);04916(Melanogenesis);04934(Cushing syndrome);05165(Human papillomavirus infection);05200(Pathways in cancer);05205(Proteoglycans in cancer);05217(Basal cell carcinoma);05224(Breast cancer);05225(Hepatocellular carcinoma);05226(Gastric cancer)	1	567,	0	-88.7	-87.3	7.21
chr1	59483377	59485137	1761	ENSMUSG00000041075	ENSMUST00000114246	protein_coding	3' UTR	953	Fzd7	frizzled class receptor 7 [Source:MGI Symbol;Acc:MGI:108570]	GO:0004888(transmembrane signaling receptor activity);GO:0004930(G protein-coupled receptor activity);GO:0005109(frizzled binding);GO:0005515(protein binding);GO:0005546(phosphatidylinositol-4,5-bisphosphate binding);GO:0005768(endosome);GO:0005886(plasma membrane);GO:0006355(regulation of transcription, DNA-templated);GO:0007165(signal transduction);GO:0007166(cell surface receptor signaling pat…	04150(mTOR signaling pathway);04310(Wnt signaling pathway);04390(Hippo signaling pathway);04550(Signaling pathways regulating pluripotency of stem cells);04916(Melanogenesis);04934(Cushing syndrome);05165(Human papillomavirus infection);05200(Pathways in cancer);05205(Proteoglycans in cancer);05217(Basal cell carcinoma);05224(Breast cancer);05225(Hepatocellular carcinoma);05226(Gastric cancer)	1	1760,	0	-710	-Inf	17.8
chr1	59634092	59634303	212	ENSMUSG00000047361	ENSMUST00000190490	protein_coding	3' UTR	3769	Gm973	predicted gene 973 [Source:MGI Symbol;Acc:MGI:2685819]	GO:0003674(molecular_function);GO:0005575(cellular_component);GO:0008150(biological_process)	NA	1	211,	0	-4.16	-3.28	2.63
chr1	59763938	59764419	482	ENSMUSG00000067336	ENSMUST00000087435	protein_coding	5' UTR	538	Bmpr2	bone morphogenetic protein receptor, type II (serine/threonine kinase) [Source:MGI Symbol;Acc:MGI:1095407]	GO:0000166(nucleotide binding);GO:0001568(blood vessel development);GO:0001707(mesoderm formation);GO:0001893(maternal placenta development);GO:0001935(endothelial cell proliferation);GO:0001938(positive regulation of endothelial cell proliferation);GO:0001944(vasculature development);GO:0001946(lymphangiogenesis);GO:0001974(blood vessel remodeling);GO:0002063(chondrocyte development);GO:0003085(…	04060(Cytokine-cytokine receptor interaction);04350(TGF-beta signaling pathway);04360(Axon guidance);04390(Hippo signaling pathway);04550(Signaling pathways regulating pluripotency of stem cells);05206(MicroRNAs in cancer);05418(Fluid shear stress and atherosclerosis)	1	481,	0	-262	-260	4.36
chr1	60260244	60260784	541	ENSMUSG00000073664	ENSMUST00000035569	protein_coding	Exon (ENSMUST00000160834/ENSMUSG00000073664, exon 27 of 55)	0	Nbeal1	neurobeachin like 1 [Source:MGI Symbol;Acc:MGI:2444343]	GO:0005515(protein binding);GO:0005829(cytosol);GO:0008104(protein localization);GO:0016020(membrane);GO:0019901(protein kinase binding)	NA	1	540,	0	-342	-Inf	11.5
chr1	60476751	60477382	632	ENSMUSG00000026782	ENSMUST00000190158	protein_coding	3' UTR	37809	Abi2	abl-interactor 2 [Source:MGI Symbol;Acc:MGI:106913]	GO:0005515(protein binding);GO:0005737(cytoplasm);GO:0005829(cytosol);GO:0005856(cytoskeleton);GO:0005884(actin filament);GO:0005912(adherens junction);GO:0007399(nervous system development);GO:0007611(learning or memory);GO:0008154(actin polymerization or depolymerization);GO:0016358(dendrite development);GO:0016477(cell migration);GO:0016601(Rac protein signal transduction);GO:0017124(SH3 domai…	04810(Regulation of actin cytoskeleton)	1	631,	0	-368	-Inf	7.3
chr1	62703344	62703825	482	ENSMUSG00000025969	ENSMUST00000027112	protein_coding	5' UTR	0	Nrp2	neuropilin 2 [Source:MGI Symbol;Acc:MGI:1100492]	GO:0001525(angiogenesis);GO:0001755(neural crest cell migration);GO:0001764(neuron migration);GO:0003148(outflow tract septum morphogenesis);GO:0005021(vascular endothelial growth factor-activated receptor activity);GO:0005515(protein binding);GO:0005886(plasma membrane);GO:0007275(multicellular organism development);GO:0007399(nervous system development);GO:0007411(axon guidance);GO:0007507(hear…	NA	1	481,	0	-90.8	-89.3	32.6
chr1	62703943	62704184	242	ENSMUSG00000025969	ENSMUST00000114157	protein_coding	5' UTR	241	Nrp2	neuropilin 2 [Source:MGI Symbol;Acc:MGI:1100492]	GO:0001525(angiogenesis);GO:0001755(neural crest cell migration);GO:0001764(neuron migration);GO:0003148(outflow tract septum morphogenesis);GO:0005021(vascular endothelial growth factor-activated receptor activity);GO:0005515(protein binding);GO:0005886(plasma membrane);GO:0007275(multicellular organism development);GO:0007399(nervous system development);GO:0007411(axon guidance);GO:0007507(hear…	NA	1	241,	0	-8.86	-7.89	2.14
chr1	63114283	63114374	92	ENSMUSG00000040865	ENSMUST00000137511	protein_coding	Exon (ENSMUST00000186786/ENSMUSG00000084799, exon 1 of 1)	0	Ino80d	INO80 complex subunit D [Source:MGI Symbol;Acc:MGI:3027003]	GO:0003674(molecular_function);GO:0005634(nucleus);GO:0006281(DNA repair);GO:0006310(DNA recombination);GO:0006974(cellular response to DNA damage stimulus);GO:0008150(biological_process)	NA	1	91,	0	-2.27	-1.47	2.96
chr1	63114433	63115124	692	ENSMUSG00000040865	ENSMUST00000097718	protein_coding	Exon (ENSMUST00000186436/ENSMUSG00000084799, exon 2 of 2)	0	Ino80d	INO80 complex subunit D [Source:MGI Symbol;Acc:MGI:3027003]	GO:0003674(molecular_function);GO:0005634(nucleus);GO:0006281(DNA repair);GO:0006310(DNA recombination);GO:0006974(cellular response to DNA damage stimulus);GO:0008150(biological_process)	NA	1	691,	0	-13	-12	3.5
chr1	63302847	63303028	182	ENSMUSG00000027520	ENSMUST00000029025	protein_coding	Exon (ENSMUST00000114132/ENSMUSG00000027520, exon 7 of 7)	12109	Zdbf2	zinc finger, DBF-type containing 2 [Source:MGI Symbol;Acc:MGI:1921134]	GO:0003674(molecular_function);GO:0003676(nucleic acid binding);GO:0005575(cellular_component);GO:0008150(biological_process);GO:0008270(zinc ion binding)	NA	1	181,	0	-3.43	-2.57	10.9
chr1	63304647	63304858	212	ENSMUSG00000027520	ENSMUST00000029025	protein_coding	Exon (ENSMUST00000114132/ENSMUSG00000027520, exon 7 of 7)	13909	Zdbf2	zinc finger, DBF-type containing 2 [Source:MGI Symbol;Acc:MGI:1921134]	GO:0003674(molecular_function);GO:0003676(nucleic acid binding);GO:0005575(cellular_component);GO:0008150(biological_process);GO:0008270(zinc ion binding)	NA	1	211,	0	-5.15	-4.25	17.8
chr1	63305636	63305787	152	ENSMUSG00000027520	ENSMUST00000029025	protein_coding	Exon (ENSMUST00000114132/ENSMUSG00000027520, exon 7 of 7)	14898	Zdbf2	zinc finger, DBF-type containing 2 [Source:MGI Symbol;Acc:MGI:1921134]	GO:0003674(molecular_function);GO:0003676(nucleic acid binding);GO:0005575(cellular_component);GO:0008150(biological_process);GO:0008270(zinc ion binding)	NA	1	151,	0	-4.18	-3.3	14.8
chr1	63306296	63306387	92	ENSMUSG00000027520	ENSMUST00000029025	protein_coding	Exon (ENSMUST00000114132/ENSMUSG00000027520, exon 7 of 7)	15558	Zdbf2	zinc finger, DBF-type containing 2 [Source:MGI Symbol;Acc:MGI:1921134]	GO:0003674(molecular_function);GO:0003676(nucleic acid binding);GO:0005575(cellular_component);GO:0008150(biological_process);GO:0008270(zinc ion binding)	NA	1	91,	0	-2.7	-1.87	6.17
chr1	63307016	63307257	242	ENSMUSG00000027520	ENSMUST00000029025	protein_coding	Exon (ENSMUST00000114132/ENSMUSG00000027520, exon 7 of 7)	16278	Zdbf2	zinc finger, DBF-type containing 2 [Source:MGI Symbol;Acc:MGI:1921134]	GO:0003674(molecular_function);GO:0003676(nucleic acid binding);GO:0005575(cellular_component);GO:0008150(biological_process);GO:0008270(zinc ion binding)	NA	1	241,	0	-4.18	-3.3	14.8
chr1	63307586	63307707	122	ENSMUSG00000027520	ENSMUST00000029025	protein_coding	Exon (ENSMUST00000114132/ENSMUSG00000027520, exon 7 of 7)	16848	Zdbf2	zinc finger, DBF-type containing 2 [Source:MGI Symbol;Acc:MGI:1921134]	GO:0003674(molecular_function);GO:0003676(nucleic acid binding);GO:0005575(cellular_component);GO:0008150(biological_process);GO:0008270(zinc ion binding)	NA	1	121,	0	-2.29	-1.48	8.88
chr1	63308066	63308217	152	ENSMUSG00000027520	ENSMUST00000029025	protein_coding	Exon (ENSMUST00000114132/ENSMUSG00000027520, exon 7 of 7)	17328	Zdbf2	zinc finger, DBF-type containing 2 [Source:MGI Symbol;Acc:MGI:1921134]	GO:0003674(molecular_function);GO:0003676(nucleic acid binding);GO:0005575(cellular_component);GO:0008150(biological_process);GO:0008270(zinc ion binding)	NA	1	151,	0	-2.29	-1.48	8.88
chr1	63309686	63309747	62	ENSMUSG00000027520	ENSMUST00000029025	protein_coding	Exon (ENSMUST00000114132/ENSMUSG00000027520, exon 7 of 7)	18948	Zdbf2	zinc finger, DBF-type containing 2 [Source:MGI Symbol;Acc:MGI:1921134]	GO:0003674(molecular_function);GO:0003676(nucleic acid binding);GO:0005575(cellular_component);GO:0008150(biological_process);GO:0008270(zinc ion binding)	NA	1	61,	0	-2.29	-1.48	8.88
chr1	65246322	65250189	3868	ENSMUSG00000025946	ENSMUST00000140190	protein_coding	3' UTR	-31867	Pth2r	parathyroid hormone 2 receptor [Source:MGI Symbol;Acc:MGI:2180917]	GO:0004888(transmembrane signaling receptor activity);GO:0004930(G protein-coupled receptor activity);GO:0004991(parathyroid hormone receptor activity);GO:0005886(plasma membrane);GO:0007165(signal transduction);GO:0007166(cell surface receptor signaling pathway);GO:0007186(G protein-coupled receptor signaling pathway);GO:0007188(adenylate cyclase-modulating G protein-coupled receptor signaling p…	04080(Neuroactive ligand-receptor interaction)	2	896,4,	0,3863	-162	-161	12.8
chr1	65273064	65273960	897	ENSMUSG00000025946	ENSMUST00000140190	protein_coding	3' UTR	-8096	Pth2r	parathyroid hormone 2 receptor [Source:MGI Symbol;Acc:MGI:2180917]	GO:0004888(transmembrane signaling receptor activity);GO:0004930(G protein-coupled receptor activity);GO:0004991(parathyroid hormone receptor activity);GO:0005886(plasma membrane);GO:0007165(signal transduction);GO:0007166(cell surface receptor signaling pathway);GO:0007186(G protein-coupled receptor signaling pathway);GO:0007188(adenylate cyclase-modulating G protein-coupled receptor signaling p…	04080(Neuroactive ligand-receptor interaction)	2	43,318,	0,578	-43.5	-42.3	4.72
chr1	65277226	65277346	121	ENSMUSG00000025946	ENSMUST00000140190	protein_coding	3' UTR	-4710	Pth2r	parathyroid hormone 2 receptor [Source:MGI Symbol;Acc:MGI:2180917]	GO:0004888(transmembrane signaling receptor activity);GO:0004930(G protein-coupled receptor activity);GO:0004991(parathyroid hormone receptor activity);GO:0005886(plasma membrane);GO:0007165(signal transduction);GO:0007166(cell surface receptor signaling pathway);GO:0007186(G protein-coupled receptor signaling pathway);GO:0007188(adenylate cyclase-modulating G protein-coupled receptor signaling p…	04080(Neuroactive ligand-receptor interaction)	1	120,	0	-2.92	-2.09	3.17
chr1	66380516	66380727	212	ENSMUSG00000015222	ENSMUST00000141148	protein_coding	Exon (ENSMUST00000156636/ENSMUSG00000015222, exon 5 of 5)	0	Map2	microtubule-associated protein 2 [Source:MGI Symbol;Acc:MGI:97175]	GO:0000226(microtubule cytoskeleton organization);GO:0001578(microtubule bundle formation);GO:0002162(dystroglycan binding);GO:0003779(actin binding);GO:0005515(protein binding);GO:0005516(calmodulin binding);GO:0005519(cytoskeletal regulatory protein binding);GO:0005737(cytoplasm);GO:0005790(smooth endoplasmic reticulum);GO:0005791(rough endoplasmic reticulum);GO:0005856(cytoskeleton);GO:0005874…	NA	1	211,	0	-11	-10	3.83
chr1	72583400	72583637	238	ENSMUSG00000039354	ENSMUST00000152225	protein_coding	5' UTR	0	Smarcal1	SWI/SNF related matrix associated, actin dependent regulator of chromatin, subfamily a-like 1 [Source:MGI Symbol;Acc:MGI:1859183]	GO:0000166(nucleotide binding);GO:0000733(DNA strand renaturation);GO:0003678(DNA helicase activity);GO:0004386(helicase activity);GO:0005524(ATP binding);GO:0005634(nucleus);GO:0005662(DNA replication factor A complex);GO:0006259(DNA metabolic process);GO:0006281(DNA repair);GO:0006303(double-strand break repair via nonhomologous end joining);GO:0006357(regulation of transcription by RNA polymer…	NA	2	38,23,	0,214	-1.99	-1.2	1.23
chr1	74133093	74133184	92	ENSMUSG00000061815	ENSMUST00000127134	protein_coding	Exon (ENSMUST00000080167/ENSMUSG00000061815, exon 8 of 12)	7514	Rufy4	RUN and FYVE domain containing 4 [Source:MGI Symbol;Acc:MGI:3588214]	GO:0000045(autophagosome assembly);GO:0005776(autophagosome);GO:0006914(autophagy);GO:0016239(positive regulation of macroautophagy);GO:0031410(cytoplasmic vesicle);GO:0032266(phosphatidylinositol-3-phosphate binding);GO:0046872(metal ion binding);GO:0071353(cellular response to interleukin-4)	NA	1	91,	0	-2.37	-1.56	2.11
chr1	74158437	74158976	540	ENSMUSG00000026180	ENSMUST00000106899	protein_coding	Exon (ENSMUST00000027372/ENSMUSG00000026180, exon 2 of 3)	4446	Cxcr2	chemokine (C-X-C motif) receptor 2 [Source:MGI Symbol;Acc:MGI:105303]	GO:0002438(acute inflammatory response to antigenic stimulus);GO:0002690(positive regulation of leukocyte chemotaxis);GO:0004918(interleukin-8 receptor activity);GO:0004930(G protein-coupled receptor activity);GO:0004950(chemokine receptor activity);GO:0005515(protein binding);GO:0005654(nucleoplasm);GO:0005886(plasma membrane);GO:0006935(chemotaxis);GO:0006955(immune response);GO:0006968(cellula…	04060(Cytokine-cytokine receptor interaction);04062(Chemokine signaling pathway);04072(Phospholipase D signaling pathway);04144(Endocytosis);05163(Human cytomegalovirus infection)	1	539,	0	-70.8	-69.5	8.21
chr1	74159244	74159693	450	ENSMUSG00000026180	ENSMUST00000106899	protein_coding	3' UTR	5253	Cxcr2	chemokine (C-X-C motif) receptor 2 [Source:MGI Symbol;Acc:MGI:105303]	GO:0002438(acute inflammatory response to antigenic stimulus);GO:0002690(positive regulation of leukocyte chemotaxis);GO:0004918(interleukin-8 receptor activity);GO:0004930(G protein-coupled receptor activity);GO:0004950(chemokine receptor activity);GO:0005515(protein binding);GO:0005654(nucleoplasm);GO:0005886(plasma membrane);GO:0006935(chemotaxis);GO:0006955(immune response);GO:0006968(cellula…	04060(Cytokine-cytokine receptor interaction);04062(Chemokine signaling pathway);04072(Phospholipase D signaling pathway);04144(Endocytosis);05163(Human cytomegalovirus infection)	1	449,	0	-193	-192	10.1
chr1	74160827	74161216	390	ENSMUSG00000026180	ENSMUST00000106899	protein_coding	3' UTR	6836	Cxcr2	chemokine (C-X-C motif) receptor 2 [Source:MGI Symbol;Acc:MGI:105303]	GO:0002438(acute inflammatory response to antigenic stimulus);GO:0002690(positive regulation of leukocyte chemotaxis);GO:0004918(interleukin-8 receptor activity);GO:0004930(G protein-coupled receptor activity);GO:0004950(chemokine receptor activity);GO:0005515(protein binding);GO:0005654(nucleoplasm);GO:0005886(plasma membrane);GO:0006935(chemotaxis);GO:0006955(immune response);GO:0006968(cellula…	04060(Cytokine-cytokine receptor interaction);04062(Chemokine signaling pathway);04072(Phospholipase D signaling pathway);04144(Endocytosis);05163(Human cytomegalovirus infection)	1	389,	0	-13.3	-12.3	40.5
chr1	74267790	74268209	420	ENSMUSG00000064272	ENSMUST00000077985	protein_coding	3' UTR	-10341	Gpbar1	G protein-coupled bile acid receptor 1 [Source:MGI Symbol;Acc:MGI:2653863]	GO:0004930(G protein-coupled receptor activity);GO:0005737(cytoplasm);GO:0005886(plasma membrane);GO:0007165(signal transduction);GO:0007186(G protein-coupled receptor signaling pathway);GO:0016020(membrane);GO:0016021(integral component of membrane);GO:0038181(bile acid receptor activity);GO:0038182(G protein-coupled bile acid receptor activity);GO:0038184(cell surface bile acid receptor signali…	NA	1	419,	0	-375	-Inf	2.44
chr1	74352049	74352259	211	ENSMUSG00000073650	ENSMUST00000097697	protein_coding	3' UTR	-9849	Catip	ciliogenesis associated TTC17 interacting protein [Source:MGI Symbol;Acc:MGI:2685062]	GO:0003674(molecular_function);GO:0005634(nucleus);GO:0005737(cytoplasm);GO:0005856(cytoskeleton);GO:0005886(plasma membrane);GO:0015629(actin cytoskeleton);GO:0016020(membrane);GO:0030030(cell projection organization);GO:0030041(actin filament polymerization);GO:0044782(cilium organization)	NA	1	210,	0	-9.51	-8.53	1.85
chr1	74352348	74352558	211	ENSMUSG00000073650	ENSMUST00000097697	protein_coding	3' UTR	-9550	Catip	ciliogenesis associated TTC17 interacting protein [Source:MGI Symbol;Acc:MGI:2685062]	GO:0003674(molecular_function);GO:0005634(nucleus);GO:0005737(cytoplasm);GO:0005856(cytoskeleton);GO:0005886(plasma membrane);GO:0015629(actin cytoskeleton);GO:0016020(membrane);GO:0030030(cell projection organization);GO:0030041(actin filament polymerization);GO:0044782(cilium organization)	NA	1	210,	0	-11.7	-10.7	2.29
chr1	74362644	74362735	92	ENSMUSG00000073650	ENSMUST00000191010	protein_coding	5' UTR	202	Catip	ciliogenesis associated TTC17 interacting protein [Source:MGI Symbol;Acc:MGI:2685062]	GO:0003674(molecular_function);GO:0005634(nucleus);GO:0005737(cytoplasm);GO:0005856(cytoskeleton);GO:0005886(plasma membrane);GO:0015629(actin cytoskeleton);GO:0016020(membrane);GO:0030030(cell projection organization);GO:0030041(actin filament polymerization);GO:0044782(cilium organization)	NA	1	91,	0	-2.73	-1.9	2.24
chr1	74678999	74679299	301	ENSMUSG00000033257	ENSMUST00000113678	protein_coding	Exon (ENSMUST00000042125/ENSMUSG00000033257, exon 3 of 20)	101	Ttll4	tubulin tyrosine ligase-like family, member 4 [Source:MGI Symbol;Acc:MGI:1914784]	GO:0000166(nucleotide binding);GO:0000226(microtubule cytoskeleton organization);GO:0005515(protein binding);GO:0005524(ATP binding);GO:0005737(cytoplasm);GO:0005856(cytoskeleton);GO:0005874(microtubule);GO:0005929(cilium);GO:0006464(cellular protein modification process);GO:0015631(tubulin binding);GO:0016874(ligase activity);GO:0018095(protein polyglutamylation);GO:0018200(peptidyl-glutamic aci…	NA	1	300,	0	-32	-30.9	2.07
chr1	74679538	74680287	750	ENSMUSG00000033257	ENSMUST00000113678	protein_coding	Exon (ENSMUST00000042125/ENSMUSG00000033257, exon 3 of 20)	640	Ttll4	tubulin tyrosine ligase-like family, member 4 [Source:MGI Symbol;Acc:MGI:1914784]	GO:0000166(nucleotide binding);GO:0000226(microtubule cytoskeleton organization);GO:0005515(protein binding);GO:0005524(ATP binding);GO:0005737(cytoplasm);GO:0005856(cytoskeleton);GO:0005874(microtubule);GO:0005929(cilium);GO:0006464(cellular protein modification process);GO:0015631(tubulin binding);GO:0016874(ligase activity);GO:0018095(protein polyglutamylation);GO:0018200(peptidyl-glutamic aci…	NA	1	749,	0	-422	-Inf	8.4
chr1	75146473	75147104	632	ENSMUSG00000049339	ENSMUST00000189345	protein_coding	3' UTR	1169	Retreg2	reticulophagy regulator family member 2 [Source:MGI Symbol;Acc:MGI:2388278]	GO:0003674(molecular_function);GO:0008150(biological_process);GO:0016020(membrane);GO:0016021(integral component of membrane)	NA	1	631,	0	-335	-Inf	6.25
chr1	75192240	75192360	121	ENSMUSG00000026199	ENSMUST00000127625	protein_coding	5' UTR	48	Ankzf1	ankyrin repeat and zinc finger domain containing 1 [Source:MGI Symbol;Acc:MGI:1098746]	GO:0003676(nucleic acid binding);GO:0005515(protein binding);GO:0005737(cytoplasm);GO:0046872(metal ion binding);GO:0070301(cellular response to hydrogen peroxide)	NA	1	120,	0	-9.12	-8.14	1.94
chr1	75388504	75391039	2536	ENSMUSG00000026207	ENSMUST00000137868	protein_coding	Exon (ENSMUST00000087122/ENSMUSG00000026207, exon 4 of 41)	2894	Speg	SPEG complex locus [Source:MGI Symbol;Acc:MGI:109282]	GO:0000166(nucleotide binding);GO:0001701(in utero embryonic development);GO:0004672(protein kinase activity);GO:0004674(protein serine/threonine kinase activity);GO:0005515(protein binding);GO:0005524(ATP binding);GO:0005634(nucleus);GO:0006468(protein phosphorylation);GO:0016301(kinase activity);GO:0016310(phosphorylation);GO:0016740(transferase activity);GO:0030154(cell differentiation);GO:004…	NA	2	600,61,	0,2474	-69.5	-68.1	14.8
chr1	75431450	75431960	511	ENSMUSG00000033021	ENSMUST00000037796	protein_coding	3' UTR	-3970	Gmppa	GDP-mannose pyrophosphorylase A [Source:MGI Symbol;Acc:MGI:1916330]	GO:0003674(molecular_function);GO:0005575(cellular_component);GO:0005737(cytoplasm);GO:0009058(biosynthetic process);GO:0016740(transferase activity);GO:0016779(nucleotidyltransferase activity)	00051(Fructose and mannose metabolism);00520(Amino sugar and nucleotide sugar metabolism)	1	510,	0	-9.71	-8.72	6.77
chr1	75507105	75507283	179	ENSMUSG00000032968	ENSMUST00000037330	protein_coding	5' UTR	28	Inha	inhibin alpha [Source:MGI Symbol;Acc:MGI:96569]	GO:0001541(ovarian follicle development);GO:0001750(photoreceptor outer segment);GO:0001917(photoreceptor inner segment);GO:0005102(signaling receptor binding);GO:0005125(cytokine activity);GO:0005179(hormone activity);GO:0005576(extracellular region);GO:0005615(extracellular space);GO:0005737(cytoplasm);GO:0008083(growth factor activity);GO:0008584(male gonad development);GO:0010862(positive reg…	04060(Cytokine-cytokine receptor interaction)	1	178,	0	-9.04	-8.06	16.8
chr1	78664913	78665544	632	ENSMUSG00000032883	ENSMUST00000135642	protein_coding	Exon (ENSMUST00000053760/ENSMUSG00000079470, exon 3 of 3)	-5349	Acsl3	acyl-CoA synthetase long-chain family member 3 [Source:MGI Symbol;Acc:MGI:1921455]	GO:0000166(nucleotide binding);GO:0001676(long-chain fatty acid metabolic process);GO:0003824(catalytic activity);GO:0003996(acyl-CoA ligase activity);GO:0004467(long-chain fatty acid-CoA ligase activity);GO:0005524(ATP binding);GO:0005739(mitochondrion);GO:0005741(mitochondrial outer membrane);GO:0005777(peroxisome);GO:0005778(peroxisomal membrane);GO:0005783(endoplasmic reticulum);GO:0005789(en…	00061(Fatty acid biosynthesis);00071(Fatty acid degradation);03320(PPAR signaling pathway);04146(Peroxisome);04216(Ferroptosis);04714(Thermogenesis);04920(Adipocytokine signaling pathway)	1	631,	0	-52.5	-51.2	8.61
chr1	78666082	78667013	932	ENSMUSG00000032883	ENSMUST00000135642	protein_coding	3' UTR	-3880	Acsl3	acyl-CoA synthetase long-chain family member 3 [Source:MGI Symbol;Acc:MGI:1921455]	GO:0000166(nucleotide binding);GO:0001676(long-chain fatty acid metabolic process);GO:0003824(catalytic activity);GO:0003996(acyl-CoA ligase activity);GO:0004467(long-chain fatty acid-CoA ligase activity);GO:0005524(ATP binding);GO:0005739(mitochondrion);GO:0005741(mitochondrial outer membrane);GO:0005777(peroxisome);GO:0005778(peroxisomal membrane);GO:0005783(endoplasmic reticulum);GO:0005789(en…	00061(Fatty acid biosynthesis);00071(Fatty acid degradation);03320(PPAR signaling pathway);04146(Peroxisome);04216(Ferroptosis);04714(Thermogenesis);04920(Adipocytokine signaling pathway)	1	931,	0	-67.7	-66.3	14.1
chr1	78667462	78667793	332	ENSMUSG00000032883	ENSMUST00000135642	protein_coding	3' UTR	-3100	Acsl3	acyl-CoA synthetase long-chain family member 3 [Source:MGI Symbol;Acc:MGI:1921455]	GO:0000166(nucleotide binding);GO:0001676(long-chain fatty acid metabolic process);GO:0003824(catalytic activity);GO:0003996(acyl-CoA ligase activity);GO:0004467(long-chain fatty acid-CoA ligase activity);GO:0005524(ATP binding);GO:0005739(mitochondrion);GO:0005741(mitochondrial outer membrane);GO:0005777(peroxisome);GO:0005778(peroxisomal membrane);GO:0005783(endoplasmic reticulum);GO:0005789(en…	00061(Fatty acid biosynthesis);00071(Fatty acid degradation);03320(PPAR signaling pathway);04146(Peroxisome);04216(Ferroptosis);04714(Thermogenesis);04920(Adipocytokine signaling pathway)	1	331,	0	-13	-12	2.18
chr1	78669921	78670192	272	ENSMUSG00000032883	ENSMUST00000135642	protein_coding	3' UTR	-701	Acsl3	acyl-CoA synthetase long-chain family member 3 [Source:MGI Symbol;Acc:MGI:1921455]	GO:0000166(nucleotide binding);GO:0001676(long-chain fatty acid metabolic process);GO:0003824(catalytic activity);GO:0003996(acyl-CoA ligase activity);GO:0004467(long-chain fatty acid-CoA ligase activity);GO:0005524(ATP binding);GO:0005739(mitochondrion);GO:0005741(mitochondrial outer membrane);GO:0005777(peroxisome);GO:0005778(peroxisomal membrane);GO:0005783(endoplasmic reticulum);GO:0005789(en…	00061(Fatty acid biosynthesis);00071(Fatty acid degradation);03320(PPAR signaling pathway);04146(Peroxisome);04216(Ferroptosis);04714(Thermogenesis);04920(Adipocytokine signaling pathway)	1	271,	0	-35.5	-34.3	5.86
chr1	78817968	78818446	479	ENSMUSG00000047330	ENSMUST00000187432	protein_coding	3' UTR	1041	Kcne4	potassium voltage-gated channel, Isk-related subfamily, gene 4 [Source:MGI Symbol;Acc:MGI:1891125]	GO:0005244(voltage-gated ion channel activity);GO:0005249(voltage-gated potassium channel activity);GO:0005251(delayed rectifier potassium channel activity);GO:0005267(potassium channel activity);GO:0006811(ion transport);GO:0006813(potassium ion transport);GO:0008076(voltage-gated potassium channel complex);GO:0015459(potassium channel regulator activity);GO:0016020(membrane);GO:0016021(integral…	NA	1	478,	0	-38.8	-37.6	51.1
chr1	82340438	82340828	391	ENSMUSG00000026142	ENSMUST00000140020	protein_coding	Exon (ENSMUST00000027322/ENSMUSG00000026142, exon 2 of 7)	1389	Rhbdd1	rhomboid domain containing 1 [Source:MGI Symbol;Acc:MGI:1924117]	GO:0004175(endopeptidase activity);GO:0004252(serine-type endopeptidase activity);GO:0005515(protein binding);GO:0005739(mitochondrion);GO:0005783(endoplasmic reticulum);GO:0005789(endoplasmic reticulum membrane);GO:0006508(proteolysis);GO:0006915(apoptotic process);GO:0007283(spermatogenesis);GO:0008233(peptidase activity);GO:0008236(serine-type peptidase activity);GO:0010954(positive regulation…	NA	1	390,	0	-43.6	-42.3	3.68
chr1	82718002	82719395	1394	ENSMUSG00000079465	ENSMUST00000152664	protein_coding	3' UTR	2698	Col4a3	collagen, type IV, alpha 3 [Source:MGI Symbol;Acc:MGI:104688]	GO:0005178(integrin binding);GO:0005201(extracellular matrix structural constituent);GO:0005576(extracellular region);GO:0005581(collagen trimer);GO:0005587(collagen type IV trimer);GO:0005604(basement membrane);GO:0005615(extracellular space);GO:0005783(endoplasmic reticulum);GO:0006919(activation of cysteine-type endopeptidase activity involved in apoptotic process);GO:0007155(cell adhesion);GO…	04151(PI3K-Akt signaling pathway);04510(Focal adhesion);04512(ECM-receptor interaction);04926(Relaxin signaling pathway);04933(AGE-RAGE signaling pathway in diabetic complications);04974(Protein digestion and absorption);05146(Amoebiasis);05165(Human papillomavirus infection);05200(Pathways in cancer);05222(Small cell lung cancer)	2	3,596,	0,797	-80.6	-79.2	4.42
chr1	84964041	84964101	61	ENSMUSG00000118590	ENSMUST00000239195	protein_coding	Exon (ENSMUST00000239195/ENSMUSG00000118590, exon 2 of 2)	5059	AC167036	novel protein	GO:0016021(integral component of membrane)	NA	1	60,	0	-2.29	-1.48	8.88
chr1	85192122	85192806	685	ENSMUSG00000079457	ENSMUST00000161424	protein_coding	Exon (ENSMUST00000162896/ENSMUSG00000089716, exon 10 of 13)	-6807	Gm7609	predicted pseudogene 7609 [Source:MGI Symbol;Acc:MGI:3644536]	GO:0016021(integral component of membrane)	NA	3	92,78,37,	0,379,647	-7.84	-6.89	8.88
chr1	85576965	85577295	331	ENSMUSG00000094127	ENSMUST00000178024	protein_coding	Exon (ENSMUST00000178024/ENSMUSG00000094127, exon 2 of 2)	1289	G530012D18Rik	RIKEN cDNA G530012D1 gene [Source:MGI Symbol;Acc:MGI:3642025]	NA	NA	1	330,	0	-18.1	-17.1	2.89
chr1	85697049	85701408	4360	ENSMUSG00000026222	ENSMUST00000141709	protein_coding	Exon (ENSMUST00000155094/ENSMUSG00000026222, exon 14 of 17)	-2034	Sp100	nuclear antigen Sp100 [Source:MGI Symbol;Acc:MGI:109561]	GO:0000723(telomere maintenance);GO:0003677(DNA binding);GO:0005515(protein binding);GO:0005634(nucleus);GO:0005737(cytoplasm);GO:0010596(negative regulation of endothelial cell migration);GO:0016605(PML body);GO:0030870(Mre11 complex);GO:0045765(regulation of angiogenesis);GO:0046826(negative regulation of protein export from nucleus);GO:0046872(metal ion binding);GO:1902041(regulation of extrin…	05168(Herpes simplex virus 1 infection);05203(Viral carcinogenesis)	4	61,143,33,4,	0,2557,4067,4355	-11.7	-10.7	1.69
chr1	85709068	85709908	841	ENSMUSG00000026222	ENSMUST00000141709	protein_coding	3' UTR	5626	Sp100	nuclear antigen Sp100 [Source:MGI Symbol;Acc:MGI:109561]	GO:0000723(telomere maintenance);GO:0003677(DNA binding);GO:0005515(protein binding);GO:0005634(nucleus);GO:0005737(cytoplasm);GO:0010596(negative regulation of endothelial cell migration);GO:0016605(PML body);GO:0030870(Mre11 complex);GO:0045765(regulation of angiogenesis);GO:0046826(negative regulation of protein export from nucleus);GO:0046872(metal ion binding);GO:1902041(regulation of extrin…	05168(Herpes simplex virus 1 infection);05203(Viral carcinogenesis)	1	840,	0	-177	-176	8.99
chr1	86053047	86053107	61	ENSMUSG00000026227	ENSMUST00000165824	protein_coding	3' UTR	7184	2810459M11Rik	RIKEN cDNA 2810459M11 gene [Source:MGI Symbol;Acc:MGI:1920042]	GO:0005515(protein binding);GO:0005575(cellular_component);GO:0008150(biological_process)	NA	1	60,	0	-2.29	-1.48	8.88
chr1	86053582	86053642	61	ENSMUSG00000026227	ENSMUST00000165824	protein_coding	3' UTR	7719	2810459M11Rik	RIKEN cDNA 2810459M11 gene [Source:MGI Symbol;Acc:MGI:1920042]	GO:0005515(protein binding);GO:0005575(cellular_component);GO:0008150(biological_process)	NA	1	60,	0	-2.7	-1.87	6.17
chr1	86179239	86179330	92	ENSMUSG00000062590	ENSMUST00000150059	protein_coding	Exon (ENSMUST00000134858/ENSMUSG00000062590, exon 10 of 10)	-17060	Armc9	armadillo repeat containing 9 [Source:MGI Symbol;Acc:MGI:1926045]	GO:0003674(molecular_function);GO:0005515(protein binding);GO:0005737(cytoplasm);GO:0005814(centriole);GO:0005856(cytoskeleton);GO:0005929(cilium);GO:0030030(cell projection organization);GO:0036064(ciliary basal body);GO:0042995(cell projection);GO:0045880(positive regulation of smoothened signaling pathway);GO:0060271(cilium assembly);GO:0097542(ciliary tip)	NA	1	91,	0	-3.46	-2.6	3.27
chr1	86305206	86306496	1291	ENSMUSG00000079445	ENSMUST00000188695	protein_coding	3' UTR	1675	B3gnt7	UDP-GlcNAc:betaGal beta-1,3-N-acetylglucosaminyltransferase 7 [Source:MGI Symbol;Acc:MGI:2384394]	GO:0000139(Golgi membrane);GO:0005794(Golgi apparatus);GO:0006486(protein glycosylation);GO:0008375(acetylglucosaminyltransferase activity);GO:0008376(acetylgalactosaminyltransferase activity);GO:0008532(N-acetyllactosaminide beta-1,3-N-acetylglucosaminyltransferase activity);GO:0016020(membrane);GO:0016021(integral component of membrane);GO:0016740(transferase activity);GO:0016757(transferase ac…	00533(Glycosaminoglycan biosynthesis - keratan sulfate)	1	1290,	0	-74.9	-73.5	11.9
chr1	86528832	86529996	1165	ENSMUSG00000026238	ENSMUST00000188533	protein_coding	3' UTR	2025	Ptma	prothymosin alpha [Source:MGI Symbol;Acc:MGI:97803]	GO:0005634(nucleus);GO:0005654(nucleoplasm);GO:0005829(cytosol);GO:0033613(activating transcription factor binding);GO:0042393(histone binding);GO:0043066(negative regulation of apoptotic process);GO:0043486(histone exchange)	NA	5	24,72,97,74,32,	0,340,623,898,1132	-511	-Inf	2.27
chr1	87228088	87228269	182	ENSMUSG00000026254	ENSMUST00000113231	protein_coding	3' UTR	13802	Eif4e2	eukaryotic translation initiation factor 4E member 2 [Source:MGI Symbol;Acc:MGI:1914440]	GO:0000340(RNA 7-methylguanosine cap binding);GO:0001701(in utero embryonic development);GO:0003723(RNA binding);GO:0003743(translation initiation factor activity);GO:0005737(cytoplasm);GO:0005845(mRNA cap binding complex);GO:0006412(translation);GO:0006413(translational initiation);GO:0006417(regulation of translation);GO:0016281(eukaryotic translation initiation factor 4F complex);GO:0017148(ne…	01521(EGFR tyrosine kinase inhibitor resistance);03013(RNA transport);04066(HIF-1 signaling pathway);04150(mTOR signaling pathway);04151(PI3K-Akt signaling pathway);04211(Longevity regulating pathway);04910(Insulin signaling pathway)	1	181,	0	-6.14	-5.21	2.29
chr1	87327027	87327268	242	ENSMUSG00000048000	ENSMUST00000172794	protein_coding	5' UTR	0	Gigyf2	GRB10 interacting GYF protein 2 [Source:MGI Symbol;Acc:MGI:2138584]	GO:0005515(protein binding);GO:0005737(cytoplasm);GO:0005768(endosome);GO:0005783(endoplasmic reticulum);GO:0005794(Golgi apparatus);GO:0005829(cytosol);GO:0007631(feeding behavior);GO:0008344(adult locomotory behavior);GO:0009791(post-embryonic development);GO:0010494(cytoplasmic stress granule);GO:0016021(integral component of membrane);GO:0016441(posttranscriptional gene silencing);GO:0017148(…	NA	1	241,	0	-11.9	-10.9	2.96
chr1	87403712	87403833	122	ENSMUSG00000048000	ENSMUST00000172736	protein_coding	Exon (ENSMUST00000027475/ENSMUSG00000048000, exon 9 of 29)	0	Gigyf2	GRB10 interacting GYF protein 2 [Source:MGI Symbol;Acc:MGI:2138584]	GO:0005515(protein binding);GO:0005737(cytoplasm);GO:0005768(endosome);GO:0005783(endoplasmic reticulum);GO:0005794(Golgi apparatus);GO:0005829(cytosol);GO:0007631(feeding behavior);GO:0008344(adult locomotory behavior);GO:0009791(post-embryonic development);GO:0010494(cytoplasmic stress granule);GO:0016021(integral component of membrane);GO:0016441(posttranscriptional gene silencing);GO:0017148(…	NA	1	121,	0	-4.19	-3.31	1.69
chr1	87596683	87597250	568	ENSMUSG00000079434	ENSMUST00000070898	protein_coding	Exon (ENSMUST00000166259/ENSMUSG00000079434, exon 3 of 3)	2133	Neu2	neuraminidase 2 [Source:MGI Symbol;Acc:MGI:1344417]	GO:0004308(exo-alpha-sialidase activity);GO:0005737(cytoplasm);GO:0005829(cytosol);GO:0005975(carbohydrate metabolic process);GO:0006629(lipid metabolic process);GO:0006689(ganglioside catabolic process);GO:0008152(metabolic process);GO:0009313(oligosaccharide catabolic process);GO:0010831(positive regulation of myotube differentiation);GO:0016020(membrane);GO:0016042(lipid catabolic process);GO:…	00511(Other glycan degradation);00600(Sphingolipid metabolism)	1	567,	0	-18	-16.9	7.01
chr1	87943026	87943176	151	ENSMUSG00000070738	ENSMUST00000189448	protein_coding	3' UTR	4641	Dgkd	diacylglycerol kinase, delta [Source:MGI Symbol;Acc:MGI:2138334]	GO:0000166(nucleotide binding);GO:0003951(NAD+ kinase activity);GO:0004143(diacylglycerol kinase activity);GO:0005515(protein binding);GO:0005524(ATP binding);GO:0005737(cytoplasm);GO:0005829(cytosol);GO:0005886(plasma membrane);GO:0005905(clathrin-coated pit);GO:0006654(phosphatidic acid biosynthetic process);GO:0006897(endocytosis);GO:0007165(signal transduction);GO:0007205(protein kinase C-act…	00561(Glycerolipid metabolism);00564(Glycerophospholipid metabolism);04070(Phosphatidylinositol signaling system);04072(Phospholipase D signaling pathway);05231(Choline metabolism in cancer)	1	150,	0	-8.11	-7.15	1.82
chr1	87943235	87943505	271	ENSMUSG00000070738	ENSMUST00000189448	protein_coding	3' UTR	4850	Dgkd	diacylglycerol kinase, delta [Source:MGI Symbol;Acc:MGI:2138334]	GO:0000166(nucleotide binding);GO:0003951(NAD+ kinase activity);GO:0004143(diacylglycerol kinase activity);GO:0005515(protein binding);GO:0005524(ATP binding);GO:0005737(cytoplasm);GO:0005829(cytosol);GO:0005886(plasma membrane);GO:0005905(clathrin-coated pit);GO:0006654(phosphatidic acid biosynthetic process);GO:0006897(endocytosis);GO:0007165(signal transduction);GO:0007205(protein kinase C-act…	00561(Glycerolipid metabolism);00564(Glycerophospholipid metabolism);04070(Phosphatidylinositol signaling system);04072(Phospholipase D signaling pathway);05231(Choline metabolism in cancer)	1	270,	0	-7.69	-6.74	1.41
chr1	87944850	87945090	241	ENSMUSG00000070738	ENSMUST00000189448	protein_coding	3' UTR	6465	Dgkd	diacylglycerol kinase, delta [Source:MGI Symbol;Acc:MGI:2138334]	GO:0000166(nucleotide binding);GO:0003951(NAD+ kinase activity);GO:0004143(diacylglycerol kinase activity);GO:0005515(protein binding);GO:0005524(ATP binding);GO:0005737(cytoplasm);GO:0005829(cytosol);GO:0005886(plasma membrane);GO:0005905(clathrin-coated pit);GO:0006654(phosphatidic acid biosynthetic process);GO:0006897(endocytosis);GO:0007165(signal transduction);GO:0007205(protein kinase C-act…	00561(Glycerolipid metabolism);00564(Glycerophospholipid metabolism);04070(Phosphatidylinositol signaling system);04072(Phospholipase D signaling pathway);05231(Choline metabolism in cancer)	1	240,	0	-8.69	-7.72	2.5
chr1	88138595	88139224	630	ENSMUSG00000054545	ENSMUST00000014263	protein_coding	5' UTR	217	Ugt1a6a	UDP glucuronosyltransferase 1 family, polypeptide A6A [Source:MGI Symbol;Acc:MGI:2137698]	GO:0005743(mitochondrial inner membrane);GO:0005783(endoplasmic reticulum);GO:0005789(endoplasmic reticulum membrane);GO:0008194(UDP-glycosyltransferase activity);GO:0015020(glucuronosyltransferase activity);GO:0016020(membrane);GO:0016021(integral component of membrane);GO:0016740(transferase activity);GO:0016757(transferase activity, transferring glycosyl groups);GO:0016758(transferase activity…	00040(Pentose and glucuronate interconversions);00053(Ascorbate and aldarate metabolism);00140(Steroid hormone biosynthesis);00830(Retinol metabolism);00860(Porphyrin and chlorophyll metabolism);00980(Metabolism of xenobiotics by cytochrome P450);00982(Drug metabolism - cytochrome P450);00983(Drug metabolism - other enzymes);05204(Chemical carcinogenesis)	1	629,	0	-439	-Inf	8.84
chr1	88107151	88107420	270	ENSMUSG00000090145	ENSMUST00000113137	protein_coding	Exon (ENSMUST00000113138/ENSMUSG00000090145, exon 2 of 6)	289	Ugt1a6b	UDP glucuronosyltransferase 1 family, polypeptide A6B [Source:MGI Symbol;Acc:MGI:3580629]	GO:0005783(endoplasmic reticulum);GO:0008194(UDP-glycosyltransferase activity);GO:0015020(glucuronosyltransferase activity);GO:0016020(membrane);GO:0016021(integral component of membrane);GO:0016740(transferase activity);GO:0016757(transferase activity, transferring glycosyl groups);GO:0016758(transferase activity, transferring hexosyl groups);GO:0019899(enzyme binding);GO:0032991(protein-contain…	00040(Pentose and glucuronate interconversions);00053(Ascorbate and aldarate metabolism);00140(Steroid hormone biosynthesis);00830(Retinol metabolism);00860(Porphyrin and chlorophyll metabolism);00980(Metabolism of xenobiotics by cytochrome P450);00982(Drug metabolism - cytochrome P450);00983(Drug metabolism - other enzymes);05204(Chemical carcinogenesis)	1	269,	0	-20.1	-19	3.53
chr1	88138609	88139239	631	ENSMUSG00000054545	ENSMUST00000014263	protein_coding	5' UTR	231	Ugt1a6a	UDP glucuronosyltransferase 1 family, polypeptide A6A [Source:MGI Symbol;Acc:MGI:2137698]	GO:0005743(mitochondrial inner membrane);GO:0005783(endoplasmic reticulum);GO:0005789(endoplasmic reticulum membrane);GO:0008194(UDP-glycosyltransferase activity);GO:0015020(glucuronosyltransferase activity);GO:0016020(membrane);GO:0016021(integral component of membrane);GO:0016740(transferase activity);GO:0016757(transferase activity, transferring glycosyl groups);GO:0016758(transferase activity…	00040(Pentose and glucuronate interconversions);00053(Ascorbate and aldarate metabolism);00140(Steroid hormone biosynthesis);00830(Retinol metabolism);00860(Porphyrin and chlorophyll metabolism);00980(Metabolism of xenobiotics by cytochrome P450);00982(Drug metabolism - cytochrome P450);00983(Drug metabolism - other enzymes);05204(Chemical carcinogenesis)	1	630,	0	-439	-Inf	8.81
chr1	88201317	88201437	121	ENSMUSG00000090171	ENSMUST00000049289	protein_coding	Exon (ENSMUST00000049289/ENSMUSG00000090171, exon 1 of 5)	716	Ugt1a2	UDP glucuronosyltransferase 1 family, polypeptide A2 [Source:MGI Symbol;Acc:MGI:3576049]	GO:0001972(retinoic acid binding);GO:0005783(endoplasmic reticulum);GO:0005789(endoplasmic reticulum membrane);GO:0008194(UDP-glycosyltransferase activity);GO:0015020(glucuronosyltransferase activity);GO:0016020(membrane);GO:0016021(integral component of membrane);GO:0016740(transferase activity);GO:0016757(transferase activity, transferring glycosyl groups);GO:0016758(transferase activity, trans…	00040(Pentose and glucuronate interconversions);00053(Ascorbate and aldarate metabolism);00140(Steroid hormone biosynthesis);00830(Retinol metabolism);00860(Porphyrin and chlorophyll metabolism);00980(Metabolism of xenobiotics by cytochrome P450);00982(Drug metabolism - cytochrome P450);00983(Drug metabolism - other enzymes);05204(Chemical carcinogenesis)	1	120,	0	-4.07	-3.19	8.14
chr1	88212432	88212641	210	ENSMUSG00000089960	ENSMUST00000073049	protein_coding	Exon (ENSMUST00000073049/ENSMUSG00000089960, exon 1 of 5)	473	Ugt1a1	UDP glucuronosyltransferase 1 family, polypeptide A1 [Source:MGI Symbol;Acc:MGI:98898]	GO:0001889(liver development);GO:0001972(retinoic acid binding);GO:0004857(enzyme inhibitor activity);GO:0005496(steroid binding);GO:0005783(endoplasmic reticulum);GO:0005789(endoplasmic reticulum membrane);GO:0005887(integral component of plasma membrane);GO:0006953(acute-phase response);GO:0007584(response to nutrient);GO:0008194(UDP-glycosyltransferase activity);GO:0010033(response to organic …	00040(Pentose and glucuronate interconversions);00053(Ascorbate and aldarate metabolism);00140(Steroid hormone biosynthesis);00830(Retinol metabolism);00860(Porphyrin and chlorophyll metabolism);00980(Metabolism of xenobiotics by cytochrome P450);00982(Drug metabolism - cytochrome P450);00983(Drug metabolism - other enzymes);05204(Chemical carcinogenesis)	1	209,	0	-4.61	-3.72	4.52
chr1	89580792	89581152	361	ENSMUSG00000055013	ENSMUST00000074945	protein_coding	Exon (ENSMUST00000074945/ENSMUSG00000055013, exon 1 of 18)	556	Agap1	ArfGAP with GTPase domain, ankyrin repeat and PH domain 1 [Source:MGI Symbol;Acc:MGI:2653690]	GO:0000166(nucleotide binding);GO:0003924(GTPase activity);GO:0005096(GTPase activator activity);GO:0005515(protein binding);GO:0005525(GTP binding);GO:0005543(phospholipid binding);GO:0005634(nucleus);GO:0005737(cytoplasm);GO:0005829(cytosol);GO:0007165(signal transduction);GO:0015031(protein transport);GO:0016020(membrane);GO:0043547(positive regulation of GTPase activity);GO:0046872(metal ion …	04144(Endocytosis)	1	360,	0	-19.7	-18.6	6.51
chr1	90204009	90209719	5711	ENSMUSG00000044337	ENSMUST00000159654	protein_coding	5' UTR	3	Ackr3	atypical chemokine receptor 3 [Source:MGI Symbol;Acc:MGI:109562]	GO:0001525(angiogenesis);GO:0001570(vasculogenesis);GO:0004930(G protein-coupled receptor activity);GO:0005044(scavenger receptor activity);GO:0005634(nucleus);GO:0005737(cytoplasm);GO:0005768(endosome);GO:0005769(early endosome);GO:0005886(plasma membrane);GO:0005905(clathrin-coated pit);GO:0006935(chemotaxis);GO:0006955(immune response);GO:0007155(cell adhesion);GO:0007165(signal transduction);…	04060(Cytokine-cytokine receptor interaction)	2	78,132,	0,5578	-7.38	-6.43	2.19
chr1	90209867	90214181	4315	ENSMUSG00000044337	ENSMUST00000159654	protein_coding	5' UTR	5861	Ackr3	atypical chemokine receptor 3 [Source:MGI Symbol;Acc:MGI:109562]	GO:0001525(angiogenesis);GO:0001570(vasculogenesis);GO:0004930(G protein-coupled receptor activity);GO:0005044(scavenger receptor activity);GO:0005634(nucleus);GO:0005737(cytoplasm);GO:0005768(endosome);GO:0005769(early endosome);GO:0005886(plasma membrane);GO:0005905(clathrin-coated pit);GO:0006935(chemotaxis);GO:0006955(immune response);GO:0007155(cell adhesion);GO:0007165(signal transduction);…	04060(Cytokine-cytokine receptor interaction)	2	3,387,	0,3927	-58.2	-56.9	3.2
chr1	90214688	90215436	749	ENSMUSG00000044337	ENSMUST00000159654	protein_coding	3' UTR	10682	Ackr3	atypical chemokine receptor 3 [Source:MGI Symbol;Acc:MGI:109562]	GO:0001525(angiogenesis);GO:0001570(vasculogenesis);GO:0004930(G protein-coupled receptor activity);GO:0005044(scavenger receptor activity);GO:0005634(nucleus);GO:0005737(cytoplasm);GO:0005768(endosome);GO:0005769(early endosome);GO:0005886(plasma membrane);GO:0005905(clathrin-coated pit);GO:0006935(chemotaxis);GO:0006955(immune response);GO:0007155(cell adhesion);GO:0007165(signal transduction);…	04060(Cytokine-cytokine receptor interaction)	1	748,	0	-127	-126	11.1
chr1	90612206	90613102	897	ENSMUSG00000034432	ENSMUST00000186882	protein_coding	3' UTR	626	Cops8	COP9 signalosome subunit 8 [Source:MGI Symbol;Acc:MGI:1915363]	GO:0000338(protein deneddylation);GO:0005515(protein binding);GO:0005634(nucleus);GO:0005654(nucleoplasm);GO:0005737(cytoplasm);GO:0005829(cytosol);GO:0006468(protein phosphorylation);GO:0007250(activation of NF-kappaB-inducing kinase activity);GO:0008180(COP9 signalosome);GO:0008285(negative regulation of cell population proliferation);GO:0010387(COP9 signalosome assembly);GO:0048471(perinuclear…	NA	1	896,	0	-221	-219	12
chr1	90948657	90949107	451	ENSMUSG00000090550	ENSMUST00000166281	protein_coding	3' UTR	-4001	Prlh	prolactin releasing hormone [Source:MGI Symbol;Acc:MGI:3644668]	GO:0001894(tissue homeostasis);GO:0002021(response to dietary excess);GO:0002023(reduction of food intake in response to dietary excess);GO:0005179(hormone activity);GO:0005184(neuropeptide hormone activity);GO:0005737(cytoplasm);GO:0006112(energy reserve metabolic process);GO:0006629(lipid metabolic process);GO:0007186(G protein-coupled receptor signaling pathway);GO:0007631(feeding behavior);GO…	04080(Neuroactive ligand-receptor interaction)	1	450,	0	-72.7	-71.3	5.07
chr1	90949824	90950244	421	ENSMUSG00000090550	ENSMUST00000166281	protein_coding	3' UTR	-2864	Prlh	prolactin releasing hormone [Source:MGI Symbol;Acc:MGI:3644668]	GO:0001894(tissue homeostasis);GO:0002021(response to dietary excess);GO:0002023(reduction of food intake in response to dietary excess);GO:0005179(hormone activity);GO:0005184(neuropeptide hormone activity);GO:0005737(cytoplasm);GO:0006112(energy reserve metabolic process);GO:0006629(lipid metabolic process);GO:0007186(G protein-coupled receptor signaling pathway);GO:0007631(feeding behavior);GO…	04080(Neuroactive ligand-receptor interaction)	1	420,	0	-20	-18.9	14.8
chr1	91310949	91311309	361	ENSMUSG00000026307	ENSMUST00000137074	protein_coding	Exon (ENSMUST00000153621/ENSMUSG00000026307, exon 7 of 7)	8152	Scly	selenocysteine lyase [Source:MGI Symbol;Acc:MGI:1355310]	GO:0003824(catalytic activity);GO:0009000(selenocysteine lyase activity);GO:0016261(selenocysteine catabolic process);GO:0016597(amino acid binding);GO:0042803(protein homodimerization activity);GO:0070279(vitamin B6 binding);GO:1902494(catalytic complex)	00450(Selenocompound metabolism)	1	360,	0	-14.1	-13	5.15
chr1	91354205	91354265	61	ENSMUSG00000026308	ENSMUST00000027533	protein_coding	Exon (ENSMUST00000027533/ENSMUSG00000026308, exon 2 of 8)	3189	Klhl30	kelch-like 30 [Source:MGI Symbol;Acc:MGI:1918038]	GO:0005515(protein binding)	NA	1	60,	0	-3.07	-2.22	11.4
chr1	91500868	91501382	515	ENSMUSG00000034292	ENSMUST00000047242	protein_coding	Exon (ENSMUST00000189341/ENSMUSG00000034292, exon 4 of 16)	6174	Traf3ip1	TRAF3 interacting protein 1 [Source:MGI Symbol;Acc:MGI:1921269]	GO:0000122(negative regulation of transcription by RNA polymerase II);GO:0001738(morphogenesis of a polarized epithelium);GO:0001822(kidney development);GO:0001933(negative regulation of protein phosphorylation);GO:0005102(signaling receptor binding);GO:0005515(protein binding);GO:0005737(cytoplasm);GO:0005813(centrosome);GO:0005829(cytosol);GO:0005856(cytoskeleton);GO:0005929(cilium);GO:0005930(…	NA	2	42,378,	0,136	-125	-124	14.4
chr1	91544241	91547142	2902	ENSMUSG00000026311	ENSMUST00000188879	protein_coding	5' UTR	3161	Asb1	ankyrin repeat and SOCS box-containing 1 [Source:MGI Symbol;Acc:MGI:1929735]	GO:0000151(ubiquitin ligase complex);GO:0005515(protein binding);GO:0007275(multicellular organism development);GO:0016567(protein ubiquitination);GO:0030539(male genitalia development);GO:0035556(intracellular signal transduction);GO:0061630(ubiquitin protein ligase activity)	NA	2	56,215,	0,2686	-21.4	-20.3	3.07
chr1	91554772	91555222	451	ENSMUSG00000026311	ENSMUST00000188879	protein_coding	3' UTR	13692	Asb1	ankyrin repeat and SOCS box-containing 1 [Source:MGI Symbol;Acc:MGI:1929735]	GO:0000151(ubiquitin ligase complex);GO:0005515(protein binding);GO:0007275(multicellular organism development);GO:0016567(protein ubiquitination);GO:0030539(male genitalia development);GO:0035556(intracellular signal transduction);GO:0061630(ubiquitin protein ligase activity)	NA	1	450,	0	-92	-90.6	9.46
chr1	92907867	92908107	241	ENSMUSG00000047067	ENSMUST00000060913	protein_coding	3' UTR	886	Dusp28	dual specificity phosphatase 28 [Source:MGI Symbol;Acc:MGI:1914696]	GO:0004721(phosphoprotein phosphatase activity);GO:0004725(protein tyrosine phosphatase activity);GO:0006470(protein dephosphorylation);GO:0008138(protein tyrosine/serine/threonine phosphatase activity);GO:0016311(dephosphorylation);GO:0016787(hydrolase activity);GO:0016791(phosphatase activity);GO:0035335(peptidyl-tyrosine dephosphorylation)	NA	1	240,	0	-11.5	-10.5	2.95
chr1	92982747	92982867	121	ENSMUSG00000026271	ENSMUST00000169198	protein_coding	Exon (ENSMUST00000189697/ENSMUSG00000026271, exon 3 of 3)	3825	Gpr35	G protein-coupled receptor 35 [Source:MGI Symbol;Acc:MGI:1929509]	GO:0004930(G protein-coupled receptor activity);GO:0004950(chemokine receptor activity);GO:0005886(plasma membrane);GO:0005887(integral component of plasma membrane);GO:0007010(cytoskeleton organization);GO:0007165(signal transduction);GO:0007186(G protein-coupled receptor signaling pathway);GO:0007204(positive regulation of cytosolic calcium ion concentration);GO:0016020(membrane);GO:0016021(int…	04080(Neuroactive ligand-receptor interaction)	1	120,	0	-3.59	-2.73	3.65
chr1	92983433	92984241	809	ENSMUSG00000026271	ENSMUST00000169198	protein_coding	3' UTR	4511	Gpr35	G protein-coupled receptor 35 [Source:MGI Symbol;Acc:MGI:1929509]	GO:0004930(G protein-coupled receptor activity);GO:0004950(chemokine receptor activity);GO:0005886(plasma membrane);GO:0005887(integral component of plasma membrane);GO:0007010(cytoskeleton organization);GO:0007165(signal transduction);GO:0007186(G protein-coupled receptor signaling pathway);GO:0007204(positive regulation of cytosolic calcium ion concentration);GO:0016020(membrane);GO:0016021(int…	04080(Neuroactive ligand-receptor interaction)	1	808,	0	-96.2	-94.8	17.1
chr1	92984479	92984838	360	ENSMUSG00000026271	ENSMUST00000169198	protein_coding	3' UTR	5557	Gpr35	G protein-coupled receptor 35 [Source:MGI Symbol;Acc:MGI:1929509]	GO:0004930(G protein-coupled receptor activity);GO:0004950(chemokine receptor activity);GO:0005886(plasma membrane);GO:0005887(integral component of plasma membrane);GO:0007010(cytoskeleton organization);GO:0007165(signal transduction);GO:0007186(G protein-coupled receptor signaling pathway);GO:0007204(positive regulation of cytosolic calcium ion concentration);GO:0016020(membrane);GO:0016021(int…	04080(Neuroactive ligand-receptor interaction)	1	359,	0	-19	-18	5.37
chr1	93228944	93229274	331	ENSMUSG00000047793	ENSMUST00000062202	protein_coding	3' UTR	-6567	Sned1	sushi, nidogen and EGF-like domains 1 [Source:MGI Symbol;Acc:MGI:3045960]	GO:0005509(calcium ion binding);GO:0005515(protein binding);GO:0007160(cell-matrix adhesion)	NA	1	330,	0	-11	-10	3.45
chr1	93229363	93229574	212	ENSMUSG00000047793	ENSMUST00000062202	protein_coding	3' UTR	-6267	Sned1	sushi, nidogen and EGF-like domains 1 [Source:MGI Symbol;Acc:MGI:3045960]	GO:0005509(calcium ion binding);GO:0005515(protein binding);GO:0007160(cell-matrix adhesion)	NA	1	211,	0	-8.99	-8.02	2.56
chr1	93229723	93230712	990	ENSMUSG00000047793	ENSMUST00000062202	protein_coding	3' UTR	-5129	Sned1	sushi, nidogen and EGF-like domains 1 [Source:MGI Symbol;Acc:MGI:3045960]	GO:0005509(calcium ion binding);GO:0005515(protein binding);GO:0007160(cell-matrix adhesion)	NA	1	989,	0	-49.1	-47.8	14.7
chr1	93343633	93346227	2595	ENSMUSG00000026275	ENSMUST00000185498	protein_coding	5' UTR	0	Ppp1r7	protein phosphatase 1, regulatory subunit 7 [Source:MGI Symbol;Acc:MGI:1913635]	GO:0005515(protein binding);GO:0005634(nucleus);GO:0005694(chromosome);GO:0007059(chromosome segregation);GO:0035307(positive regulation of protein dephosphorylation)	NA	2	78,72,	0,2522	-3.22	-2.38	11.8
chr1	93371899	93371990	92	ENSMUSG00000034107	ENSMUST00000058682	protein_coding	3' UTR	-1940	Ano7	anoctamin 7 [Source:MGI Symbol;Acc:MGI:3052714]	GO:0005229(intracellular calcium activated chloride channel activity);GO:0005254(chloride channel activity);GO:0005783(endoplasmic reticulum);GO:0005886(plasma membrane);GO:0006821(chloride transport);GO:0006869(lipid transport);GO:0016020(membrane);GO:0016021(integral component of membrane);GO:0017128(phospholipid scramblase activity);GO:0046983(protein dimerization activity);GO:0055085(transmem…	NA	1	91,	0	-2.74	-1.91	4.07
chr1	93372798	93373129	332	ENSMUSG00000034107	ENSMUST00000058682	protein_coding	3' UTR	-801	Ano7	anoctamin 7 [Source:MGI Symbol;Acc:MGI:3052714]	GO:0005229(intracellular calcium activated chloride channel activity);GO:0005254(chloride channel activity);GO:0005783(endoplasmic reticulum);GO:0005886(plasma membrane);GO:0006821(chloride transport);GO:0006869(lipid transport);GO:0016020(membrane);GO:0016021(integral component of membrane);GO:0017128(phospholipid scramblase activity);GO:0046983(protein dimerization activity);GO:0055085(transmem…	NA	1	331,	0	-11.9	-10.9	2.42
chr1	93507044	93507105	62	ENSMUSG00000026276	ENSMUST00000157021	protein_coding	3' UTR	1476	Septin2	septin 2 [Source:MGI Symbol;Acc:MGI:97298]	GO:0000145(exocyst);GO:0000166(nucleotide binding);GO:0000775(chromosome, centromeric region);GO:0000776(kinetochore);GO:0000777(condensed chromosome kinetochore);GO:0002036(regulation of L-glutamate import across plasma membrane);GO:0003924(GTPase activity);GO:0005515(protein binding);GO:0005525(GTP binding);GO:0005634(nucleus);GO:0005654(nucleoplasm);GO:0005694(chromosome);GO:0005737(cytoplasm)…	NA	1	61,	0	-2.63	-1.81	1.63
chr1	93507800	93507981	182	ENSMUSG00000026276	ENSMUST00000157021	protein_coding	3' UTR	2232	Septin2	septin 2 [Source:MGI Symbol;Acc:MGI:97298]	GO:0000145(exocyst);GO:0000166(nucleotide binding);GO:0000775(chromosome, centromeric region);GO:0000776(kinetochore);GO:0000777(condensed chromosome kinetochore);GO:0002036(regulation of L-glutamate import across plasma membrane);GO:0003924(GTPase activity);GO:0005515(protein binding);GO:0005525(GTP binding);GO:0005634(nucleus);GO:0005654(nucleoplasm);GO:0005694(chromosome);GO:0005737(cytoplasm)…	NA	1	181,	0	-6.33	-5.4	1.53
chr1	93507018	93507739	722	ENSMUSG00000026276	ENSMUST00000157021	protein_coding	3' UTR	1450	Septin2	septin 2 [Source:MGI Symbol;Acc:MGI:97298]	GO:0000145(exocyst);GO:0000166(nucleotide binding);GO:0000775(chromosome, centromeric region);GO:0000776(kinetochore);GO:0000777(condensed chromosome kinetochore);GO:0002036(regulation of L-glutamate import across plasma membrane);GO:0003924(GTPase activity);GO:0005515(protein binding);GO:0005525(GTP binding);GO:0005634(nucleus);GO:0005654(nucleoplasm);GO:0005694(chromosome);GO:0005737(cytoplasm)…	NA	2	64,27,	0,694	-4.49	-3.6	1.67
chr1	93507797	93507947	151	ENSMUSG00000026276	ENSMUST00000157021	protein_coding	3' UTR	2229	Septin2	septin 2 [Source:MGI Symbol;Acc:MGI:97298]	GO:0000145(exocyst);GO:0000166(nucleotide binding);GO:0000775(chromosome, centromeric region);GO:0000776(kinetochore);GO:0000777(condensed chromosome kinetochore);GO:0002036(regulation of L-glutamate import across plasma membrane);GO:0003924(GTPase activity);GO:0005515(protein binding);GO:0005525(GTP binding);GO:0005634(nucleus);GO:0005654(nucleoplasm);GO:0005694(chromosome);GO:0005737(cytoplasm)…	NA	1	150,	0	-7.08	-6.13	1.59
chr1	93750595	93750953	359	ENSMUSG00000026280	ENSMUST00000149436	protein_coding	Exon (ENSMUST00000188846/ENSMUSG00000101952, exon 3 of 3)	-547	Atg4b	autophagy related 4B, cysteine peptidase [Source:MGI Symbol;Acc:MGI:1913865]	GO:0004175(endopeptidase activity);GO:0004197(cysteine-type endopeptidase activity);GO:0005737(cytoplasm);GO:0006508(proteolysis);GO:0006914(autophagy);GO:0008233(peptidase activity);GO:0008234(cysteine-type peptidase activity);GO:0015031(protein transport);GO:0016787(hydrolase activity);GO:0045732(positive regulation of protein catabolic process);GO:0051697(protein delipidation)	04136(Autophagy - other);04140(Autophagy - animal)	1	358,	0	-74.5	-73.1	4.95
chr1	93818300	93819079	780	ENSMUSG00000073609	ENSMUST00000187321	protein_coding	3' UTR	-5830	D2hgdh	D-2-hydroxyglutarate dehydrogenase [Source:MGI Symbol;Acc:MGI:2138209]	GO:0003824(catalytic activity);GO:0005739(mitochondrion);GO:0010042(response to manganese ion);GO:0010043(response to zinc ion);GO:0016491(oxidoreductase activity);GO:0032025(response to cobalt ion);GO:0044267(cellular protein metabolic process);GO:0050660(flavin adenine dinucleotide binding);GO:0051990((R)-2-hydroxyglutarate dehydrogenase activity);GO:0055114(oxidation-reduction process);GO:0071…	NA	1	779,	0	-159	-157	8.92
chr1	93820065	93820365	301	ENSMUSG00000073609	ENSMUST00000187321	protein_coding	3' UTR	-4544	D2hgdh	D-2-hydroxyglutarate dehydrogenase [Source:MGI Symbol;Acc:MGI:2138209]	GO:0003824(catalytic activity);GO:0005739(mitochondrion);GO:0010042(response to manganese ion);GO:0010043(response to zinc ion);GO:0016491(oxidoreductase activity);GO:0032025(response to cobalt ion);GO:0044267(cellular protein metabolic process);GO:0050660(flavin adenine dinucleotide binding);GO:0051990((R)-2-hydroxyglutarate dehydrogenase activity);GO:0055114(oxidation-reduction process);GO:0071…	NA	1	300,	0	-9.5	-8.52	1.59
chr1	93916617	93916768	152	ENSMUSG00000093805	ENSMUST00000178757	protein_coding	Exon (ENSMUST00000190039/ENSMUSG00000101660, exon 6 of 6)	-1543	Gal3st2b	galactose-3-O-sulfotransferase 2B [Source:MGI Symbol;Acc:MGI:3711964]	GO:0001733(galactosylceramide sulfotransferase activity);GO:0005575(cellular_component);GO:0005794(Golgi apparatus);GO:0008146(sulfotransferase activity);GO:0008150(biological_process);GO:0009101(glycoprotein biosynthetic process);GO:0009247(glycolipid biosynthetic process);GO:0016020(membrane);GO:0016021(integral component of membrane);GO:0016740(transferase activity);GO:0032580(Golgi cisterna m…	NA	1	151,	0	-2.39	-1.57	3.06
chr1	93985606	93985816	211	ENSMUSG00000073608	ENSMUST00000097632	protein_coding	Exon (ENSMUST00000185591/ENSMUSG00000099624, exon 6 of 6)	-4693	Gal3st2c	galactose-3-O-sulfotransferase 2C [Source:MGI Symbol;Acc:MGI:3646771]	GO:0001733(galactosylceramide sulfotransferase activity);GO:0005575(cellular_component);GO:0005794(Golgi apparatus);GO:0008146(sulfotransferase activity);GO:0009101(glycoprotein biosynthetic process);GO:0009247(glycolipid biosynthetic process);GO:0016020(membrane);GO:0016021(integral component of membrane);GO:0050694(galactose 3-O-sulfotransferase activity)	NA	1	210,	0	-22.2	-21.1	5.43
chr1	105990974	105991605	632	ENSMUSG00000038866	ENSMUST00000119166	protein_coding	Exon (ENSMUST00000118196/ENSMUSG00000038866, exon 1 of 14)	285	Zcchc2	zinc finger, CCHC domain containing 2 [Source:MGI Symbol;Acc:MGI:2444114]	GO:0003674(molecular_function);GO:0003676(nucleic acid binding);GO:0005737(cytoplasm);GO:0008150(biological_process);GO:0008270(zinc ion binding);GO:0035091(phosphatidylinositol binding);GO:0046872(metal ion binding)	NA	1	631,	0	-28.2	-27.1	27.6
chr1	107607007	107607488	482	ENSMUSG00000026315	ENSMUST00000123086	protein_coding	3' UTR	1127	Serpinb8	serine (or cysteine) peptidase inhibitor, clade B, member 8 [Source:MGI Symbol;Acc:MGI:894657]	GO:0004867(serine-type endopeptidase inhibitor activity);GO:0005615(extracellular space);GO:0005737(cytoplasm);GO:0005829(cytosol);GO:0010466(negative regulation of peptidase activity);GO:0010951(negative regulation of endopeptidase activity);GO:0030414(peptidase inhibitor activity);GO:0090136(epithelial cell-cell adhesion)	NA	1	481,	0	-44	-42.7	14.1
chr1	118332839	118333227	389	ENSMUSG00000026377	ENSMUST00000161495	protein_coding	3' UTR	10687	Nifk	nucleolar protein interacting with the FHA domain of MKI67 [Source:MGI Symbol;Acc:MGI:1915199]	GO:0000463(maturation of LSU-rRNA from tricistronic rRNA transcript (SSU-rRNA, 5.8S rRNA, LSU-rRNA));GO:0000794(condensed nuclear chromosome);GO:0003676(nucleic acid binding);GO:0003723(RNA binding);GO:0005634(nucleus);GO:0005654(nucleoplasm);GO:0005694(chromosome);GO:0005730(nucleolus);GO:0005737(cytoplasm)	NA	1	388,	0	-41.5	-40.2	6.15
chr1	118389447	118459694	70248	ENSMUSG00000064302	ENSMUST00000187713	protein_coding	5' UTR	0	Clasp1	CLIP associating protein 1 [Source:MGI Symbol;Acc:MGI:1923957]	GO:0000226(microtubule cytoskeleton organization);GO:0000775(chromosome, centromeric region);GO:0000776(kinetochore);GO:0000777(condensed chromosome kinetochore);GO:0001578(microtubule bundle formation);GO:0002162(dystroglycan binding);GO:0005694(chromosome);GO:0005737(cytoplasm);GO:0005794(Golgi apparatus);GO:0005813(centrosome);GO:0005815(microtubule organizing center);GO:0005828(kinetochore mi…	NA	3	74,479,107,	0,29992,70140	-178	-176	4.03
chr1	125677651	125678189	539	ENSMUSG00000026343	ENSMUST00000027581	protein_coding	Exon (ENSMUST00000027581/ENSMUSG00000026343, exon 1 of 2)	656	Gpr39	G protein-coupled receptor 39 [Source:MGI Symbol;Acc:MGI:1918361]	GO:0004930(G protein-coupled receptor activity);GO:0007165(signal transduction);GO:0007186(G protein-coupled receptor signaling pathway);GO:0016020(membrane);GO:0016021(integral component of membrane)	NA	1	538,	0	-81.4	-80	4.32
chr1	127306708	127306889	182	ENSMUSG00000036155	ENSMUST00000171405	protein_coding	5' UTR	0	Mgat5	mannoside acetylglucosaminyltransferase 5 [Source:MGI Symbol;Acc:MGI:894701]	GO:0000139(Golgi membrane);GO:0004864(protein phosphatase inhibitor activity);GO:0005576(extracellular region);GO:0005794(Golgi apparatus);GO:0006486(protein glycosylation);GO:0006487(protein N-linked glycosylation);GO:0008375(acetylglucosaminyltransferase activity);GO:0016020(membrane);GO:0016021(integral component of membrane);GO:0016740(transferase activity);GO:0016757(transferase activity, tr…	00510(N-Glycan biosynthesis)	1	181,	0	-11.6	-10.6	1.91
chr1	128244112	128244363	252	ENSMUSG00000026353	ENSMUST00000027592	protein_coding	5' UTR	0	Ubxn4	UBX domain protein 4 [Source:MGI Symbol;Acc:MGI:1915062]	GO:0005515(protein binding);GO:0005783(endoplasmic reticulum);GO:0005829(cytosol);GO:0030433(ubiquitin-dependent ERAD pathway)	NA	2	8,202,	0,49	-4.39	-3.5	6.74
chr1	130718738	130720054	1317	ENSMUSG00000046404	ENSMUST00000049813	protein_coding	3' UTR	1411	Yod1	YOD1 deubiquitinase [Source:MGI Symbol;Acc:MGI:2442596]	GO:0003676(nucleic acid binding);GO:0004843(thiol-dependent ubiquitin-specific protease activity);GO:0005737(cytoplasm);GO:0005829(cytosol);GO:0006508(proteolysis);GO:0006986(response to unfolded protein);GO:0008233(peptidase activity);GO:0008234(cysteine-type peptidase activity);GO:0016236(macroautophagy);GO:0016579(protein deubiquitination);GO:0016787(hydrolase activity);GO:0030433(ubiquitin-de…	04141(Protein processing in endoplasmic reticulum)	1	1316,	0	-257	-255	24
chr1	130844525	130844943	419	ENSMUSG00000026417	ENSMUST00000137782	protein_coding	Exon (ENSMUST00000027675/ENSMUSG00000026417, exon 4 of 11)	15515	Pigr	polymeric immunoglobulin receptor [Source:MGI Symbol;Acc:MGI:103080]	GO:0001580(detection of chemical stimulus involved in sensory perception of bitter taste);GO:0001792(polymeric immunoglobulin receptor activity);GO:0002415(immunoglobulin transcytosis in epithelial cells mediated by polymeric immunoglobulin receptor);GO:0005154(epidermal growth factor receptor binding);GO:0005576(extracellular region);GO:0005615(extracellular space);GO:0005886(plasma membrane);GO…	04672(Intestinal immune network for IgA production)	1	418,	0	-226	-224	6.63
chr1	130851682	130852249	568	ENSMUSG00000042474	ENSMUST00000038829	protein_coding	3' UTR	-13420	Fcmr	Fc fragment of IgM receptor [Source:MGI Symbol;Acc:MGI:1916419]	GO:0016020(membrane);GO:0016021(integral component of membrane)	NA	1	567,	0	-130	-129	12.9
chr1	131528405	131528702	298	ENSMUSG00000055184	ENSMUST00000068613	protein_coding	5' UTR	502	Fam72a	family with sequence similarity 72, member A [Source:MGI Symbol;Acc:MGI:1919669]	GO:0003674(molecular_function);GO:0005737(cytoplasm);GO:0005739(mitochondrion);GO:0005829(cytosol);GO:0016020(membrane);GO:0031552(negative regulation of brain-derived neurotrophic factor-activated receptor activity);GO:0043065(positive regulation of apoptotic process);GO:0043231(intracellular membrane-bounded organelle)	NA	1	297,	0	-5.22	-4.31	2.87
chr1	131744021	131750515	6495	ENSMUSG00000042268	ENSMUST00000049027	protein_coding	5' UTR	0	Slc26a9	solute carrier family 26, member 9 [Source:MGI Symbol;Acc:MGI:2444594]	GO:0005254(chloride channel activity);GO:0006811(ion transport);GO:0006820(anion transport);GO:0006821(chloride transport);GO:0008271(secondary active sulfate transmembrane transporter activity);GO:0008272(sulfate transport);GO:0009986(cell surface);GO:0010628(positive regulation of gene expression);GO:0015116(sulfate transmembrane transporter activity);GO:0015301(anion:anion antiporter activity)…	04978(Mineral absorption)	3	92,33,25,	0,6361,6469	-6.76	-5.82	1.97
chr1	131769443	131770160	718	ENSMUSG00000042268	ENSMUST00000147800	protein_coding	3' UTR	18952	Slc26a9	solute carrier family 26, member 9 [Source:MGI Symbol;Acc:MGI:2444594]	GO:0005254(chloride channel activity);GO:0006811(ion transport);GO:0006820(anion transport);GO:0006821(chloride transport);GO:0008271(secondary active sulfate transmembrane transporter activity);GO:0008272(sulfate transport);GO:0009986(cell surface);GO:0010628(positive regulation of gene expression);GO:0015116(sulfate transmembrane transporter activity);GO:0015301(anion:anion antiporter activity)…	04978(Mineral absorption)	1	717,	0	-113	-112	6.85
chr1	131770249	131770549	301	ENSMUSG00000042268	ENSMUST00000147800	protein_coding	3' UTR	19758	Slc26a9	solute carrier family 26, member 9 [Source:MGI Symbol;Acc:MGI:2444594]	GO:0005254(chloride channel activity);GO:0006811(ion transport);GO:0006820(anion transport);GO:0006821(chloride transport);GO:0008271(secondary active sulfate transmembrane transporter activity);GO:0008272(sulfate transport);GO:0009986(cell surface);GO:0010628(positive regulation of gene expression);GO:0015116(sulfate transmembrane transporter activity);GO:0015301(anion:anion antiporter activity)…	04978(Mineral absorption)	1	300,	0	-64.3	-63	5.37
chr1	131771204	131771385	182	ENSMUSG00000042268	ENSMUST00000147800	protein_coding	3' UTR	20713	Slc26a9	solute carrier family 26, member 9 [Source:MGI Symbol;Acc:MGI:2444594]	GO:0005254(chloride channel activity);GO:0006811(ion transport);GO:0006820(anion transport);GO:0006821(chloride transport);GO:0008271(secondary active sulfate transmembrane transporter activity);GO:0008272(sulfate transport);GO:0009986(cell surface);GO:0010628(positive regulation of gene expression);GO:0015116(sulfate transmembrane transporter activity);GO:0015301(anion:anion antiporter activity)…	04978(Mineral absorption)	1	181,	0	-5.27	-4.36	1.53
chr1	131828379	131839139	10761	ENSMUSG00000013275	ENSMUST00000086559	protein_coding	5' UTR	402	Slc41a1	solute carrier family 41, member 1 [Source:MGI Symbol;Acc:MGI:2444823]	GO:0005886(plasma membrane);GO:0006811(ion transport);GO:0006812(cation transport);GO:0008324(cation transmembrane transporter activity);GO:0010961(cellular magnesium ion homeostasis);GO:0015095(magnesium ion transmembrane transporter activity);GO:0015693(magnesium ion transport);GO:0016020(membrane);GO:0016021(integral component of membrane);GO:0016323(basolateral plasma membrane);GO:0022857(tra…	NA	3	14,980,25,	0,1631,10735	-211	-210	8.58
chr1	131977550	131978030	481	ENSMUSG00000026435	ENSMUST00000190322	protein_coding	Exon (ENSMUST00000177943/ENSMUSG00000026435, exon 3 of 5)	831	Slc45a3	solute carrier family 45, member 3 [Source:MGI Symbol;Acc:MGI:1922082]	GO:0008506(sucrose:proton symporter activity);GO:0010907(positive regulation of glucose metabolic process);GO:0015770(sucrose transport);GO:0016020(membrane);GO:0016021(integral component of membrane);GO:0022857(transmembrane transporter activity);GO:0045723(positive regulation of fatty acid biosynthetic process);GO:0048713(regulation of oligodendrocyte differentiation);GO:0055085(transmembrane t…	05202(Transcriptional misregulation in cancer);05206(MicroRNAs in cancer)	1	480,	0	-146	-145	13.4
chr1	132204694	132204755	62	ENSMUSG00000079330	ENSMUST00000185223	protein_coding	3' UTR	842	Lemd1	LEM domain containing 1 [Source:MGI Symbol;Acc:MGI:1922403]	GO:0003674(molecular_function);GO:0005575(cellular_component);GO:0008150(biological_process)	NA	1	61,	0	-3.38	-2.53	12.3
chr1	132298804	132298954	151	ENSMUSG00000042115	ENSMUST00000046071	protein_coding	5' UTR	178	Klhdc8a	kelch domain containing 8A [Source:MGI Symbol;Acc:MGI:2442630]	GO:0005515(protein binding)	NA	1	150,	0	-3.26	-2.41	4.93
chr1	132299222	132299581	360	ENSMUSG00000042115	ENSMUST00000046071	protein_coding	5' UTR	596	Klhdc8a	kelch domain containing 8A [Source:MGI Symbol;Acc:MGI:2442630]	GO:0005515(protein binding)	NA	1	359,	0	-46.5	-45.3	7.66
chr1	132304700	132304939	240	ENSMUSG00000042115	ENSMUST00000046071	protein_coding	3' UTR	6074	Klhdc8a	kelch domain containing 8A [Source:MGI Symbol;Acc:MGI:2442630]	GO:0005515(protein binding)	NA	1	239,	0	-6.58	-5.64	3.68
chr1	132429558	132449953	20396	ENSMUSG00000042046	ENSMUST00000187092	protein_coding	Exon (ENSMUST00000045110/ENSMUSG00000042046, exon 2 of 13)	0	Dstyk	dual serine/threonine and tyrosine protein kinase [Source:MGI Symbol;Acc:MGI:1925064]	GO:0000166(nucleotide binding);GO:0004672(protein kinase activity);GO:0004674(protein serine/threonine kinase activity);GO:0004712(protein serine/threonine/tyrosine kinase activity);GO:0004713(protein tyrosine kinase activity);GO:0005524(ATP binding);GO:0005737(cytoplasm);GO:0005886(plasma membrane);GO:0006468(protein phosphorylation);GO:0016020(membrane);GO:0016301(kinase activity);GO:0016310(ph…	NA	3	18,389,642,	0,4540,19753	-316	-314	8.38
chr1	132507125	132508253	1129	ENSMUSG00000048174	ENSMUST00000188789	protein_coding	3' UTR	236	Tmem81	transmembrane protein 81 [Source:MGI Symbol;Acc:MGI:1921876]	GO:0003674(molecular_function);GO:0005575(cellular_component);GO:0008150(biological_process);GO:0016020(membrane);GO:0016021(integral component of membrane)	NA	1	1128,	0	-134	-133	11.8
chr1	133066357	133067197	841	ENSMUSG00000026447	ENSMUST00000239467	protein_coding	Exon (ENSMUST00000153707/ENSMUSG00000026447, exon 2 of 2)	-1382	Pik3c2b	phosphatidylinositol-4-phosphate 3-kinase catalytic subunit type 2 beta [Source:MGI Symbol;Acc:MGI:2685045]	GO:0000166(nucleotide binding);GO:0001727(lipid kinase activity);GO:0005515(protein binding);GO:0005524(ATP binding);GO:0005654(nucleoplasm);GO:0005737(cytoplasm);GO:0005829(cytosol);GO:0005886(plasma membrane);GO:0005942(phosphatidylinositol 3-kinase complex);GO:0009267(cellular response to starvation);GO:0014065(phosphatidylinositol 3-kinase signaling);GO:0016020(membrane);GO:0016236(macroautop…	00562(Inositol phosphate metabolism);04070(Phosphatidylinositol signaling system)	1	840,	0	-297	-295	12.5
chr1	133105989	133106259	271	ENSMUSG00000046062	ENSMUST00000052529	protein_coding	3' UTR	-24884	Ppp1r15b	protein phosphatase 1, regulatory subunit 15B [Source:MGI Symbol;Acc:MGI:2444211]	GO:0000164(protein phosphatase type 1 complex);GO:0001933(negative regulation of protein phosphorylation);GO:0005737(cytoplasm);GO:0005783(endoplasmic reticulum);GO:0006417(regulation of translation);GO:0006446(regulation of translational initiation);GO:0006979(response to oxidative stress);GO:0006983(ER overload response);GO:0019888(protein phosphatase regulator activity);GO:0032516(positive reg…	NA	1	270,	0	-19.1	-18	2.49
chr1	133106618	133106859	242	ENSMUSG00000046062	ENSMUST00000052529	protein_coding	3' UTR	-24284	Ppp1r15b	protein phosphatase 1, regulatory subunit 15B [Source:MGI Symbol;Acc:MGI:2444211]	GO:0000164(protein phosphatase type 1 complex);GO:0001933(negative regulation of protein phosphorylation);GO:0005737(cytoplasm);GO:0005783(endoplasmic reticulum);GO:0006417(regulation of translation);GO:0006446(regulation of translational initiation);GO:0006979(response to oxidative stress);GO:0006983(ER overload response);GO:0019888(protein phosphatase regulator activity);GO:0032516(positive reg…	NA	1	241,	0	-18.9	-17.8	2.48
chr1	133246129	133256889	10761	ENSMUSG00000041757	ENSMUST00000239123	protein_coding	5' UTR	0	Plekha6	pleckstrin homology domain containing, family A member 6 [Source:MGI Symbol;Acc:MGI:2388662]	GO:0003674(molecular_function);GO:0005515(protein binding);GO:0005575(cellular_component);GO:0008150(biological_process)	NA	2	13,348,	0,10412	-20.2	-19.1	3.15
chr1	133272345	133272526	182	ENSMUSG00000041757	ENSMUST00000190186	protein_coding	Exon (ENSMUST00000187285/ENSMUSG00000041757, exon 8 of 23)	128	Plekha6	pleckstrin homology domain containing, family A member 6 [Source:MGI Symbol;Acc:MGI:2388662]	GO:0003674(molecular_function);GO:0005515(protein binding);GO:0005575(cellular_component);GO:0008150(biological_process)	NA	1	181,	0	-8.53	-7.56	2.3
chr1	134040236	134040624	389	ENSMUSG00000041559	ENSMUST00000162779	protein_coding	Exon (ENSMUST00000048183/ENSMUSG00000041559, exon 2 of 3)	2740	Fmod	fibromodulin [Source:MGI Symbol;Acc:MGI:1328364]	GO:0005515(protein binding);GO:0005576(extracellular region);GO:0005615(extracellular space);GO:0030199(collagen fibril organization);GO:0062023(collagen-containing extracellular matrix)	04350(TGF-beta signaling pathway)	1	388,	0	-43.1	-41.9	5.15
chr1	134040683	134040743	61	ENSMUSG00000041559	ENSMUST00000162779	protein_coding	Exon (ENSMUST00000048183/ENSMUSG00000041559, exon 2 of 3)	3187	Fmod	fibromodulin [Source:MGI Symbol;Acc:MGI:1328364]	GO:0005515(protein binding);GO:0005576(extracellular region);GO:0005615(extracellular space);GO:0030199(collagen fibril organization);GO:0062023(collagen-containing extracellular matrix)	04350(TGF-beta signaling pathway)	1	60,	0	-6.02	-5.09	2.15
chr1	134046698	134046818	121	ENSMUSG00000041559	ENSMUST00000162779	protein_coding	3' UTR	9202	Fmod	fibromodulin [Source:MGI Symbol;Acc:MGI:1328364]	GO:0005515(protein binding);GO:0005576(extracellular region);GO:0005615(extracellular space);GO:0030199(collagen fibril organization);GO:0062023(collagen-containing extracellular matrix)	04350(TGF-beta signaling pathway)	1	120,	0	-3.33	-2.47	1.62
chr1	134047889	134048069	181	ENSMUSG00000041559	ENSMUST00000162779	protein_coding	3' UTR	10393	Fmod	fibromodulin [Source:MGI Symbol;Acc:MGI:1328364]	GO:0005515(protein binding);GO:0005576(extracellular region);GO:0005615(extracellular space);GO:0030199(collagen fibril organization);GO:0062023(collagen-containing extracellular matrix)	04350(TGF-beta signaling pathway)	1	180,	0	-4.64	-3.75	1.84
chr1	134489368	134489699	332	ENSMUSG00000042229	ENSMUST00000047978	protein_coding	3' UTR	-4949	Rabif	RAB interacting factor [Source:MGI Symbol;Acc:MGI:2138605]	GO:0005085(guanyl-nucleotide exchange factor activity);GO:0005829(cytosol);GO:0006892(post-Golgi vesicle-mediated transport);GO:0007264(small GTPase mediated signal transduction);GO:0008270(zinc ion binding);GO:0015031(protein transport);GO:0016020(membrane);GO:0046872(metal ion binding)	NA	1	331,	0	-35.1	-33.9	4.21
chr1	134490087	134490268	182	ENSMUSG00000042229	ENSMUST00000047978	protein_coding	3' UTR	-4380	Rabif	RAB interacting factor [Source:MGI Symbol;Acc:MGI:2138605]	GO:0005085(guanyl-nucleotide exchange factor activity);GO:0005829(cytosol);GO:0006892(post-Golgi vesicle-mediated transport);GO:0007264(small GTPase mediated signal transduction);GO:0008270(zinc ion binding);GO:0015031(protein transport);GO:0016020(membrane);GO:0046872(metal ion binding)	NA	1	181,	0	-5.4	-4.49	2.57
chr1	134634864	134635285	422	ENSMUSG00000026452	ENSMUST00000187725	protein_coding	3' UTR	-11392	Syt2	synaptotagmin II [Source:MGI Symbol;Acc:MGI:99666]	GO:0005544(calcium-dependent phospholipid binding);GO:0007269(neurotransmitter secretion);GO:0008021(synaptic vesicle);GO:0016020(membrane);GO:0016021(integral component of membrane);GO:0030054(cell junction);GO:0030672(synaptic vesicle membrane);GO:0031410(cytoplasmic vesicle);GO:0042584(chromaffin granule membrane);GO:0045202(synapse);GO:1903861(positive regulation of dendrite extension)	NA	1	421,	0	-10.5	-9.48	5.59
chr1	135143312	135143852	541	ENSMUSG00000026426	ENSMUST00000027684	protein_coding	3' UTR	-2972	Arl8a	ADP-ribosylation factor-like 8A [Source:MGI Symbol;Acc:MGI:1915974]	GO:0000166(nucleotide binding);GO:0005525(GTP binding);GO:0005737(cytoplasm);GO:0005764(lysosome);GO:0005765(lysosomal membrane);GO:0005768(endosome);GO:0005774(vacuolar membrane);GO:0005819(spindle);GO:0005856(cytoskeleton);GO:0007049(cell cycle);GO:0007059(chromosome segregation);GO:0008089(anterograde axonal transport);GO:0015031(protein transport);GO:0016020(membrane);GO:0030054(cell junction…	NA	1	540,	0	-41.5	-40.3	6.42
chr1	135144239	135144958	720	ENSMUSG00000026426	ENSMUST00000027684	protein_coding	3' UTR	-1866	Arl8a	ADP-ribosylation factor-like 8A [Source:MGI Symbol;Acc:MGI:1915974]	GO:0000166(nucleotide binding);GO:0005525(GTP binding);GO:0005737(cytoplasm);GO:0005764(lysosome);GO:0005765(lysosomal membrane);GO:0005768(endosome);GO:0005774(vacuolar membrane);GO:0005819(spindle);GO:0005856(cytoskeleton);GO:0007049(cell cycle);GO:0007059(chromosome segregation);GO:0008089(anterograde axonal transport);GO:0015031(protein transport);GO:0016020(membrane);GO:0030054(cell junction…	NA	1	719,	0	-62.3	-60.9	17.3
chr1	135364521	135366839	2319	ENSMUSG00000048096	ENSMUST00000059352	protein_coding	3' UTR	39714	Lmod1	leiomodin 1 (smooth muscle) [Source:MGI Symbol;Acc:MGI:2135671]	GO:0003779(actin binding);GO:0005523(tropomyosin binding);GO:0005829(cytosol);GO:0005884(actin filament);GO:0006936(muscle contraction);GO:0030016(myofibril);GO:0030017(sarcomere);GO:0030838(positive regulation of actin filament polymerization);GO:0045010(actin nucleation);GO:0051694(pointed-end actin filament capping)	NA	2	648,758,	0,1560	-76.3	-74.9	8.42
chr1	135729191	135739406	10216	ENSMUSG00000026421	ENSMUST00000027677	protein_coding	5' UTR	44	Csrp1	cysteine and glycine-rich protein 1 [Source:MGI Symbol;Acc:MGI:88549]	GO:0005515(protein binding);GO:0005634(nucleus);GO:0005654(nucleoplasm);GO:0005737(cytoplasm);GO:0008307(structural constituent of muscle);GO:0015629(actin cytoskeleton);GO:0030018(Z disc);GO:0030036(actin cytoskeleton organization);GO:0042805(actinin binding);GO:0045214(sarcomere organization);GO:0046872(metal ion binding);GO:0060537(muscle tissue development)	NA	2	83,7,	0,10208	-14.8	-13.7	2.61
chr1	135751135	135751284	150	ENSMUSG00000041801	ENSMUST00000038945	protein_coding	3' UTR	-14835	Phlda3	pleckstrin homology like domain, family A, member 3 [Source:MGI Symbol;Acc:MGI:1351485]	GO:0005546(phosphatidylinositol-4,5-bisphosphate binding);GO:0005547(phosphatidylinositol-3,4,5-trisphosphate binding);GO:0005737(cytoplasm);GO:0005886(plasma membrane);GO:0006915(apoptotic process);GO:0010314(phosphatidylinositol-5-phosphate binding);GO:0016020(membrane);GO:0032266(phosphatidylinositol-3-phosphate binding);GO:0042771(intrinsic apoptotic signaling pathway in response to DNA damag…	NA	1	149,	0	-54.6	-53.4	1.36
chr1	135752113	135752232	120	ENSMUSG00000041801	ENSMUST00000038945	protein_coding	3' UTR	-13887	Phlda3	pleckstrin homology like domain, family A, member 3 [Source:MGI Symbol;Acc:MGI:1351485]	GO:0005546(phosphatidylinositol-4,5-bisphosphate binding);GO:0005547(phosphatidylinositol-3,4,5-trisphosphate binding);GO:0005737(cytoplasm);GO:0005886(plasma membrane);GO:0006915(apoptotic process);GO:0010314(phosphatidylinositol-5-phosphate binding);GO:0016020(membrane);GO:0032266(phosphatidylinositol-3-phosphate binding);GO:0042771(intrinsic apoptotic signaling pathway in response to DNA damag…	NA	1	119,	0	-59.8	-58.5	7.28
chr1	135836383	135836534	152	ENSMUSG00000026414	ENSMUST00000178204	protein_coding	5' UTR	0	Tnnt2	troponin T2, cardiac [Source:MGI Symbol;Acc:MGI:104597]	GO:0003009(skeletal muscle contraction);GO:0003779(actin binding);GO:0005200(structural constituent of cytoskeleton);GO:0005509(calcium ion binding);GO:0005523(tropomyosin binding);GO:0005737(cytoplasm);GO:0005861(troponin complex);GO:0005865(striated muscle thin filament);GO:0006936(muscle contraction);GO:0006937(regulation of muscle contraction);GO:0007507(heart development);GO:0008016(regulati…	04260(Cardiac muscle contraction);04261(Adrenergic signaling in cardiomyocytes);05410(Hypertrophic cardiomyopathy (HCM));05414(Dilated cardiomyopathy (DCM))	1	151,	0	-13.8	-12.7	4.49
chr1	136416935	136417473	539	ENSMUSG00000026404	ENSMUST00000027655	protein_coding	Exon (ENSMUST00000129218/ENSMUSG00000026404, exon 2 of 2)	1664	Ddx59	DEAD (Asp-Glu-Ala-Asp) box polypeptide 59 [Source:MGI Symbol;Acc:MGI:1915247]	GO:0000166(nucleotide binding);GO:0003676(nucleic acid binding);GO:0003723(RNA binding);GO:0003724(RNA helicase activity);GO:0004386(helicase activity);GO:0005524(ATP binding);GO:0005634(nucleus);GO:0005737(cytoplasm);GO:0016787(hydrolase activity);GO:0046872(metal ion binding)	NA	1	538,	0	-10.6	-9.61	3.95
chr1	136468030	136468241	212	ENSMUSG00000041498	ENSMUST00000047817	protein_coding	Exon (ENSMUST00000187963/ENSMUSG00000041498, exon 2 of 15)	72	Kif14	kinesin family member 14 [Source:MGI Symbol;Acc:MGI:1098226]	GO:0000166(nucleotide binding);GO:0001558(regulation of cell growth);GO:0003774(motor activity);GO:0003777(microtubule motor activity);GO:0005515(protein binding);GO:0005524(ATP binding);GO:0005634(nucleus);GO:0005737(cytoplasm);GO:0005819(spindle);GO:0005829(cytosol);GO:0005856(cytoskeleton);GO:0005871(kinesin complex);GO:0005874(microtubule);GO:0005886(plasma membrane);GO:0007018(microtubule-ba…	NA	1	211,	0	-2.43	-1.61	4.69
chr1	136625385	136626762	1378	ENSMUSG00000041483	ENSMUST00000112046	protein_coding	Exon (ENSMUST00000047734/ENSMUSG00000041483, exon 2 of 2)	484	Zfp281	zinc finger protein 281 [Source:MGI Symbol;Acc:MGI:3029290]	GO:0000122(negative regulation of transcription by RNA polymerase II);GO:0000976(transcription regulatory region sequence-specific DNA binding);GO:0000978(RNA polymerase II cis-regulatory region sequence-specific DNA binding);GO:0001227(DNA-binding transcription repressor activity, RNA polymerase II-specific);GO:0003676(nucleic acid binding);GO:0003677(DNA binding);GO:0003700(DNA-binding transcri…	NA	1	1377,	0	-165	-164	21.3
chr1	136626911	136628019	1109	ENSMUSG00000041483	ENSMUST00000112046	protein_coding	3' UTR	2010	Zfp281	zinc finger protein 281 [Source:MGI Symbol;Acc:MGI:3029290]	GO:0000122(negative regulation of transcription by RNA polymerase II);GO:0000976(transcription regulatory region sequence-specific DNA binding);GO:0000978(RNA polymerase II cis-regulatory region sequence-specific DNA binding);GO:0001227(DNA-binding transcription repressor activity, RNA polymerase II-specific);GO:0003676(nucleic acid binding);GO:0003677(DNA binding);GO:0003700(DNA-binding transcri…	NA	1	1108,	0	-801	-Inf	28.7
chr1	136628227	136628348	122	ENSMUSG00000041483	ENSMUST00000112046	protein_coding	3' UTR	3326	Zfp281	zinc finger protein 281 [Source:MGI Symbol;Acc:MGI:3029290]	GO:0000122(negative regulation of transcription by RNA polymerase II);GO:0000976(transcription regulatory region sequence-specific DNA binding);GO:0000978(RNA polymerase II cis-regulatory region sequence-specific DNA binding);GO:0001227(DNA-binding transcription repressor activity, RNA polymerase II-specific);GO:0003676(nucleic acid binding);GO:0003677(DNA binding);GO:0003700(DNA-binding transcri…	NA	1	121,	0	-5.14	-4.24	4.85
chr1	139441818	139447846	6029	ENSMUSG00000033952	ENSMUST00000200083	protein_coding	3' UTR	-6926	Aspm	abnormal spindle microtubule assembly [Source:MGI Symbol;Acc:MGI:1334448]	GO:0000922(spindle pole);GO:0001764(neuron migration);GO:0002052(positive regulation of neuroblast proliferation);GO:0005515(protein binding);GO:0005516(calmodulin binding);GO:0005634(nucleus);GO:0005737(cytoplasm);GO:0005813(centrosome);GO:0005819(spindle);GO:0005856(cytoskeleton);GO:0005874(microtubule);GO:0007049(cell cycle);GO:0007051(spindle organization);GO:0007283(spermatogenesis);GO:00074…	NA	3	50,89,972,	0,990,5056	-219	-217	8.18
chr1	139451714	139451985	272	ENSMUSG00000033952	ENSMUST00000200083	protein_coding	3' UTR	-2787	Aspm	abnormal spindle microtubule assembly [Source:MGI Symbol;Acc:MGI:1334448]	GO:0000922(spindle pole);GO:0001764(neuron migration);GO:0002052(positive regulation of neuroblast proliferation);GO:0005515(protein binding);GO:0005516(calmodulin binding);GO:0005634(nucleus);GO:0005737(cytoplasm);GO:0005813(centrosome);GO:0005819(spindle);GO:0005856(cytoskeleton);GO:0005874(microtubule);GO:0007049(cell cycle);GO:0007051(spindle organization);GO:0007283(spermatogenesis);GO:00074…	NA	1	271,	0	-15.9	-14.9	3.3
chr1	150105070	150105504	435	ENSMUSG00000032487	ENSMUST00000190784	protein_coding	Exon (ENSMUST00000035065/ENSMUSG00000032487, exon 9 of 10)	4738	Ptgs2	prostaglandin-endoperoxide synthase 2 [Source:MGI Symbol;Acc:MGI:97798]	GO:0001516(prostaglandin biosynthetic process);GO:0001525(angiogenesis);GO:0004601(peroxidase activity);GO:0004666(prostaglandin-endoperoxide synthase activity);GO:0005515(protein binding);GO:0005634(nucleus);GO:0005637(nuclear inner membrane);GO:0005640(nuclear outer membrane);GO:0005737(cytoplasm);GO:0005783(endoplasmic reticulum);GO:0005789(endoplasmic reticulum membrane);GO:0005901(caveola);G…	00590(Arachidonic acid metabolism);04064(NF-kappa B signaling pathway);04370(VEGF signaling pathway);04625(C-type lectin receptor signaling pathway);04657(IL-17 signaling pathway);04668(TNF signaling pathway);04723(Retrograde endocannabinoid signaling);04726(Serotonergic synapse);04913(Ovarian steroidogenesis);04921(Oxytocin signaling pathway);04923(Regulation of lipolysis in adipocytes);05140(Le…	2	19,132,	0,302	-7.81	-6.86	2.36
chr1	150105742	150105833	92	ENSMUSG00000032487	ENSMUST00000190784	protein_coding	3' UTR	5410	Ptgs2	prostaglandin-endoperoxide synthase 2 [Source:MGI Symbol;Acc:MGI:97798]	GO:0001516(prostaglandin biosynthetic process);GO:0001525(angiogenesis);GO:0004601(peroxidase activity);GO:0004666(prostaglandin-endoperoxide synthase activity);GO:0005515(protein binding);GO:0005634(nucleus);GO:0005637(nuclear inner membrane);GO:0005640(nuclear outer membrane);GO:0005737(cytoplasm);GO:0005783(endoplasmic reticulum);GO:0005789(endoplasmic reticulum membrane);GO:0005901(caveola);G…	00590(Arachidonic acid metabolism);04064(NF-kappa B signaling pathway);04370(VEGF signaling pathway);04625(C-type lectin receptor signaling pathway);04657(IL-17 signaling pathway);04668(TNF signaling pathway);04723(Retrograde endocannabinoid signaling);04726(Serotonergic synapse);04913(Ovarian steroidogenesis);04921(Oxytocin signaling pathway);04923(Regulation of lipolysis in adipocytes);05140(Le…	1	91,	0	-13.8	-12.8	5.11
chr1	151717409	151717920	512	ENSMUSG00000043019	ENSMUST00000188145	protein_coding	3' UTR	-37451	Edem3	ER degradation enhancer, mannosidase alpha-like 3 [Source:MGI Symbol;Acc:MGI:1914217]	GO:0003824(catalytic activity);GO:0004571(mannosyl-oligosaccharide 1,2-alpha-mannosidase activity);GO:0005509(calcium ion binding);GO:0005783(endoplasmic reticulum);GO:0005788(endoplasmic reticulum lumen);GO:0006486(protein glycosylation);GO:0006516(glycoprotein catabolic process);GO:0006986(response to unfolded protein);GO:0008152(metabolic process);GO:0016020(membrane);GO:0016787(hydrolase acti…	04141(Protein processing in endoplasmic reticulum)	1	511,	0	-182	-180	6.28
chr1	152506881	152509380	2500	ENSMUSG00000032649	ENSMUST00000044311	protein_coding	3' UTR	107051	Colgalt2	collagen beta(1-O)galactosyltransferase 2 [Source:MGI Symbol;Acc:MGI:2138232]	GO:0005575(cellular_component);GO:0005783(endoplasmic reticulum);GO:0005788(endoplasmic reticulum lumen);GO:0008150(biological_process);GO:0016740(transferase activity);GO:0016757(transferase activity, transferring glycosyl groups);GO:0050211(procollagen galactosyltransferase activity)	00310(Lysine degradation);00514(Other types of O-glycan biosynthesis)	2	118,869,	0,1630	-245	-243	10.4
chr1	152756569	152756776	208	ENSMUSG00000055547	ENSMUST00000068875	protein_coding	Exon (ENSMUST00000068875/ENSMUSG00000055547, exon 2 of 2)	6018	Apobec4	apolipoprotein B mRNA editing enzyme, catalytic polypeptide-like 4 (putative) [Source:MGI Symbol;Acc:MGI:1918531]	GO:0003674(molecular_function);GO:0005575(cellular_component);GO:0006397(mRNA processing);GO:0008150(biological_process);GO:0016787(hydrolase activity);GO:0046872(metal ion binding)	NA	1	207,	0	-5.01	-4.11	4.77
chr1	152756952	152757042	91	ENSMUSG00000055547	ENSMUST00000068875	protein_coding	Exon (ENSMUST00000068875/ENSMUSG00000055547, exon 2 of 2)	6401	Apobec4	apolipoprotein B mRNA editing enzyme, catalytic polypeptide-like 4 (putative) [Source:MGI Symbol;Acc:MGI:1918531]	GO:0003674(molecular_function);GO:0005575(cellular_component);GO:0006397(mRNA processing);GO:0008150(biological_process);GO:0016787(hydrolase activity);GO:0046872(metal ion binding)	NA	1	90,	0	-3.39	-2.54	5.59
chr1	152757366	152757544	179	ENSMUSG00000055547	ENSMUST00000068875	protein_coding	3' UTR	6815	Apobec4	apolipoprotein B mRNA editing enzyme, catalytic polypeptide-like 4 (putative) [Source:MGI Symbol;Acc:MGI:1918531]	GO:0003674(molecular_function);GO:0005575(cellular_component);GO:0006397(mRNA processing);GO:0008150(biological_process);GO:0016787(hydrolase activity);GO:0046872(metal ion binding)	NA	1	178,	0	-6.79	-5.86	22.7
chr1	153743728	153744239	512	ENSMUSG00000026475	ENSMUST00000027748	protein_coding	3' UTR	3379	Rgs16	regulator of G-protein signaling 16 [Source:MGI Symbol;Acc:MGI:108407]	GO:0005096(GTPase activator activity);GO:0005515(protein binding);GO:0005737(cytoplasm);GO:0007186(G protein-coupled receptor signaling pathway);GO:0009968(negative regulation of signal transduction);GO:0016020(membrane);GO:0031224(intrinsic component of membrane);GO:0043547(positive regulation of GTPase activity);GO:0045121(membrane raft)	NA	1	511,	0	-55.1	-53.8	14.3
chr1	153752932	153754101	1170	ENSMUSG00000066800	ENSMUST00000182538	protein_coding	5' UTR	80	Rnasel	ribonuclease L (2', 5'-oligoisoadenylate synthetase-dependent) [Source:MGI Symbol;Acc:MGI:1098272]	GO:0000166(nucleotide binding);GO:0003723(RNA binding);GO:0004518(nuclease activity);GO:0004519(endonuclease activity);GO:0004540(ribonuclease activity);GO:0004672(protein kinase activity);GO:0005515(protein binding);GO:0005524(ATP binding);GO:0005737(cytoplasm);GO:0005739(mitochondrion);GO:0006364(rRNA processing);GO:0006396(RNA processing);GO:0006397(mRNA processing);GO:0006468(protein phosphor…	04621(NOD-like receptor signaling pathway);05160(Hepatitis C);05164(Influenza A);05168(Herpes simplex virus 1 infection)	2	15,495,	0,674	-81.9	-80.5	7.1
chr1	153899925	153900036	112	ENSMUSG00000026473	ENSMUST00000086199	protein_coding	5' UTR	0	Glul	glutamate-ammonia ligase (glutamine synthetase) [Source:MGI Symbol;Acc:MGI:95739]	GO:0000166(nucleotide binding);GO:0000287(magnesium ion binding);GO:0001525(angiogenesis);GO:0003824(catalytic activity);GO:0004356(glutamate-ammonia ligase activity);GO:0005515(protein binding);GO:0005524(ATP binding);GO:0005737(cytoplasm);GO:0005739(mitochondrion);GO:0005783(endoplasmic reticulum);GO:0005791(rough endoplasmic reticulum);GO:0005829(cytosol);GO:0005886(plasma membrane);GO:0006536…	00220(Arginine biosynthesis);00250(Alanine, aspartate and glutamate metabolism);00630(Glyoxylate and dicarboxylate metabolism);00910(Nitrogen metabolism);04217(Necroptosis);04724(Glutamatergic synapse);04727(GABAergic synapse)	1	111,	0	-99.1	-97.7	2.81
chr1	153899943	153900737	795	ENSMUSG00000026473	ENSMUST00000086199	protein_coding	5' UTR	0	Glul	glutamate-ammonia ligase (glutamine synthetase) [Source:MGI Symbol;Acc:MGI:95739]	GO:0000166(nucleotide binding);GO:0000287(magnesium ion binding);GO:0001525(angiogenesis);GO:0003824(catalytic activity);GO:0004356(glutamate-ammonia ligase activity);GO:0005515(protein binding);GO:0005524(ATP binding);GO:0005737(cytoplasm);GO:0005739(mitochondrion);GO:0005783(endoplasmic reticulum);GO:0005791(rough endoplasmic reticulum);GO:0005829(cytosol);GO:0005886(plasma membrane);GO:0006536…	00220(Arginine biosynthesis);00250(Alanine, aspartate and glutamate metabolism);00630(Glyoxylate and dicarboxylate metabolism);00910(Nitrogen metabolism);04217(Necroptosis);04724(Glutamatergic synapse);04727(GABAergic synapse)	2	116,153,	0,641	-323	-321	2.38
chr1	156035492	156035672	181	ENSMUSG00000050565	ENSMUST00000111754	protein_coding	5' UTR	-54	Tor1aip2	torsin A interacting protein 2 [Source:MGI Symbol;Acc:MGI:3582695]	GO:0001671(ATPase activator activity);GO:0005515(protein binding);GO:0005634(nucleus);GO:0005635(nuclear envelope);GO:0005783(endoplasmic reticulum);GO:0005789(endoplasmic reticulum membrane);GO:0007029(endoplasmic reticulum organization);GO:0016020(membrane);GO:0016021(integral component of membrane);GO:0032781(positive regulation of ATPase activity);GO:0051117(ATPase binding);GO:0090435(protein…	NA	1	180,	0	-5.34	-4.43	17.8
chr1	156040928	156052016	11089	ENSMUSG00000050565	ENSMUST00000097526	protein_coding	5' UTR	11	Tor1aip2	torsin A interacting protein 2 [Source:MGI Symbol;Acc:MGI:3582695]	GO:0001671(ATPase activator activity);GO:0005515(protein binding);GO:0005634(nucleus);GO:0005635(nuclear envelope);GO:0005783(endoplasmic reticulum);GO:0005789(endoplasmic reticulum membrane);GO:0007029(endoplasmic reticulum organization);GO:0016020(membrane);GO:0016021(integral component of membrane);GO:0032781(positive regulation of ATPase activity);GO:0051117(ATPase binding);GO:0090435(protein…	NA	2	206,723,	0,10365	-1790	-Inf	22.2
chr1	156641078	156642939	1862	ENSMUSG00000026596	ENSMUST00000190749	protein_coding	3' UTR	25155	Abl2	v-abl Abelson murine leukemia viral oncogene 2 (arg, Abelson-related gene) [Source:MGI Symbol;Acc:MGI:87860]	GO:0000166(nucleotide binding);GO:0000287(magnesium ion binding);GO:0001784(phosphotyrosine residue binding);GO:0004672(protein kinase activity);GO:0004713(protein tyrosine kinase activity);GO:0004715(non-membrane spanning protein tyrosine kinase activity);GO:0005515(protein binding);GO:0005524(ATP binding);GO:0006468(protein phosphorylation);GO:0007204(positive regulation of cytosolic calcium io…	04012(ErbB signaling pathway);04014(Ras signaling pathway);05416(Viral myocarditis)	1	1861,	0	-530	-Inf	26.2
chr1	160075080	160075921	842	ENSMUSG00000090394	ENSMUST00000097513	protein_coding	3' UTR	0	4930523C07Rik	RIKEN cDNA 4930523C07 gene [Source:MGI Symbol;Acc:MGI:1914897]	GO:0016020(membrane);GO:0016021(integral component of membrane)	NA	1	841,	0	-383	-Inf	7.39
chr1	160076969	160077120	152	ENSMUSG00000090394	ENSMUST00000097513	protein_coding	3' UTR	1807	4930523C07Rik	RIKEN cDNA 4930523C07 gene [Source:MGI Symbol;Acc:MGI:1914897]	GO:0016020(membrane);GO:0016021(integral component of membrane)	NA	1	151,	0	-20.5	-19.4	3.17
chr1	160078708	160079039	332	ENSMUSG00000090394	ENSMUST00000097513	protein_coding	3' UTR	3546	4930523C07Rik	RIKEN cDNA 4930523C07 gene [Source:MGI Symbol;Acc:MGI:1914897]	GO:0016020(membrane);GO:0016021(integral component of membrane)	NA	1	331,	0	-10.1	-9.11	2.53
chr1	160201213	160201363	151	ENSMUSG00000058267	ENSMUST00000097193	protein_coding	3' UTR	5910	Mrps14	mitochondrial ribosomal protein S14 [Source:MGI Symbol;Acc:MGI:1928141]	GO:0003735(structural constituent of ribosome);GO:0005515(protein binding);GO:0005739(mitochondrion);GO:0005763(mitochondrial small ribosomal subunit);GO:0005840(ribosome);GO:0006412(translation);GO:0015935(small ribosomal subunit);GO:0032543(mitochondrial translation)	03010(Ribosome)	1	150,	0	-3.29	-2.44	4.05
chr1	160906567	160930312	23746	ENSMUSG00000040423	ENSMUST00000035911	protein_coding	5' UTR	0	Rc3h1	RING CCCH (C3H) domains 1 [Source:MGI Symbol;Acc:MGI:2685397]	GO:0000209(protein polyubiquitination);GO:0000288(nuclear-transcribed mRNA catabolic process, deadenylation-dependent decay);GO:0000932(P-body);GO:0000956(nuclear-transcribed mRNA catabolic process);GO:0001782(B cell homeostasis);GO:0002634(regulation of germinal center formation);GO:0002635(negative regulation of germinal center formation);GO:0003723(RNA binding);GO:0003725(double-stranded RNA b…	NA	2	132,349,	0,23396	-114	-113	8.05
chr1	161417192	161417371	180	ENSMUSG00000026700	ENSMUST00000028024	protein_coding	3' UTR	21783	Tnfsf4	tumor necrosis factor (ligand) superfamily, member 4 [Source:MGI Symbol;Acc:MGI:104511]	GO:0001568(blood vessel development);GO:0001816(cytokine production);GO:0001819(positive regulation of cytokine production);GO:0002215(defense response to nematode);GO:0002526(acute inflammatory response);GO:0002699(positive regulation of immune effector process);GO:0002726(positive regulation of T cell cytokine production);GO:0002819(regulation of adaptive immune response);GO:0002830(positive re…	04060(Cytokine-cytokine receptor interaction)	1	179,	0	-2.29	-1.48	8.88
chr1	161969215	161969366	152	ENSMUSG00000026698	ENSMUST00000193784	protein_coding	5' UTR	0	Pigc	phosphatidylinositol glycan anchor biosynthesis, class C [Source:MGI Symbol;Acc:MGI:1914542]	GO:0000506(glycosylphosphatidylinositol-N-acetylglucosaminyltransferase (GPI-GnT) complex);GO:0005783(endoplasmic reticulum);GO:0005789(endoplasmic reticulum membrane);GO:0006506(GPI anchor biosynthetic process);GO:0016020(membrane);GO:0016021(integral component of membrane);GO:0016740(transferase activity);GO:0016757(transferase activity, transferring glycosyl groups);GO:0017176(phosphatidylinos…	00563(Glycosylphosphatidylinositol (GPI)-anchor biosynthesis)	1	151,	0	-5.45	-4.54	2.87
chr1	161970262	161971610	1349	ENSMUSG00000026698	ENSMUST00000159648	protein_coding	3' UTR	960	Pigc	phosphatidylinositol glycan anchor biosynthesis, class C [Source:MGI Symbol;Acc:MGI:1914542]	GO:0000506(glycosylphosphatidylinositol-N-acetylglucosaminyltransferase (GPI-GnT) complex);GO:0005783(endoplasmic reticulum);GO:0005789(endoplasmic reticulum membrane);GO:0006506(GPI anchor biosynthetic process);GO:0016020(membrane);GO:0016021(integral component of membrane);GO:0016740(transferase activity);GO:0016757(transferase activity, transferring glycosyl groups);GO:0017176(phosphatidylinos…	00563(Glycosylphosphatidylinositol (GPI)-anchor biosynthesis)	1	1348,	0	-234	-232	11.7
chr1	161969199	162025614	56416	ENSMUSG00000026698	ENSMUST00000193784	protein_coding	3' UTR	0	Pigc	phosphatidylinositol glycan anchor biosynthesis, class C [Source:MGI Symbol;Acc:MGI:1914542]	GO:0000506(glycosylphosphatidylinositol-N-acetylglucosaminyltransferase (GPI-GnT) complex);GO:0005783(endoplasmic reticulum);GO:0005789(endoplasmic reticulum membrane);GO:0006506(GPI anchor biosynthetic process);GO:0016020(membrane);GO:0016021(integral component of membrane);GO:0016740(transferase activity);GO:0016757(transferase activity, transferring glycosyl groups);GO:0017176(phosphatidylinos…	00563(Glycosylphosphatidylinositol (GPI)-anchor biosynthesis)	2	80,71,	0,56344	-5.26	-4.35	3.67
chr1	162983013	162992261	9249	ENSMUSG00000026691	ENSMUST00000028010	protein_coding	Exon (ENSMUST00000195132/ENSMUSG00000103288, exon 1 of 4)	0	Fmo3	flavin containing monooxygenase 3 [Source:MGI Symbol;Acc:MGI:1100496]	GO:0004497(monooxygenase activity);GO:0004499(N,N-dimethylaniline monooxygenase activity);GO:0005783(endoplasmic reticulum);GO:0005789(endoplasmic reticulum membrane);GO:0016020(membrane);GO:0016021(integral component of membrane);GO:0016491(oxidoreductase activity);GO:0016597(amino acid binding);GO:0017144(drug metabolic process);GO:0031090(organelle membrane);GO:0034899(trimethylamine monooxyge…	00982(Drug metabolism - cytochrome P450)	2	149,31,	0,9217	-4.34	-3.45	2.34
chr1	163994918	163995067	150	ENSMUSG00000041396	ENSMUST00000111490	protein_coding	5' UTR	29	Mettl18	methyltransferase like 18 [Source:MGI Symbol;Acc:MGI:1917212]	GO:0008168(methyltransferase activity);GO:0016740(transferase activity);GO:0018064(protein-histidine N-methyltransferase activity);GO:0031072(heat shock protein binding);GO:0032259(methylation);GO:0032991(protein-containing complex);GO:0042038(peptidyl-histidine methylation, to form tele-methylhistidine)	NA	1	149,	0	-2.92	-2.08	2.43
chr1	163995967	163997243	1277	ENSMUSG00000041396	ENSMUST00000111490	protein_coding	3' UTR	1078	Mettl18	methyltransferase like 18 [Source:MGI Symbol;Acc:MGI:1917212]	GO:0008168(methyltransferase activity);GO:0016740(transferase activity);GO:0018064(protein-histidine N-methyltransferase activity);GO:0031072(heat shock protein binding);GO:0032259(methylation);GO:0032991(protein-containing complex);GO:0042038(peptidyl-histidine methylation, to form tele-methylhistidine)	NA	1	1276,	0	-42.6	-41.4	19.1
chr1	164065367	164066218	852	ENSMUSG00000026581	ENSMUST00000195358	protein_coding	Exon (ENSMUST00000192047/ENSMUSG00000026581, exon 3 of 8)	-2744	Sell	selectin, lymphocyte [Source:MGI Symbol;Acc:MGI:98279]	GO:0002020(protease binding);GO:0005509(calcium ion binding);GO:0005515(protein binding);GO:0005886(plasma membrane);GO:0005887(integral component of plasma membrane);GO:0007155(cell adhesion);GO:0009897(external side of plasma membrane);GO:0009986(cell surface);GO:0016020(membrane);GO:0016021(integral component of membrane);GO:0016339(calcium-dependent cell-cell adhesion via plasma membrane cell…	04514(Cell adhesion molecules (CAMs))	2	321,9,	0,842	-90.7	-89.2	5.84
chr1	164081135	164081316	182	ENSMUSG00000026581	ENSMUST00000195358	protein_coding	3' UTR	12173	Sell	selectin, lymphocyte [Source:MGI Symbol;Acc:MGI:98279]	GO:0002020(protease binding);GO:0005509(calcium ion binding);GO:0005515(protein binding);GO:0005886(plasma membrane);GO:0005887(integral component of plasma membrane);GO:0007155(cell adhesion);GO:0009897(external side of plasma membrane);GO:0009986(cell surface);GO:0016020(membrane);GO:0016021(integral component of membrane);GO:0016339(calcium-dependent cell-cell adhesion via plasma membrane cell…	04514(Cell adhesion molecules (CAMs))	1	181,	0	-11.9	-10.8	2.27
chr1	164081822	164082092	271	ENSMUSG00000026581	ENSMUST00000195358	protein_coding	3' UTR	12860	Sell	selectin, lymphocyte [Source:MGI Symbol;Acc:MGI:98279]	GO:0002020(protease binding);GO:0005509(calcium ion binding);GO:0005515(protein binding);GO:0005886(plasma membrane);GO:0005887(integral component of plasma membrane);GO:0007155(cell adhesion);GO:0009897(external side of plasma membrane);GO:0009986(cell surface);GO:0016020(membrane);GO:0016021(integral component of membrane);GO:0016339(calcium-dependent cell-cell adhesion via plasma membrane cell…	04514(Cell adhesion molecules (CAMs))	1	270,	0	-18.4	-17.4	5.01
chr1	164126337	164126547	211	ENSMUSG00000026580	ENSMUST00000162746	protein_coding	Exon (ENSMUST00000162746/ENSMUSG00000026580, exon 3 of 16)	11073	Selp	selectin, platelet [Source:MGI Symbol;Acc:MGI:98280]	GO:0001530(lipopolysaccharide binding);GO:0002687(positive regulation of leukocyte migration);GO:0002691(regulation of cellular extravasation);GO:0005509(calcium ion binding);GO:0005515(protein binding);GO:0005615(extracellular space);GO:0005886(plasma membrane);GO:0005887(integral component of plasma membrane);GO:0006954(inflammatory response);GO:0007155(cell adhesion);GO:0007157(heterophilic ce…	04514(Cell adhesion molecules (CAMs));05144(Malaria);05150(Staphylococcus aureus infection)	1	210,	0	-3.76	-2.89	3.67
chr1	164278235	164280563	2329	ENSMUSG00000026578	ENSMUST00000027867	protein_coding	Exon (ENSMUST00000027867/ENSMUSG00000026578, exon 2 of 6)	2650	Ccdc181	coiled-coil domain containing 181 [Source:MGI Symbol;Acc:MGI:1922145]	GO:0002177(manchette);GO:0005515(protein binding);GO:0005856(cytoskeleton);GO:0005874(microtubule);GO:0005929(cilium);GO:0008017(microtubule binding);GO:0008150(biological_process);GO:0031514(motile cilium);GO:0036126(sperm flagellum);GO:0042995(cell projection)	NA	2	79,697,	0,1631	-179	-177	9.94
chr1	164796702	164796852	151	ENSMUSG00000026574	ENSMUST00000027861	protein_coding	5' UTR	58	Dpt	dermatopontin [Source:MGI Symbol;Acc:MGI:1928392]	GO:0005201(extracellular matrix structural constituent);GO:0005576(extracellular region);GO:0007155(cell adhesion);GO:0008285(negative regulation of cell population proliferation);GO:0030199(collagen fibril organization);GO:0062023(collagen-containing extracellular matrix)	NA	1	150,	0	-10.8	-9.78	2.62
chr1	164823819	164824266	448	ENSMUSG00000026574	ENSMUST00000027861	protein_coding	3' UTR	27175	Dpt	dermatopontin [Source:MGI Symbol;Acc:MGI:1928392]	GO:0005201(extracellular matrix structural constituent);GO:0005576(extracellular region);GO:0007155(cell adhesion);GO:0008285(negative regulation of cell population proliferation);GO:0030199(collagen fibril organization);GO:0062023(collagen-containing extracellular matrix)	NA	1	447,	0	-39.3	-38.1	3.39
chr1	165295848	165302732	6885	ENSMUSG00000040836	ENSMUST00000111450	protein_coding	5' UTR	0	Gpr161	G protein-coupled receptor 161 [Source:MGI Symbol;Acc:MGI:2685054]	GO:0004930(G protein-coupled receptor activity);GO:0005515(protein binding);GO:0005886(plasma membrane);GO:0005929(cilium);GO:0007165(signal transduction);GO:0007186(G protein-coupled receptor signaling pathway);GO:0007189(adenylate cyclase-activating G protein-coupled receptor signaling pathway);GO:0007275(multicellular organism development);GO:0016020(membrane);GO:0016021(integral component of …	04340(Hedgehog signaling pathway)	2	40,110,	0,6774	-3.07	-2.22	11.4
chr1	165310582	165317307	6726	ENSMUSG00000040836	ENSMUST00000111450	protein_coding	Exon (ENSMUST00000178700/ENSMUSG00000040836, exon 3 of 6)	7959	Gpr161	G protein-coupled receptor 161 [Source:MGI Symbol;Acc:MGI:2685054]	GO:0004930(G protein-coupled receptor activity);GO:0005515(protein binding);GO:0005886(plasma membrane);GO:0005929(cilium);GO:0007165(signal transduction);GO:0007186(G protein-coupled receptor signaling pathway);GO:0007189(adenylate cyclase-activating G protein-coupled receptor signaling pathway);GO:0007275(multicellular organism development);GO:0016020(membrane);GO:0016021(integral component of …	04340(Hedgehog signaling pathway)	2	411,68,	0,6657	-36.4	-35.2	9.75
chr1	165318829	165321995	3167	ENSMUSG00000040836	ENSMUST00000111450	protein_coding	3' UTR	16206	Gpr161	G protein-coupled receptor 161 [Source:MGI Symbol;Acc:MGI:2685054]	GO:0004930(G protein-coupled receptor activity);GO:0005515(protein binding);GO:0005886(plasma membrane);GO:0005929(cilium);GO:0007165(signal transduction);GO:0007186(G protein-coupled receptor signaling pathway);GO:0007189(adenylate cyclase-activating G protein-coupled receptor signaling pathway);GO:0007275(multicellular organism development);GO:0016020(membrane);GO:0016021(integral component of …	04340(Hedgehog signaling pathway)	2	39,560,	0,2606	-15.2	-14.1	13.4
chr1	165788440	165788591	152	ENSMUSG00000005763	ENSMUST00000161971	protein_coding	Exon (ENSMUST00000159138/ENSMUSG00000089829, exon 3 of 3)	-90	Cd247	CD247 antigen [Source:MGI Symbol;Acc:MGI:88334]	GO:0002250(adaptive immune response);GO:0002376(immune system process);GO:0004888(transmembrane signaling receptor activity);GO:0005515(protein binding);GO:0005737(cytoplasm);GO:0005886(plasma membrane);GO:0007166(cell surface receptor signaling pathway);GO:0016020(membrane);GO:0016021(integral component of membrane);GO:0032623(interleukin-2 production);GO:0042101(T cell receptor complex);GO:0042…	04650(Natural killer cell mediated cytotoxicity);04658(Th1 and Th2 cell differentiation);04659(Th17 cell differentiation);04660(T cell receptor signaling pathway);05142(Chagas disease (American trypanosomiasis));05169(Epstein-Barr virus infection);05170(Human immunodeficiency virus 1 infection)	1	151,	0	-2.44	-1.62	4.93
chr1	166309000	166309121	122	ENSMUSG00000040612	ENSMUST00000195557	protein_coding	Exon (ENSMUST00000111416/ENSMUSG00000040612, exon 9 of 10)	54807	Ildr2	immunoglobulin-like domain containing receptor 2 [Source:MGI Symbol;Acc:MGI:1196370]	GO:0005783(endoplasmic reticulum);GO:0005789(endoplasmic reticulum membrane);GO:0009749(response to glucose);GO:0016020(membrane);GO:0016021(integral component of membrane);GO:0030073(insulin secretion);GO:0030154(cell differentiation);GO:0031016(pancreas development);GO:0048873(homeostasis of number of cells within a tissue)	NA	1	121,	0	-3.22	-2.38	11.8
chr1	166311023	166312668	1646	ENSMUSG00000040612	ENSMUST00000195557	protein_coding	3' UTR	56830	Ildr2	immunoglobulin-like domain containing receptor 2 [Source:MGI Symbol;Acc:MGI:1196370]	GO:0005783(endoplasmic reticulum);GO:0005789(endoplasmic reticulum membrane);GO:0009749(response to glucose);GO:0016020(membrane);GO:0016021(integral component of membrane);GO:0030073(insulin secretion);GO:0030154(cell differentiation);GO:0031016(pancreas development);GO:0048873(homeostasis of number of cells within a tissue)	NA	1	1645,	0	-181	-179	16.1
chr1	166313026	166313116	91	ENSMUSG00000040612	ENSMUST00000195557	protein_coding	3' UTR	58833	Ildr2	immunoglobulin-like domain containing receptor 2 [Source:MGI Symbol;Acc:MGI:1196370]	GO:0005783(endoplasmic reticulum);GO:0005789(endoplasmic reticulum membrane);GO:0009749(response to glucose);GO:0016020(membrane);GO:0016021(integral component of membrane);GO:0030073(insulin secretion);GO:0030154(cell differentiation);GO:0031016(pancreas development);GO:0048873(homeostasis of number of cells within a tissue)	NA	1	90,	0	-2.53	-1.71	2.28
chr1	169695722	169695783	62	ENSMUSG00000026678	ENSMUST00000152809	protein_coding	3' UTR	40200	Rgs5	regulator of G-protein signaling 5 [Source:MGI Symbol;Acc:MGI:1098434]	GO:0005096(GTPase activator activity);GO:0005737(cytoplasm);GO:0007165(signal transduction);GO:0007186(G protein-coupled receptor signaling pathway);GO:0009968(negative regulation of signal transduction);GO:0016020(membrane);GO:0043547(positive regulation of GTPase activity);GO:1904706(negative regulation of vascular smooth muscle cell proliferation)	NA	1	61,	0	-3.28	-2.43	7.16
chr1	170283179	170285453	2275	ENSMUSG00000102418	ENSMUST00000179976	protein_coding	3' UTR	5859	Sh2d1b1	SH2 domain containing 1B1 [Source:MGI Symbol;Acc:MGI:1349420]	NA	04650(Natural killer cell mediated cytotoxicity)	2	118,811,	0,1463	-271	-270	36
chr1	170668898	170669108	211	ENSMUSG00000038463	ENSMUST00000046792	protein_coding	Exon (ENSMUST00000046792/ENSMUSG00000038463, exon 6 of 8)	24366	Olfml2b	olfactomedin-like 2B [Source:MGI Symbol;Acc:MGI:2443310]	GO:0005576(extracellular region);GO:0030198(extracellular matrix organization);GO:0031012(extracellular matrix);GO:0042802(identical protein binding);GO:0050840(extracellular matrix binding)	NA	1	210,	0	-5.64	-4.73	1.96
chr1	170681806	170682402	597	ENSMUSG00000038463	ENSMUST00000046792	protein_coding	3' UTR	37274	Olfml2b	olfactomedin-like 2B [Source:MGI Symbol;Acc:MGI:2443310]	GO:0005576(extracellular region);GO:0030198(extracellular matrix organization);GO:0031012(extracellular matrix);GO:0042802(identical protein binding);GO:0050840(extracellular matrix binding)	NA	1	596,	0	-168	-166	6.8
chr1	170885763	170885823	61	ENSMUSG00000096968	ENSMUST00000180542	protein_coding	3' UTR	698	Gm26620	predicted gene, 26620 [Source:MGI Symbol;Acc:MGI:5477114]	NA	NA	1	60,	0	-2.29	-1.48	8.88
chr1	171126818	171126937	120	ENSMUSG00000026649	ENSMUST00000124157	protein_coding	3' UTR	1784	Cfap126	cilia and flagella associated protein 126 [Source:MGI Symbol;Acc:MGI:1922722]	GO:0005515(protein binding);GO:0005737(cytoplasm);GO:0005856(cytoskeleton);GO:0005886(plasma membrane);GO:0005929(cilium);GO:0016020(membrane);GO:0016324(apical plasma membrane);GO:0030030(cell projection organization);GO:0036064(ciliary basal body);GO:0042995(cell projection);GO:0044782(cilium organization)	NA	1	119,	0	-2.11	-1.31	3.45
chr1	171258963	171259054	92	ENSMUSG00000006403	ENSMUST00000111314	protein_coding	Exon (ENSMUST00000111315/ENSMUSG00000006403, exon 9 of 9)	6847	Adamts4	a disintegrin-like and metallopeptidase (reprolysin type) with thrombospondin type 1 motif, 4 [Source:MGI Symbol;Acc:MGI:1339949]	GO:0002020(protease binding);GO:0004222(metalloendopeptidase activity);GO:0005515(protein binding);GO:0005576(extracellular region);GO:0005615(extracellular space);GO:0006508(proteolysis);GO:0008233(peptidase activity);GO:0008237(metallopeptidase activity);GO:0016607(nuclear speck);GO:0016787(hydrolase activity);GO:0030198(extracellular matrix organization);GO:0031012(extracellular matrix);GO:004…	NA	1	91,	0	-2.75	-1.92	10.4
chr1	171338401	171338462	62	ENSMUSG00000013973	ENSMUST00000127830	protein_coding	Exon (ENSMUST00000111300/ENSMUSG00000013973, exon 3 of 6)	434	Dedd	death effector domain-containing [Source:MGI Symbol;Acc:MGI:1333874]	GO:0003677(DNA binding);GO:0005515(protein binding);GO:0005634(nucleus);GO:0005730(nucleolus);GO:0005737(cytoplasm);GO:0006915(apoptotic process);GO:0007283(spermatogenesis);GO:0008625(extrinsic apoptotic signaling pathway via death domain receptors);GO:0042177(negative regulation of protein catabolic process);GO:0042981(regulation of apoptotic process);GO:0046697(decidualization);GO:1901837(nega…	NA	1	61,	0	-3.61	-2.75	1.81
chr1	171340287	171341404	1118	ENSMUSG00000013973	ENSMUST00000127830	protein_coding	3' UTR	2320	Dedd	death effector domain-containing [Source:MGI Symbol;Acc:MGI:1333874]	GO:0003677(DNA binding);GO:0005515(protein binding);GO:0005634(nucleus);GO:0005730(nucleolus);GO:0005737(cytoplasm);GO:0006915(apoptotic process);GO:0007283(spermatogenesis);GO:0008625(extrinsic apoptotic signaling pathway via death domain receptors);GO:0042177(negative regulation of protein catabolic process);GO:0042981(regulation of apoptotic process);GO:0046697(decidualization);GO:1901837(nega…	NA	2	52,577,	0,540	-596	-Inf	14.2
chr1	171342151	171342331	181	ENSMUSG00000006412	ENSMUST00000135941	protein_coding	3' UTR	-3339	Pfdn2	prefoldin 2 [Source:MGI Symbol;Acc:MGI:1276111]	GO:0005634(nucleus);GO:0005737(cytoplasm);GO:0005739(mitochondrion);GO:0005829(cytosol);GO:0006457(protein folding);GO:0016272(prefoldin complex);GO:0044183(protein folding chaperone);GO:0051082(unfolded protein binding);GO:0051495(positive regulation of cytoskeleton organization)	NA	1	180,	0	-49.6	-48.4	8.67
chr1	171345699	171356452	10754	ENSMUSG00000006412	ENSMUST00000006579	protein_coding	5' UTR	0	Pfdn2	prefoldin 2 [Source:MGI Symbol;Acc:MGI:1276111]	GO:0005634(nucleus);GO:0005737(cytoplasm);GO:0005739(mitochondrion);GO:0005829(cytosol);GO:0006457(protein folding);GO:0016272(prefoldin complex);GO:0044183(protein folding chaperone);GO:0051082(unfolded protein binding);GO:0051495(positive regulation of cytoskeleton organization)	NA	2	87,63,	0,10690	-5.11	-4.21	5.43
chr1	171386590	171387040	451	ENSMUSG00000048865	ENSMUST00000056449	protein_coding	3' UTR	-1914	Arhgap30	Rho GTPase activating protein 30 [Source:MGI Symbol;Acc:MGI:2684948]	GO:0007165(signal transduction);GO:0043231(intracellular membrane-bounded organelle)	NA	1	450,	0	-54.5	-53.2	4.57
chr1	171407364	171407664	301	ENSMUSG00000026641	ENSMUST00000159207	protein_coding	Exon (ENSMUST00000056449/ENSMUSG00000048865, exon 11 of 12)	-3649	Usf1	upstream transcription factor 1 [Source:MGI Symbol;Acc:MGI:99542]	GO:0000432(positive regulation of transcription from RNA polymerase II promoter by glucose);GO:0000790(nuclear chromatin);GO:0000981(DNA-binding transcription factor activity, RNA polymerase II-specific);GO:0001666(response to hypoxia);GO:0003677(DNA binding);GO:0003690(double-stranded DNA binding);GO:0003700(DNA-binding transcription factor activity);GO:0005515(protein binding);GO:0005634(nucleu…	NA	1	300,	0	-102	-100	7.17
chr1	171407813	171408742	930	ENSMUSG00000026641	ENSMUST00000159207	protein_coding	Exon (ENSMUST00000056449/ENSMUSG00000048865, exon 12 of 12)	-2571	Usf1	upstream transcription factor 1 [Source:MGI Symbol;Acc:MGI:99542]	GO:0000432(positive regulation of transcription from RNA polymerase II promoter by glucose);GO:0000790(nuclear chromatin);GO:0000981(DNA-binding transcription factor activity, RNA polymerase II-specific);GO:0001666(response to hypoxia);GO:0003677(DNA binding);GO:0003690(double-stranded DNA binding);GO:0003700(DNA-binding transcription factor activity);GO:0005515(protein binding);GO:0005634(nucleu…	NA	1	929,	0	-165	-164	6.67
chr1	171410028	171410088	61	ENSMUSG00000026641	ENSMUST00000159207	protein_coding	3' UTR	-1225	Usf1	upstream transcription factor 1 [Source:MGI Symbol;Acc:MGI:99542]	GO:0000432(positive regulation of transcription from RNA polymerase II promoter by glucose);GO:0000790(nuclear chromatin);GO:0000981(DNA-binding transcription factor activity, RNA polymerase II-specific);GO:0001666(response to hypoxia);GO:0003677(DNA binding);GO:0003690(double-stranded DNA binding);GO:0003700(DNA-binding transcription factor activity);GO:0005515(protein binding);GO:0005634(nucleu…	NA	1	60,	0	-1.53	-0.775	1.71
chr1	171839786	171852129	12344	ENSMUSG00000038147	ENSMUST00000135386	protein_coding	5' UTR	0	Cd84	CD84 antigen [Source:MGI Symbol;Acc:MGI:1336885]	GO:0005886(plasma membrane);GO:0016020(membrane);GO:0016021(integral component of membrane);GO:0032685(negative regulation of granulocyte macrophage colony-stimulating factor production);GO:0032701(negative regulation of interleukin-18 production);GO:0033004(negative regulation of mast cell activation);GO:0042802(identical protein binding);GO:0043231(intracellular membrane-bounded organelle);GO:0…	NA	3	12,139,327,	0,778,12016	-94.6	-93.2	6.91
chr1	171853831	171854041	211	ENSMUSG00000038147	ENSMUST00000042302	protein_coding	3' UTR	13198	Cd84	CD84 antigen [Source:MGI Symbol;Acc:MGI:1336885]	GO:0005886(plasma membrane);GO:0016020(membrane);GO:0016021(integral component of membrane);GO:0032685(negative regulation of granulocyte macrophage colony-stimulating factor production);GO:0032701(negative regulation of interleukin-18 production);GO:0033004(negative regulation of mast cell activation);GO:0042802(identical protein binding);GO:0043231(intracellular membrane-bounded organelle);GO:0…	NA	1	210,	0	-6	-5.08	2.2
chr1	171854249	171854369	121	ENSMUSG00000038147	ENSMUST00000042302	protein_coding	3' UTR	13616	Cd84	CD84 antigen [Source:MGI Symbol;Acc:MGI:1336885]	GO:0005886(plasma membrane);GO:0016020(membrane);GO:0016021(integral component of membrane);GO:0032685(negative regulation of granulocyte macrophage colony-stimulating factor production);GO:0032701(negative regulation of interleukin-18 production);GO:0033004(negative regulation of mast cell activation);GO:0042802(identical protein binding);GO:0043231(intracellular membrane-bounded organelle);GO:0…	NA	1	120,	0	-4.47	-3.58	4.93
chr1	171854577	171855056	480	ENSMUSG00000038147	ENSMUST00000042302	protein_coding	3' UTR	13944	Cd84	CD84 antigen [Source:MGI Symbol;Acc:MGI:1336885]	GO:0005886(plasma membrane);GO:0016020(membrane);GO:0016021(integral component of membrane);GO:0032685(negative regulation of granulocyte macrophage colony-stimulating factor production);GO:0032701(negative regulation of interleukin-18 production);GO:0033004(negative regulation of mast cell activation);GO:0042802(identical protein binding);GO:0043231(intracellular membrane-bounded organelle);GO:0…	NA	1	479,	0	-9.64	-8.66	3.45
chr1	171888806	171889344	539	ENSMUSG00000073492	ENSMUST00000097466	protein_coding	3' UTR	-6320	Gm10521	predicted gene 10521 [Source:MGI Symbol;Acc:MGI:3642358]	GO:0003674(molecular_function);GO:0005575(cellular_component);GO:0008150(biological_process)	NA	1	538,	0	-34.9	-33.7	2.97
chr1	171919583	171919673	91	ENSMUSG00000015314	ENSMUST00000194182	protein_coding	5' UTR	91	Slamf6	SLAM family member 6 [Source:MGI Symbol;Acc:MGI:1353620]	GO:0001779(natural killer cell differentiation);GO:0001787(natural killer cell proliferation);GO:0002250(adaptive immune response);GO:0002376(immune system process);GO:0005886(plasma membrane);GO:0005887(integral component of plasma membrane);GO:0016020(membrane);GO:0016021(integral component of membrane);GO:0032729(positive regulation of interferon-gamma production);GO:0032740(positive regulatio…	NA	1	90,	0	-3.25	-2.4	5.43
chr1	172194625	172195015	391	ENSMUSG00000026554	ENSMUST00000191891	protein_coding	3' UTR	7244	Dcaf8	DDB1 and CUL4 associated factor 8 [Source:MGI Symbol;Acc:MGI:91860]	GO:0003674(molecular_function);GO:0005515(protein binding);GO:0005634(nucleus);GO:0005654(nucleoplasm);GO:0005737(cytoplasm);GO:0005739(mitochondrion);GO:0005829(cytosol);GO:0008150(biological_process);GO:0016567(protein ubiquitination);GO:0080008(Cul4-RING E3 ubiquitin ligase complex)	NA	1	390,	0	-269	-267	5.3
chr1	172317507	172318268	762	ENSMUSG00000038034	ENSMUST00000194505	protein_coding	Exon (ENSMUST00000139528/ENSMUSG00000038034, exon 5 of 9)	-42	Igsf8	immunoglobulin superfamily, member 8 [Source:MGI Symbol;Acc:MGI:2154090]	GO:0016020(membrane);GO:0016021(integral component of membrane);GO:0043231(intracellular membrane-bounded organelle)	NA	2	309,232,	0,529	-25.9	-24.7	3.27
chr1	172369036	172369187	152	ENSMUSG00000050229	ENSMUST00000052455	protein_coding	Exon (ENSMUST00000056136/ENSMUSG00000044708, exon 2 of 2)	-7359	Pigm	phosphatidylinositol glycan anchor biosynthesis, class M [Source:MGI Symbol;Acc:MGI:1914806]	GO:0000030(mannosyltransferase activity);GO:0004376(glycolipid mannosyltransferase activity);GO:0005783(endoplasmic reticulum);GO:0005789(endoplasmic reticulum membrane);GO:0006506(GPI anchor biosynthetic process);GO:0016020(membrane);GO:0016021(integral component of membrane);GO:0016740(transferase activity);GO:0016757(transferase activity, transferring glycosyl groups);GO:0016758(transferase ac…	00563(Glycosylphosphatidylinositol (GPI)-anchor biosynthesis)	1	151,	0	-4.67	-3.77	16.3
chr1	172369425	172369724	300	ENSMUSG00000050229	ENSMUST00000052455	protein_coding	Exon (ENSMUST00000056136/ENSMUSG00000044708, exon 2 of 2)	-6822	Pigm	phosphatidylinositol glycan anchor biosynthesis, class M [Source:MGI Symbol;Acc:MGI:1914806]	GO:0000030(mannosyltransferase activity);GO:0004376(glycolipid mannosyltransferase activity);GO:0005783(endoplasmic reticulum);GO:0005789(endoplasmic reticulum membrane);GO:0006506(GPI anchor biosynthetic process);GO:0016020(membrane);GO:0016021(integral component of membrane);GO:0016740(transferase activity);GO:0016757(transferase activity, transferring glycosyl groups);GO:0016758(transferase ac…	00563(Glycosylphosphatidylinositol (GPI)-anchor biosynthesis)	1	299,	0	-4.22	-3.34	13.3
chr1	172370261	172370501	241	ENSMUSG00000050229	ENSMUST00000052455	protein_coding	3' UTR	-6045	Pigm	phosphatidylinositol glycan anchor biosynthesis, class M [Source:MGI Symbol;Acc:MGI:1914806]	GO:0000030(mannosyltransferase activity);GO:0004376(glycolipid mannosyltransferase activity);GO:0005783(endoplasmic reticulum);GO:0005789(endoplasmic reticulum membrane);GO:0006506(GPI anchor biosynthetic process);GO:0016020(membrane);GO:0016021(integral component of membrane);GO:0016740(transferase activity);GO:0016757(transferase activity, transferring glycosyl groups);GO:0016758(transferase ac…	00563(Glycosylphosphatidylinositol (GPI)-anchor biosynthesis)	1	240,	0	-8.45	-7.49	27.6
chr1	172371635	172372054	420	ENSMUSG00000050229	ENSMUST00000052455	protein_coding	3' UTR	-4492	Pigm	phosphatidylinositol glycan anchor biosynthesis, class M [Source:MGI Symbol;Acc:MGI:1914806]	GO:0000030(mannosyltransferase activity);GO:0004376(glycolipid mannosyltransferase activity);GO:0005783(endoplasmic reticulum);GO:0005789(endoplasmic reticulum membrane);GO:0006506(GPI anchor biosynthetic process);GO:0016020(membrane);GO:0016021(integral component of membrane);GO:0016740(transferase activity);GO:0016757(transferase activity, transferring glycosyl groups);GO:0016758(transferase ac…	00563(Glycosylphosphatidylinositol (GPI)-anchor biosynthesis)	1	419,	0	-21.7	-20.6	10.5
chr1	172376545	172377056	512	ENSMUSG00000050229	ENSMUST00000052455	protein_coding	5' UTR	0	Pigm	phosphatidylinositol glycan anchor biosynthesis, class M [Source:MGI Symbol;Acc:MGI:1914806]	GO:0000030(mannosyltransferase activity);GO:0004376(glycolipid mannosyltransferase activity);GO:0005783(endoplasmic reticulum);GO:0005789(endoplasmic reticulum membrane);GO:0006506(GPI anchor biosynthetic process);GO:0016020(membrane);GO:0016021(integral component of membrane);GO:0016740(transferase activity);GO:0016757(transferase activity, transferring glycosyl groups);GO:0016758(transferase ac…	00563(Glycosylphosphatidylinositol (GPI)-anchor biosynthesis)	1	511,	0	-137	-136	14
chr1	172377324	172378614	1291	ENSMUSG00000050229	ENSMUST00000052455	protein_coding	3' UTR	778	Pigm	phosphatidylinositol glycan anchor biosynthesis, class M [Source:MGI Symbol;Acc:MGI:1914806]	GO:0000030(mannosyltransferase activity);GO:0004376(glycolipid mannosyltransferase activity);GO:0005783(endoplasmic reticulum);GO:0005789(endoplasmic reticulum membrane);GO:0006506(GPI anchor biosynthetic process);GO:0016020(membrane);GO:0016021(integral component of membrane);GO:0016740(transferase activity);GO:0016757(transferase activity, transferring glycosyl groups);GO:0016758(transferase ac…	00563(Glycosylphosphatidylinositol (GPI)-anchor biosynthesis)	1	1290,	0	-667	-Inf	16.4
chr1	172475536	172476190	655	ENSMUSG00000026548	ENSMUST00000027830	protein_coding	Exon (ENSMUST00000027830/ENSMUSG00000026548, exon 1 of 4)	178	Slamf9	SLAM family member 9 [Source:MGI Symbol;Acc:MGI:1923692]	GO:0016020(membrane);GO:0016021(integral component of membrane)	NA	2	3,58,	0,596	-5.12	-4.22	2
chr1	172476248	172476309	62	ENSMUSG00000026548	ENSMUST00000027830	protein_coding	Exon (ENSMUST00000027830/ENSMUSG00000026548, exon 2 of 4)	890	Slamf9	SLAM family member 9 [Source:MGI Symbol;Acc:MGI:1923692]	GO:0016020(membrane);GO:0016021(integral component of membrane)	NA	1	61,	0	-4.05	-3.17	2.31
chr1	172477426	172478396	971	ENSMUSG00000026548	ENSMUST00000027830	protein_coding	3' UTR	2068	Slamf9	SLAM family member 9 [Source:MGI Symbol;Acc:MGI:1923692]	GO:0016020(membrane);GO:0016021(integral component of membrane)	NA	2	52,337,	0,633	-30.4	-29.3	4.88
chr1	172500224	172500315	92	ENSMUSG00000026547	ENSMUST00000192460	protein_coding	5' UTR	0	Tagln2	transgelin 2 [Source:MGI Symbol;Acc:MGI:1312985]	GO:0005515(protein binding);GO:0030855(epithelial cell differentiation)	NA	1	91,	0	-3.62	-2.76	2.03
chr1	173677684	173678043	360	ENSMUSG00000066677	ENSMUST00000169857	protein_coding	5' UTR	0	Ifi208	interferon activated gene 208 [Source:MGI Symbol;Acc:MGI:2442822]	GO:0000122(negative regulation of transcription by RNA polymerase II);GO:0000978(RNA polymerase II cis-regulatory region sequence-specific DNA binding);GO:0001227(DNA-binding transcription repressor activity, RNA polymerase II-specific);GO:0002218(activation of innate immune response);GO:0003690(double-stranded DNA binding);GO:0005634(nucleus);GO:0005654(nucleoplasm);GO:0005730(nucleolus);GO:0005…	NA	1	359,	0	-16.6	-15.5	3.8
chr1	173678908	173679059	152	ENSMUSG00000066677	ENSMUST00000169857	protein_coding	Exon (ENSMUST00000182880/ENSMUSG00000066677, exon 2 of 2)	1222	Ifi208	interferon activated gene 208 [Source:MGI Symbol;Acc:MGI:2442822]	GO:0000122(negative regulation of transcription by RNA polymerase II);GO:0000978(RNA polymerase II cis-regulatory region sequence-specific DNA binding);GO:0001227(DNA-binding transcription repressor activity, RNA polymerase II-specific);GO:0002218(activation of innate immune response);GO:0003690(double-stranded DNA binding);GO:0005634(nucleus);GO:0005654(nucleoplasm);GO:0005730(nucleolus);GO:0005…	NA	1	151,	0	-5.4	-4.49	3.45
chr1	173679506	173680283	778	ENSMUSG00000066677	ENSMUST00000169857	protein_coding	Exon (ENSMUST00000182880/ENSMUSG00000066677, exon 2 of 2)	1820	Ifi208	interferon activated gene 208 [Source:MGI Symbol;Acc:MGI:2442822]	GO:0000122(negative regulation of transcription by RNA polymerase II);GO:0000978(RNA polymerase II cis-regulatory region sequence-specific DNA binding);GO:0001227(DNA-binding transcription repressor activity, RNA polymerase II-specific);GO:0002218(activation of innate immune response);GO:0003690(double-stranded DNA binding);GO:0005634(nucleus);GO:0005654(nucleoplasm);GO:0005730(nucleolus);GO:0005…	NA	1	777,	0	-54.5	-53.2	7.75
chr1	174502273	174502453	181	ENSMUSG00000028354	ENSMUST00000030039	protein_coding	Exon (ENSMUST00000030039/ENSMUSG00000028354, exon 1 of 18)	448	Fmn2	formin 2 [Source:MGI Symbol;Acc:MGI:1859252]	GO:0003779(actin binding);GO:0005634(nucleus);GO:0005730(nucleolus);GO:0005737(cytoplasm);GO:0005783(endoplasmic reticulum);GO:0005789(endoplasmic reticulum membrane);GO:0005819(spindle);GO:0005829(cytosol);GO:0005856(cytoskeleton);GO:0005884(actin filament);GO:0005886(plasma membrane);GO:0005902(microvillus);GO:0005938(cell cortex);GO:0006974(cellular response to DNA damage stimulus);GO:0007275(…	NA	1	180,	0	-2.75	-1.92	10.4
chr1	174502512	174502753	242	ENSMUSG00000028354	ENSMUST00000030039	protein_coding	Exon (ENSMUST00000030039/ENSMUSG00000028354, exon 1 of 18)	687	Fmn2	formin 2 [Source:MGI Symbol;Acc:MGI:1859252]	GO:0003779(actin binding);GO:0005634(nucleus);GO:0005730(nucleolus);GO:0005737(cytoplasm);GO:0005783(endoplasmic reticulum);GO:0005789(endoplasmic reticulum membrane);GO:0005819(spindle);GO:0005829(cytosol);GO:0005856(cytoskeleton);GO:0005884(actin filament);GO:0005886(plasma membrane);GO:0005902(microvillus);GO:0005938(cell cortex);GO:0006974(cellular response to DNA damage stimulus);GO:0007275(…	NA	1	241,	0	-4.18	-3.3	14.8
chr1	177442500	177443330	831	ENSMUSG00000063659	ENSMUST00000194319	protein_coding	5' UTR	0	Zbtb18	zinc finger and BTB domain containing 18 [Source:MGI Symbol;Acc:MGI:1353609]	GO:0000122(negative regulation of transcription by RNA polymerase II);GO:0000792(heterochromatin);GO:0001227(DNA-binding transcription repressor activity, RNA polymerase II-specific);GO:0001701(in utero embryonic development);GO:0003676(nucleic acid binding);GO:0003677(DNA binding);GO:0003713(transcription coactivator activity);GO:0005515(protein binding);GO:0005634(nucleus);GO:0006974(cellular r…	NA	2	95,115,	0,715	-12.3	-11.2	6.17
chr1	177447021	177448758	1738	ENSMUSG00000063659	ENSMUST00000077225	protein_coding	3' UTR	1200	Zbtb18	zinc finger and BTB domain containing 18 [Source:MGI Symbol;Acc:MGI:1353609]	GO:0000122(negative regulation of transcription by RNA polymerase II);GO:0000792(heterochromatin);GO:0001227(DNA-binding transcription repressor activity, RNA polymerase II-specific);GO:0001701(in utero embryonic development);GO:0003676(nucleic acid binding);GO:0003677(DNA binding);GO:0003713(transcription coactivator activity);GO:0005515(protein binding);GO:0005634(nucleus);GO:0006974(cellular r…	NA	1	1737,	0	-582	-Inf	18.8
chr1	177449176	177449447	272	ENSMUSG00000063659	ENSMUST00000077225	protein_coding	3' UTR	3355	Zbtb18	zinc finger and BTB domain containing 18 [Source:MGI Symbol;Acc:MGI:1353609]	GO:0000122(negative regulation of transcription by RNA polymerase II);GO:0000792(heterochromatin);GO:0001227(DNA-binding transcription repressor activity, RNA polymerase II-specific);GO:0001701(in utero embryonic development);GO:0003676(nucleic acid binding);GO:0003677(DNA binding);GO:0003713(transcription coactivator activity);GO:0005515(protein binding);GO:0005634(nucleus);GO:0006974(cellular r…	NA	1	271,	0	-57.8	-56.5	3.93
chr1	177449865	177450225	361	ENSMUSG00000063659	ENSMUST00000077225	protein_coding	3' UTR	4044	Zbtb18	zinc finger and BTB domain containing 18 [Source:MGI Symbol;Acc:MGI:1353609]	GO:0000122(negative regulation of transcription by RNA polymerase II);GO:0000792(heterochromatin);GO:0001227(DNA-binding transcription repressor activity, RNA polymerase II-specific);GO:0001701(in utero embryonic development);GO:0003676(nucleic acid binding);GO:0003677(DNA binding);GO:0003713(transcription coactivator activity);GO:0005515(protein binding);GO:0005634(nucleus);GO:0006974(cellular r…	NA	1	360,	0	-71.7	-70.3	4.69
chr1	178244380	178249702	5323	ENSMUSG00000026502	ENSMUST00000069568	protein_coding	3' UTR	-6401	Desi2	desumoylating isopeptidase 2 [Source:MGI Symbol;Acc:MGI:1926075]	GO:0004843(thiol-dependent ubiquitin-specific protease activity);GO:0005737(cytoplasm);GO:0006508(proteolysis);GO:0008233(peptidase activity);GO:0016579(protein deubiquitination);GO:0016787(hydrolase activity);GO:0036459(thiol-dependent ubiquitinyl hydrolase activity);GO:0061578(Lys63-specific deubiquitinase activity);GO:0070536(protein K63-linked deubiquitination);GO:0070646(protein modification…	NA	2	102,468,	0,4854	-168	-166	4.65
chr1	178254757	178254878	122	ENSMUSG00000026502	ENSMUST00000069568	protein_coding	3' UTR	-1225	Desi2	desumoylating isopeptidase 2 [Source:MGI Symbol;Acc:MGI:1926075]	GO:0004843(thiol-dependent ubiquitin-specific protease activity);GO:0005737(cytoplasm);GO:0006508(proteolysis);GO:0008233(peptidase activity);GO:0016579(protein deubiquitination);GO:0016787(hydrolase activity);GO:0036459(thiol-dependent ubiquitinyl hydrolase activity);GO:0061578(Lys63-specific deubiquitinase activity);GO:0070536(protein K63-linked deubiquitination);GO:0070646(protein modification…	NA	1	121,	0	-2.98	-2.15	2.17
chr1	178914944	178915275	332	ENSMUSG00000026494	ENSMUST00000160789	protein_coding	Exon (ENSMUST00000161017/ENSMUSG00000026494, exon 12 of 15)	116506	Kif26b	kinesin family member 26B [Source:MGI Symbol;Acc:MGI:2447076]	GO:0000166(nucleotide binding);GO:0003774(motor activity);GO:0003777(microtubule motor activity);GO:0005515(protein binding);GO:0005524(ATP binding);GO:0005737(cytoplasm);GO:0005856(cytoskeleton);GO:0005871(kinesin complex);GO:0005874(microtubule);GO:0007018(microtubule-based movement);GO:0007275(multicellular organism development);GO:0008017(microtubule binding);GO:0022409(positive regulation of…	NA	1	331,	0	-26.5	-25.4	6.18
chr1	178915364	178916114	751	ENSMUSG00000026494	ENSMUST00000160789	protein_coding	Exon (ENSMUST00000161017/ENSMUSG00000026494, exon 12 of 15)	116926	Kif26b	kinesin family member 26B [Source:MGI Symbol;Acc:MGI:2447076]	GO:0000166(nucleotide binding);GO:0003774(motor activity);GO:0003777(microtubule motor activity);GO:0005515(protein binding);GO:0005524(ATP binding);GO:0005737(cytoplasm);GO:0005856(cytoskeleton);GO:0005871(kinesin complex);GO:0005874(microtubule);GO:0007018(microtubule-based movement);GO:0007275(multicellular organism development);GO:0008017(microtubule binding);GO:0022409(positive regulation of…	NA	1	750,	0	-47.2	-46	7.74
chr1	178916743	178917254	512	ENSMUSG00000026494	ENSMUST00000160789	protein_coding	Exon (ENSMUST00000161017/ENSMUSG00000026494, exon 12 of 15)	118305	Kif26b	kinesin family member 26B [Source:MGI Symbol;Acc:MGI:2447076]	GO:0000166(nucleotide binding);GO:0003774(motor activity);GO:0003777(microtubule motor activity);GO:0005515(protein binding);GO:0005524(ATP binding);GO:0005737(cytoplasm);GO:0005856(cytoskeleton);GO:0005871(kinesin complex);GO:0005874(microtubule);GO:0007018(microtubule-based movement);GO:0007275(multicellular organism development);GO:0008017(microtubule binding);GO:0022409(positive regulation of…	NA	1	511,	0	-16.9	-15.8	4.1
chr1	178932091	178932782	692	ENSMUSG00000026494	ENSMUST00000160789	protein_coding	3' UTR	133653	Kif26b	kinesin family member 26B [Source:MGI Symbol;Acc:MGI:2447076]	GO:0000166(nucleotide binding);GO:0003774(motor activity);GO:0003777(microtubule motor activity);GO:0005515(protein binding);GO:0005524(ATP binding);GO:0005737(cytoplasm);GO:0005856(cytoskeleton);GO:0005871(kinesin complex);GO:0005874(microtubule);GO:0007018(microtubule-based movement);GO:0007275(multicellular organism development);GO:0008017(microtubule binding);GO:0022409(positive regulation of…	NA	1	691,	0	-198	-196	19.1
chr1	179960501	179961101	601	ENSMUSG00000026490	ENSMUST00000111117	protein_coding	5' UTR	0	Cdc42bpa	CDC42 binding protein kinase alpha [Source:MGI Symbol;Acc:MGI:2441841]	GO:0000166(nucleotide binding);GO:0000226(microtubule cytoskeleton organization);GO:0000287(magnesium ion binding);GO:0004672(protein kinase activity);GO:0004674(protein serine/threonine kinase activity);GO:0005515(protein binding);GO:0005524(ATP binding);GO:0005737(cytoplasm);GO:0005856(cytoskeleton);GO:0005911(cell-cell junction);GO:0006468(protein phosphorylation);GO:0007010(cytoskeleton organ…	NA	1	600,	0	-37.6	-36.4	6.96
chr1	180101201	180106066	4866	ENSMUSG00000026490	ENSMUST00000133890	protein_coding	3' UTR	57	Cdc42bpa	CDC42 binding protein kinase alpha [Source:MGI Symbol;Acc:MGI:2441841]	GO:0000166(nucleotide binding);GO:0000226(microtubule cytoskeleton organization);GO:0000287(magnesium ion binding);GO:0004672(protein kinase activity);GO:0004674(protein serine/threonine kinase activity);GO:0005515(protein binding);GO:0005524(ATP binding);GO:0005737(cytoplasm);GO:0005856(cytoskeleton);GO:0005911(cell-cell junction);GO:0006468(protein phosphorylation);GO:0007010(cytoskeleton organ…	NA	2	71,20,	0,4845	-2.63	-1.81	1.43
chr1	180330694	180332447	1754	ENSMUSG00000038855	ENSMUST00000070181	protein_coding	5' UTR	209	Itpkb	inositol 1,4,5-trisphosphate 3-kinase B [Source:MGI Symbol;Acc:MGI:109235]	GO:0000165(MAPK cascade);GO:0000166(nucleotide binding);GO:0000828(inositol hexakisphosphate kinase activity);GO:0001932(regulation of protein phosphorylation);GO:0002262(myeloid cell homeostasis);GO:0005524(ATP binding);GO:0005634(nucleus);GO:0005737(cytoplasm);GO:0005829(cytosol);GO:0007166(cell surface receptor signaling pathway);GO:0008440(inositol-1,4,5-trisphosphate 3-kinase activity);GO:00…	00562(Inositol phosphate metabolism);04020(Calcium signaling pathway);04070(Phosphatidylinositol signaling system)	2	85,336,	0,1417	-115	-114	11.2
chr1	182444749	182446393	1645	ENSMUSG00000026510	ENSMUST00000191626	protein_coding	Exon (ENSMUST00000117245/ENSMUSG00000026510, exon 11 of 18)	0	Trp53bp2	transformation related protein 53 binding protein 2 [Source:MGI Symbol;Acc:MGI:2138319]	GO:0002039(p53 binding);GO:0005515(protein binding);GO:0005634(nucleus);GO:0005737(cytoplasm);GO:0005829(cytosol);GO:0030054(cell junction);GO:0042802(identical protein binding);GO:0048471(perinuclear region of cytoplasm);GO:0051059(NF-kappaB binding);GO:0072332(intrinsic apoptotic signaling pathway by p53 class mediator);GO:1900119(positive regulation of execution phase of apoptosis);GO:1901216(…	04390(Hippo signaling pathway)	2	60,120,	0,1524	-18.5	-17.5	1.69
chr1	182446720	182449072	2353	ENSMUSG00000026510	ENSMUST00000191626	protein_coding	Exon (ENSMUST00000117245/ENSMUSG00000026510, exon 12 of 18)	1948	Trp53bp2	transformation related protein 53 binding protein 2 [Source:MGI Symbol;Acc:MGI:2138319]	GO:0002039(p53 binding);GO:0005515(protein binding);GO:0005634(nucleus);GO:0005737(cytoplasm);GO:0005829(cytosol);GO:0030054(cell junction);GO:0042802(identical protein binding);GO:0048471(perinuclear region of cytoplasm);GO:0051059(NF-kappaB binding);GO:0072332(intrinsic apoptotic signaling pathway by p53 class mediator);GO:1900119(positive regulation of execution phase of apoptosis);GO:1901216(…	04390(Hippo signaling pathway)	2	16,672,	0,1680	-249	-248	7.12
chr1	182458868	182462283	3416	ENSMUSG00000026510	ENSMUST00000191626	protein_coding	3' UTR	14096	Trp53bp2	transformation related protein 53 binding protein 2 [Source:MGI Symbol;Acc:MGI:2138319]	GO:0002039(p53 binding);GO:0005515(protein binding);GO:0005634(nucleus);GO:0005737(cytoplasm);GO:0005829(cytosol);GO:0030054(cell junction);GO:0042802(identical protein binding);GO:0048471(perinuclear region of cytoplasm);GO:0051059(NF-kappaB binding);GO:0072332(intrinsic apoptotic signaling pathway by p53 class mediator);GO:1900119(positive regulation of execution phase of apoptosis);GO:1901216(…	04390(Hippo signaling pathway)	2	91,597,	0,2818	-100	-99	11.7
chr1	182973289	182974547	1259	ENSMUSG00000079164	ENSMUST00000191820	protein_coding	Exon (ENSMUST00000193687/ENSMUSG00000079164, exon 4 of 4)	1112	Tlr5	toll-like receptor 5 [Source:MGI Symbol;Acc:MGI:1858171]	GO:0001819(positive regulation of cytokine production);GO:0002224(toll-like receptor signaling pathway);GO:0002376(immune system process);GO:0002755(MyD88-dependent toll-like receptor signaling pathway);GO:0004888(transmembrane signaling receptor activity);GO:0005515(protein binding);GO:0006954(inflammatory response);GO:0006955(immune response);GO:0007165(signal transduction);GO:0008584(male gona…	04620(Toll-like receptor signaling pathway);05132(Salmonella infection);05134(Legionellosis);05321(Inflammatory bowel disease (IBD))	1	1258,	0	-157	-155	13
chr1	183409602	183409841	240	ENSMUSG00000072258	ENSMUST00000195798	protein_coding	3' UTR	993	Taf1a	TATA-box binding protein associated factor, RNA polymerase I, A [Source:MGI Symbol;Acc:MGI:109578]	GO:0000120(RNA polymerase I transcription factor complex);GO:0005654(nucleoplasm);GO:0006360(transcription by RNA polymerase I);GO:0015630(microtubule cytoskeleton)	NA	1	239,	0	-13.3	-12.3	2.83
chr1	184037166	184068903	31738	ENSMUSG00000039384	ENSMUST00000048655	protein_coding	Exon (ENSMUST00000139839/ENSMUSG00000039384, exon 3 of 3)	2785	Dusp10	dual specificity phosphatase 10 [Source:MGI Symbol;Acc:MGI:1927070]	GO:0000188(inactivation of MAPK activity);GO:0002819(regulation of adaptive immune response);GO:0004721(phosphoprotein phosphatase activity);GO:0004725(protein tyrosine phosphatase activity);GO:0005634(nucleus);GO:0005654(nucleoplasm);GO:0005737(cytoplasm);GO:0005794(Golgi apparatus);GO:0005829(cytosol);GO:0006470(protein dephosphorylation);GO:0008138(protein tyrosine/serine/threonine phosphatase…	04010(MAPK signaling pathway)	2	486,52,	0,31685	-81.4	-80	5.09
chr1	184074413	184075368	956	ENSMUSG00000039384	ENSMUST00000048655	protein_coding	3' UTR	40032	Dusp10	dual specificity phosphatase 10 [Source:MGI Symbol;Acc:MGI:1927070]	GO:0000188(inactivation of MAPK activity);GO:0002819(regulation of adaptive immune response);GO:0004721(phosphoprotein phosphatase activity);GO:0004725(protein tyrosine phosphatase activity);GO:0005634(nucleus);GO:0005654(nucleoplasm);GO:0005737(cytoplasm);GO:0005794(Golgi apparatus);GO:0005829(cytosol);GO:0006470(protein dephosphorylation);GO:0008138(protein tyrosine/serine/threonine phosphatase…	04010(MAPK signaling pathway)	1	955,	0	-91.1	-89.7	12.1
chr1	187225617	187229655	4039	ENSMUSG00000039210	ENSMUST00000160570	protein_coding	5' UTR	0	Gpatch2	G patch domain containing 2 [Source:MGI Symbol;Acc:MGI:1915019]	GO:0003674(molecular_function);GO:0003676(nucleic acid binding);GO:0005634(nucleus);GO:0005730(nucleolus);GO:0010923(negative regulation of phosphatase activity);GO:0016607(nuclear speck)	NA	2	602,57,	0,3981	-84.1	-82.7	5.5
chr1	191349985	191350046	62	ENSMUSG00000026627	ENSMUST00000027940	protein_coding	3' UTR	24073	Pacc1	proton activated chloride channel 1 [Source:MGI Symbol;Acc:MGI:1914200]	GO:0005254(chloride channel activity);GO:0005886(plasma membrane);GO:0005887(integral component of plasma membrane);GO:0006811(ion transport);GO:0006821(chloride transport);GO:0016020(membrane);GO:0016021(integral component of membrane);GO:0034707(chloride channel complex);GO:0061797(pH-gated chloride channel activity);GO:1902476(chloride transmembrane transport)	NA	1	61,	0	-3.4	-2.54	1.85
chr1	191350105	191350285	181	ENSMUSG00000026627	ENSMUST00000027940	protein_coding	3' UTR	24193	Pacc1	proton activated chloride channel 1 [Source:MGI Symbol;Acc:MGI:1914200]	GO:0005254(chloride channel activity);GO:0005886(plasma membrane);GO:0005887(integral component of plasma membrane);GO:0006811(ion transport);GO:0006821(chloride transport);GO:0016020(membrane);GO:0016021(integral component of membrane);GO:0034707(chloride channel complex);GO:0061797(pH-gated chloride channel activity);GO:1902476(chloride transmembrane transport)	NA	1	180,	0	-4.08	-3.2	1.61
chr1	191719401	191719672	272	ENSMUSG00000026623	ENSMUST00000130876	protein_coding	Exon (ENSMUST00000110855/ENSMUSG00000026623, exon 2 of 8)	880	Lpgat1	lysophosphatidylglycerol acyltransferase 1 [Source:MGI Symbol;Acc:MGI:2446186]	GO:0003674(molecular_function);GO:0005575(cellular_component);GO:0005737(cytoplasm);GO:0005783(endoplasmic reticulum);GO:0005789(endoplasmic reticulum membrane);GO:0006629(lipid metabolic process);GO:0008150(biological_process);GO:0008654(phospholipid biosynthetic process);GO:0012505(endomembrane system);GO:0016020(membrane);GO:0016021(integral component of membrane);GO:0016740(transferase activi…	00564(Glycerophospholipid metabolism)	1	271,	0	-29.7	-28.5	2.02
chr1	191778472	191779013	542	ENSMUSG00000026622	ENSMUST00000027931	protein_coding	3' UTR	-42431	Nek2	NIMA (never in mitosis gene a)-related expressed kinase 2 [Source:MGI Symbol;Acc:MGI:109359]	GO:0000070(mitotic sister chromatid segregation);GO:0000166(nucleotide binding);GO:0000775(chromosome, centromeric region);GO:0000776(kinetochore);GO:0000777(condensed chromosome kinetochore);GO:0000794(condensed nuclear chromosome);GO:0000922(spindle pole);GO:0001824(blastocyst development);GO:0004672(protein kinase activity);GO:0004674(protein serine/threonine kinase activity);GO:0005515(protei…	NA	1	541,	0	-392	-Inf	16.1
chr1	191781258	191781619	362	ENSMUSG00000026622	ENSMUST00000027931	protein_coding	3' UTR	-39825	Nek2	NIMA (never in mitosis gene a)-related expressed kinase 2 [Source:MGI Symbol;Acc:MGI:109359]	GO:0000070(mitotic sister chromatid segregation);GO:0000166(nucleotide binding);GO:0000775(chromosome, centromeric region);GO:0000776(kinetochore);GO:0000777(condensed chromosome kinetochore);GO:0000794(condensed nuclear chromosome);GO:0000922(spindle pole);GO:0001824(blastocyst development);GO:0004672(protein kinase activity);GO:0004674(protein serine/threonine kinase activity);GO:0005515(protei…	NA	1	361,	0	-44.1	-42.9	2.45
chr1	191782097	191782218	122	ENSMUSG00000026622	ENSMUST00000027931	protein_coding	3' UTR	-39226	Nek2	NIMA (never in mitosis gene a)-related expressed kinase 2 [Source:MGI Symbol;Acc:MGI:109359]	GO:0000070(mitotic sister chromatid segregation);GO:0000166(nucleotide binding);GO:0000775(chromosome, centromeric region);GO:0000776(kinetochore);GO:0000777(condensed chromosome kinetochore);GO:0000794(condensed nuclear chromosome);GO:0000922(spindle pole);GO:0001824(blastocyst development);GO:0004672(protein kinase activity);GO:0004674(protein serine/threonine kinase activity);GO:0005515(protei…	NA	1	121,	0	-6.77	-5.83	1.82
chr1	191907545	191910101	2557	ENSMUSG00000037434	ENSMUST00000161756	protein_coding	3' UTR	289	Slc30a1	solute carrier family 30 (zinc transporter), member 1 [Source:MGI Symbol;Acc:MGI:1345281]	GO:0001701(in utero embryonic development);GO:0005385(zinc ion transmembrane transporter activity);GO:0005737(cytoplasm);GO:0005783(endoplasmic reticulum);GO:0005794(Golgi apparatus);GO:0005886(plasma membrane);GO:0006811(ion transport);GO:0006812(cation transport);GO:0006829(zinc ion transport);GO:0006874(cellular calcium ion homeostasis);GO:0006882(cellular zinc ion homeostasis);GO:0008324(cati…	04978(Mineral absorption)	2	68,1251,	0,1305	-2030	-Inf	32.6
chr1	191911478	191911629	152	ENSMUSG00000037434	ENSMUST00000161756	protein_coding	3' UTR	4222	Slc30a1	solute carrier family 30 (zinc transporter), member 1 [Source:MGI Symbol;Acc:MGI:1345281]	GO:0001701(in utero embryonic development);GO:0005385(zinc ion transmembrane transporter activity);GO:0005737(cytoplasm);GO:0005783(endoplasmic reticulum);GO:0005794(Golgi apparatus);GO:0005886(plasma membrane);GO:0006811(ion transport);GO:0006812(cation transport);GO:0006829(zinc ion transport);GO:0006874(cellular calcium ion homeostasis);GO:0006882(cellular zinc ion homeostasis);GO:0008324(cati…	04978(Mineral absorption)	1	151,	0	-3.36	-2.5	1.32
chr1	192276832	192277073	242	ENSMUSG00000058248	ENSMUST00000110844	protein_coding	Exon (ENSMUST00000078470/ENSMUSG00000058248, exon 6 of 11)	86058	Kcnh1	potassium voltage-gated channel, subfamily H (eag-related), member 1 [Source:MGI Symbol;Acc:MGI:1341721]	GO:0001964(startle response);GO:0005216(ion channel activity);GO:0005244(voltage-gated ion channel activity);GO:0005249(voltage-gated potassium channel activity);GO:0005251(delayed rectifier potassium channel activity);GO:0005267(potassium channel activity);GO:0005516(calmodulin binding);GO:0005637(nuclear inner membrane);GO:0005886(plasma membrane);GO:0005887(integral component of plasma membran…	NA	1	241,	0	-65.2	-63.8	6.15
chr1	192505431	192505611	181	ENSMUSG00000058248	ENSMUST00000151152	protein_coding	3' UTR	70691	Kcnh1	potassium voltage-gated channel, subfamily H (eag-related), member 1 [Source:MGI Symbol;Acc:MGI:1341721]	GO:0001964(startle response);GO:0005216(ion channel activity);GO:0005244(voltage-gated ion channel activity);GO:0005249(voltage-gated potassium channel activity);GO:0005251(delayed rectifier potassium channel activity);GO:0005267(potassium channel activity);GO:0005516(calmodulin binding);GO:0005637(nuclear inner membrane);GO:0005886(plasma membrane);GO:0005887(integral component of plasma membran…	NA	1	180,	0	-4.26	-3.38	2.69
chr1	192505940	192506928	989	ENSMUSG00000058248	ENSMUST00000151152	protein_coding	3' UTR	71200	Kcnh1	potassium voltage-gated channel, subfamily H (eag-related), member 1 [Source:MGI Symbol;Acc:MGI:1341721]	GO:0001964(startle response);GO:0005216(ion channel activity);GO:0005244(voltage-gated ion channel activity);GO:0005249(voltage-gated potassium channel activity);GO:0005251(delayed rectifier potassium channel activity);GO:0005267(potassium channel activity);GO:0005516(calmodulin binding);GO:0005637(nuclear inner membrane);GO:0005886(plasma membrane);GO:0005887(integral component of plasma membran…	NA	1	988,	0	-102	-101	30.5
chr1	192507226	192507317	92	ENSMUSG00000058248	ENSMUST00000151152	protein_coding	3' UTR	72486	Kcnh1	potassium voltage-gated channel, subfamily H (eag-related), member 1 [Source:MGI Symbol;Acc:MGI:1341721]	GO:0001964(startle response);GO:0005216(ion channel activity);GO:0005244(voltage-gated ion channel activity);GO:0005249(voltage-gated potassium channel activity);GO:0005251(delayed rectifier potassium channel activity);GO:0005267(potassium channel activity);GO:0005516(calmodulin binding);GO:0005637(nuclear inner membrane);GO:0005886(plasma membrane);GO:0005887(integral component of plasma membran…	NA	1	91,	0	-4.11	-3.23	3.4
chr1	192509530	192509950	421	ENSMUSG00000058248	ENSMUST00000151152	protein_coding	3' UTR	74790	Kcnh1	potassium voltage-gated channel, subfamily H (eag-related), member 1 [Source:MGI Symbol;Acc:MGI:1341721]	GO:0001964(startle response);GO:0005216(ion channel activity);GO:0005244(voltage-gated ion channel activity);GO:0005249(voltage-gated potassium channel activity);GO:0005251(delayed rectifier potassium channel activity);GO:0005267(potassium channel activity);GO:0005516(calmodulin binding);GO:0005637(nuclear inner membrane);GO:0005886(plasma membrane);GO:0005887(integral component of plasma membran…	NA	1	420,	0	-24.5	-23.4	6.03
chr1	193167620	193167771	152	ENSMUSG00000079144	ENSMUST00000160822	protein_coding	Exon (ENSMUST00000076521/ENSMUSG00000026638, exon 6 of 8)	-275	A130010J15Rik	RIKEN cDNA A130010J15 gene [Source:MGI Symbol;Acc:MGI:2441776]	GO:0003674(molecular_function);GO:0005575(cellular_component);GO:0008150(biological_process)	NA	1	151,	0	-5.72	-4.8	1.84
chr1	193173671	193173912	242	ENSMUSG00000079144	ENSMUST00000193307	protein_coding	5' UTR	0	A130010J15Rik	RIKEN cDNA A130010J15 gene [Source:MGI Symbol;Acc:MGI:2441776]	GO:0003674(molecular_function);GO:0005575(cellular_component);GO:0008150(biological_process)	NA	1	241,	0	-3.92	-3.05	2.71
chr1	193174091	193175257	1167	ENSMUSG00000079144	ENSMUST00000193307	protein_coding	3' UTR	347	A130010J15Rik	RIKEN cDNA A130010J15 gene [Source:MGI Symbol;Acc:MGI:2441776]	GO:0003674(molecular_function);GO:0005575(cellular_component);GO:0008150(biological_process)	NA	2	6,1013,	0,153	-245	-243	22.1
chr1	194620015	194620556	542	ENSMUSG00000026640	ENSMUST00000027952	protein_coding	5' UTR	190	Plxna2	plexin A2 [Source:MGI Symbol;Acc:MGI:107684]	GO:0001756(somitogenesis);GO:0002116(semaphorin receptor complex);GO:0005515(protein binding);GO:0005886(plasma membrane);GO:0005887(integral component of plasma membrane);GO:0007162(negative regulation of cell adhesion);GO:0007165(signal transduction);GO:0007166(cell surface receptor signaling pathway);GO:0008360(regulation of cell shape);GO:0016020(membrane);GO:0016021(integral component of mem…	04360(Axon guidance)	1	541,	0	-208	-206	5.72
chr1	4345334	4345395	62	ENSMUSG00000025900	ENSMUST00000027032	protein_coding	Exon (ENSMUST00000027032/ENSMUSG00000025900, exon 4 of 4)	14980	Rp1	retinitis pigmentosa 1 (human) [Source:MGI Symbol;Acc:MGI:1341105]	GO:0001750(photoreceptor outer segment);GO:0001917(photoreceptor inner segment);GO:0004096(catalase activity);GO:0005515(protein binding);GO:0005737(cytoplasm);GO:0005856(cytoskeleton);GO:0005875(microtubule associated complex);GO:0005929(cilium);GO:0005930(axoneme);GO:0007026(negative regulation of microtubule depolymerization);GO:0007601(visual perception);GO:0008017(microtubule binding);GO:002…	NA	1	61,	0	-1.94	-1.15	1.76
chr1	4345514	4345665	152	ENSMUSG00000025900	ENSMUST00000027032	protein_coding	Exon (ENSMUST00000027032/ENSMUSG00000025900, exon 4 of 4)	14800	Rp1	retinitis pigmentosa 1 (human) [Source:MGI Symbol;Acc:MGI:1341105]	GO:0001750(photoreceptor outer segment);GO:0001917(photoreceptor inner segment);GO:0004096(catalase activity);GO:0005515(protein binding);GO:0005737(cytoplasm);GO:0005856(cytoskeleton);GO:0005875(microtubule associated complex);GO:0005929(cilium);GO:0005930(axoneme);GO:0007026(negative regulation of microtubule depolymerization);GO:0007601(visual perception);GO:0008017(microtubule binding);GO:002…	NA	1	151,	0	-2.36	-1.55	3.7
chr1	4346832	4346893	62	ENSMUSG00000025900	ENSMUST00000027032	protein_coding	Exon (ENSMUST00000027032/ENSMUSG00000025900, exon 4 of 4)	13482	Rp1	retinitis pigmentosa 1 (human) [Source:MGI Symbol;Acc:MGI:1341105]	GO:0001750(photoreceptor outer segment);GO:0001917(photoreceptor inner segment);GO:0004096(catalase activity);GO:0005515(protein binding);GO:0005737(cytoplasm);GO:0005856(cytoskeleton);GO:0005875(microtubule associated complex);GO:0005929(cilium);GO:0005930(axoneme);GO:0007026(negative regulation of microtubule depolymerization);GO:0007601(visual perception);GO:0008017(microtubule binding);GO:002…	NA	1	61,	0	-1.62	-0.857	1.68
chr1	4496816	4497145	330	ENSMUSG00000025902	ENSMUST00000195555	protein_coding	5' UTR	-388	Sox17	SRY (sex determining region Y)-box 17 [Source:MGI Symbol;Acc:MGI:107543]	GO:0000976(transcription regulatory region sequence-specific DNA binding);GO:0000981(DNA-binding transcription factor activity, RNA polymerase II-specific);GO:0001228(DNA-binding transcription activator activity, RNA polymerase II-specific);GO:0001525(angiogenesis);GO:0001570(vasculogenesis);GO:0001656(metanephros development);GO:0001706(endoderm formation);GO:0001828(inner cell mass cellular mor…	04310(Wnt signaling pathway)	1	329,	0	-12.1	-11.1	4.26
chr1	9724440	9745533	21094	ENSMUSG00000045210	ENSMUST00000057438	protein_coding	3' UTR	23942	Vcpip1	valosin containing protein (p97)/p47 complex interacting protein 1 [Source:MGI Symbol;Acc:MGI:1917925]	GO:0000278(mitotic cell cycle);GO:0004843(thiol-dependent ubiquitin-specific protease activity);GO:0005737(cytoplasm);GO:0006508(proteolysis);GO:0007030(Golgi organization);GO:0008233(peptidase activity);GO:0008234(cysteine-type peptidase activity);GO:0016320(endoplasmic reticulum membrane fusion);GO:0016567(protein ubiquitination);GO:0035871(protein K11-linked deubiquitination);GO:0036459(thiol-…	NA	3	910,87,84,	0,12525,21009	-692	-Inf	15.7
chr1	9748111	9748382	272	ENSMUSG00000045210	ENSMUST00000057438	protein_coding	5' UTR	0	Vcpip1	valosin containing protein (p97)/p47 complex interacting protein 1 [Source:MGI Symbol;Acc:MGI:1917925]	GO:0000278(mitotic cell cycle);GO:0004843(thiol-dependent ubiquitin-specific protease activity);GO:0005737(cytoplasm);GO:0006508(proteolysis);GO:0007030(Golgi organization);GO:0008233(peptidase activity);GO:0008234(cysteine-type peptidase activity);GO:0016320(endoplasmic reticulum membrane fusion);GO:0016567(protein ubiquitination);GO:0035871(protein K11-linked deubiquitination);GO:0036459(thiol-…	NA	1	271,	0	-13.9	-12.9	21
chr1	12989739	12989890	152	ENSMUSG00000025938	ENSMUST00000147606	protein_coding	Exon (ENSMUST00000188454/ENSMUSG00000025938, exon 2 of 10)	1175	Slco5a1	solute carrier organic anion transporter family, member 5A1 [Source:MGI Symbol;Acc:MGI:2443431]	GO:0005515(protein binding);GO:0005886(plasma membrane);GO:0005887(integral component of plasma membrane);GO:0006811(ion transport);GO:0015347(sodium-independent organic anion transmembrane transporter activity);GO:0016020(membrane);GO:0016021(integral component of membrane);GO:0022857(transmembrane transporter activity);GO:0043231(intracellular membrane-bounded organelle);GO:0043252(sodium-indep…	NA	1	151,	0	-2.86	-2.03	2.8
chr1	12989979	12990430	452	ENSMUSG00000025938	ENSMUST00000147606	protein_coding	Exon (ENSMUST00000188454/ENSMUSG00000025938, exon 2 of 10)	935	Slco5a1	solute carrier organic anion transporter family, member 5A1 [Source:MGI Symbol;Acc:MGI:2443431]	GO:0005515(protein binding);GO:0005886(plasma membrane);GO:0005887(integral component of plasma membrane);GO:0006811(ion transport);GO:0015347(sodium-independent organic anion transmembrane transporter activity);GO:0016020(membrane);GO:0016021(integral component of membrane);GO:0022857(transmembrane transporter activity);GO:0043231(intracellular membrane-bounded organelle);GO:0043252(sodium-indep…	NA	1	451,	0	-32	-30.8	10.4
chr1	14170209	14179531	9323	ENSMUSG00000025932	ENSMUST00000189526	protein_coding	3' UTR	61283	Eya1	EYA transcriptional coactivator and phosphatase 1 [Source:MGI Symbol;Acc:MGI:109344]	GO:0001656(metanephros development);GO:0001657(ureteric bud development);GO:0001658(branching involved in ureteric bud morphogenesis);GO:0003151(outflow tract morphogenesis);GO:0003723(RNA binding);GO:0004721(phosphoprotein phosphatase activity);GO:0004725(protein tyrosine phosphatase activity);GO:0005515(protein binding);GO:0005634(nucleus);GO:0005654(nucleoplasm);GO:0005737(cytoplasm);GO:000628…	05202(Transcriptional misregulation in cancer)	2	787,52,	0,9270	-86	-84.6	30.8
chr1	14755840	14755990	151	ENSMUSG00000025930	ENSMUST00000027062	protein_coding	5' UTR	0	Msc	musculin [Source:MGI Symbol;Acc:MGI:1333884]	GO:0000122(negative regulation of transcription by RNA polymerase II);GO:0000977(RNA polymerase II regulatory region sequence-specific DNA binding);GO:0000978(RNA polymerase II cis-regulatory region sequence-specific DNA binding);GO:0000981(DNA-binding transcription factor activity, RNA polymerase II-specific);GO:0001227(DNA-binding transcription repressor activity, RNA polymerase II-specific);GO…	NA	1	150,	0	-5.15	-4.25	17.8
chr1	15855503	15855713	211	ENSMUSG00000032719	ENSMUST00000040695	protein_coding	3' UTR	37219	Sbspon	somatomedin B and thrombospondin, type 1 domain containing [Source:MGI Symbol;Acc:MGI:2684952]	GO:0003674(molecular_function);GO:0005576(extracellular region);GO:0008150(biological_process)	NA	1	210,	0	-4.01	-3.13	3.05
chr1	16103535	16103655	121	ENSMUSG00000043716	ENSMUST00000149566	protein_coding	Exon (ENSMUST00000058437/ENSMUSG00000043716, exon 2 of 7)	692	Rpl7	ribosomal protein L7 [Source:MGI Symbol;Acc:MGI:98073]	GO:0000463(maturation of LSU-rRNA from tricistronic rRNA transcript (SSU-rRNA, 5.8S rRNA, LSU-rRNA));GO:0003677(DNA binding);GO:0003723(RNA binding);GO:0003729(mRNA binding);GO:0003735(structural constituent of ribosome);GO:0005840(ribosome);GO:0005844(polysome);GO:0006364(rRNA processing);GO:0006412(translation);GO:0008097(5S rRNA binding);GO:0014069(postsynaptic density);GO:0022625(cytosolic la…	03010(Ribosome)	1	120,	0	-5.87	-4.95	1.42
chr1	16643251	16643372	122	ENSMUSG00000079658	ENSMUST00000185393	protein_coding	3' UTR	4788	Eloc	elongin C [Source:MGI Symbol;Acc:MGI:1915173]	GO:0005515(protein binding);GO:0005634(nucleus);GO:0006511(ubiquitin-dependent protein catabolic process);GO:0030891(VCB complex);GO:0032968(positive regulation of transcription elongation from RNA polymerase II promoter);GO:0044877(protein-containing complex binding);GO:0070449(elongin complex)	04066(HIF-1 signaling pathway);04120(Ubiquitin mediated proteolysis);05170(Human immunodeficiency virus 1 infection);05200(Pathways in cancer);05211(Renal cell carcinoma)	1	121,	0	-8.5	-7.53	2.11
chr1	21961762	21961942	181	ENSMUSG00000028033	ENSMUST00000115300	protein_coding	5' UTR	0	Kcnq5	potassium voltage-gated channel, subfamily Q, member 5 [Source:MGI Symbol;Acc:MGI:1924937]	GO:0005216(ion channel activity);GO:0005244(voltage-gated ion channel activity);GO:0005249(voltage-gated potassium channel activity);GO:0005251(delayed rectifier potassium channel activity);GO:0005267(potassium channel activity);GO:0005516(calmodulin binding);GO:0005886(plasma membrane);GO:0005887(integral component of plasma membrane);GO:0006811(ion transport);GO:0006813(potassium ion transport)…	04725(Cholinergic synapse)	1	180,	0	-7	-6.06	5.63
chr1	30946085	30949710	3626	ENSMUSG00000026064	ENSMUST00000232841	protein_coding	3' UTR	0	Ptp4a1	protein tyrosine phosphatase 4a1 [Source:MGI Symbol;Acc:MGI:1277096]	GO:0004721(phosphoprotein phosphatase activity);GO:0004725(protein tyrosine phosphatase activity);GO:0004727(prenylated protein tyrosine phosphatase activity);GO:0005634(nucleus);GO:0005737(cytoplasm);GO:0005768(endosome);GO:0005769(early endosome);GO:0005783(endoplasmic reticulum);GO:0005819(spindle);GO:0005856(cytoskeleton);GO:0005886(plasma membrane);GO:0006470(protein dephosphorylation);GO:00…	NA	2	554,162,	0,3463	-113	-112	13.7
chr1	36264596	36265193	598	ENSMUSG00000047180	ENSMUST00000056946	protein_coding	3' UTR	8839	Neurl3	neuralized E3 ubiquitin protein ligase 3 [Source:MGI Symbol;Acc:MGI:2429944]	GO:0016567(protein ubiquitination);GO:0016740(transferase activity);GO:0046872(metal ion binding);GO:0061630(ubiquitin protein ligase activity)	NA	1	597,	0	-42	-40.8	9.62
chr1	36266055	36266533	479	ENSMUSG00000047180	ENSMUST00000056946	protein_coding	3' UTR	7380	Neurl3	neuralized E3 ubiquitin protein ligase 3 [Source:MGI Symbol;Acc:MGI:2429944]	GO:0016567(protein ubiquitination);GO:0016740(transferase activity);GO:0046872(metal ion binding);GO:0061630(ubiquitin protein ligase activity)	NA	1	478,	0	-219	-217	12.8
chr1	36268933	36269262	330	ENSMUSG00000047180	ENSMUST00000056946	protein_coding	3' UTR	4502	Neurl3	neuralized E3 ubiquitin protein ligase 3 [Source:MGI Symbol;Acc:MGI:2429944]	GO:0016567(protein ubiquitination);GO:0016740(transferase activity);GO:0046872(metal ion binding);GO:0061630(ubiquitin protein ligase activity)	NA	1	329,	0	-74.4	-73.1	7.71
chr1	36423365	36424383	1019	ENSMUSG00000001143	ENSMUST00000152088	protein_coding	3' UTR	5001	Lman2l	lectin, mannose-binding 2-like [Source:MGI Symbol;Acc:MGI:2443010]	GO:0000139(Golgi membrane);GO:0005537(mannose binding);GO:0005783(endoplasmic reticulum);GO:0005789(endoplasmic reticulum membrane);GO:0005793(endoplasmic reticulum-Golgi intermediate compartment);GO:0005794(Golgi apparatus);GO:0006888(endoplasmic reticulum to Golgi vesicle-mediated transport);GO:0007029(endoplasmic reticulum organization);GO:0007030(Golgi organization);GO:0015031(protein transpo…	NA	1	1018,	0	-143	-141	7.09
chr1	36548638	36550339	1702	ENSMUSG00000079610	ENSMUST00000001172	protein_coding	3' UTR	-2894	Ankrd39	ankyrin repeat domain 39 [Source:MGI Symbol;Acc:MGI:1914816]	GO:0003674(molecular_function);GO:0005515(protein binding);GO:0030315(T-tubule);GO:0036371(protein localization to T-tubule);GO:0055117(regulation of cardiac muscle contraction)	NA	1	1701,	0	-840	-Inf	121
chr1	37444311	37444853	543	ENSMUSG00000026112	ENSMUST00000027286	protein_coding	3' UTR	-14750	Coa5	cytochrome C oxidase assembly factor 5 [Source:MGI Symbol;Acc:MGI:1923428]	GO:0003674(molecular_function);GO:0005739(mitochondrion);GO:0033617(mitochondrial respiratory chain complex IV assembly)	04714(Thermogenesis)	2	374,47,	0,495	-29.3	-28.2	3.56
chr1	37536096	37536366	271	ENSMUSG00000026110	ENSMUST00000042161	protein_coding	5' UTR	0	Mgat4a	mannoside acetylglucosaminyltransferase 4, isoenzyme A [Source:MGI Symbol;Acc:MGI:2662992]	GO:0000139(Golgi membrane);GO:0005576(extracellular region);GO:0005783(endoplasmic reticulum);GO:0005793(endoplasmic reticulum-Golgi intermediate compartment);GO:0005794(Golgi apparatus);GO:0005795(Golgi stack);GO:0006486(protein glycosylation);GO:0006487(protein N-linked glycosylation);GO:0008375(acetylglucosaminyltransferase activity);GO:0008454(alpha-1,3-mannosylglycoprotein 4-beta-N-acetylglu…	00510(N-Glycan biosynthesis)	1	270,	0	-6.63	-5.7	4.04
chr1	37612034	37612304	271	ENSMUSG00000026090	ENSMUST00000160023	protein_coding	3' UTR	13208	2010300C02Rik	RIKEN cDNA 2010300C02 gene [Source:MGI Symbol;Acc:MGI:1919347]	GO:0003674(molecular_function);GO:0005575(cellular_component);GO:0008150(biological_process)	NA	1	270,	0	-36	-34.8	3.42
chr1	37623898	37625063	1166	ENSMUSG00000026090	ENSMUST00000160023	protein_coding	Exon (ENSMUST00000160023/ENSMUSG00000026090, exon 1 of 4)	1344	2010300C02Rik	RIKEN cDNA 2010300C02 gene [Source:MGI Symbol;Acc:MGI:1919347]	GO:0003674(molecular_function);GO:0005575(cellular_component);GO:0008150(biological_process)	NA	1	1165,	0	-188	-187	21.2
chr1	37625360	37625988	629	ENSMUSG00000026090	ENSMUST00000160023	protein_coding	Exon (ENSMUST00000162875/ENSMUSG00000026090, exon 7 of 10)	-746	2010300C02Rik	RIKEN cDNA 2010300C02 gene [Source:MGI Symbol;Acc:MGI:1919347]	GO:0003674(molecular_function);GO:0005575(cellular_component);GO:0008150(biological_process)	NA	1	628,	0	-154	-153	9.68
chr1	37985817	37985967	151	ENSMUSG00000058407	ENSMUST00000192960	protein_coding	3' UTR	10028	Txndc9	thioredoxin domain containing 9 [Source:MGI Symbol;Acc:MGI:2138153]	GO:0005634(nucleus);GO:0005737(cytoplasm);GO:0005813(centrosome);GO:0005815(microtubule organizing center);GO:0005829(cytosol);GO:0005856(cytoskeleton);GO:0030496(midbody);GO:0045454(cell redox homeostasis)	NA	1	150,	0	-3.84	-2.97	1.6
chr1	37986266	37986327	62	ENSMUSG00000058407	ENSMUST00000192960	protein_coding	3' UTR	9579	Txndc9	thioredoxin domain containing 9 [Source:MGI Symbol;Acc:MGI:2138153]	GO:0005634(nucleus);GO:0005737(cytoplasm);GO:0005813(centrosome);GO:0005815(microtubule organizing center);GO:0005829(cytosol);GO:0005856(cytoskeleton);GO:0030496(midbody);GO:0045454(cell redox homeostasis)	NA	1	61,	0	-2.92	-2.08	2.43
chr1	37986715	37987075	361	ENSMUSG00000058407	ENSMUST00000192960	protein_coding	3' UTR	9130	Txndc9	thioredoxin domain containing 9 [Source:MGI Symbol;Acc:MGI:2138153]	GO:0005634(nucleus);GO:0005737(cytoplasm);GO:0005813(centrosome);GO:0005815(microtubule organizing center);GO:0005829(cytosol);GO:0005856(cytoskeleton);GO:0030496(midbody);GO:0045454(cell redox homeostasis)	NA	1	360,	0	-22.9	-21.8	4.15
chr1	37995458	37995947	490	ENSMUSG00000058407	ENSMUST00000192960	protein_coding	5' UTR	0	Txndc9	thioredoxin domain containing 9 [Source:MGI Symbol;Acc:MGI:2138153]	GO:0005634(nucleus);GO:0005737(cytoplasm);GO:0005813(centrosome);GO:0005815(microtubule organizing center);GO:0005829(cytosol);GO:0005856(cytoskeleton);GO:0030496(midbody);GO:0045454(cell redox homeostasis)	NA	2	387,33,	0,456	-22.9	-21.8	3
chr1	38535124	38535215	92	ENSMUSG00000037138	ENSMUST00000095027	protein_coding	3' UTR	92061	Aff3	AF4/FMR2 family, member 3 [Source:MGI Symbol;Acc:MGI:106927]	GO:0003677(DNA binding);GO:0003690(double-stranded DNA binding);GO:0003700(DNA-binding transcription factor activity);GO:0005634(nucleus);GO:0005654(nucleoplasm);GO:0005829(cytosol);GO:0006351(transcription, DNA-templated);GO:0006355(regulation of transcription, DNA-templated);GO:0008023(transcription elongation factor complex);GO:0010468(regulation of gene expression);GO:0016604(nuclear body);GO…	NA	1	91,	0	-7.33	-6.38	1.39
chr1	38797800	38797891	92	ENSMUSG00000048814	ENSMUST00000039612	protein_coding	3' UTR	23415	Lonrf2	LON peptidase N-terminal domain and ring finger 2 [Source:MGI Symbol;Acc:MGI:1920209]	GO:0005515(protein binding);GO:0046872(metal ion binding)	NA	1	91,	0	-3.29	-2.44	4.05
chr1	38798039	38798100	62	ENSMUSG00000048814	ENSMUST00000039612	protein_coding	Exon (ENSMUST00000147695/ENSMUSG00000048814, exon 12 of 12)	23176	Lonrf2	LON peptidase N-terminal domain and ring finger 2 [Source:MGI Symbol;Acc:MGI:1920209]	GO:0005515(protein binding);GO:0046872(metal ion binding)	NA	1	61,	0	-2.75	-1.92	10.4
chr1	43075213	43092482	17270	ENSMUSG00000070939	ENSMUST00000188728	protein_coding	5' UTR	0	Tgfbrap1	transforming growth factor, beta receptor associated protein 1 [Source:MGI Symbol;Acc:MGI:2447427]	GO:0005160(transforming growth factor beta receptor binding);GO:0005737(cytoplasm);GO:0005768(endosome);GO:0005769(early endosome);GO:0006355(regulation of transcription, DNA-templated);GO:0006886(intracellular protein transport);GO:0007165(signal transduction);GO:0008333(endosome to lysosome transport);GO:0015031(protein transport);GO:0016020(membrane);GO:0016192(vesicle-mediated transport);GO:0…	NA	2	739,102,	0,17167	-460	-Inf	7.75
chr1	52187594	52189431	1838	ENSMUSG00000026103	ENSMUST00000129107	protein_coding	3' UTR	3315	Gls	glutaminase [Source:MGI Symbol;Acc:MGI:95752]	GO:0001967(suckling behavior);GO:0002087(regulation of respiratory gaseous exchange by nervous system process);GO:0004359(glutaminase activity);GO:0005515(protein binding);GO:0005737(cytoplasm);GO:0005739(mitochondrion);GO:0005759(mitochondrial matrix);GO:0005829(cytosol);GO:0006537(glutamate biosynthetic process);GO:0006541(glutamine metabolic process);GO:0006543(glutamine catabolic process);GO:…	00220(Arginine biosynthesis);00250(Alanine, aspartate and glutamate metabolism);00471(D-Glutamine and D-glutamate metabolism);04724(Glutamatergic synapse);04727(GABAergic synapse);04964(Proximal tubule bicarbonate reclamation);05206(MicroRNAs in cancer);05230(Central carbon metabolism in cancer)	3	259,93,9,	0,1084,1828	-115	-114	5.85
chr1	52233051	52233232	182	ENSMUSG00000026103	ENSMUST00000114513	protein_coding	5' UTR	0	Gls	glutaminase [Source:MGI Symbol;Acc:MGI:95752]	GO:0001967(suckling behavior);GO:0002087(regulation of respiratory gaseous exchange by nervous system process);GO:0004359(glutaminase activity);GO:0005515(protein binding);GO:0005737(cytoplasm);GO:0005739(mitochondrion);GO:0005759(mitochondrial matrix);GO:0005829(cytosol);GO:0006537(glutamate biosynthetic process);GO:0006541(glutamine metabolic process);GO:0006543(glutamine catabolic process);GO:…	00220(Arginine biosynthesis);00250(Alanine, aspartate and glutamate metabolism);00471(D-Glutamine and D-glutamate metabolism);04724(Glutamatergic synapse);04727(GABAergic synapse);04964(Proximal tubule bicarbonate reclamation);05206(MicroRNAs in cancer);05230(Central carbon metabolism in cancer)	1	181,	0	-5.64	-4.73	19.2
chr1	52480990	52490745	9756	ENSMUSG00000002881	ENSMUST00000170269	protein_coding	5' UTR	0	Nab1	Ngfi-A binding protein 1 [Source:MGI Symbol;Acc:MGI:107564]	GO:0001958(endochondral ossification);GO:0003712(transcription coregulator activity);GO:0005634(nucleus);GO:0006355(regulation of transcription, DNA-templated);GO:0008134(transcription factor binding);GO:0014037(Schwann cell differentiation);GO:0042552(myelination);GO:0045682(regulation of epidermis development);GO:0045892(negative regulation of transcription, DNA-templated)	NA	2	14,825,	0,8930	-188	-187	4.23
chr1	52708219	52708489	271	ENSMUSG00000041439	ENSMUST00000147758	protein_coding	Exon (ENSMUST00000156876/ENSMUSG00000041439, exon 2 of 7)	976	Mfsd6	major facilitator superfamily domain containing 6 [Source:MGI Symbol;Acc:MGI:1922925]	GO:0002250(adaptive immune response);GO:0002376(immune system process);GO:0005886(plasma membrane);GO:0016020(membrane);GO:0016021(integral component of membrane);GO:0032393(MHC class I receptor activity);GO:0042288(MHC class I protein binding);GO:0042590(antigen processing and presentation of exogenous peptide antigen via MHC class I)	NA	1	270,	0	-67.8	-66.5	2.62
chr1	52708907	52709686	780	ENSMUSG00000041439	ENSMUST00000147758	protein_coding	Exon (ENSMUST00000156876/ENSMUSG00000041439, exon 2 of 7)	0	Mfsd6	major facilitator superfamily domain containing 6 [Source:MGI Symbol;Acc:MGI:1922925]	GO:0002250(adaptive immune response);GO:0002376(immune system process);GO:0005886(plasma membrane);GO:0016020(membrane);GO:0016021(integral component of membrane);GO:0032393(MHC class I receptor activity);GO:0042288(MHC class I protein binding);GO:0042590(antigen processing and presentation of exogenous peptide antigen via MHC class I)	NA	1	779,	0	-136	-135	5.43
chr1	53189216	53189277	62	ENSMUSG00000060715	ENSMUST00000072235	protein_coding	3' UTR	-1641	1700019A02Rik	RIKEN cDNA 1700019A02 gene [Source:MGI Symbol;Acc:MGI:1916647]	GO:0003674(molecular_function);GO:0005575(cellular_component);GO:0008150(biological_process)	NA	1	61,	0	-1.55	-0.786	2.47
chr1	53196846	53196997	152	ENSMUSG00000060715	ENSMUST00000072235	protein_coding	Exon (ENSMUST00000027267/ENSMUSG00000026098, exon 10 of 13)	-9361	1700019A02Rik	RIKEN cDNA 1700019A02 gene [Source:MGI Symbol;Acc:MGI:1916647]	GO:0003674(molecular_function);GO:0005575(cellular_component);GO:0008150(biological_process)	NA	1	151,	0	-2.23	-1.43	2.76
chr1	53197176	53197236	61	ENSMUSG00000060715	ENSMUST00000072235	protein_coding	Exon (ENSMUST00000027267/ENSMUSG00000026098, exon 10 of 13)	-9600	1700019A02Rik	RIKEN cDNA 1700019A02 gene [Source:MGI Symbol;Acc:MGI:1916647]	GO:0003674(molecular_function);GO:0005575(cellular_component);GO:0008150(biological_process)	NA	1	60,	0	-3.22	-2.38	11.8
chr1	53206644	53206884	241	ENSMUSG00000060715	ENSMUST00000072235	protein_coding	Exon (ENSMUST00000027267/ENSMUSG00000026098, exon 9 of 13)	-19248	1700019A02Rik	RIKEN cDNA 1700019A02 gene [Source:MGI Symbol;Acc:MGI:1916647]	GO:0003674(molecular_function);GO:0005575(cellular_component);GO:0008150(biological_process)	NA	1	240,	0	-6.86	-5.92	6.05
chr1	53206943	53207303	361	ENSMUSG00000060715	ENSMUST00000072235	protein_coding	Exon (ENSMUST00000027267/ENSMUSG00000026098, exon 9 of 13)	-19667	1700019A02Rik	RIKEN cDNA 1700019A02 gene [Source:MGI Symbol;Acc:MGI:1916647]	GO:0003674(molecular_function);GO:0005575(cellular_component);GO:0008150(biological_process)	NA	1	360,	0	-13.1	-12.1	12.7
chr1	53346747	53347869	1123	ENSMUSG00000026095	ENSMUST00000154402	protein_coding	3' UTR	4528	Asnsd1	asparagine synthetase domain containing 1 [Source:MGI Symbol;Acc:MGI:1917646]	GO:0004066(asparagine synthase (glutamine-hydrolyzing) activity);GO:0006529(asparagine biosynthetic process);GO:0006541(glutamine metabolic process);GO:0008652(cellular amino acid biosynthetic process)	NA	2	14,855,	0,267	-172	-170	11.3
chr1	53347987	53348437	451	ENSMUSG00000026095	ENSMUST00000154402	protein_coding	3' UTR	3288	Asnsd1	asparagine synthetase domain containing 1 [Source:MGI Symbol;Acc:MGI:1917646]	GO:0004066(asparagine synthase (glutamine-hydrolyzing) activity);GO:0006529(asparagine biosynthetic process);GO:0006541(glutamine metabolic process);GO:0008652(cellular amino acid biosynthetic process)	NA	1	450,	0	-8.67	-7.7	2.03
chr1	53346754	53347845	1092	ENSMUSG00000026095	ENSMUST00000154402	protein_coding	3' UTR	4521	Asnsd1	asparagine synthetase domain containing 1 [Source:MGI Symbol;Acc:MGI:1917646]	GO:0004066(asparagine synthase (glutamine-hydrolyzing) activity);GO:0006529(asparagine biosynthetic process);GO:0006541(glutamine metabolic process);GO:0008652(cellular amino acid biosynthetic process)	NA	2	7,831,	0,260	-175	-173	11.2
chr1	53347993	53348443	451	ENSMUSG00000026095	ENSMUST00000154402	protein_coding	3' UTR	3282	Asnsd1	asparagine synthetase domain containing 1 [Source:MGI Symbol;Acc:MGI:1917646]	GO:0004066(asparagine synthase (glutamine-hydrolyzing) activity);GO:0006529(asparagine biosynthetic process);GO:0006541(glutamine metabolic process);GO:0008652(cellular amino acid biosynthetic process)	NA	1	450,	0	-8.81	-7.84	2.11
chr1	53617759	53620681	2923	ENSMUSG00000096141	ENSMUST00000094964	protein_coding	Exon (ENSMUST00000094964/ENSMUSG00000096141, exon 18 of 66)	89002	Dnah7a	dynein, axonemal, heavy chain 7A [Source:MGI Symbol;Acc:MGI:2685838]	GO:0000166(nucleotide binding);GO:0003341(cilium movement);GO:0003774(motor activity);GO:0003777(microtubule motor activity);GO:0005509(calcium ion binding);GO:0005524(ATP binding);GO:0005737(cytoplasm);GO:0005829(cytosol);GO:0005856(cytoskeleton);GO:0005858(axonemal dynein complex);GO:0005874(microtubule);GO:0005929(cilium);GO:0007018(microtubule-based movement);GO:0008569(ATP-dependent microtub…	05016(Huntington disease)	2	651,39,	0,2883	-39.7	-38.4	5.63
chr1	54480009	54480130	122	ENSMUSG00000109809	ENSMUST00000210156	protein_coding	3' UTR	-23367	Gm34066	predicted gene, 34066 [Source:MGI Symbol;Acc:MGI:5593225]	NA	NA	1	121,	0	-2.19	-1.39	1.76
chr1	55078131	55078576	446	ENSMUSG00000025980	ENSMUST00000027123	protein_coding	3' UTR	9893	Hspd1	heat shock protein 1 (chaperonin) [Source:MGI Symbol;Acc:MGI:96242]	GO:0000166(nucleotide binding);GO:0001530(lipopolysaccharide binding);GO:0001666(response to hypoxia);GO:0002020(protease binding);GO:0002039(p53 binding);GO:0002368(B cell cytokine production);GO:0002755(MyD88-dependent toll-like receptor signaling pathway);GO:0002842(positive regulation of T cell mediated immune response to tumor cell);GO:0002931(response to ischemia);GO:0003725(double-stranded…	03018(RNA degradation);04940(Type I diabetes mellitus);05134(Legionellosis);05152(Tuberculosis)	2	309,48,	0,397	-174	-172	5.26
chr1	55226212	55226782	571	ENSMUSG00000025978	ENSMUST00000027121	protein_coding	5' UTR	0	Rftn2	raftlin family member 2 [Source:MGI Symbol;Acc:MGI:1921263]	GO:0003674(molecular_function);GO:0005886(plasma membrane);GO:0016020(membrane);GO:0033227(dsRNA transport);GO:0043330(response to exogenous dsRNA)	NA	1	570,	0	-155	-153	8.62
chr1	56796252	56796791	540	ENSMUSG00000045336	ENSMUST00000062085	protein_coding	3' UTR	-159356	Hsfy2	heat shock transcription factor, Y-linked 2 [Source:MGI Symbol;Acc:MGI:1918316]	GO:0000978(RNA polymerase II cis-regulatory region sequence-specific DNA binding);GO:0003677(DNA binding);GO:0003700(DNA-binding transcription factor activity);GO:0005634(nucleus);GO:0006355(regulation of transcription, DNA-templated);GO:0034605(cellular response to heat);GO:0042025(host cell nucleus);GO:0043565(sequence-specific DNA binding);GO:0043618(regulation of transcription from RNA polyme…	NA	1	539,	0	-11.3	-10.3	21.2
chr1	56969879	56971260	1382	ENSMUSG00000038331	ENSMUST00000177424	protein_coding	5' UTR	-1388	Satb2	special AT-rich sequence binding protein 2 [Source:MGI Symbol;Acc:MGI:2679336]	GO:0000118(histone deacetylase complex);GO:0000122(negative regulation of transcription by RNA polymerase II);GO:0000790(nuclear chromatin);GO:0000977(RNA polymerase II regulatory region sequence-specific DNA binding);GO:0000978(RNA polymerase II cis-regulatory region sequence-specific DNA binding);GO:0001227(DNA-binding transcription repressor activity, RNA polymerase II-specific);GO:0001228(DNA…	NA	2	1,149,	0,1232	-2.25	-1.45	2.75
chr1	56971678	56971798	121	ENSMUSG00000038331	ENSMUST00000114415	protein_coding	5' UTR	180	Satb2	special AT-rich sequence binding protein 2 [Source:MGI Symbol;Acc:MGI:2679336]	GO:0000118(histone deacetylase complex);GO:0000122(negative regulation of transcription by RNA polymerase II);GO:0000790(nuclear chromatin);GO:0000977(RNA polymerase II regulatory region sequence-specific DNA binding);GO:0000978(RNA polymerase II cis-regulatory region sequence-specific DNA binding);GO:0001227(DNA-binding transcription repressor activity, RNA polymerase II-specific);GO:0001228(DNA…	NA	1	120,	0	-3.22	-2.38	11.8
chr1	58529664	58530234	571	ENSMUSG00000026037	ENSMUST00000027198	protein_coding	3' UTR	-25125	Orc2	origin recognition complex, subunit 2 [Source:MGI Symbol;Acc:MGI:1328306]	GO:0000784(nuclear chromosome, telomeric region);GO:0000785(chromatin);GO:0000792(heterochromatin);GO:0000808(origin recognition complex);GO:0000939(condensed chromosome inner kinetochore);GO:0003688(DNA replication origin binding);GO:0005634(nucleus);GO:0005654(nucleoplasm);GO:0005664(nuclear origin of replication recognition complex);GO:0005813(centrosome);GO:0006260(DNA replication)	04110(Cell cycle)	1	570,	0	-289	-287	10.7
chr1	59119993	59120408	416	ENSMUSG00000038079	ENSMUST00000094917	protein_coding	5' UTR	0	Tmem237	transmembrane protein 237 [Source:MGI Symbol;Acc:MGI:2138365]	GO:0005515(protein binding);GO:0005929(cilium);GO:0016020(membrane);GO:0016021(integral component of membrane);GO:0030030(cell projection organization);GO:0030111(regulation of Wnt signaling pathway);GO:0032391(photoreceptor connecting cilium);GO:0035869(ciliary transition zone);GO:0042995(cell projection);GO:0060271(cilium assembly);GO:0120199(cone photoreceptor outer segment);GO:0120200(rod pho…	NA	2	119,91,	0,324	-4.52	-3.63	3.41
chr1	59121173	59121324	152	ENSMUSG00000038079	ENSMUST00000186395	protein_coding	3' UTR	-916	Tmem237	transmembrane protein 237 [Source:MGI Symbol;Acc:MGI:2138365]	GO:0005515(protein binding);GO:0005929(cilium);GO:0016020(membrane);GO:0016021(integral component of membrane);GO:0030030(cell projection organization);GO:0030111(regulation of Wnt signaling pathway);GO:0032391(photoreceptor connecting cilium);GO:0035869(ciliary transition zone);GO:0042995(cell projection);GO:0060271(cilium assembly);GO:0120199(cone photoreceptor outer segment);GO:0120200(rod pho…	NA	1	151,	0	-2.7	-1.87	9.38
chr1	59162730	59163389	660	ENSMUSG00000079550	ENSMUST00000114275	protein_coding	3' UTR	0	Mpp4	membrane protein, palmitoylated 4 (MAGUK p55 subfamily member 4) [Source:MGI Symbol;Acc:MGI:2386681]	GO:0000139(Golgi membrane);GO:0005102(signaling receptor binding);GO:0005515(protein binding);GO:0005737(cytoplasm);GO:0005829(cytosol);GO:0005912(adherens junction);GO:0015629(actin cytoskeleton);GO:0016328(lateral plasma membrane);GO:0032991(protein-containing complex);GO:0035418(protein localization to synapse);GO:0042734(presynaptic membrane);GO:0044316(cone cell pedicle);GO:0044317(rod spher…	04530(Tight junction)	1	659,	0	-61.4	-60.1	9.38
chr1	59162925	59163495	571	ENSMUSG00000079550	ENSMUST00000114275	protein_coding	3' UTR	0	Mpp4	membrane protein, palmitoylated 4 (MAGUK p55 subfamily member 4) [Source:MGI Symbol;Acc:MGI:2386681]	GO:0000139(Golgi membrane);GO:0005102(signaling receptor binding);GO:0005515(protein binding);GO:0005737(cytoplasm);GO:0005829(cytosol);GO:0005912(adherens junction);GO:0015629(actin cytoskeleton);GO:0016328(lateral plasma membrane);GO:0032991(protein-containing complex);GO:0035418(protein localization to synapse);GO:0042734(presynaptic membrane);GO:0044316(cone cell pedicle);GO:0044317(rod spher…	04530(Tight junction)	1	570,	0	-61	-59.6	8.23
chr1	59163584	59164214	631	ENSMUSG00000079550	ENSMUST00000114275	protein_coding	3' UTR	-825	Mpp4	membrane protein, palmitoylated 4 (MAGUK p55 subfamily member 4) [Source:MGI Symbol;Acc:MGI:2386681]	GO:0000139(Golgi membrane);GO:0005102(signaling receptor binding);GO:0005515(protein binding);GO:0005737(cytoplasm);GO:0005829(cytosol);GO:0005912(adherens junction);GO:0015629(actin cytoskeleton);GO:0016328(lateral plasma membrane);GO:0032991(protein-containing complex);GO:0035418(protein localization to synapse);GO:0042734(presynaptic membrane);GO:0044316(cone cell pedicle);GO:0044317(rod spher…	04530(Tight junction)	1	630,	0	-128	-126	9.7
chr1	59619595	59640013	20419	ENSMUSG00000047361	ENSMUST00000190490	protein_coding	3' UTR	0	Gm973	predicted gene 973 [Source:MGI Symbol;Acc:MGI:2685819]	GO:0003674(molecular_function);GO:0005575(cellular_component);GO:0008150(biological_process)	NA	2	14,580,	0,19838	-1690	-Inf	22.8
chr1	64121481	64122252	772	ENSMUSG00000025959	ENSMUST00000114086	protein_coding	5' UTR	0	Klf7	Kruppel-like factor 7 (ubiquitous) [Source:MGI Symbol;Acc:MGI:1935151]	GO:0000122(negative regulation of transcription by RNA polymerase II);GO:0000976(transcription regulatory region sequence-specific DNA binding);GO:0000978(RNA polymerase II cis-regulatory region sequence-specific DNA binding);GO:0000981(DNA-binding transcription factor activity, RNA polymerase II-specific);GO:0001228(DNA-binding transcription activator activity, RNA polymerase II-specific);GO:000…	NA	2	10,51,	0,720	-6.48	-5.55	4.19
chr1	64730767	64731067	301	ENSMUSG00000045005	ENSMUST00000116133	protein_coding	3' UTR	6982	Fzd5	frizzled class receptor 5 [Source:MGI Symbol;Acc:MGI:108571]	GO:0000139(Golgi membrane);GO:0000578(embryonic axis specification);GO:0001525(angiogenesis);GO:0001540(amyloid-beta binding);GO:0001944(vasculature development);GO:0002726(positive regulation of T cell cytokine production);GO:0004888(transmembrane signaling receptor activity);GO:0004930(G protein-coupled receptor activity);GO:0005515(protein binding);GO:0005769(early endosome);GO:0005794(Golgi a…	04150(mTOR signaling pathway);04310(Wnt signaling pathway);04390(Hippo signaling pathway);04550(Signaling pathways regulating pluripotency of stem cells);04916(Melanogenesis);04934(Cushing syndrome);05165(Human papillomavirus infection);05200(Pathways in cancer);05205(Proteoglycans in cancer);05217(Basal cell carcinoma);05224(Breast cancer);05225(Hepatocellular carcinoma);05226(Gastric cancer)	1	300,	0	-32.1	-31	4.65
chr1	64731485	64731695	211	ENSMUSG00000045005	ENSMUST00000116133	protein_coding	3' UTR	6264	Fzd5	frizzled class receptor 5 [Source:MGI Symbol;Acc:MGI:108571]	GO:0000139(Golgi membrane);GO:0000578(embryonic axis specification);GO:0001525(angiogenesis);GO:0001540(amyloid-beta binding);GO:0001944(vasculature development);GO:0002726(positive regulation of T cell cytokine production);GO:0004888(transmembrane signaling receptor activity);GO:0004930(G protein-coupled receptor activity);GO:0005515(protein binding);GO:0005769(early endosome);GO:0005794(Golgi a…	04150(mTOR signaling pathway);04310(Wnt signaling pathway);04390(Hippo signaling pathway);04550(Signaling pathways regulating pluripotency of stem cells);04916(Melanogenesis);04934(Cushing syndrome);05165(Human papillomavirus infection);05200(Pathways in cancer);05205(Proteoglycans in cancer);05217(Basal cell carcinoma);05224(Breast cancer);05225(Hepatocellular carcinoma);05226(Gastric cancer)	1	210,	0	-11.8	-10.8	2.28
chr1	64736573	64737152	580	ENSMUSG00000045005	ENSMUST00000116133	protein_coding	5' UTR	1176	Fzd5	frizzled class receptor 5 [Source:MGI Symbol;Acc:MGI:108571]	GO:0000139(Golgi membrane);GO:0000578(embryonic axis specification);GO:0001525(angiogenesis);GO:0001540(amyloid-beta binding);GO:0001944(vasculature development);GO:0002726(positive regulation of T cell cytokine production);GO:0004888(transmembrane signaling receptor activity);GO:0004930(G protein-coupled receptor activity);GO:0005515(protein binding);GO:0005769(early endosome);GO:0005794(Golgi a…	04150(mTOR signaling pathway);04310(Wnt signaling pathway);04390(Hippo signaling pathway);04550(Signaling pathways regulating pluripotency of stem cells);04916(Melanogenesis);04934(Cushing syndrome);05165(Human papillomavirus infection);05200(Pathways in cancer);05205(Proteoglycans in cancer);05217(Basal cell carcinoma);05224(Breast cancer);05225(Hepatocellular carcinoma);05226(Gastric cancer)	2	280,20,	0,559	-48.2	-46.9	7.54
chr1	66801045	66802151	1107	ENSMUSG00000026004	ENSMUST00000129190	protein_coding	5' UTR	0	Kansl1l	KAT8 regulatory NSL complex subunit 1-like [Source:MGI Symbol;Acc:MGI:1915941]	GO:0000123(histone acetyltransferase complex);GO:0008150(biological_process);GO:0035035(histone acetyltransferase binding);GO:0043981(histone H4-K5 acetylation);GO:0043982(histone H4-K8 acetylation);GO:0043984(histone H4-K16 acetylation);GO:0043995(histone acetyltransferase activity (H4-K5 specific));GO:0043996(histone acetyltransferase activity (H4-K8 specific));GO:0044545(NSL complex);GO:004697…	NA	1	1106,	0	-711	-Inf	22.3
chr1	69685851	69687125	1275	ENSMUSG00000025997	ENSMUST00000190771	protein_coding	5' UTR	0	Ikzf2	IKAROS family zinc finger 2 [Source:MGI Symbol;Acc:MGI:1342541]	GO:0000976(transcription regulatory region sequence-specific DNA binding);GO:0003676(nucleic acid binding);GO:0003677(DNA binding);GO:0003700(DNA-binding transcription factor activity);GO:0005634(nucleus);GO:0005654(nucleoplasm);GO:0042802(identical protein binding);GO:0045944(positive regulation of transcription by RNA polymerase II);GO:0046872(metal ion binding)	NA	2	35,85,	0,1189	-2.14	-1.34	2.71
chr1	71074901	71075470	570	ENSMUSG00000026196	ENSMUST00000027393	protein_coding	Exon (ENSMUST00000027393/ENSMUSG00000026196, exon 4 of 11)	28245	Bard1	BRCA1 associated RING domain 1 [Source:MGI Symbol;Acc:MGI:1328361]	GO:0003723(RNA binding);GO:0004842(ubiquitin-protein transferase activity);GO:0005515(protein binding);GO:0005634(nucleus);GO:0005737(cytoplasm);GO:0006281(DNA repair);GO:0006974(cellular response to DNA damage stimulus);GO:0016567(protein ubiquitination);GO:0016607(nuclear speck);GO:0016740(transferase activity);GO:0031436(BRCA1-BARD1 complex);GO:0036464(cytoplasmic ribonucleoprotein granule);GO…	03440(Homologous recombination)	1	569,	0	-10.9	-9.91	6.91
chr1	72428728	72428909	182	ENSMUSG00000039372	ENSMUST00000047786	protein_coding	Exon (ENSMUST00000047786/ENSMUSG00000039372, exon 4 of 4)	108202	Marchf4	membrane associated ring-CH-type finger 4 [Source:MGI Symbol;Acc:MGI:2683550]	GO:0000139(Golgi membrane);GO:0004842(ubiquitin-protein transferase activity);GO:0005794(Golgi apparatus);GO:0005795(Golgi stack);GO:0005802(trans-Golgi network);GO:0008270(zinc ion binding);GO:0016020(membrane);GO:0016021(integral component of membrane);GO:0016567(protein ubiquitination);GO:0016740(transferase activity);GO:0046872(metal ion binding)	NA	1	181,	0	-6.28	-5.35	3.07
chr1	72535971	72536750	780	ENSMUSG00000039372	ENSMUST00000047786	protein_coding	5' UTR	959	Marchf4	membrane associated ring-CH-type finger 4 [Source:MGI Symbol;Acc:MGI:2683550]	GO:0000139(Golgi membrane);GO:0004842(ubiquitin-protein transferase activity);GO:0005794(Golgi apparatus);GO:0005795(Golgi stack);GO:0005802(trans-Golgi network);GO:0008270(zinc ion binding);GO:0016020(membrane);GO:0016021(integral component of membrane);GO:0016567(protein ubiquitination);GO:0016740(transferase activity);GO:0046872(metal ion binding)	NA	1	779,	0	-74.9	-73.6	7.33
chr1	73953070	73953851	782	ENSMUSG00000055322	ENSMUST00000191367	protein_coding	5' UTR	9973	Tns1	tensin 1 [Source:MGI Symbol;Acc:MGI:104552]	GO:0003779(actin binding);GO:0005515(protein binding);GO:0005925(focal adhesion);GO:0007044(cell-substrate junction assembly);GO:0010761(fibroblast migration);GO:0030054(cell junction);GO:0030055(cell-substrate junction);GO:0035556(intracellular signal transduction)	NA	1	781,	0	-5000	-Inf	8.62
chr1	74192618	74192679	62	ENSMUSG00000048480	ENSMUST00000190313	protein_coding	Exon (ENSMUST00000190313/ENSMUSG00000048480, exon 1 of 1)	617	Cxcr1	chemokine (C-X-C motif) receptor 1 [Source:MGI Symbol;Acc:MGI:2448715]	GO:0004918(interleukin-8 receptor activity);GO:0004930(G protein-coupled receptor activity);GO:0005886(plasma membrane);GO:0006935(chemotaxis);GO:0006955(immune response);GO:0007165(signal transduction);GO:0007166(cell surface receptor signaling pathway);GO:0007186(G protein-coupled receptor signaling pathway);GO:0007204(positive regulation of cytosolic calcium ion concentration);GO:0009897(exter…	04060(Cytokine-cytokine receptor interaction);04062(Chemokine signaling pathway);04072(Phospholipase D signaling pathway);04144(Endocytosis)	1	61,	0	-3.49	-2.63	2.44
chr1	74506202	74544194	37993	ENSMUSG00000026173	ENSMUST00000067916	protein_coding	5' UTR	0	Plcd4	phospholipase C, delta 4 [Source:MGI Symbol;Acc:MGI:107469]	GO:0001965(G-protein alpha-subunit binding);GO:0004435(phosphatidylinositol phospholipase C activity);GO:0004629(phospholipase C activity);GO:0005085(guanyl-nucleotide exchange factor activity);GO:0005509(calcium ion binding);GO:0005634(nucleus);GO:0005737(cytoplasm);GO:0005783(endoplasmic reticulum);GO:0005829(cytosol);GO:0005886(plasma membrane);GO:0006629(lipid metabolic process);GO:0007165(si…	00562(Inositol phosphate metabolism);04020(Calcium signaling pathway);04070(Phosphatidylinositol signaling system);04919(Thyroid hormone signaling pathway);04933(AGE-RAGE signaling pathway in diabetic complications)	3	81,50,20,	0,24860,37972	-5.64	-4.73	19.2
chr1	74739250	74739700	451	ENSMUSG00000006542	ENSMUST00000113672	protein_coding	3' UTR	9327	Prkag3	protein kinase, AMP-activated, gamma 3 non-catalytic subunit [Source:MGI Symbol;Acc:MGI:1891343]	GO:0000166(nucleotide binding);GO:0004679(AMP-activated protein kinase activity);GO:0005524(ATP binding);GO:0005634(nucleus);GO:0005654(nucleoplasm);GO:0005737(cytoplasm);GO:0005829(cytosol);GO:0005978(glycogen biosynthetic process);GO:0006096(glycolytic process);GO:0006468(protein phosphorylation);GO:0006629(lipid metabolic process);GO:0006631(fatty acid metabolic process);GO:0006633(fatty acid …	04068(FoxO signaling pathway);04152(AMPK signaling pathway);04211(Longevity regulating pathway);04213(Longevity regulating pathway - multiple species);04371(Apelin signaling pathway);04530(Tight junction);04710(Circadian rhythm);04714(Thermogenesis);04910(Insulin signaling pathway);04920(Adipocytokine signaling pathway);04921(Oxytocin signaling pathway);04922(Glucagon signaling pathway);04931(Ins…	1	450,	0	-24.7	-23.6	7.8
chr1	74967167	74967636	470	ENSMUSG00000006538	ENSMUST00000164097	protein_coding	3' UTR	-15964	Ihh	Indian hedgehog [Source:MGI Symbol;Acc:MGI:96533]	GO:0001501(skeletal system development);GO:0001503(ossification);GO:0001569(branching involved in blood vessel morphogenesis);GO:0001649(osteoblast differentiation);GO:0001701(in utero embryonic development);GO:0001708(cell fate specification);GO:0001763(morphogenesis of a branching structure);GO:0001944(vasculature development);GO:0001947(heart looping);GO:0002053(positive regulation of mesenchy…	04340(Hedgehog signaling pathway);05205(Proteoglycans in cancer)	1	469,	0	-24.6	-23.5	6.42
chr1	75142077	75142527	451	ENSMUSG00000033159	ENSMUST00000168720	protein_coding	5' UTR	561	Cnppd1	cyclin Pas1/PHO80 domain containing 1 [Source:MGI Symbol;Acc:MGI:1916421]	GO:0000079(regulation of cyclin-dependent protein serine/threonine kinase activity);GO:0000307(cyclin-dependent protein kinase holoenzyme complex);GO:0005634(nucleus);GO:0016020(membrane);GO:0016021(integral component of membrane);GO:0016538(cyclin-dependent protein serine/threonine kinase regulator activity);GO:0019901(protein kinase binding)	NA	1	450,	0	-35.3	-34.1	3.99
chr1	75171776	75171836	61	ENSMUSG00000026198	ENSMUST00000161215	protein_coding	3' UTR	1093	Abcb6	ATP-binding cassette, sub-family B (MDR/TAP), member 6 [Source:MGI Symbol;Acc:MGI:1921354]	GO:0000139(Golgi membrane);GO:0000166(nucleotide binding);GO:0005524(ATP binding);GO:0005654(nucleoplasm);GO:0005739(mitochondrion);GO:0005740(mitochondrial envelope);GO:0005741(mitochondrial outer membrane);GO:0005768(endosome);GO:0005774(vacuolar membrane);GO:0005783(endoplasmic reticulum);GO:0005789(endoplasmic reticulum membrane);GO:0005794(Golgi apparatus);GO:0005829(cytosol);GO:0005886(plas…	02010(ABC transporters)	1	60,	0	-1.84	-1.05	2.34
chr1	75171760	75171880	121	ENSMUSG00000026198	ENSMUST00000161215	protein_coding	3' UTR	1109	Abcb6	ATP-binding cassette, sub-family B (MDR/TAP), member 6 [Source:MGI Symbol;Acc:MGI:1921354]	GO:0000139(Golgi membrane);GO:0000166(nucleotide binding);GO:0005524(ATP binding);GO:0005654(nucleoplasm);GO:0005739(mitochondrion);GO:0005740(mitochondrial envelope);GO:0005741(mitochondrial outer membrane);GO:0005768(endosome);GO:0005774(vacuolar membrane);GO:0005783(endoplasmic reticulum);GO:0005789(endoplasmic reticulum membrane);GO:0005794(Golgi apparatus);GO:0005829(cytosol);GO:0005886(plas…	02010(ABC transporters)	1	120,	0	-2.7	-1.87	6.17
chr1	75180867	75181047	181	ENSMUSG00000026198	ENSMUST00000027396	protein_coding	3' UTR	-655	Abcb6	ATP-binding cassette, sub-family B (MDR/TAP), member 6 [Source:MGI Symbol;Acc:MGI:1921354]	GO:0000139(Golgi membrane);GO:0000166(nucleotide binding);GO:0005524(ATP binding);GO:0005654(nucleoplasm);GO:0005739(mitochondrion);GO:0005740(mitochondrial envelope);GO:0005741(mitochondrial outer membrane);GO:0005768(endosome);GO:0005774(vacuolar membrane);GO:0005783(endoplasmic reticulum);GO:0005789(endoplasmic reticulum membrane);GO:0005794(Golgi apparatus);GO:0005829(cytosol);GO:0005886(plas…	02010(ABC transporters)	1	180,	0	-4.36	-3.48	1.93
chr1	75181554	75181824	271	ENSMUSG00000026198	ENSMUST00000027396	protein_coding	3' UTR	-1432	Abcb6	ATP-binding cassette, sub-family B (MDR/TAP), member 6 [Source:MGI Symbol;Acc:MGI:1921354]	GO:0000139(Golgi membrane);GO:0000166(nucleotide binding);GO:0005524(ATP binding);GO:0005654(nucleoplasm);GO:0005739(mitochondrion);GO:0005740(mitochondrial envelope);GO:0005741(mitochondrial outer membrane);GO:0005768(endosome);GO:0005774(vacuolar membrane);GO:0005783(endoplasmic reticulum);GO:0005789(endoplasmic reticulum membrane);GO:0005794(Golgi apparatus);GO:0005829(cytosol);GO:0005886(plas…	02010(ABC transporters)	1	270,	0	-73.6	-72.3	4.85
chr1	75180859	75181039	181	ENSMUSG00000026198	ENSMUST00000027396	protein_coding	3' UTR	-647	Abcb6	ATP-binding cassette, sub-family B (MDR/TAP), member 6 [Source:MGI Symbol;Acc:MGI:1921354]	GO:0000139(Golgi membrane);GO:0000166(nucleotide binding);GO:0005524(ATP binding);GO:0005654(nucleoplasm);GO:0005739(mitochondrion);GO:0005740(mitochondrial envelope);GO:0005741(mitochondrial outer membrane);GO:0005768(endosome);GO:0005774(vacuolar membrane);GO:0005783(endoplasmic reticulum);GO:0005789(endoplasmic reticulum membrane);GO:0005794(Golgi apparatus);GO:0005829(cytosol);GO:0005886(plas…	02010(ABC transporters)	1	180,	0	-4.86	-3.96	1.93
chr1	75181575	75181815	241	ENSMUSG00000026198	ENSMUST00000027396	protein_coding	3' UTR	-1423	Abcb6	ATP-binding cassette, sub-family B (MDR/TAP), member 6 [Source:MGI Symbol;Acc:MGI:1921354]	GO:0000139(Golgi membrane);GO:0000166(nucleotide binding);GO:0005524(ATP binding);GO:0005654(nucleoplasm);GO:0005739(mitochondrion);GO:0005740(mitochondrial envelope);GO:0005741(mitochondrial outer membrane);GO:0005768(endosome);GO:0005774(vacuolar membrane);GO:0005783(endoplasmic reticulum);GO:0005789(endoplasmic reticulum membrane);GO:0005794(Golgi apparatus);GO:0005829(cytosol);GO:0005886(plas…	02010(ABC transporters)	1	240,	0	-73.2	-71.8	4.68
chr1	75186312	75186552	241	ENSMUSG00000033124	ENSMUST00000187785	protein_coding	3' UTR	-505	Atg9a	autophagy related 9A [Source:MGI Symbol;Acc:MGI:2138446]	GO:0000045(autophagosome assembly);GO:0000407(phagophore assembly site);GO:0000421(autophagosome membrane);GO:0000422(autophagy of mitochondrion);GO:0003674(molecular_function);GO:0005737(cytoplasm);GO:0005768(endosome);GO:0005770(late endosome);GO:0005776(autophagosome);GO:0005794(Golgi apparatus);GO:0005802(trans-Golgi network);GO:0006914(autophagy);GO:0008021(synaptic vesicle);GO:0015031(prote…	04136(Autophagy - other);04137(Mitophagy - animal);04140(Autophagy - animal)	1	240,	0	-22.9	-21.8	2.36
chr1	75215570	75216675	1106	ENSMUSG00000026202	ENSMUST00000186971	protein_coding	3' UTR	1844	Tuba4a	tubulin, alpha 4A [Source:MGI Symbol;Acc:MGI:1095410]	GO:0000166(nucleotide binding);GO:0000226(microtubule cytoskeleton organization);GO:0000278(mitotic cell cycle);GO:0003924(GTPase activity);GO:0005200(structural constituent of cytoskeleton);GO:0005515(protein binding);GO:0005525(GTP binding);GO:0005737(cytoplasm);GO:0005856(cytoskeleton);GO:0005874(microtubule);GO:0007010(cytoskeleton organization);GO:0007017(microtubule-based process);GO:001563…	04145(Phagosome);04210(Apoptosis);04530(Tight junction);04540(Gap junction)	1	1105,	0	-296	-294	7.99
chr1	75505554	75505943	390	ENSMUSG00000026211	ENSMUST00000155084	protein_coding	Exon (ENSMUST00000113567/ENSMUSG00000026211, exon 1 of 20)	0	Obsl1	obscurin-like 1 [Source:MGI Symbol;Acc:MGI:2138628]	GO:0000226(microtubule cytoskeleton organization);GO:0005515(protein binding);GO:0005737(cytoplasm);GO:0005794(Golgi apparatus);GO:0005813(centrosome);GO:0007030(Golgi organization);GO:0007088(regulation of mitotic nuclear division);GO:0007156(homophilic cell adhesion via plasma membrane adhesion molecules);GO:0007416(synapse assembly);GO:0010842(retina layer formation);GO:0034067(protein localiz…	NA	1	389,	0	-7.52	-6.57	5.1
chr1	75506152	75506452	301	ENSMUSG00000026211	ENSMUST00000113567	protein_coding	5' UTR	0	Obsl1	obscurin-like 1 [Source:MGI Symbol;Acc:MGI:2138628]	GO:0000226(microtubule cytoskeleton organization);GO:0005515(protein binding);GO:0005737(cytoplasm);GO:0005794(Golgi apparatus);GO:0005813(centrosome);GO:0007030(Golgi organization);GO:0007088(regulation of mitotic nuclear division);GO:0007156(homophilic cell adhesion via plasma membrane adhesion molecules);GO:0007416(synapse assembly);GO:0010842(retina layer formation);GO:0034067(protein localiz…	NA	1	300,	0	-27.8	-26.7	9.07
chr1	77368471	77368742	272	ENSMUSG00000026235	ENSMUST00000187346	protein_coding	3' UTR	9136	Epha4	Eph receptor A4 [Source:MGI Symbol;Acc:MGI:98277]	GO:0000166(nucleotide binding);GO:0004672(protein kinase activity);GO:0004713(protein tyrosine kinase activity);GO:0004714(transmembrane receptor protein tyrosine kinase activity);GO:0005003(ephrin receptor activity);GO:0005004(GPI-linked ephrin receptor activity);GO:0005005(transmembrane-ephrin receptor activity);GO:0005515(protein binding);GO:0005524(ATP binding);GO:0005737(cytoplasm);GO:000574…	04360(Axon guidance)	1	271,	0	-32.1	-30.9	5.43
chr1	77369040	77374790	5751	ENSMUSG00000026235	ENSMUST00000187346	protein_coding	3' UTR	8567	Epha4	Eph receptor A4 [Source:MGI Symbol;Acc:MGI:98277]	GO:0000166(nucleotide binding);GO:0004672(protein kinase activity);GO:0004713(protein tyrosine kinase activity);GO:0004714(transmembrane receptor protein tyrosine kinase activity);GO:0005003(ephrin receptor activity);GO:0005004(GPI-linked ephrin receptor activity);GO:0005005(transmembrane-ephrin receptor activity);GO:0005515(protein binding);GO:0005524(ATP binding);GO:0005737(cytoplasm);GO:000574…	04360(Axon guidance)	3	631,938,49,	0,3869,5701	-305	-303	22.4
chr1	80199814	80200474	661	ENSMUSG00000043230	ENSMUST00000058748	protein_coding	3' UTR	14130	Fam124b	family with sequence similarity 124, member B [Source:MGI Symbol;Acc:MGI:3026880]	GO:0003674(molecular_function);GO:0005634(nucleus);GO:0005654(nucleoplasm);GO:0005739(mitochondrion);GO:0008150(biological_process)	NA	1	660,	0	-26.9	-25.7	6.03
chr1	80213127	80213337	211	ENSMUSG00000043230	ENSMUST00000058748	protein_coding	Exon (ENSMUST00000058748/ENSMUSG00000043230, exon 1 of 2)	817	Fam124b	family with sequence similarity 124, member B [Source:MGI Symbol;Acc:MGI:3026880]	GO:0003674(molecular_function);GO:0005634(nucleus);GO:0005654(nucleoplasm);GO:0005739(mitochondrion);GO:0008150(biological_process)	NA	1	210,	0	-9.08	-8.11	3.45
chr1	80213426	80213757	332	ENSMUSG00000043230	ENSMUST00000058748	protein_coding	5' UTR	518	Fam124b	family with sequence similarity 124, member B [Source:MGI Symbol;Acc:MGI:3026880]	GO:0003674(molecular_function);GO:0005634(nucleus);GO:0005654(nucleoplasm);GO:0005739(mitochondrion);GO:0008150(biological_process)	NA	1	331,	0	-14.1	-13	3.38
chr1	82236997	82287849	50853	ENSMUSG00000055980	ENSMUST00000069799	protein_coding	3' UTR	54419	Irs1	insulin receptor substrate 1 [Source:MGI Symbol;Acc:MGI:99454]	GO:0001784(phosphotyrosine residue binding);GO:0005158(insulin receptor binding);GO:0005159(insulin-like growth factor receptor binding);GO:0005654(nucleoplasm);GO:0005829(cytosol);GO:0005886(plasma membrane);GO:0005901(caveola);GO:0008286(insulin receptor signaling pathway);GO:0010907(positive regulation of glucose metabolic process);GO:0014065(phosphatidylinositol 3-kinase signaling);GO:0030159…	04022(cGMP-PKG signaling pathway);04068(FoxO signaling pathway);04140(Autophagy - animal);04150(mTOR signaling pathway);04151(PI3K-Akt signaling pathway);04152(AMPK signaling pathway);04211(Longevity regulating pathway);04213(Longevity regulating pathway - multiple species);04722(Neurotrophin signaling pathway);04910(Insulin signaling pathway);04920(Adipocytokine signaling pathway);04923(Regulati…	2	607,1073,	0,49779	-870	-Inf	24.7
chr1	82288148	82288688	541	ENSMUSG00000055980	ENSMUST00000069799	protein_coding	Exon (ENSMUST00000069799/ENSMUSG00000055980, exon 1 of 2)	3268	Irs1	insulin receptor substrate 1 [Source:MGI Symbol;Acc:MGI:99454]	GO:0001784(phosphotyrosine residue binding);GO:0005158(insulin receptor binding);GO:0005159(insulin-like growth factor receptor binding);GO:0005654(nucleoplasm);GO:0005829(cytosol);GO:0005886(plasma membrane);GO:0005901(caveola);GO:0008286(insulin receptor signaling pathway);GO:0010907(positive regulation of glucose metabolic process);GO:0014065(phosphatidylinositol 3-kinase signaling);GO:0030159…	04022(cGMP-PKG signaling pathway);04068(FoxO signaling pathway);04140(Autophagy - animal);04150(mTOR signaling pathway);04151(PI3K-Akt signaling pathway);04152(AMPK signaling pathway);04211(Longevity regulating pathway);04213(Longevity regulating pathway - multiple species);04722(Neurotrophin signaling pathway);04910(Insulin signaling pathway);04920(Adipocytokine signaling pathway);04923(Regulati…	1	540,	0	-144	-143	3.52
chr1	82289347	82290307	961	ENSMUSG00000055980	ENSMUST00000069799	protein_coding	Exon (ENSMUST00000069799/ENSMUSG00000055980, exon 1 of 2)	2069	Irs1	insulin receptor substrate 1 [Source:MGI Symbol;Acc:MGI:99454]	GO:0001784(phosphotyrosine residue binding);GO:0005158(insulin receptor binding);GO:0005159(insulin-like growth factor receptor binding);GO:0005654(nucleoplasm);GO:0005829(cytosol);GO:0005886(plasma membrane);GO:0005901(caveola);GO:0008286(insulin receptor signaling pathway);GO:0010907(positive regulation of glucose metabolic process);GO:0014065(phosphatidylinositol 3-kinase signaling);GO:0030159…	04022(cGMP-PKG signaling pathway);04068(FoxO signaling pathway);04140(Autophagy - animal);04150(mTOR signaling pathway);04151(PI3K-Akt signaling pathway);04152(AMPK signaling pathway);04211(Longevity regulating pathway);04213(Longevity regulating pathway - multiple species);04722(Neurotrophin signaling pathway);04910(Insulin signaling pathway);04920(Adipocytokine signaling pathway);04923(Regulati…	1	960,	0	-165	-164	7.93
chr1	82290636	82291416	781	ENSMUSG00000055980	ENSMUST00000069799	protein_coding	5' UTR	0	Irs1	insulin receptor substrate 1 [Source:MGI Symbol;Acc:MGI:99454]	GO:0001784(phosphotyrosine residue binding);GO:0005158(insulin receptor binding);GO:0005159(insulin-like growth factor receptor binding);GO:0005654(nucleoplasm);GO:0005829(cytosol);GO:0005886(plasma membrane);GO:0005901(caveola);GO:0008286(insulin receptor signaling pathway);GO:0010907(positive regulation of glucose metabolic process);GO:0014065(phosphatidylinositol 3-kinase signaling);GO:0030159…	04022(cGMP-PKG signaling pathway);04068(FoxO signaling pathway);04140(Autophagy - animal);04150(mTOR signaling pathway);04151(PI3K-Akt signaling pathway);04152(AMPK signaling pathway);04211(Longevity regulating pathway);04213(Longevity regulating pathway - multiple species);04722(Neurotrophin signaling pathway);04910(Insulin signaling pathway);04920(Adipocytokine signaling pathway);04923(Regulati…	1	780,	0	-233	-232	30.6
chr1	83275947	83276068	122	ENSMUSG00000026163	ENSMUST00000159078	protein_coding	Exon (ENSMUST00000160953/ENSMUSG00000026163, exon 7 of 11)	3218	Sphkap	SPHK1 interactor, AKAP domain containing [Source:MGI Symbol;Acc:MGI:1924879]	GO:0051018(protein kinase A binding)	NA	1	121,	0	-2.75	-1.92	10.4
chr1	83276695	83276935	241	ENSMUSG00000026163	ENSMUST00000159078	protein_coding	Exon (ENSMUST00000160953/ENSMUSG00000026163, exon 7 of 11)	2470	Sphkap	SPHK1 interactor, AKAP domain containing [Source:MGI Symbol;Acc:MGI:1924879]	GO:0051018(protein kinase A binding)	NA	1	240,	0	-4.83	-3.93	7.24
chr1	84743850	84743911	62	ENSMUSG00000026219	ENSMUST00000189670	protein_coding	Exon (ENSMUST00000027421/ENSMUSG00000026219, exon 28 of 41)	5427	Trip12	thyroid hormone receptor interactor 12 [Source:MGI Symbol;Acc:MGI:1309481]	GO:0000209(protein polyubiquitination);GO:0004842(ubiquitin-protein transferase activity);GO:0005634(nucleus);GO:0005654(nucleoplasm);GO:0006281(DNA repair);GO:0006511(ubiquitin-dependent protein catabolic process);GO:0006974(cellular response to DNA damage stimulus);GO:0008270(zinc ion binding);GO:0016567(protein ubiquitination);GO:0016607(nuclear speck);GO:0016740(transferase activity);GO:00459…	04120(Ubiquitin mediated proteolysis)	1	61,	0	-4.07	-3.2	1.24
chr1	84786134	84795694	9561	ENSMUSG00000026219	ENSMUST00000190464	protein_coding	Exon (ENSMUST00000027421/ENSMUSG00000026219, exon 3 of 41)	0	Trip12	thyroid hormone receptor interactor 12 [Source:MGI Symbol;Acc:MGI:1309481]	GO:0000209(protein polyubiquitination);GO:0004842(ubiquitin-protein transferase activity);GO:0005634(nucleus);GO:0005654(nucleoplasm);GO:0006281(DNA repair);GO:0006511(ubiquitin-dependent protein catabolic process);GO:0006974(cellular response to DNA damage stimulus);GO:0008270(zinc ion binding);GO:0016567(protein ubiquitination);GO:0016607(nuclear speck);GO:0016740(transferase activity);GO:00459…	04120(Ubiquitin mediated proteolysis)	3	62,803,5,	0,7390,9555	-112	-111	3.87
chr1	84912608	84912818	211	ENSMUSG00000026220	ENSMUST00000186980	protein_coding	Exon (ENSMUST00000027422/ENSMUSG00000026220, exon 4 of 5)	22249	Slc16a14	solute carrier family 16 (monocarboxylic acid transporters), member 14 [Source:MGI Symbol;Acc:MGI:1919031]	GO:0005886(plasma membrane);GO:0005887(integral component of plasma membrane);GO:0008028(monocarboxylic acid transmembrane transporter activity);GO:0015293(symporter activity);GO:0015718(monocarboxylic acid transport);GO:0016020(membrane);GO:0016021(integral component of membrane);GO:0022857(transmembrane transporter activity);GO:0055085(transmembrane transport)	NA	1	210,	0	-5.16	-4.25	6.05
chr1	86582300	86582569	270	ENSMUSG00000026239	ENSMUST00000027444	protein_coding	5' UTR	0	Pde6d	phosphodiesterase 6D, cGMP-specific, rod, delta [Source:MGI Symbol;Acc:MGI:1270843]	GO:0004114(3',5'-cyclic-nucleotide phosphodiesterase activity);GO:0005095(GTPase inhibitor activity);GO:0005515(protein binding);GO:0005737(cytoplasm);GO:0005829(cytosol);GO:0005856(cytoskeleton);GO:0007601(visual perception);GO:0007602(phototransduction);GO:0016020(membrane);GO:0017137(Rab GTPase binding);GO:0030659(cytoplasmic vesicle membrane);GO:0031410(cytoplasmic vesicle);GO:0034260(negativ…	00230(Purine metabolism)	1	269,	0	-20.2	-19.1	10.6
chr1	87386362	87389051	2690	ENSMUSG00000079436	ENSMUST00000174179	protein_coding	3' UTR	3027	Kcnj13	potassium inwardly-rectifying channel, subfamily J, member 13 [Source:MGI Symbol;Acc:MGI:3781032]	GO:0005242(inward rectifier potassium channel activity);GO:0005244(voltage-gated ion channel activity);GO:0005886(plasma membrane);GO:0006811(ion transport);GO:0006813(potassium ion transport);GO:0016020(membrane);GO:0016021(integral component of membrane);GO:0034220(ion transmembrane transport);GO:0034765(regulation of ion transmembrane transport);GO:0071805(potassium ion transmembrane transport…	04974(Protein digestion and absorption)	2	676,122,	0,2567	-626	-Inf	20.4
chr1	87503515	87509247	5733	ENSMUSG00000026259	ENSMUST00000027477	protein_coding	Exon (ENSMUST00000027477/ENSMUSG00000026259, exon 2 of 13)	6847	Ngef	neuronal guanine nucleotide exchange factor [Source:MGI Symbol;Acc:MGI:1858414]	GO:0005085(guanyl-nucleotide exchange factor activity);GO:0005089(Rho guanyl-nucleotide exchange factor activity);GO:0005515(protein binding);GO:0005737(cytoplasm);GO:0005829(cytosol);GO:0007275(multicellular organism development);GO:0007399(nervous system development);GO:0009987(cellular process);GO:0016020(membrane);GO:0030154(cell differentiation);GO:0030426(growth cone);GO:0042995(cell projec…	04360(Axon guidance)	2	58,3,	0,5729	-5.54	-4.63	2.3
chr1	87573720	87573870	151	ENSMUSG00000026259	ENSMUST00000068681	protein_coding	5' UTR	0	Ngef	neuronal guanine nucleotide exchange factor [Source:MGI Symbol;Acc:MGI:1858414]	GO:0005085(guanyl-nucleotide exchange factor activity);GO:0005089(Rho guanyl-nucleotide exchange factor activity);GO:0005515(protein binding);GO:0005737(cytoplasm);GO:0005829(cytosol);GO:0007275(multicellular organism development);GO:0007399(nervous system development);GO:0009987(cellular process);GO:0016020(membrane);GO:0030154(cell differentiation);GO:0030426(growth cone);GO:0042995(cell projec…	04360(Axon guidance)	1	150,	0	-4.11	-3.23	2.81
chr1	88204848	88205082	235	ENSMUSG00000081984	ENSMUST00000119972	protein_coding	3' UTR	934	Dnajb3	DnaJ heat shock protein family (Hsp40) member B3 [Source:MGI Symbol;Acc:MGI:1306822]	NA	NA	1	234,	0	-2.36	-1.55	2.11
chr1	88264328	88264479	152	ENSMUSG00000044783	ENSMUST00000127446	protein_coding	3' UTR	5064	Hjurp	Holliday junction recognition protein [Source:MGI Symbol;Acc:MGI:2685821]	GO:0003677(DNA binding);GO:0005634(nucleus);GO:0042393(histone binding)	NA	1	151,	0	-8.89	-7.92	1.51
chr1	88265047	88265947	901	ENSMUSG00000044783	ENSMUST00000127446	protein_coding	3' UTR	4345	Hjurp	Holliday junction recognition protein [Source:MGI Symbol;Acc:MGI:2685821]	GO:0003677(DNA binding);GO:0005634(nucleus);GO:0042393(histone binding)	NA	1	900,	0	-482	-Inf	9.84
chr1	88266006	88267985	1980	ENSMUSG00000044783	ENSMUST00000127446	protein_coding	3' UTR	3386	Hjurp	Holliday junction recognition protein [Source:MGI Symbol;Acc:MGI:2685821]	GO:0003677(DNA binding);GO:0005634(nucleus);GO:0042393(histone binding)	NA	2	652,38,	0,1941	-331	-Inf	11.3
chr1	88674711	88701221	26511	ENSMUSG00000049866	ENSMUST00000187810	protein_coding	3' UTR	27165	Arl4c	ADP-ribosylation factor-like 4C [Source:MGI Symbol;Acc:MGI:2445172]	GO:0000166(nucleotide binding);GO:0005525(GTP binding);GO:0005737(cytoplasm);GO:0005829(cytosol);GO:0005886(plasma membrane);GO:0006886(intracellular protein transport);GO:0016020(membrane);GO:0016192(vesicle-mediated transport);GO:0030175(filopodium);GO:0032456(endocytic recycling);GO:0042995(cell projection);GO:0043014(alpha-tubulin binding)	NA	2	5,592,	0,25918	-81.3	-79.9	22.4
chr1	92860281	92860461	181	ENSMUSG00000034212	ENSMUST00000212504	protein_coding	3' UTR	11439	Ankmy1	ankyrin repeat and MYND domain containing 1 [Source:MGI Symbol;Acc:MGI:3045261]	GO:0005515(protein binding)	NA	1	180,	0	-4.83	-3.93	2.54
chr1	92888556	92888706	151	ENSMUSG00000034212	ENSMUST00000160548	protein_coding	Exon (ENSMUST00000112998/ENSMUSG00000034212, exon 5 of 18)	14350	Ankmy1	ankyrin repeat and MYND domain containing 1 [Source:MGI Symbol;Acc:MGI:3045261]	GO:0005515(protein binding)	NA	1	150,	0	-3.46	-2.6	3.78
chr1	93151678	93152098	421	ENSMUSG00000034159	ENSMUST00000143419	protein_coding	3' UTR	9192	Mab21l4	mab-21-like 4 [Source:MGI Symbol;Acc:MGI:1919124]	GO:0003674(molecular_function);GO:0005575(cellular_component);GO:0008150(biological_process)	NA	1	420,	0	-510	-Inf	7.92
chr1	93159819	93160948	1130	ENSMUSG00000034159	ENSMUST00000043718	protein_coding	5' UTR	0	Mab21l4	mab-21-like 4 [Source:MGI Symbol;Acc:MGI:1919124]	GO:0003674(molecular_function);GO:0005575(cellular_component);GO:0008150(biological_process)	NA	3	531,69,60,	0,982,1069	-158	-157	5.74
chr1	93304537	93305077	541	ENSMUSG00000026273	ENSMUST00000112944	protein_coding	Exon (ENSMUST00000112944/ENSMUSG00000026273, exon 2 of 4)	1326	Mterf4	mitochondrial transcription termination factor 4 [Source:MGI Symbol;Acc:MGI:1918355]	GO:0003690(double-stranded DNA binding);GO:0003723(RNA binding);GO:0005739(mitochondrion);GO:0005762(mitochondrial large ribosomal subunit);GO:0005829(cytosol);GO:0006355(regulation of transcription, DNA-templated);GO:0006364(rRNA processing);GO:0006390(mitochondrial transcription);GO:0006626(protein targeting to mitochondrion);GO:0007507(heart development);GO:0019843(rRNA binding);GO:0042255(rib…	NA	1	540,	0	-35.1	-33.9	6.51
chr1	93414909	93416564	1656	ENSMUSG00000034088	ENSMUST00000186164	protein_coding	Exon (ENSMUST00000170883/ENSMUSG00000034088, exon 20 of 28)	25883	Hdlbp	high density lipoprotein (HDL) binding protein [Source:MGI Symbol;Acc:MGI:99256]	GO:0003676(nucleic acid binding);GO:0003723(RNA binding);GO:0003729(mRNA binding);GO:0005634(nucleus);GO:0005737(cytoplasm);GO:0005829(cytosol);GO:0005844(polysome);GO:0006629(lipid metabolic process);GO:0006869(lipid transport);GO:0008202(steroid metabolic process);GO:0008203(cholesterol metabolic process);GO:0034364(high-density lipoprotein particle)	NA	2	57,64,	0,1591	-21.9	-20.8	1.67
chr1	93750256	93750347	92	ENSMUSG00000026279	ENSMUST00000189472	protein_coding	Exon (ENSMUST00000190116/ENSMUSG00000026279, exon 2 of 6)	-393	Thap4	THAP domain containing 4 [Source:MGI Symbol;Acc:MGI:1914276]	GO:0003676(nucleic acid binding);GO:0003677(DNA binding);GO:0005575(cellular_component);GO:0006570(tyrosine metabolic process);GO:0016853(isomerase activity);GO:0020037(heme binding);GO:0042126(nitrate metabolic process);GO:0042802(identical protein binding);GO:0046872(metal ion binding);GO:0070026(nitric oxide binding)	NA	1	91,	0	-3.97	-3.1	1.63
chr1	93750585	93750945	361	ENSMUSG00000026279	ENSMUST00000189472	protein_coding	Exon (ENSMUST00000190116/ENSMUSG00000026279, exon 2 of 6)	-991	Thap4	THAP domain containing 4 [Source:MGI Symbol;Acc:MGI:1914276]	GO:0003676(nucleic acid binding);GO:0003677(DNA binding);GO:0005575(cellular_component);GO:0006570(tyrosine metabolic process);GO:0016853(isomerase activity);GO:0020037(heme binding);GO:0042126(nitrate metabolic process);GO:0042802(identical protein binding);GO:0046872(metal ion binding);GO:0070026(nitric oxide binding)	NA	1	360,	0	-71.9	-70.5	4.97
chr1	94038690	94038958	269	ENSMUSG00000026285	ENSMUST00000027507	protein_coding	3' UTR	13863	Pdcd1	programmed cell death 1 [Source:MGI Symbol;Acc:MGI:104879]	GO:0002250(adaptive immune response);GO:0002376(immune system process);GO:0002644(negative regulation of tolerance induction);GO:0005515(protein binding);GO:0005886(plasma membrane);GO:0006915(apoptotic process);GO:0009897(external side of plasma membrane);GO:0016020(membrane);GO:0016021(integral component of membrane);GO:0043065(positive regulation of apoptotic process);GO:0043066(negative regul…	04514(Cell adhesion molecules (CAMs));04660(T cell receptor signaling pathway)	1	268,	0	-3.73	-2.86	12.8
chr1	94039254	94039433	180	ENSMUSG00000026285	ENSMUST00000027507	protein_coding	3' UTR	13299	Pdcd1	programmed cell death 1 [Source:MGI Symbol;Acc:MGI:104879]	GO:0002250(adaptive immune response);GO:0002376(immune system process);GO:0002644(negative regulation of tolerance induction);GO:0005515(protein binding);GO:0005886(plasma membrane);GO:0006915(apoptotic process);GO:0009897(external side of plasma membrane);GO:0016020(membrane);GO:0016021(integral component of membrane);GO:0043065(positive regulation of apoptotic process);GO:0043066(negative regul…	04514(Cell adhesion molecules (CAMs));04660(T cell receptor signaling pathway)	1	179,	0	-2.7	-1.88	4.93
chr1	94041386	94052434	11049	ENSMUSG00000026285	ENSMUST00000027507	protein_coding	Exon (ENSMUST00000027507/ENSMUSG00000026285, exon 1 of 5)	11167	Pdcd1	programmed cell death 1 [Source:MGI Symbol;Acc:MGI:104879]	GO:0002250(adaptive immune response);GO:0002376(immune system process);GO:0002644(negative regulation of tolerance induction);GO:0005515(protein binding);GO:0005886(plasma membrane);GO:0006915(apoptotic process);GO:0009897(external side of plasma membrane);GO:0016020(membrane);GO:0016021(integral component of membrane);GO:0043065(positive regulation of apoptotic process);GO:0043066(negative regul…	04514(Cell adhesion molecules (CAMs));04660(T cell receptor signaling pathway)	2	129,20,	0,11028	-3.07	-2.22	11.4
chr1	95667000	95667571	572	ENSMUSG00000040710	ENSMUST00000043336	protein_coding	5' UTR	0	St8sia4	ST8 alpha-N-acetyl-neuraminide alpha-2,8-sialyltransferase 4 [Source:MGI Symbol;Acc:MGI:106018]	GO:0000139(Golgi membrane);GO:0001574(ganglioside biosynthetic process);GO:0003828(alpha-N-acetylneuraminate alpha-2,8-sialyltransferase activity);GO:0005794(Golgi apparatus);GO:0006486(protein glycosylation);GO:0006491(N-glycan processing);GO:0008373(sialyltransferase activity);GO:0009311(oligosaccharide metabolic process);GO:0016020(membrane);GO:0016021(integral component of membrane);GO:001674…	NA	1	571,	0	-69.9	-68.5	3.83
chr1	96818722	96821277	2556	ENSMUSG00000040693	ENSMUST00000071985	protein_coding	3' UTR	53449	Slco4c1	solute carrier organic anion transporter family, member 4C1 [Source:MGI Symbol;Acc:MGI:2442784]	GO:0005515(protein binding);GO:0005886(plasma membrane);GO:0005887(integral component of plasma membrane);GO:0006811(ion transport);GO:0007275(multicellular organism development);GO:0007283(spermatogenesis);GO:0008514(organic anion transmembrane transporter activity);GO:0015347(sodium-independent organic anion transmembrane transporter activity);GO:0015711(organic anion transport);GO:0016020(memb…	NA	2	385,95,	0,2460	-30.4	-29.3	3.99
chr1	97645511	97646352	842	ENSMUSG00000044768	ENSMUST00000142234	protein_coding	3' UTR	16165	D1Ertd622e	DNA segment, Chr 1, ERATO Doi 622, expressed [Source:MGI Symbol;Acc:MGI:1277184]	GO:0003674(molecular_function);GO:0005737(cytoplasm);GO:0005929(cilium);GO:0006954(inflammatory response);GO:0010764(negative regulation of fibroblast migration);GO:0015031(protein transport);GO:0030030(cell projection organization);GO:0035869(ciliary transition zone);GO:0042995(cell projection);GO:0050728(negative regulation of inflammatory response);GO:0060271(cilium assembly);GO:1900016(negati…	NA	1	841,	0	-737	-Inf	16.3
chr1	97660929	97661080	152	ENSMUSG00000044768	ENSMUST00000142234	protein_coding	5' UTR	747	D1Ertd622e	DNA segment, Chr 1, ERATO Doi 622, expressed [Source:MGI Symbol;Acc:MGI:1277184]	GO:0003674(molecular_function);GO:0005737(cytoplasm);GO:0005929(cilium);GO:0006954(inflammatory response);GO:0010764(negative regulation of fibroblast migration);GO:0015031(protein transport);GO:0030030(cell projection organization);GO:0035869(ciliary transition zone);GO:0042995(cell projection);GO:0050728(negative regulation of inflammatory response);GO:0060271(cilium assembly);GO:1900016(negati…	NA	1	151,	0	-5.63	-4.71	6.66
chr1	97761448	97761779	332	ENSMUSG00000040648	ENSMUST00000171129	protein_coding	5' UTR	0	Ppip5k2	diphosphoinositol pentakisphosphate kinase 2 [Source:MGI Symbol;Acc:MGI:2142810]	GO:0000166(nucleotide binding);GO:0000827(inositol-1,3,4,5,6-pentakisphosphate kinase activity);GO:0000828(inositol hexakisphosphate kinase activity);GO:0000829(inositol heptakisphosphate kinase activity);GO:0000832(inositol hexakisphosphate 5-kinase activity);GO:0005524(ATP binding);GO:0005737(cytoplasm);GO:0005829(cytosol);GO:0006020(inositol metabolic process);GO:0007605(sensory perception of …	04070(Phosphatidylinositol signaling system)	1	331,	0	-42.5	-41.3	3.2
chr1	105277751	105277902	152	ENSMUSG00000047496	ENSMUST00000058688	protein_coding	3' UTR	78919	Rnf152	ring finger protein 152 [Source:MGI Symbol;Acc:MGI:2443787]	GO:0000209(protein polyubiquitination);GO:0004842(ubiquitin-protein transferase activity);GO:0005515(protein binding);GO:0005764(lysosome);GO:0005765(lysosomal membrane);GO:0006915(apoptotic process);GO:0010508(positive regulation of autophagy);GO:0016020(membrane);GO:0016021(integral component of membrane);GO:0016567(protein ubiquitination);GO:0016740(transferase activity);GO:0031267(small GTPas…	04150(mTOR signaling pathway)	1	151,	0	-4.63	-3.74	6.91
chr1	105279338	105279518	181	ENSMUSG00000047496	ENSMUST00000058688	protein_coding	3' UTR	77332	Rnf152	ring finger protein 152 [Source:MGI Symbol;Acc:MGI:2443787]	GO:0000209(protein polyubiquitination);GO:0004842(ubiquitin-protein transferase activity);GO:0005515(protein binding);GO:0005764(lysosome);GO:0005765(lysosomal membrane);GO:0006915(apoptotic process);GO:0010508(positive regulation of autophagy);GO:0016020(membrane);GO:0016021(integral component of membrane);GO:0016567(protein ubiquitination);GO:0016740(transferase activity);GO:0031267(small GTPas…	04150(mTOR signaling pathway)	1	180,	0	-3.81	-2.94	4.81
chr1	105282840	105283140	301	ENSMUSG00000047496	ENSMUST00000058688	protein_coding	3' UTR	73830	Rnf152	ring finger protein 152 [Source:MGI Symbol;Acc:MGI:2443787]	GO:0000209(protein polyubiquitination);GO:0004842(ubiquitin-protein transferase activity);GO:0005515(protein binding);GO:0005764(lysosome);GO:0005765(lysosomal membrane);GO:0006915(apoptotic process);GO:0010508(positive regulation of autophagy);GO:0016020(membrane);GO:0016021(integral component of membrane);GO:0016567(protein ubiquitination);GO:0016740(transferase activity);GO:0031267(small GTPas…	04150(mTOR signaling pathway)	1	300,	0	-3.96	-3.09	5.43
chr1	105284007	105284218	212	ENSMUSG00000047496	ENSMUST00000058688	protein_coding	3' UTR	72663	Rnf152	ring finger protein 152 [Source:MGI Symbol;Acc:MGI:2443787]	GO:0000209(protein polyubiquitination);GO:0004842(ubiquitin-protein transferase activity);GO:0005515(protein binding);GO:0005764(lysosome);GO:0005765(lysosomal membrane);GO:0006915(apoptotic process);GO:0010508(positive regulation of autophagy);GO:0016020(membrane);GO:0016021(integral component of membrane);GO:0016567(protein ubiquitination);GO:0016740(transferase activity);GO:0031267(small GTPas…	04150(mTOR signaling pathway)	1	211,	0	-5.27	-4.37	7.73
chr1	105284336	105284786	451	ENSMUSG00000047496	ENSMUST00000058688	protein_coding	Exon (ENSMUST00000058688/ENSMUSG00000047496, exon 3 of 3)	72334	Rnf152	ring finger protein 152 [Source:MGI Symbol;Acc:MGI:2443787]	GO:0000209(protein polyubiquitination);GO:0004842(ubiquitin-protein transferase activity);GO:0005515(protein binding);GO:0005764(lysosome);GO:0005765(lysosomal membrane);GO:0006915(apoptotic process);GO:0010508(positive regulation of autophagy);GO:0016020(membrane);GO:0016021(integral component of membrane);GO:0016567(protein ubiquitination);GO:0016740(transferase activity);GO:0031267(small GTPas…	04150(mTOR signaling pathway)	1	450,	0	-15.3	-14.2	8.39
chr1	106712208	106713945	1738	ENSMUSG00000057329	ENSMUST00000189999	protein_coding	3' UTR	0	Bcl2	B cell leukemia/lymphoma 2 [Source:MGI Symbol;Acc:MGI:88138]	GO:0000209(protein polyubiquitination);GO:0000902(cell morphogenesis);GO:0001503(ossification);GO:0001541(ovarian follicle development);GO:0001656(metanephros development);GO:0001657(ureteric bud development);GO:0001658(branching involved in ureteric bud morphogenesis);GO:0001662(behavioral fear response);GO:0001776(leukocyte homeostasis);GO:0001782(B cell homeostasis);GO:0001822(kidney developme…	01521(EGFR tyrosine kinase inhibitor resistance);01522(Endocrine resistance);01524(Platinum drug resistance);04064(NF-kappa B signaling pathway);04066(HIF-1 signaling pathway);04071(Sphingolipid signaling pathway);04115(p53 signaling pathway);04140(Autophagy - animal);04141(Protein processing in endoplasmic reticulum);04151(PI3K-Akt signaling pathway);04210(Apoptosis);04215(Apoptosis - multiple s…	1	1737,	0	-580	-Inf	19.8
chr1	106714093	106714184	92	ENSMUSG00000057329	ENSMUST00000112751	protein_coding	5' UTR	181	Bcl2	B cell leukemia/lymphoma 2 [Source:MGI Symbol;Acc:MGI:88138]	GO:0000209(protein polyubiquitination);GO:0000902(cell morphogenesis);GO:0001503(ossification);GO:0001541(ovarian follicle development);GO:0001656(metanephros development);GO:0001657(ureteric bud development);GO:0001658(branching involved in ureteric bud morphogenesis);GO:0001662(behavioral fear response);GO:0001776(leukocyte homeostasis);GO:0001782(B cell homeostasis);GO:0001822(kidney developme…	01521(EGFR tyrosine kinase inhibitor resistance);01522(Endocrine resistance);01524(Platinum drug resistance);04064(NF-kappa B signaling pathway);04066(HIF-1 signaling pathway);04071(Sphingolipid signaling pathway);04115(p53 signaling pathway);04140(Autophagy - animal);04141(Protein processing in endoplasmic reticulum);04151(PI3K-Akt signaling pathway);04210(Apoptosis);04215(Apoptosis - multiple s…	1	91,	0	-5.48	-4.57	18.8
chr1	106724501	106734554	10054	ENSMUSG00000057329	ENSMUST00000112751	protein_coding	3' UTR	-20280	Bcl2	B cell leukemia/lymphoma 2 [Source:MGI Symbol;Acc:MGI:88138]	GO:0000209(protein polyubiquitination);GO:0000902(cell morphogenesis);GO:0001503(ossification);GO:0001541(ovarian follicle development);GO:0001656(metanephros development);GO:0001657(ureteric bud development);GO:0001658(branching involved in ureteric bud morphogenesis);GO:0001662(behavioral fear response);GO:0001776(leukocyte homeostasis);GO:0001782(B cell homeostasis);GO:0001822(kidney developme…	01521(EGFR tyrosine kinase inhibitor resistance);01522(Endocrine resistance);01524(Platinum drug resistance);04064(NF-kappa B signaling pathway);04066(HIF-1 signaling pathway);04071(Sphingolipid signaling pathway);04115(p53 signaling pathway);04140(Autophagy - animal);04141(Protein processing in endoplasmic reticulum);04151(PI3K-Akt signaling pathway);04210(Apoptosis);04215(Apoptosis - multiple s…	3	520,102,8,	0,3127,10045	-899	-Inf	8.26
chr1	106765629	106765690	62	ENSMUSG00000009905	ENSMUST00000010049	protein_coding	3' UTR	-5963	Kdsr	3-ketodihydrosphingosine reductase [Source:MGI Symbol;Acc:MGI:1918000]	GO:0005783(endoplasmic reticulum);GO:0005789(endoplasmic reticulum membrane);GO:0006629(lipid metabolic process);GO:0006665(sphingolipid metabolic process);GO:0006666(3-keto-sphinganine metabolic process);GO:0016020(membrane);GO:0016021(integral component of membrane);GO:0016491(oxidoreductase activity);GO:0030148(sphingolipid biosynthetic process);GO:0047560(3-dehydrosphinganine reductase activi…	00600(Sphingolipid metabolism)	1	61,	0	-2.52	-1.7	2
chr1	106766259	106766649	391	ENSMUSG00000009905	ENSMUST00000010049	protein_coding	3' UTR	-6922	Kdsr	3-ketodihydrosphingosine reductase [Source:MGI Symbol;Acc:MGI:1918000]	GO:0005783(endoplasmic reticulum);GO:0005789(endoplasmic reticulum membrane);GO:0006629(lipid metabolic process);GO:0006665(sphingolipid metabolic process);GO:0006666(3-keto-sphinganine metabolic process);GO:0016020(membrane);GO:0016021(integral component of membrane);GO:0016491(oxidoreductase activity);GO:0030148(sphingolipid biosynthetic process);GO:0047560(3-dehydrosphinganine reductase activi…	00600(Sphingolipid metabolism)	1	390,	0	-14.5	-13.4	3.61
chr1	119416572	119420690	4119	ENSMUSG00000037035	ENSMUST00000038765	protein_coding	3' UTR	5676	Inhbb	inhibin beta-B [Source:MGI Symbol;Acc:MGI:96571]	GO:0001654(eye development);GO:0005125(cytokine activity);GO:0005179(hormone activity);GO:0005576(extracellular region);GO:0005615(extracellular space);GO:0008083(growth factor activity);GO:0009267(cellular response to starvation);GO:0009611(response to wounding);GO:0010862(positive regulation of pathway-restricted SMAD protein phosphorylation);GO:0032869(cellular response to insulin stimulus);GO…	04060(Cytokine-cytokine receptor interaction);04350(TGF-beta signaling pathway);04550(Signaling pathways regulating pluripotency of stem cells)	2	1525,64,	0,4054	-242	-240	10.2
chr1	119420809	119421110	302	ENSMUSG00000037035	ENSMUST00000038765	protein_coding	5' UTR	1439	Inhbb	inhibin beta-B [Source:MGI Symbol;Acc:MGI:96571]	GO:0001654(eye development);GO:0005125(cytokine activity);GO:0005179(hormone activity);GO:0005576(extracellular region);GO:0005615(extracellular space);GO:0008083(growth factor activity);GO:0009267(cellular response to starvation);GO:0009611(response to wounding);GO:0010862(positive regulation of pathway-restricted SMAD protein phosphorylation);GO:0032869(cellular response to insulin stimulus);GO…	04060(Cytokine-cytokine receptor interaction);04350(TGF-beta signaling pathway);04550(Signaling pathways regulating pluripotency of stem cells)	1	301,	0	-6.42	-5.49	6.32
chr1	119421648	119422158	511	ENSMUSG00000037035	ENSMUST00000038765	protein_coding	5' UTR	600	Inhbb	inhibin beta-B [Source:MGI Symbol;Acc:MGI:96571]	GO:0001654(eye development);GO:0005125(cytokine activity);GO:0005179(hormone activity);GO:0005576(extracellular region);GO:0005615(extracellular space);GO:0008083(growth factor activity);GO:0009267(cellular response to starvation);GO:0009611(response to wounding);GO:0010862(positive regulation of pathway-restricted SMAD protein phosphorylation);GO:0032869(cellular response to insulin stimulus);GO…	04060(Cytokine-cytokine receptor interaction);04350(TGF-beta signaling pathway);04550(Signaling pathways regulating pluripotency of stem cells)	1	510,	0	-8.2	-7.23	7.01
chr1	119470961	119471141	181	ENSMUSG00000004451	ENSMUST00000142945	protein_coding	3' UTR	7118	Ralb	v-ral simian leukemia viral oncogene B [Source:MGI Symbol;Acc:MGI:1927244]	GO:0000166(nucleotide binding);GO:0001928(regulation of exocyst assembly);GO:0001934(positive regulation of protein phosphorylation);GO:0003924(GTPase activity);GO:0005525(GTP binding);GO:0005886(plasma membrane);GO:0006915(apoptotic process);GO:0007049(cell cycle);GO:0007165(signal transduction);GO:0007265(Ras protein signal transduction);GO:0009267(cellular response to starvation);GO:0016020(me…	04014(Ras signaling pathway);04015(Rap1 signaling pathway);04072(Phospholipase D signaling pathway);05200(Pathways in cancer);05210(Colorectal cancer);05212(Pancreatic cancer)	1	180,	0	-10.7	-9.73	2.07
chr1	119471290	119472148	859	ENSMUSG00000004451	ENSMUST00000142945	protein_coding	3' UTR	6789	Ralb	v-ral simian leukemia viral oncogene B [Source:MGI Symbol;Acc:MGI:1927244]	GO:0000166(nucleotide binding);GO:0001928(regulation of exocyst assembly);GO:0001934(positive regulation of protein phosphorylation);GO:0003924(GTPase activity);GO:0005525(GTP binding);GO:0005886(plasma membrane);GO:0006915(apoptotic process);GO:0007049(cell cycle);GO:0007165(signal transduction);GO:0007265(Ras protein signal transduction);GO:0009267(cellular response to starvation);GO:0016020(me…	04014(Ras signaling pathway);04015(Rap1 signaling pathway);04072(Phospholipase D signaling pathway);05200(Pathways in cancer);05210(Colorectal cancer);05212(Pancreatic cancer)	2	535,4,	0,854	-612	-Inf	7.25
chr1	119659054	119667610	8557	ENSMUSG00000026383	ENSMUST00000191046	protein_coding	3' UTR	-18610	Epb41l5	erythrocyte membrane protein band 4.1 like 5 [Source:MGI Symbol;Acc:MGI:103006]	GO:0000904(cell morphogenesis involved in differentiation);GO:0001701(in utero embryonic development);GO:0001756(somitogenesis);GO:0001837(epithelial to mesenchymal transition);GO:0001839(neural plate morphogenesis);GO:0001954(positive regulation of cell-matrix adhesion);GO:0003382(epithelial cell morphogenesis);GO:0003383(apical constriction);GO:0005515(protein binding);GO:0005654(nucleoplasm);G…	NA	2	863,97,	0,8459	-446	-Inf	18.1
chr1	119837133	119837553	421	ENSMUSG00000026384	ENSMUST00000163435	protein_coding	5' UTR	0	Ptpn4	protein tyrosine phosphatase, non-receptor type 4 [Source:MGI Symbol;Acc:MGI:1099792]	GO:0004721(phosphoprotein phosphatase activity);GO:0004725(protein tyrosine phosphatase activity);GO:0004726(non-membrane spanning protein tyrosine phosphatase activity);GO:0005515(protein binding);GO:0005737(cytoplasm);GO:0005856(cytoskeleton);GO:0005886(plasma membrane);GO:0006470(protein dephosphorylation);GO:0008092(cytoskeletal protein binding);GO:0009898(cytoplasmic side of plasma membrane)…	NA	1	420,	0	-54.3	-53.1	7.31
chr1	119909708	119911141	1434	ENSMUSG00000036975	ENSMUST00000037906	protein_coding	3' UTR	3500	Tmem177	transmembrane protein 177 [Source:MGI Symbol;Acc:MGI:1913593]	GO:0003674(molecular_function);GO:0005739(mitochondrion);GO:0005743(mitochondrial inner membrane);GO:0008150(biological_process);GO:0016020(membrane);GO:0016021(integral component of membrane);GO:0031305(integral component of mitochondrial inner membrane)	NA	1	1433,	0	-68.7	-67.3	20.2
chr1	119923429	119923490	62	ENSMUSG00000036975	ENSMUST00000037906	protein_coding	3' UTR	-10282	Tmem177	transmembrane protein 177 [Source:MGI Symbol;Acc:MGI:1913593]	GO:0003674(molecular_function);GO:0005739(mitochondrion);GO:0005743(mitochondrial inner membrane);GO:0008150(biological_process);GO:0016020(membrane);GO:0016021(integral component of membrane);GO:0031305(integral component of mitochondrial inner membrane)	NA	1	61,	0	-2.56	-1.74	5.92
chr1	120067465	120068270	806	ENSMUSG00000050777	ENSMUST00000056089	protein_coding	3' UTR	6609	Tmem37	transmembrane protein 37 [Source:MGI Symbol;Acc:MGI:2157899]	GO:0005244(voltage-gated ion channel activity);GO:0005262(calcium channel activity);GO:0006811(ion transport);GO:0006816(calcium ion transport);GO:0016020(membrane);GO:0016021(integral component of membrane);GO:0034765(regulation of ion transmembrane transport);GO:0070588(calcium ion transmembrane transport)	NA	1	805,	0	-1630	-Inf	19.6
chr1	120226647	120226918	272	ENSMUSG00000026389	ENSMUST00000140490	protein_coding	3' UTR	38608	Steap3	STEAP family member 3 [Source:MGI Symbol;Acc:MGI:1915678]	GO:0005737(cytoplasm);GO:0005768(endosome);GO:0005771(multivesicular body);GO:0009306(protein secretion);GO:0010008(endosome membrane);GO:0016020(membrane);GO:0016021(integral component of membrane);GO:0055072(iron ion homeostasis)	04115(p53 signaling pathway);04216(Ferroptosis)	1	271,	0	-51.9	-50.6	3.31
chr1	120244097	120269999	25903	ENSMUSG00000026389	ENSMUST00000140490	protein_coding	5' UTR	0	Steap3	STEAP family member 3 [Source:MGI Symbol;Acc:MGI:1915678]	GO:0005737(cytoplasm);GO:0005768(endosome);GO:0005771(multivesicular body);GO:0009306(protein secretion);GO:0010008(endosome membrane);GO:0016020(membrane);GO:0016021(integral component of membrane);GO:0055072(iron ion homeostasis)	04115(p53 signaling pathway);04216(Ferroptosis)	3	170,53,17,	0,21134,25885	-10.6	-9.6	2.92
chr1	121319786	121327581	7796	ENSMUSG00000003721	ENSMUST00000162790	protein_coding	5' UTR	0	Insig2	insulin induced gene 2 [Source:MGI Symbol;Acc:MGI:1920249]	GO:0005783(endoplasmic reticulum);GO:0005789(endoplasmic reticulum membrane);GO:0006629(lipid metabolic process);GO:0006641(triglyceride metabolic process);GO:0006695(cholesterol biosynthetic process);GO:0006991(response to sterol depletion);GO:0008134(transcription factor binding);GO:0008142(oxysterol binding);GO:0008202(steroid metabolic process);GO:0008203(cholesterol metabolic process);GO:000…	NA	3	186,53,61,	0,3352,7734	-28.5	-27.3	24.2
chr1	121327882	121332589	4708	ENSMUSG00000003721	ENSMUST00000003818	protein_coding	5' UTR	0	Insig2	insulin induced gene 2 [Source:MGI Symbol;Acc:MGI:1920249]	GO:0005783(endoplasmic reticulum);GO:0005789(endoplasmic reticulum membrane);GO:0006629(lipid metabolic process);GO:0006641(triglyceride metabolic process);GO:0006695(cholesterol biosynthetic process);GO:0006991(response to sterol depletion);GO:0008134(transcription factor binding);GO:0008142(oxysterol binding);GO:0008202(steroid metabolic process);GO:0008203(cholesterol metabolic process);GO:000…	NA	2	142,98,	0,4609	-6.6	-5.67	6.58
chr1	125435355	125435727	373	ENSMUSG00000026341	ENSMUST00000027579	protein_coding	5' UTR	0	Actr3	ARP3 actin-related protein 3 [Source:MGI Symbol;Acc:MGI:1921367]	GO:0000139(Golgi membrane);GO:0000166(nucleotide binding);GO:0001726(ruffle);GO:0002102(podosome);GO:0003779(actin binding);GO:0005200(structural constituent of cytoskeleton);GO:0005515(protein binding);GO:0005524(ATP binding);GO:0005634(nucleus);GO:0005737(cytoplasm);GO:0005856(cytoskeleton);GO:0005884(actin filament);GO:0005885(Arp2/3 protein complex);GO:0005903(brush border);GO:0005911(cell-ce…	04530(Tight junction)	2	192,78,	0,294	-23.2	-22.1	4.75
chr1	125872412	125873311	900	ENSMUSG00000026344	ENSMUST00000159529	protein_coding	3' UTR	38496	Lypd1	Ly6/Plaur domain containing 1 [Source:MGI Symbol;Acc:MGI:1919835]	GO:0001662(behavioral fear response);GO:0005515(protein binding);GO:0005886(plasma membrane);GO:0007271(synaptic transmission, cholinergic);GO:0016020(membrane);GO:0030550(acetylcholine receptor inhibitor activity);GO:0031225(anchored component of membrane);GO:0033130(acetylcholine receptor binding);GO:0035094(response to nicotine);GO:0045202(synapse);GO:0095500(acetylcholine receptor signaling p…	NA	1	899,	0	-53.7	-52.5	12.9
chr1	125981512	126024912	43401	ENSMUSG00000049690	ENSMUST00000094610	protein_coding	5' UTR	0	Nckap5	NCK-associated protein 5 [Source:MGI Symbol;Acc:MGI:2686394]	GO:0001578(microtubule bundle formation);GO:0003674(molecular_function);GO:0007019(microtubule depolymerization);GO:0035371(microtubule plus-end)	NA	4	185,79,178,637,	0,33058,41520,42763	-784	-Inf	5.74
chr1	126025300	126026230	931	ENSMUSG00000049690	ENSMUST00000094610	protein_coding	Exon (ENSMUST00000161954/ENSMUSG00000049690, exon 10 of 15)	-3127	Nckap5	NCK-associated protein 5 [Source:MGI Symbol;Acc:MGI:2686394]	GO:0001578(microtubule bundle formation);GO:0003674(molecular_function);GO:0007019(microtubule depolymerization);GO:0035371(microtubule plus-end)	NA	1	930,	0	-304	-302	2.58
chr1	126026438	126027278	841	ENSMUSG00000049690	ENSMUST00000094610	protein_coding	Exon (ENSMUST00000161954/ENSMUSG00000049690, exon 10 of 15)	-4175	Nckap5	NCK-associated protein 5 [Source:MGI Symbol;Acc:MGI:2686394]	GO:0001578(microtubule bundle formation);GO:0003674(molecular_function);GO:0007019(microtubule depolymerization);GO:0035371(microtubule plus-end)	NA	1	840,	0	-684	-Inf	5.36
chr1	126027546	126027937	392	ENSMUSG00000049690	ENSMUST00000094610	protein_coding	Exon (ENSMUST00000161954/ENSMUSG00000049690, exon 10 of 15)	-4834	Nckap5	NCK-associated protein 5 [Source:MGI Symbol;Acc:MGI:2686394]	GO:0001578(microtubule bundle formation);GO:0003674(molecular_function);GO:0007019(microtubule depolymerization);GO:0035371(microtubule plus-end)	NA	1	391,	0	-287	-285	4.58
chr1	126526397	126526458	62	ENSMUSG00000049690	ENSMUST00000161954	protein_coding	Exon (ENSMUST00000162664/ENSMUSG00000049690, exon 3 of 3)	-33531	Nckap5	NCK-associated protein 5 [Source:MGI Symbol;Acc:MGI:2686394]	GO:0001578(microtubule bundle formation);GO:0003674(molecular_function);GO:0007019(microtubule depolymerization);GO:0035371(microtubule plus-end)	NA	1	61,	0	-1.84	-1.06	1.97
chr1	126830678	126830799	122	ENSMUSG00000049690	ENSMUST00000162646	protein_coding	5' UTR	0	Nckap5	NCK-associated protein 5 [Source:MGI Symbol;Acc:MGI:2686394]	GO:0001578(microtubule bundle formation);GO:0003674(molecular_function);GO:0007019(microtubule depolymerization);GO:0035371(microtubule plus-end)	NA	1	121,	0	-7.19	-6.24	2.18
chr1	127815029	127815209	181	ENSMUSG00000051590	ENSMUST00000061512	protein_coding	3' UTR	25261	Map3k19	mitogen-activated protein kinase kinase kinase 19 [Source:MGI Symbol;Acc:MGI:1203481]	GO:0000166(nucleotide binding);GO:0004672(protein kinase activity);GO:0004674(protein serine/threonine kinase activity);GO:0005515(protein binding);GO:0005524(ATP binding);GO:0006468(protein phosphorylation);GO:0016301(kinase activity);GO:0016310(phosphorylation);GO:0016740(transferase activity)	NA	1	180,	0	-4.64	-3.74	3.76
chr1	127815327	127817912	2586	ENSMUSG00000051590	ENSMUST00000061512	protein_coding	Exon (ENSMUST00000208183/ENSMUSG00000051590, exon 13 of 14)	24963	Map3k19	mitogen-activated protein kinase kinase kinase 19 [Source:MGI Symbol;Acc:MGI:1203481]	GO:0000166(nucleotide binding);GO:0004672(protein kinase activity);GO:0004674(protein serine/threonine kinase activity);GO:0005515(protein binding);GO:0005524(ATP binding);GO:0006468(protein phosphorylation);GO:0016301(kinase activity);GO:0016310(phosphorylation);GO:0016740(transferase activity)	NA	2	10,678,	0,1907	-140	-138	11
chr1	127822017	127822197	181	ENSMUSG00000051590	ENSMUST00000061512	protein_coding	Exon (ENSMUST00000208183/ENSMUSG00000051590, exon 11 of 14)	18273	Map3k19	mitogen-activated protein kinase kinase kinase 19 [Source:MGI Symbol;Acc:MGI:1203481]	GO:0000166(nucleotide binding);GO:0004672(protein kinase activity);GO:0004674(protein serine/threonine kinase activity);GO:0005515(protein binding);GO:0005524(ATP binding);GO:0006468(protein phosphorylation);GO:0016301(kinase activity);GO:0016310(phosphorylation);GO:0016740(transferase activity)	NA	1	180,	0	-4.07	-3.19	4.64
chr1	127822614	127822824	211	ENSMUSG00000051590	ENSMUST00000061512	protein_coding	Exon (ENSMUST00000208183/ENSMUSG00000051590, exon 11 of 14)	17676	Map3k19	mitogen-activated protein kinase kinase kinase 19 [Source:MGI Symbol;Acc:MGI:1203481]	GO:0000166(nucleotide binding);GO:0004672(protein kinase activity);GO:0004674(protein serine/threonine kinase activity);GO:0005515(protein binding);GO:0005524(ATP binding);GO:0006468(protein phosphorylation);GO:0016301(kinase activity);GO:0016310(phosphorylation);GO:0016740(transferase activity)	NA	1	210,	0	-12.9	-11.8	3.89
chr1	127823211	127823272	62	ENSMUSG00000051590	ENSMUST00000061512	protein_coding	Exon (ENSMUST00000208183/ENSMUSG00000051590, exon 11 of 14)	17079	Map3k19	mitogen-activated protein kinase kinase kinase 19 [Source:MGI Symbol;Acc:MGI:1203481]	GO:0000166(nucleotide binding);GO:0004672(protein kinase activity);GO:0004674(protein serine/threonine kinase activity);GO:0005515(protein binding);GO:0005524(ATP binding);GO:0006468(protein phosphorylation);GO:0016301(kinase activity);GO:0016310(phosphorylation);GO:0016740(transferase activity)	NA	1	61,	0	-2.57	-1.75	1.93
chr1	127823749	127824197	449	ENSMUSG00000051590	ENSMUST00000061512	protein_coding	Exon (ENSMUST00000208183/ENSMUSG00000051590, exon 11 of 14)	16541	Map3k19	mitogen-activated protein kinase kinase kinase 19 [Source:MGI Symbol;Acc:MGI:1203481]	GO:0000166(nucleotide binding);GO:0004672(protein kinase activity);GO:0004674(protein serine/threonine kinase activity);GO:0005515(protein binding);GO:0005524(ATP binding);GO:0006468(protein phosphorylation);GO:0016301(kinase activity);GO:0016310(phosphorylation);GO:0016740(transferase activity)	NA	1	448,	0	-21.3	-20.2	6.22
chr1	128331768	128332009	242	ENSMUSG00000026354	ENSMUST00000073490	protein_coding	3' UTR	-3691	Lct	lactase [Source:MGI Symbol;Acc:MGI:104576]	GO:0000016(lactase activity);GO:0001666(response to hypoxia);GO:0004553(hydrolase activity, hydrolyzing O-glycosyl compounds);GO:0005783(endoplasmic reticulum);GO:0005903(brush border);GO:0005975(carbohydrate metabolic process);GO:0007584(response to nutrient);GO:0008152(metabolic process);GO:0008422(beta-glucosidase activity);GO:0010033(response to organic substance);GO:0010040(response to iron(…	00052(Galactose metabolism);04973(Carbohydrate digestion and absorption)	1	241,	0	-9.22	-8.25	2.76
chr1	128417188	128417368	181	ENSMUSG00000026356	ENSMUST00000027602	protein_coding	5' UTR	0	Dars	aspartyl-tRNA synthetase [Source:MGI Symbol;Acc:MGI:2442544]	GO:0000166(nucleotide binding);GO:0003676(nucleic acid binding);GO:0003723(RNA binding);GO:0004812(aminoacyl-tRNA ligase activity);GO:0004815(aspartate-tRNA ligase activity);GO:0005524(ATP binding);GO:0005737(cytoplasm);GO:0005829(cytosol);GO:0006412(translation);GO:0006418(tRNA aminoacylation for protein translation);GO:0006422(aspartyl-tRNA aminoacylation);GO:0016874(ligase activity);GO:0017101…	00970(Aminoacyl-tRNA biosynthesis)	1	180,	0	-6.01	-5.08	4.11
chr1	128588405	128588495	91	ENSMUSG00000045382	ENSMUST00000052172	protein_coding	3' UTR	3885	Cxcr4	chemokine (C-X-C motif) receptor 4 [Source:MGI Symbol;Acc:MGI:109563]	GO:0001666(response to hypoxia);GO:0001764(neuron migration);GO:0002064(epithelial cell development);GO:0003779(actin binding);GO:0004930(G protein-coupled receptor activity);GO:0004950(chemokine receptor activity);GO:0005634(nucleus);GO:0005737(cytoplasm);GO:0005764(lysosome);GO:0005768(endosome);GO:0005769(early endosome);GO:0005770(late endosome);GO:0005886(plasma membrane);GO:0006935(chemotax…	04020(Calcium signaling pathway);04060(Cytokine-cytokine receptor interaction);04062(Chemokine signaling pathway);04144(Endocytosis);04360(Axon guidance);04670(Leukocyte transendothelial migration);04672(Intestinal immune network for IgA production);04810(Regulation of actin cytoskeleton);05163(Human cytomegalovirus infection);05170(Human immunodeficiency virus 1 infection);05200(Pathways in canc…	1	90,	0	-5.32	-4.41	1.69
chr1	128588731	128588999	269	ENSMUSG00000045382	ENSMUST00000052172	protein_coding	3' UTR	3559	Cxcr4	chemokine (C-X-C motif) receptor 4 [Source:MGI Symbol;Acc:MGI:109563]	GO:0001666(response to hypoxia);GO:0001764(neuron migration);GO:0002064(epithelial cell development);GO:0003779(actin binding);GO:0004930(G protein-coupled receptor activity);GO:0004950(chemokine receptor activity);GO:0005634(nucleus);GO:0005737(cytoplasm);GO:0005764(lysosome);GO:0005768(endosome);GO:0005769(early endosome);GO:0005770(late endosome);GO:0005886(plasma membrane);GO:0006935(chemotax…	04020(Calcium signaling pathway);04060(Cytokine-cytokine receptor interaction);04062(Chemokine signaling pathway);04144(Endocytosis);04360(Axon guidance);04670(Leukocyte transendothelial migration);04672(Intestinal immune network for IgA production);04810(Regulation of actin cytoskeleton);05163(Human cytomegalovirus infection);05170(Human immunodeficiency virus 1 infection);05200(Pathways in canc…	1	268,	0	-225	-223	7.72
chr1	128589264	128592293	3030	ENSMUSG00000045382	ENSMUST00000052172	protein_coding	5' UTR	0	Cxcr4	chemokine (C-X-C motif) receptor 4 [Source:MGI Symbol;Acc:MGI:109563]	GO:0001666(response to hypoxia);GO:0001764(neuron migration);GO:0002064(epithelial cell development);GO:0003779(actin binding);GO:0004930(G protein-coupled receptor activity);GO:0004950(chemokine receptor activity);GO:0005634(nucleus);GO:0005737(cytoplasm);GO:0005764(lysosome);GO:0005768(endosome);GO:0005769(early endosome);GO:0005770(late endosome);GO:0005886(plasma membrane);GO:0006935(chemotax…	04020(Calcium signaling pathway);04060(Cytokine-cytokine receptor interaction);04062(Chemokine signaling pathway);04144(Endocytosis);04360(Axon guidance);04670(Leukocyte transendothelial migration);04672(Intestinal immune network for IgA production);04810(Regulation of actin cytoskeleton);05163(Human cytomegalovirus infection);05170(Human immunodeficiency virus 1 infection);05200(Pathways in canc…	2	637,105,	0,2924	-628	-Inf	5.55
chr1	130716815	130729253	12439	ENSMUSG00000026409	ENSMUST00000189534	protein_coding	5' UTR	0	Pfkfb2	6-phosphofructo-2-kinase/fructose-2,6-biphosphatase 2 [Source:MGI Symbol;Acc:MGI:107815]	GO:0003824(catalytic activity);GO:0003873(6-phosphofructo-2-kinase activity);GO:0004331(fructose-2,6-bisphosphate 2-phosphatase activity);GO:0005524(ATP binding);GO:0006000(fructose metabolic process);GO:0006003(fructose 2,6-bisphosphate metabolic process);GO:0008152(metabolic process);GO:0016301(kinase activity);GO:0016310(phosphorylation);GO:0016311(dephosphorylation);GO:0016740(transferase act…	00051(Fructose and mannose metabolism);04152(AMPK signaling pathway);04919(Thyroid hormone signaling pathway)	3	423,154,53,	0,2006,12385	-85.9	-84.5	13.4
chr1	131128353	131129433	1081	ENSMUSG00000016526	ENSMUST00000189756	protein_coding	3' UTR	9892	Dyrk3	dual-specificity tyrosine-(Y)-phosphorylation regulated kinase 3 [Source:MGI Symbol;Acc:MGI:1330300]	GO:0000166(nucleotide binding);GO:0000242(pericentriolar material);GO:0000287(magnesium ion binding);GO:0004672(protein kinase activity);GO:0004674(protein serine/threonine kinase activity);GO:0004712(protein serine/threonine/tyrosine kinase activity);GO:0004713(protein tyrosine kinase activity);GO:0005515(protein binding);GO:0005524(ATP binding);GO:0005634(nucleus);GO:0005654(nucleoplasm);GO:000…	NA	1	1080,	0	-93	-91.6	21.2
chr1	131129492	131130033	542	ENSMUSG00000016526	ENSMUST00000189756	protein_coding	Exon (ENSMUST00000016670/ENSMUSG00000016526, exon 3 of 3)	8753	Dyrk3	dual-specificity tyrosine-(Y)-phosphorylation regulated kinase 3 [Source:MGI Symbol;Acc:MGI:1330300]	GO:0000166(nucleotide binding);GO:0000242(pericentriolar material);GO:0000287(magnesium ion binding);GO:0004672(protein kinase activity);GO:0004674(protein serine/threonine kinase activity);GO:0004712(protein serine/threonine/tyrosine kinase activity);GO:0004713(protein tyrosine kinase activity);GO:0005515(protein binding);GO:0005524(ATP binding);GO:0005634(nucleus);GO:0005654(nucleoplasm);GO:000…	NA	1	541,	0	-25.7	-24.6	8.79
chr1	131176886	131177513	628	ENSMUSG00000026430	ENSMUST00000068564	protein_coding	3' UTR	23249	Rassf5	Ras association (RalGDS/AF-6) domain family member 5 [Source:MGI Symbol;Acc:MGI:1926375]	GO:0005515(protein binding);GO:0005634(nucleus);GO:0005737(cytoplasm);GO:0005856(cytoskeleton);GO:0005874(microtubule);GO:0006915(apoptotic process);GO:0007165(signal transduction);GO:0008285(negative regulation of cell population proliferation);GO:0017016(Ras GTPase binding);GO:0031398(positive regulation of protein ubiquitination);GO:0035556(intracellular signal transduction);GO:0042802(identic…	04014(Ras signaling pathway);04015(Rap1 signaling pathway);04218(Cellular senescence);04670(Leukocyte transendothelial migration);05200(Pathways in cancer);05223(Non-small cell lung cancer)	1	627,	0	-120	-119	3.51
chr1	131177751	131178080	330	ENSMUSG00000026430	ENSMUST00000068564	protein_coding	3' UTR	22384	Rassf5	Ras association (RalGDS/AF-6) domain family member 5 [Source:MGI Symbol;Acc:MGI:1926375]	GO:0005515(protein binding);GO:0005634(nucleus);GO:0005737(cytoplasm);GO:0005856(cytoskeleton);GO:0005874(microtubule);GO:0006915(apoptotic process);GO:0007165(signal transduction);GO:0008285(negative regulation of cell population proliferation);GO:0017016(Ras GTPase binding);GO:0031398(positive regulation of protein ubiquitination);GO:0035556(intracellular signal transduction);GO:0042802(identic…	04014(Ras signaling pathway);04015(Rap1 signaling pathway);04218(Cellular senescence);04670(Leukocyte transendothelial migration);05200(Pathways in cancer);05223(Non-small cell lung cancer)	1	329,	0	-14.5	-13.4	2.01
chr1	131178258	131180581	2324	ENSMUSG00000026430	ENSMUST00000068564	protein_coding	3' UTR	21877	Rassf5	Ras association (RalGDS/AF-6) domain family member 5 [Source:MGI Symbol;Acc:MGI:1926375]	GO:0005515(protein binding);GO:0005634(nucleus);GO:0005737(cytoplasm);GO:0005856(cytoskeleton);GO:0005874(microtubule);GO:0006915(apoptotic process);GO:0007165(signal transduction);GO:0008285(negative regulation of cell population proliferation);GO:0017016(Ras GTPase binding);GO:0031398(positive regulation of protein ubiquitination);GO:0035556(intracellular signal transduction);GO:0042802(identic…	04014(Ras signaling pathway);04015(Rap1 signaling pathway);04218(Cellular senescence);04670(Leukocyte transendothelial migration);05200(Pathways in cancer);05223(Non-small cell lung cancer)	2	419,29,	0,2294	-38.3	-37.1	2.5
chr1	131254941	131255332	392	ENSMUSG00000026430	ENSMUST00000027688	protein_coding	3' UTR	-10074	Rassf5	Ras association (RalGDS/AF-6) domain family member 5 [Source:MGI Symbol;Acc:MGI:1926375]	GO:0005515(protein binding);GO:0005634(nucleus);GO:0005737(cytoplasm);GO:0005856(cytoskeleton);GO:0005874(microtubule);GO:0006915(apoptotic process);GO:0007165(signal transduction);GO:0008285(negative regulation of cell population proliferation);GO:0017016(Ras GTPase binding);GO:0031398(positive regulation of protein ubiquitination);GO:0035556(intracellular signal transduction);GO:0042802(identic…	04014(Ras signaling pathway);04015(Rap1 signaling pathway);04218(Cellular senescence);04670(Leukocyte transendothelial migration);05200(Pathways in cancer);05223(Non-small cell lung cancer)	1	391,	0	-58.6	-57.3	4.82
chr1	131285280	131285491	212	ENSMUSG00000042349	ENSMUST00000062108	protein_coding	3' UTR	-5885	Ikbke	inhibitor of kappaB kinase epsilon [Source:MGI Symbol;Acc:MGI:1929612]	GO:0000166(nucleotide binding);GO:0004672(protein kinase activity);GO:0004674(protein serine/threonine kinase activity);GO:0004704(NF-kappaB-inducing kinase activity);GO:0005515(protein binding);GO:0005524(ATP binding);GO:0005634(nucleus);GO:0005737(cytoplasm);GO:0006468(protein phosphorylation);GO:0006974(cellular response to DNA damage stimulus);GO:0007252(I-kappaB phosphorylation);GO:0008384(I…	04620(Toll-like receptor signaling pathway);04621(NOD-like receptor signaling pathway);04622(RIG-I-like receptor signaling pathway);04623(Cytosolic DNA-sensing pathway);04625(C-type lectin receptor signaling pathway);04657(IL-17 signaling pathway);05160(Hepatitis C);05161(Hepatitis B);05162(Measles);05164(Influenza A);05165(Human papillomavirus infection);05167(Kaposi sarcoma-associated herpesvir…	1	211,	0	-2.95	-2.11	2.22
chr1	131285700	131286030	331	ENSMUSG00000042349	ENSMUST00000062108	protein_coding	3' UTR	-6424	Ikbke	inhibitor of kappaB kinase epsilon [Source:MGI Symbol;Acc:MGI:1929612]	GO:0000166(nucleotide binding);GO:0004672(protein kinase activity);GO:0004674(protein serine/threonine kinase activity);GO:0004704(NF-kappaB-inducing kinase activity);GO:0005515(protein binding);GO:0005524(ATP binding);GO:0005634(nucleus);GO:0005737(cytoplasm);GO:0006468(protein phosphorylation);GO:0006974(cellular response to DNA damage stimulus);GO:0007252(I-kappaB phosphorylation);GO:0008384(I…	04620(Toll-like receptor signaling pathway);04621(NOD-like receptor signaling pathway);04622(RIG-I-like receptor signaling pathway);04623(Cytosolic DNA-sensing pathway);04625(C-type lectin receptor signaling pathway);04657(IL-17 signaling pathway);05160(Hepatitis C);05161(Hepatitis B);05162(Measles);05164(Influenza A);05165(Human papillomavirus infection);05167(Kaposi sarcoma-associated herpesvir…	1	330,	0	-6.1	-5.17	3.11
chr1	131286419	131286900	482	ENSMUSG00000042349	ENSMUST00000062108	protein_coding	3' UTR	-7294	Ikbke	inhibitor of kappaB kinase epsilon [Source:MGI Symbol;Acc:MGI:1929612]	GO:0000166(nucleotide binding);GO:0004672(protein kinase activity);GO:0004674(protein serine/threonine kinase activity);GO:0004704(NF-kappaB-inducing kinase activity);GO:0005515(protein binding);GO:0005524(ATP binding);GO:0005634(nucleus);GO:0005737(cytoplasm);GO:0006468(protein phosphorylation);GO:0006974(cellular response to DNA damage stimulus);GO:0007252(I-kappaB phosphorylation);GO:0008384(I…	04620(Toll-like receptor signaling pathway);04621(NOD-like receptor signaling pathway);04622(RIG-I-like receptor signaling pathway);04623(Cytosolic DNA-sensing pathway);04625(C-type lectin receptor signaling pathway);04657(IL-17 signaling pathway);05160(Hepatitis C);05161(Hepatitis B);05162(Measles);05164(Influenza A);05165(Human papillomavirus infection);05167(Kaposi sarcoma-associated herpesvir…	1	481,	0	-111	-110	10.7
chr1	131525172	131525263	92	ENSMUSG00000026425	ENSMUST00000186543	protein_coding	5' UTR	2175	Srgap2	SLIT-ROBO Rho GTPase activating protein 2 [Source:MGI Symbol;Acc:MGI:109605]	GO:0003363(lamellipodium assembly involved in ameboidal cell migration);GO:0005096(GTPase activator activity);GO:0005515(protein binding);GO:0005634(nucleus);GO:0005654(nucleoplasm);GO:0005737(cytoplasm);GO:0005743(mitochondrial inner membrane);GO:0005829(cytosol);GO:0005886(plasma membrane);GO:0007165(signal transduction);GO:0007399(nervous system development);GO:0014069(postsynaptic density);GO…	04360(Axon guidance)	1	91,	0	-9.07	-8.09	1.61
chr1	132367070	132380675	13606	ENSMUSG00000042066	ENSMUST00000136828	protein_coding	5' UTR	0	Tmcc2	transmembrane and coiled-coil domains 2 [Source:MGI Symbol;Acc:MGI:1916125]	GO:0003674(molecular_function);GO:0005783(endoplasmic reticulum);GO:0005789(endoplasmic reticulum membrane);GO:0012505(endomembrane system);GO:0016020(membrane);GO:0016021(integral component of membrane);GO:0042982(amyloid precursor protein metabolic process)	NA	3	2,190,19,	0,627,13586	-15	-14	2.11
chr1	132390083	132390981	899	ENSMUSG00000042066	ENSMUST00000132435	protein_coding	5' UTR	0	Tmcc2	transmembrane and coiled-coil domains 2 [Source:MGI Symbol;Acc:MGI:1916125]	GO:0003674(molecular_function);GO:0005783(endoplasmic reticulum);GO:0005789(endoplasmic reticulum membrane);GO:0012505(endomembrane system);GO:0016020(membrane);GO:0016021(integral component of membrane);GO:0042982(amyloid precursor protein metabolic process)	NA	2	235,5,	0,893	-12.4	-11.4	2.21
chr1	133131124	133131215	92	ENSMUSG00000046062	ENSMUST00000052529	protein_coding	Exon (ENSMUST00000195676/ENSMUSG00000102425, exon 1 of 1)	0	Ppp1r15b	protein phosphatase 1, regulatory subunit 15B [Source:MGI Symbol;Acc:MGI:2444211]	GO:0000164(protein phosphatase type 1 complex);GO:0001933(negative regulation of protein phosphorylation);GO:0005737(cytoplasm);GO:0005783(endoplasmic reticulum);GO:0006417(regulation of translation);GO:0006446(regulation of translational initiation);GO:0006979(response to oxidative stress);GO:0006983(ER overload response);GO:0019888(protein phosphatase regulator activity);GO:0032516(positive reg…	NA	1	91,	0	-4.18	-3.3	8.64
chr1	133256281	133256908	628	ENSMUSG00000041757	ENSMUST00000239123	protein_coding	Exon (ENSMUST00000191207/ENSMUSG00000101693, exon 3 of 4)	0	Plekha6	pleckstrin homology domain containing, family A member 6 [Source:MGI Symbol;Acc:MGI:2388662]	GO:0003674(molecular_function);GO:0005515(protein binding);GO:0005575(cellular_component);GO:0008150(biological_process)	NA	1	627,	0	-32.2	-31.1	3.68
chr1	133679689	133680530	842	ENSMUSG00000051998	ENSMUST00000189524	protein_coding	3' UTR	10397	Lax1	lymphocyte transmembrane adaptor 1 [Source:MGI Symbol;Acc:MGI:2443362]	GO:0000188(inactivation of MAPK activity);GO:0002250(adaptive immune response);GO:0002376(immune system process);GO:0005794(Golgi apparatus);GO:0005829(cytosol);GO:0005886(plasma membrane);GO:0006955(immune response);GO:0016020(membrane);GO:0016021(integral component of membrane);GO:0019901(protein kinase binding);GO:0035556(intracellular signal transduction);GO:0042113(B cell activation);GO:0042…	NA	1	841,	0	-166	-165	15.7
chr1	133701692	133701881	190	ENSMUSG00000026463	ENSMUST00000167348	protein_coding	3' UTR	0	Atp2b4	ATPase, Ca++ transporting, plasma membrane 4 [Source:MGI Symbol;Acc:MGI:88111]	GO:0000166(nucleotide binding);GO:0003407(neural retina development);GO:0005388(calcium transmembrane transporter activity, phosphorylative mechanism);GO:0005515(protein binding);GO:0005516(calmodulin binding);GO:0005524(ATP binding);GO:0005886(plasma membrane);GO:0005887(integral component of plasma membrane);GO:0005929(cilium);GO:0006357(regulation of transcription by RNA polymerase II);GO:0006…	04020(Calcium signaling pathway);04022(cGMP-PKG signaling pathway);04024(cAMP signaling pathway);04261(Adrenergic signaling in cardiomyocytes);04925(Aldosterone synthesis and secretion);04970(Salivary secretion);04972(Pancreatic secretion)	1	189,	0	-6.09	-5.17	5.55
chr1	133911707	133914745	3039	ENSMUSG00000010311	ENSMUST00000153617	protein_coding	3' UTR	-6746	Optc	opticin [Source:MGI Symbol;Acc:MGI:2151113]	GO:0005515(protein binding);GO:0031012(extracellular matrix)	NA	2	1074,301,	0,2737	-1240	-Inf	4.5
chr1	133914833	133921414	6582	ENSMUSG00000041577	ENSMUST00000048432	protein_coding	5' UTR	0	Prelp	proline arginine-rich end leucine-rich repeat [Source:MGI Symbol;Acc:MGI:2151110]	GO:0005201(extracellular matrix structural constituent);GO:0005515(protein binding);GO:0005576(extracellular region);GO:0005615(extracellular space);GO:0007569(cell aging);GO:0008201(heparin binding);GO:0030021(extracellular matrix structural constituent conferring compression resistance);GO:0062023(collagen-containing extracellular matrix)	NA	2	588,160,	0,6421	-172	-170	3.48
chr1	134076957	134077674	718	ENSMUSG00000020423	ENSMUST00000020692	protein_coding	3' UTR	2163	Btg2	BTG anti-proliferation factor 2 [Source:MGI Symbol;Acc:MGI:108384]	GO:0000122(negative regulation of transcription by RNA polymerase II);GO:0001227(DNA-binding transcription repressor activity, RNA polymerase II-specific);GO:0005515(protein binding);GO:0005634(nucleus);GO:0005737(cytoplasm);GO:0006479(protein methylation);GO:0006974(cellular response to DNA damage stimulus);GO:0008285(negative regulation of cell population proliferation);GO:0008306(associative l…	03018(RNA degradation)	1	717,	0	-1080	-Inf	13.4
chr1	134201889	134202400	512	ENSMUSG00000042429	ENSMUST00000169927	protein_coding	3' UTR	32689	Adora1	adenosine A1 receptor [Source:MGI Symbol;Acc:MGI:99401]	GO:0000186(activation of MAPKK activity);GO:0001609(G protein-coupled adenosine receptor activity);GO:0001659(temperature homeostasis);GO:0001664(G protein-coupled receptor binding);GO:0001666(response to hypoxia);GO:0001883(purine nucleoside binding);GO:0001973(G protein-coupled adenosine receptor signaling pathway);GO:0002087(regulation of respiratory gaseous exchange by nervous system process)…	04022(cGMP-PKG signaling pathway);04024(cAMP signaling pathway);04071(Sphingolipid signaling pathway);04080(Neuroactive ligand-receptor interaction);04923(Regulation of lipolysis in adipocytes);04924(Renin secretion);05032(Morphine addiction)	1	511,	0	-4.16	-3.28	3.95
chr1	134202638	134202999	362	ENSMUSG00000042429	ENSMUST00000169927	protein_coding	3' UTR	31940	Adora1	adenosine A1 receptor [Source:MGI Symbol;Acc:MGI:99401]	GO:0000186(activation of MAPKK activity);GO:0001609(G protein-coupled adenosine receptor activity);GO:0001659(temperature homeostasis);GO:0001664(G protein-coupled receptor binding);GO:0001666(response to hypoxia);GO:0001883(purine nucleoside binding);GO:0001973(G protein-coupled adenosine receptor signaling pathway);GO:0002087(regulation of respiratory gaseous exchange by nervous system process)…	04022(cGMP-PKG signaling pathway);04024(cAMP signaling pathway);04071(Sphingolipid signaling pathway);04080(Neuroactive ligand-receptor interaction);04923(Regulation of lipolysis in adipocytes);04924(Renin secretion);05032(Morphine addiction)	1	361,	0	-13.4	-12.3	4.39
chr1	134234531	134234712	182	ENSMUSG00000042429	ENSMUST00000169927	protein_coding	5' UTR	0	Adora1	adenosine A1 receptor [Source:MGI Symbol;Acc:MGI:99401]	GO:0000186(activation of MAPKK activity);GO:0001609(G protein-coupled adenosine receptor activity);GO:0001659(temperature homeostasis);GO:0001664(G protein-coupled receptor binding);GO:0001666(response to hypoxia);GO:0001883(purine nucleoside binding);GO:0001973(G protein-coupled adenosine receptor signaling pathway);GO:0002087(regulation of respiratory gaseous exchange by nervous system process)…	04022(cGMP-PKG signaling pathway);04024(cAMP signaling pathway);04071(Sphingolipid signaling pathway);04080(Neuroactive ligand-receptor interaction);04923(Regulation of lipolysis in adipocytes);04924(Renin secretion);05032(Morphine addiction)	1	181,	0	-3	-2.16	4.11
chr1	134986321	134987848	1528	ENSMUSG00000042793	ENSMUST00000137968	protein_coding	3' UTR	31458	Lgr6	leucine-rich repeat-containing G protein-coupled receptor 6 [Source:MGI Symbol;Acc:MGI:2441805]	GO:0003674(molecular_function);GO:0004930(G protein-coupled receptor activity);GO:0005515(protein binding);GO:0005615(extracellular space);GO:0005886(plasma membrane);GO:0007165(signal transduction);GO:0007186(G protein-coupled receptor signaling pathway);GO:0016020(membrane);GO:0016021(integral component of membrane);GO:0016055(Wnt signaling pathway);GO:0016500(protein-hormone receptor activity)…	04310(Wnt signaling pathway)	1	1527,	0	-183	-181	15.5
chr1	135257702	135258478	777	ENSMUSG00000003051	ENSMUST00000185752	protein_coding	5' UTR	0	Elf3	E74-like factor 3 [Source:MGI Symbol;Acc:MGI:1101781]	GO:0000978(RNA polymerase II cis-regulatory region sequence-specific DNA binding);GO:0000981(DNA-binding transcription factor activity, RNA polymerase II-specific);GO:0001228(DNA-binding transcription activator activity, RNA polymerase II-specific);GO:0001824(blastocyst development);GO:0003677(DNA binding);GO:0003700(DNA-binding transcription factor activity);GO:0005634(nucleus);GO:0005654(nucleo…	NA	2	80,130,	0,646	-9.11	-8.14	2.44
chr1	135438473	135439583	1111	ENSMUSG00000041879	ENSMUST00000041023	protein_coding	3' UTR	-9084	Ipo9	importin 9 [Source:MGI Symbol;Acc:MGI:1918944]	GO:0005737(cytoplasm);GO:0006606(protein import into nucleus);GO:0006886(intracellular protein transport);GO:0008536(Ran GTPase binding);GO:0061608(nuclear import signal receptor activity)	NA	1	1110,	0	-424	-Inf	6.5
chr1	135440391	135441770	1380	ENSMUSG00000041879	ENSMUST00000041023	protein_coding	3' UTR	-11271	Ipo9	importin 9 [Source:MGI Symbol;Acc:MGI:1918944]	GO:0005737(cytoplasm);GO:0006606(protein import into nucleus);GO:0006886(intracellular protein transport);GO:0008536(Ran GTPase binding);GO:0061608(nuclear import signal receptor activity)	NA	1	1379,	0	-719	-Inf	12.3
chr1	135470047	135470910	864	ENSMUSG00000009418	ENSMUST00000189252	protein_coding	Exon (ENSMUST00000040599/ENSMUSG00000009418, exon 6 of 30)	-3237	Nav1	neuron navigator 1 [Source:MGI Symbol;Acc:MGI:2183683]	GO:0001578(microtubule bundle formation);GO:0001764(neuron migration);GO:0005737(cytoplasm);GO:0005856(cytoskeleton);GO:0005874(microtubule);GO:0007275(multicellular organism development);GO:0007399(nervous system development);GO:0015630(microtubule cytoskeleton);GO:0022008(neurogenesis);GO:0030154(cell differentiation);GO:0043194(axon initial segment)	NA	2	19,431,	0,432	-203	-202	3.88
chr1	135472227	135472378	152	ENSMUSG00000009418	ENSMUST00000189252	protein_coding	Exon (ENSMUST00000040599/ENSMUSG00000009418, exon 5 of 30)	-4705	Nav1	neuron navigator 1 [Source:MGI Symbol;Acc:MGI:2183683]	GO:0001578(microtubule bundle formation);GO:0001764(neuron migration);GO:0005737(cytoplasm);GO:0005856(cytoskeleton);GO:0005874(microtubule);GO:0007275(multicellular organism development);GO:0007399(nervous system development);GO:0015630(microtubule cytoskeleton);GO:0022008(neurogenesis);GO:0030154(cell differentiation);GO:0043194(axon initial segment)	NA	1	151,	0	-13	-11.9	2.17
chr1	135607401	135607732	332	ENSMUSG00000009418	ENSMUST00000067414	protein_coding	Exon (ENSMUST00000190298/ENSMUSG00000009418, exon 2 of 31)	-22027	Nav1	neuron navigator 1 [Source:MGI Symbol;Acc:MGI:2183683]	GO:0001578(microtubule bundle formation);GO:0001764(neuron migration);GO:0005737(cytoplasm);GO:0005856(cytoskeleton);GO:0005874(microtubule);GO:0007275(multicellular organism development);GO:0007399(nervous system development);GO:0015630(microtubule cytoskeleton);GO:0022008(neurogenesis);GO:0030154(cell differentiation);GO:0043194(axon initial segment)	NA	1	331,	0	-86.4	-85	4.19
chr1	136268901	136269081	181	ENSMUSG00000052759	ENSMUST00000086395	protein_coding	3' UTR	-8208	Gpr25	G protein-coupled receptor 25 [Source:MGI Symbol;Acc:MGI:2686146]	GO:0004930(G protein-coupled receptor activity);GO:0005886(plasma membrane);GO:0007165(signal transduction);GO:0007186(G protein-coupled receptor signaling pathway);GO:0016020(membrane);GO:0016021(integral component of membrane)	NA	1	180,	0	-7.87	-6.91	4.39
chr1	136270458	136273751	3294	ENSMUSG00000041570	ENSMUST00000194808	protein_coding	3' UTR	11292	Camsap2	calmodulin regulated spectrin-associated protein family, member 2 [Source:MGI Symbol;Acc:MGI:1922434]	GO:0000226(microtubule cytoskeleton organization);GO:0005515(protein binding);GO:0005516(calmodulin binding);GO:0005737(cytoplasm);GO:0005794(Golgi apparatus);GO:0005813(centrosome);GO:0005829(cytosol);GO:0005856(cytoskeleton);GO:0005874(microtubule);GO:0007026(negative regulation of microtubule depolymerization);GO:0008017(microtubule binding);GO:0030507(spectrin binding);GO:0031113(regulation o…	NA	3	689,119,2,	0,1072,3291	-1310	-Inf	9.21
chr1	136276651	136280900	4250	ENSMUSG00000041570	ENSMUST00000194808	protein_coding	Exon (ENSMUST00000048309/ENSMUSG00000041570, exon 13 of 19)	5099	Camsap2	calmodulin regulated spectrin-associated protein family, member 2 [Source:MGI Symbol;Acc:MGI:1922434]	GO:0000226(microtubule cytoskeleton organization);GO:0005515(protein binding);GO:0005516(calmodulin binding);GO:0005737(cytoplasm);GO:0005794(Golgi apparatus);GO:0005813(centrosome);GO:0005829(cytosol);GO:0005856(cytoskeleton);GO:0005874(microtubule);GO:0007026(negative regulation of microtubule depolymerization);GO:0008017(microtubule binding);GO:0030507(spectrin binding);GO:0031113(regulation o…	NA	3	107,137,595,	0,542,3654	-734	-Inf	10
chr1	136281169	136281589	421	ENSMUSG00000041570	ENSMUST00000194808	protein_coding	Exon (ENSMUST00000048309/ENSMUSG00000041570, exon 13 of 19)	581	Camsap2	calmodulin regulated spectrin-associated protein family, member 2 [Source:MGI Symbol;Acc:MGI:1922434]	GO:0000226(microtubule cytoskeleton organization);GO:0005515(protein binding);GO:0005516(calmodulin binding);GO:0005737(cytoplasm);GO:0005794(Golgi apparatus);GO:0005813(centrosome);GO:0005829(cytosol);GO:0005856(cytoskeleton);GO:0005874(microtubule);GO:0007026(negative regulation of microtubule depolymerization);GO:0008017(microtubule binding);GO:0030507(spectrin binding);GO:0031113(regulation o…	NA	1	420,	0	-11.6	-10.6	2.78
chr1	136282097	136282428	332	ENSMUSG00000041570	ENSMUST00000194808	protein_coding	Exon (ENSMUST00000048309/ENSMUSG00000041570, exon 13 of 19)	-678	Camsap2	calmodulin regulated spectrin-associated protein family, member 2 [Source:MGI Symbol;Acc:MGI:1922434]	GO:0000226(microtubule cytoskeleton organization);GO:0005515(protein binding);GO:0005516(calmodulin binding);GO:0005737(cytoplasm);GO:0005794(Golgi apparatus);GO:0005813(centrosome);GO:0005829(cytosol);GO:0005856(cytoskeleton);GO:0005874(microtubule);GO:0007026(negative regulation of microtubule depolymerization);GO:0008017(microtubule binding);GO:0030507(spectrin binding);GO:0031113(regulation o…	NA	1	331,	0	-52.2	-50.9	3.08
chr1	136345444	136346044	601	ENSMUSG00000041570	ENSMUST00000192001	protein_coding	5' UTR	0	Camsap2	calmodulin regulated spectrin-associated protein family, member 2 [Source:MGI Symbol;Acc:MGI:1922434]	GO:0000226(microtubule cytoskeleton organization);GO:0005515(protein binding);GO:0005516(calmodulin binding);GO:0005737(cytoplasm);GO:0005794(Golgi apparatus);GO:0005813(centrosome);GO:0005829(cytosol);GO:0005856(cytoskeleton);GO:0005874(microtubule);GO:0007026(negative regulation of microtubule depolymerization);GO:0008017(microtubule binding);GO:0030507(spectrin binding);GO:0031113(regulation o…	NA	1	600,	0	-24	-22.9	3.95
chr1	140147104	140147225	122	ENSMUSG00000026365	ENSMUST00000192919	protein_coding	Exon (ENSMUST00000148225/ENSMUSG00000026365, exon 6 of 6)	708	Cfh	complement component factor h [Source:MGI Symbol;Acc:MGI:88385]	GO:0001525(angiogenesis);GO:0001822(kidney development);GO:0001851(complement component C3b binding);GO:0001905(activation of membrane attack complex);GO:0002376(immune system process);GO:0005515(protein binding);GO:0005576(extracellular region);GO:0005615(extracellular space);GO:0005634(nucleus);GO:0005737(cytoplasm);GO:0005739(mitochondrion);GO:0005886(plasma membrane);GO:0006954(inflammatory r…	04610(Complement and coagulation cascades);05150(Staphylococcus aureus infection)	1	121,	0	-2.47	-1.65	2.89
chr1	144000715	144001016	302	ENSMUSG00000026360	ENSMUST00000153527	protein_coding	3' UTR	3317	Rgs2	regulator of G-protein signaling 2 [Source:MGI Symbol;Acc:MGI:1098271]	GO:0001965(G-protein alpha-subunit binding);GO:0001975(response to amphetamine);GO:0005096(GTPase activator activity);GO:0005515(protein binding);GO:0005634(nucleus);GO:0005730(nucleolus);GO:0005737(cytoplasm);GO:0005829(cytosol);GO:0005886(plasma membrane);GO:0006417(regulation of translation);GO:0007049(cell cycle);GO:0007186(G protein-coupled receptor signaling pathway);GO:0007283(spermatogene…	04022(cGMP-PKG signaling pathway);04740(Olfactory transduction);04921(Oxytocin signaling pathway)	1	301,	0	-34.8	-33.6	4.28
chr1	144001345	144002133	789	ENSMUSG00000026360	ENSMUST00000153527	protein_coding	3' UTR	2687	Rgs2	regulator of G-protein signaling 2 [Source:MGI Symbol;Acc:MGI:1098271]	GO:0001965(G-protein alpha-subunit binding);GO:0001975(response to amphetamine);GO:0005096(GTPase activator activity);GO:0005515(protein binding);GO:0005634(nucleus);GO:0005730(nucleolus);GO:0005737(cytoplasm);GO:0005829(cytosol);GO:0005886(plasma membrane);GO:0006417(regulation of translation);GO:0007049(cell cycle);GO:0007186(G protein-coupled receptor signaling pathway);GO:0007283(spermatogene…	04022(cGMP-PKG signaling pathway);04740(Olfactory transduction);04921(Oxytocin signaling pathway)	2	529,251,	0,537	-1440	-Inf	12.2
chr1	144004040	144004161	122	ENSMUSG00000026360	ENSMUST00000127206	protein_coding	5' UTR	0	Rgs2	regulator of G-protein signaling 2 [Source:MGI Symbol;Acc:MGI:1098271]	GO:0001965(G-protein alpha-subunit binding);GO:0001975(response to amphetamine);GO:0005096(GTPase activator activity);GO:0005515(protein binding);GO:0005634(nucleus);GO:0005730(nucleolus);GO:0005737(cytoplasm);GO:0005829(cytosol);GO:0005886(plasma membrane);GO:0006417(regulation of translation);GO:0007049(cell cycle);GO:0007186(G protein-coupled receptor signaling pathway);GO:0007283(spermatogene…	04022(cGMP-PKG signaling pathway);04740(Olfactory transduction);04921(Oxytocin signaling pathway)	1	121,	0	-8.36	-7.39	2.86
chr1	150992954	150993225	272	ENSMUSG00000066842	ENSMUST00000074783	protein_coding	Exon (ENSMUST00000074783/ENSMUSG00000066842, exon 1 of 107)	0	Hmcn1	hemicentin 1 [Source:MGI Symbol;Acc:MGI:2685047]	GO:0005201(extracellular matrix structural constituent);GO:0005509(calcium ion binding);GO:0005576(extracellular region);GO:0005604(basement membrane);GO:0005737(cytoplasm);GO:0005912(adherens junction);GO:0005938(cell cortex);GO:0007049(cell cycle);GO:0007156(homophilic cell adhesion via plasma membrane adhesion molecules);GO:0007157(heterophilic cell-cell adhesion via plasma membrane cell adhes…	NA	1	271,	0	-32	-30.8	2.76
chr1	152089974	152090125	152	ENSMUSG00000032666	ENSMUST00000044581	protein_coding	5' UTR	0	1700025G04Rik	RIKEN cDNA 1700025G04 gene [Source:MGI Symbol;Acc:MGI:1916649]	GO:0003674(molecular_function);GO:0005575(cellular_component);GO:0008150(biological_process)	NA	1	151,	0	-6.89	-5.95	6.51
chr1	153122875	153123056	182	ENSMUSG00000026479	ENSMUST00000188206	protein_coding	3' UTR	4040	Lamc2	laminin, gamma 2 [Source:MGI Symbol;Acc:MGI:99913]	GO:0005604(basement membrane);GO:0005607(laminin-2 complex);GO:0005615(extracellular space);GO:0005938(cell cortex);GO:0008284(positive regulation of cell population proliferation);GO:0016020(membrane);GO:0030335(positive regulation of cell migration);GO:0031012(extracellular matrix);GO:0048471(perinuclear region of cytoplasm)	04151(PI3K-Akt signaling pathway);04510(Focal adhesion);04512(ECM-receptor interaction);05145(Toxoplasmosis);05146(Amoebiasis);05165(Human papillomavirus infection);05200(Pathways in cancer);05222(Small cell lung cancer)	1	181,	0	-10.7	-9.68	1.62
chr1	153123685	153124196	512	ENSMUSG00000026479	ENSMUST00000188206	protein_coding	3' UTR	3230	Lamc2	laminin, gamma 2 [Source:MGI Symbol;Acc:MGI:99913]	GO:0005604(basement membrane);GO:0005607(laminin-2 complex);GO:0005615(extracellular space);GO:0005938(cell cortex);GO:0008284(positive regulation of cell population proliferation);GO:0016020(membrane);GO:0030335(positive regulation of cell migration);GO:0031012(extracellular matrix);GO:0048471(perinuclear region of cytoplasm)	04151(PI3K-Akt signaling pathway);04510(Focal adhesion);04512(ECM-receptor interaction);05145(Toxoplasmosis);05146(Amoebiasis);05165(Human papillomavirus infection);05200(Pathways in cancer);05222(Small cell lung cancer)	1	511,	0	-171	-169	5.34
chr1	153221019	153227561	6543	ENSMUSG00000026478	ENSMUST00000161744	protein_coding	3' UTR	8125	Lamc1	laminin, gamma 1 [Source:MGI Symbol;Acc:MGI:99914]	GO:0005201(extracellular matrix structural constituent);GO:0005604(basement membrane);GO:0005606(laminin-1 complex);GO:0007155(cell adhesion);GO:0016020(membrane);GO:0016477(cell migration);GO:0022617(extracellular matrix disassembly);GO:0031012(extracellular matrix);GO:0031581(hemidesmosome assembly);GO:0034446(substrate adhesion-dependent cell spreading);GO:0062023(collagen-containing extracell…	04151(PI3K-Akt signaling pathway);04510(Focal adhesion);04512(ECM-receptor interaction);05020(Prion diseases);05145(Toxoplasmosis);05146(Amoebiasis);05165(Human papillomavirus infection);05200(Pathways in cancer);05222(Small cell lung cancer)	4	710,100,159,51,	0,2639,5364,6491	-337	-Inf	3.67
chr1	153850168	153850258	91	ENSMUSG00000045968	ENSMUST00000059607	protein_coding	3' UTR	1027	Teddm2	transmembrane epididymal family member 2 [Source:MGI Symbol;Acc:MGI:1923273]	GO:0003674(molecular_function);GO:0005575(cellular_component);GO:0008150(biological_process);GO:0016020(membrane);GO:0016021(integral component of membrane)	NA	1	90,	0	-2.75	-1.92	10.4
chr1	153850526	153850676	151	ENSMUSG00000045968	ENSMUST00000059607	protein_coding	Exon (ENSMUST00000059607/ENSMUSG00000045968, exon 1 of 1)	669	Teddm2	transmembrane epididymal family member 2 [Source:MGI Symbol;Acc:MGI:1923273]	GO:0003674(molecular_function);GO:0005575(cellular_component);GO:0008150(biological_process);GO:0016020(membrane);GO:0016021(integral component of membrane)	NA	1	150,	0	-3.14	-2.29	6.91
chr1	153870352	153900208	29857	ENSMUSG00000026473	ENSMUST00000086199	protein_coding	5' UTR	0	Glul	glutamate-ammonia ligase (glutamine synthetase) [Source:MGI Symbol;Acc:MGI:95739]	GO:0000166(nucleotide binding);GO:0000287(magnesium ion binding);GO:0001525(angiogenesis);GO:0003824(catalytic activity);GO:0004356(glutamate-ammonia ligase activity);GO:0005515(protein binding);GO:0005524(ATP binding);GO:0005737(cytoplasm);GO:0005739(mitochondrion);GO:0005783(endoplasmic reticulum);GO:0005791(rough endoplasmic reticulum);GO:0005829(cytosol);GO:0005886(plasma membrane);GO:0006536…	00220(Arginine biosynthesis);00250(Alanine, aspartate and glutamate metabolism);00630(Glyoxylate and dicarboxylate metabolism);00910(Nitrogen metabolism);04217(Necroptosis);04724(Glutamatergic synapse);04727(GABAergic synapse)	2	24,216,	0,29640	-33.4	-32.2	2.03
chr1	154397779	154398800	1022	ENSMUSG00000004110	ENSMUST00000226546	protein_coding	3' UTR	23376	Cacna1e	calcium channel, voltage-dependent, R type, alpha 1E subunit [Source:MGI Symbol;Acc:MGI:106217]	GO:0005216(ion channel activity);GO:0005244(voltage-gated ion channel activity);GO:0005245(voltage-gated calcium channel activity);GO:0005262(calcium channel activity);GO:0005509(calcium ion binding);GO:0005891(voltage-gated calcium channel complex);GO:0006811(ion transport);GO:0006816(calcium ion transport);GO:0016020(membrane);GO:0016021(integral component of membrane);GO:0022843(voltage-gated …	04010(MAPK signaling pathway);04020(Calcium signaling pathway);04930(Type II diabetes mellitus)	1	1021,	0	-16.5	-15.4	24.2
chr1	155097581	155098832	1252	ENSMUSG00000056708	ENSMUST00000055322	protein_coding	3' UTR	2055	Ier5	immediate early response 5 [Source:MGI Symbol;Acc:MGI:1337072]	GO:0000159(protein phosphatase type 2A complex);GO:0005634(nucleus);GO:0005654(nucleoplasm);GO:0005730(nucleolus);GO:0005737(cytoplasm);GO:0034605(cellular response to heat);GO:0042127(regulation of cell population proliferation);GO:0042802(identical protein binding);GO:0045944(positive regulation of transcription by RNA polymerase II);GO:1900036(positive regulation of cellular response to heat)	NA	1	1251,	0	-544	-Inf	26
chr1	155098920	155099338	419	ENSMUSG00000056708	ENSMUST00000055322	protein_coding	Exon (ENSMUST00000055322/ENSMUSG00000056708, exon 1 of 1)	716	Ier5	immediate early response 5 [Source:MGI Symbol;Acc:MGI:1337072]	GO:0000159(protein phosphatase type 2A complex);GO:0005634(nucleus);GO:0005654(nucleoplasm);GO:0005730(nucleolus);GO:0005737(cytoplasm);GO:0034605(cellular response to heat);GO:0042127(regulation of cell population proliferation);GO:0042802(identical protein binding);GO:0045944(positive regulation of transcription by RNA polymerase II);GO:1900036(positive regulation of cellular response to heat)	NA	1	418,	0	-47.7	-46.4	5.34
chr1	155099486	155099636	151	ENSMUSG00000056708	ENSMUST00000055322	protein_coding	5' UTR	0	Ier5	immediate early response 5 [Source:MGI Symbol;Acc:MGI:1337072]	GO:0000159(protein phosphatase type 2A complex);GO:0005634(nucleus);GO:0005654(nucleoplasm);GO:0005730(nucleolus);GO:0005737(cytoplasm);GO:0034605(cellular response to heat);GO:0042127(regulation of cell population proliferation);GO:0042802(identical protein binding);GO:0045944(positive regulation of transcription by RNA polymerase II);GO:1900036(positive regulation of cellular response to heat)	NA	1	150,	0	-5.36	-4.46	3.41
chr1	155232668	155242196	9529	ENSMUSG00000033722	ENSMUST00000035914	protein_coding	5' UTR	0	BC034090	cDNA sequence BC034090 [Source:MGI Symbol;Acc:MGI:2672904]	GO:0005080(protein kinase C binding);GO:0005515(protein binding);GO:0005634(nucleus);GO:0005938(cell cortex);GO:0007098(centrosome cycle);GO:0007163(establishment or maintenance of cell polarity);GO:0016324(apical plasma membrane);GO:0017048(Rho GTPase binding);GO:0060341(regulation of cellular localization)	NA	4	72,32,171,772,	0,211,8067,8756	-48.2	-46.9	12.8
chr1	155417294	155417415	122	ENSMUSG00000026469	ENSMUST00000027741	protein_coding	5' UTR	0	Xpr1	xenotropic and polytropic retrovirus receptor 1 [Source:MGI Symbol;Acc:MGI:97932]	GO:0000822(inositol hexakisphosphate binding);GO:0001618(virus receptor activity);GO:0005737(cytoplasm);GO:0005794(Golgi apparatus);GO:0005886(plasma membrane);GO:0006817(phosphate ion transport);GO:0009615(response to virus);GO:0015114(phosphate ion transmembrane transporter activity);GO:0015562(efflux transmembrane transporter activity);GO:0016020(membrane);GO:0016021(integral component of memb…	NA	1	121,	0	-15.9	-14.9	26.2
chr1	155928119	155929170	1052	ENSMUSG00000033671	ENSMUST00000129865	protein_coding	Exon (ENSMUST00000138762/ENSMUSG00000033671, exon 12 of 38)	-34573	Cep350	centrosomal protein 350 [Source:MGI Symbol;Acc:MGI:1921331]	GO:0005515(protein binding);GO:0005634(nucleus);GO:0005737(cytoplasm);GO:0005813(centrosome);GO:0005814(centriole);GO:0005815(microtubule organizing center);GO:0005819(spindle);GO:0005856(cytoskeleton);GO:0008017(microtubule binding);GO:0034453(microtubule anchoring);GO:0042995(cell projection);GO:0071539(protein localization to centrosome);GO:1905515(non-motile cilium assembly)	NA	1	1051,	0	-278	-276	8.07
chr1	155931623	155933442	1820	ENSMUSG00000033671	ENSMUST00000129865	protein_coding	Exon (ENSMUST00000138762/ENSMUSG00000033671, exon 10 of 38)	-38845	Cep350	centrosomal protein 350 [Source:MGI Symbol;Acc:MGI:1921331]	GO:0005515(protein binding);GO:0005634(nucleus);GO:0005737(cytoplasm);GO:0005813(centrosome);GO:0005814(centriole);GO:0005815(microtubule organizing center);GO:0005819(spindle);GO:0005856(cytoskeleton);GO:0008017(microtubule binding);GO:0034453(microtubule anchoring);GO:0042995(cell projection);GO:0071539(protein localization to centrosome);GO:1905515(non-motile cilium assembly)	NA	2	6,654,	0,1165	-14.8	-13.7	2.69
chr1	155944158	155953699	9542	ENSMUSG00000033671	ENSMUST00000124495	protein_coding	Exon (ENSMUST00000138762/ENSMUSG00000033671, exon 6 of 38)	28732	Cep350	centrosomal protein 350 [Source:MGI Symbol;Acc:MGI:1921331]	GO:0005515(protein binding);GO:0005634(nucleus);GO:0005737(cytoplasm);GO:0005813(centrosome);GO:0005814(centriole);GO:0005815(microtubule organizing center);GO:0005819(spindle);GO:0005856(cytoskeleton);GO:0008017(microtubule binding);GO:0034453(microtubule anchoring);GO:0042995(cell projection);GO:0071539(protein localization to centrosome);GO:1905515(non-motile cilium assembly)	NA	2	54,546,	0,8995	-733	-Inf	13.6
chr1	156301598	156301808	211	ENSMUSG00000060985	ENSMUST00000167528	protein_coding	Exon (ENSMUST00000121146/ENSMUSG00000060985, exon 3 of 18)	1750	Tdrd5	tudor domain containing 5 [Source:MGI Symbol;Acc:MGI:2684949]	GO:0003674(molecular_function);GO:0005737(cytoplasm);GO:0007275(multicellular organism development);GO:0007281(germ cell development);GO:0007283(spermatogenesis);GO:0007286(spermatid development);GO:0030154(cell differentiation);GO:0030719(P granule organization);GO:0033391(chromatoid body);GO:0043046(DNA methylation involved in gamete generation);GO:0071546(pi-body)	NA	1	210,	0	-7.3	-6.35	13.6
chr1	156679728	156679998	271	ENSMUSG00000060519	ENSMUST00000079625	protein_coding	3' UTR	-5642	Tor3a	torsin family 3, member A [Source:MGI Symbol;Acc:MGI:1353652]	GO:0000166(nucleotide binding);GO:0005515(protein binding);GO:0005524(ATP binding);GO:0005635(nuclear envelope);GO:0005737(cytoplasm);GO:0005783(endoplasmic reticulum);GO:0005788(endoplasmic reticulum lumen);GO:0016887(ATPase activity)	NA	1	270,	0	-80.2	-78.8	5.95
chr1	156680925	156686108	5184	ENSMUSG00000060519	ENSMUST00000079625	protein_coding	3' UTR	-11752	Tor3a	torsin family 3, member A [Source:MGI Symbol;Acc:MGI:1353652]	GO:0000166(nucleotide binding);GO:0005515(protein binding);GO:0005524(ATP binding);GO:0005635(nuclear envelope);GO:0005737(cytoplasm);GO:0005783(endoplasmic reticulum);GO:0005788(endoplasmic reticulum lumen);GO:0016887(ATPase activity)	NA	2	717,152,	0,5031	-708	-Inf	7.78
chr1	157139981	157140252	272	ENSMUSG00000026592	ENSMUST00000121911	protein_coding	3' UTR	-31572	Tex35	testis expressed 35 [Source:MGI Symbol;Acc:MGI:1920685]	GO:0016020(membrane);GO:0016021(integral component of membrane)	NA	1	271,	0	-72.7	-71.3	3.88
chr1	157140491	157147728	7238	ENSMUSG00000026592	ENSMUST00000121911	protein_coding	3' UTR	-39048	Tex35	testis expressed 35 [Source:MGI Symbol;Acc:MGI:1920685]	GO:0016020(membrane);GO:0016021(integral component of membrane)	NA	3	384,88,99,	0,5698,7138	-77.6	-76.3	6.28
chr1	158936704	158956533	19830	ENSMUSG00000073530	ENSMUST00000159861	protein_coding	Exon (ENSMUST00000159861/ENSMUSG00000073530, exon 1 of 22)	21663	Pappa2	pappalysin 2 [Source:MGI Symbol;Acc:MGI:3051647]	GO:0004222(metalloendopeptidase activity);GO:0005515(protein binding);GO:0005829(cytosol);GO:0006508(proteolysis);GO:0008237(metallopeptidase activity);GO:0008270(zinc ion binding);GO:0009651(response to salt stress);GO:0016324(apical plasma membrane);GO:0060349(bone morphogenesis)	NA	2	313,17,	0,19812	-9.62	-8.64	31.1
chr1	160219862	160220073	212	ENSMUSG00000014226	ENSMUST00000014370	protein_coding	3' UTR	-7198	Cacybp	calcyclin binding protein [Source:MGI Symbol;Acc:MGI:1270839]	GO:0005515(protein binding);GO:0005634(nucleus);GO:0005641(nuclear envelope lumen);GO:0005654(nucleoplasm);GO:0005737(cytoplasm);GO:0005829(cytosol);GO:0007507(heart development);GO:0007568(aging);GO:0015631(tubulin binding);GO:0019005(SCF ubiquitin ligase complex);GO:0019904(protein domain specific binding);GO:0030877(beta-catenin destruction complex);GO:0031625(ubiquitin protein ligase binding)…	04310(Wnt signaling pathway)	1	211,	0	-69.7	-68.4	3.18
chr1	160256933	160257470	538	ENSMUSG00000026721	ENSMUST00000191909	protein_coding	3' UTR	-6027	Rabgap1l	RAB GTPase activating protein 1-like [Source:MGI Symbol;Acc:MGI:1352507]	GO:0005096(GTPase activator activity);GO:0005515(protein binding);GO:0005634(nucleus);GO:0005768(endosome);GO:0005769(early endosome);GO:0005794(Golgi apparatus);GO:0005929(cilium);GO:0006886(intracellular protein transport);GO:0006897(endocytosis);GO:0015031(protein transport);GO:0017137(Rab GTPase binding);GO:0032880(regulation of protein localization);GO:0035855(megakaryocyte development);GO:0…	NA	2	333,28,	0,509	-124	-123	8.22
chr1	160307251	160307881	631	ENSMUSG00000026721	ENSMUST00000193185	protein_coding	3' UTR	0	Rabgap1l	RAB GTPase activating protein 1-like [Source:MGI Symbol;Acc:MGI:1352507]	GO:0005096(GTPase activator activity);GO:0005515(protein binding);GO:0005634(nucleus);GO:0005768(endosome);GO:0005769(early endosome);GO:0005794(Golgi apparatus);GO:0005929(cilium);GO:0006886(intracellular protein transport);GO:0006897(endocytosis);GO:0015031(protein transport);GO:0017137(Rab GTPase binding);GO:0032880(regulation of protein localization);GO:0035855(megakaryocyte development);GO:0…	NA	1	630,	0	-75.5	-74.1	6.45
chr1	161019427	161020207	781	ENSMUSG00000043467	ENSMUST00000172044	protein_coding	3' UTR	14832	Zbtb37	zinc finger and BTB domain containing 37 [Source:MGI Symbol;Acc:MGI:2444467]	GO:0000978(RNA polymerase II cis-regulatory region sequence-specific DNA binding);GO:0003676(nucleic acid binding);GO:0005515(protein binding);GO:0005654(nucleoplasm);GO:0006357(regulation of transcription by RNA polymerase II);GO:1990837(sequence-specific double-stranded DNA binding)	NA	1	780,	0	-263	-262	15.8
chr1	161031834	161034819	2986	ENSMUSG00000043467	ENSMUST00000172044	protein_coding	5' UTR	0	Zbtb37	zinc finger and BTB domain containing 37 [Source:MGI Symbol;Acc:MGI:2444467]	GO:0000978(RNA polymerase II cis-regulatory region sequence-specific DNA binding);GO:0003676(nucleic acid binding);GO:0005515(protein binding);GO:0005654(nucleoplasm);GO:0006357(regulation of transcription by RNA polymerase II);GO:1990837(sequence-specific double-stranded DNA binding)	NA	3	930,197,42,	0,2253,2943	-133	-132	8.63
chr1	161781135	161781791	657	ENSMUSG00000000817	ENSMUST00000193648	protein_coding	3' UTR	7223	Fasl	Fas ligand (TNF superfamily, member 6) [Source:MGI Symbol;Acc:MGI:99255]	GO:0000122(negative regulation of transcription by RNA polymerase II);GO:0005123(death receptor binding);GO:0005125(cytokine activity);GO:0005164(tumor necrosis factor receptor binding);GO:0005515(protein binding);GO:0005576(extracellular region);GO:0005615(extracellular space);GO:0005634(nucleus);GO:0005764(lysosome);GO:0005886(plasma membrane);GO:0005901(caveola);GO:0006915(apoptotic process);G…	01524(Platinum drug resistance);04010(MAPK signaling pathway);04014(Ras signaling pathway);04060(Cytokine-cytokine receptor interaction);04068(FoxO signaling pathway);04151(PI3K-Akt signaling pathway);04210(Apoptosis);04217(Necroptosis);04650(Natural killer cell mediated cytotoxicity);04722(Neurotrophin signaling pathway);04932(Non-alcoholic fatty liver disease (NAFLD));04940(Type I diabetes mell…	1	656,	0	-16.5	-15.5	6.91
chr1	162533774	162533865	92	ENSMUSG00000026694	ENSMUST00000176220	protein_coding	3' UTR	10588	Eef1aknmt	EEF1A lysine and N-terminal methyltransferase [Source:MGI Symbol;Acc:MGI:1918699]	GO:0003674(molecular_function);GO:0003824(catalytic activity);GO:0005575(cellular_component);GO:0008152(metabolic process);GO:0008168(methyltransferase activity);GO:0016740(transferase activity);GO:0032259(methylation)	NA	1	91,	0	-4.14	-3.27	2.37
chr1	162534014	162534464	451	ENSMUSG00000026694	ENSMUST00000176220	protein_coding	3' UTR	10348	Eef1aknmt	EEF1A lysine and N-terminal methyltransferase [Source:MGI Symbol;Acc:MGI:1918699]	GO:0003674(molecular_function);GO:0003824(catalytic activity);GO:0005575(cellular_component);GO:0008152(metabolic process);GO:0008168(methyltransferase activity);GO:0016740(transferase activity);GO:0032259(methylation)	NA	1	450,	0	-28.7	-27.6	4.18
chr1	162697583	162698063	481	ENSMUSG00000040225	ENSMUST00000183223	protein_coding	Exon (ENSMUST00000182149/ENSMUSG00000040225, exon 19 of 35)	7183	Prrc2c	proline-rich coiled-coil 2C [Source:MGI Symbol;Acc:MGI:1913754]	GO:0002244(hematopoietic progenitor cell differentiation);GO:0005737(cytoplasm);GO:0005829(cytosol);GO:0008022(protein C-terminus binding);GO:0010494(cytoplasmic stress granule);GO:0030154(cell differentiation);GO:0034063(stress granule assembly)	NA	1	480,	0	-78.8	-77.4	1.79
chr1	162704573	162704843	271	ENSMUSG00000040225	ENSMUST00000183223	protein_coding	Exon (ENSMUST00000182149/ENSMUSG00000040225, exon 16 of 35)	0	Prrc2c	proline-rich coiled-coil 2C [Source:MGI Symbol;Acc:MGI:1913754]	GO:0002244(hematopoietic progenitor cell differentiation);GO:0005737(cytoplasm);GO:0005829(cytosol);GO:0008022(protein C-terminus binding);GO:0010494(cytoplasmic stress granule);GO:0030154(cell differentiation);GO:0034063(stress granule assembly)	NA	1	270,	0	-48.2	-46.9	2.44
chr1	162704992	162706401	1410	ENSMUSG00000040225	ENSMUST00000182393	protein_coding	Exon (ENSMUST00000182149/ENSMUSG00000040225, exon 16 of 35)	0	Prrc2c	proline-rich coiled-coil 2C [Source:MGI Symbol;Acc:MGI:1913754]	GO:0002244(hematopoietic progenitor cell differentiation);GO:0005737(cytoplasm);GO:0005829(cytosol);GO:0008022(protein C-terminus binding);GO:0010494(cytoplasmic stress granule);GO:0030154(cell differentiation);GO:0034063(stress granule assembly)	NA	1	1409,	0	-257	-255	9.36
chr1	162898209	162898480	272	ENSMUSG00000040170	ENSMUST00000143123	protein_coding	5' UTR	275	Fmo2	flavin containing monooxygenase 2 [Source:MGI Symbol;Acc:MGI:1916776]	GO:0004497(monooxygenase activity);GO:0004499(N,N-dimethylaniline monooxygenase activity);GO:0005783(endoplasmic reticulum);GO:0005789(endoplasmic reticulum membrane);GO:0006082(organic acid metabolic process);GO:0006739(NADP metabolic process);GO:0006805(xenobiotic metabolic process);GO:0009404(toxin metabolic process);GO:0016020(membrane);GO:0016021(integral component of membrane);GO:0016491(ox…	00982(Drug metabolism - cytochrome P450)	1	271,	0	-72.1	-70.8	1.7
chr1	162983033	162984528	1496	ENSMUSG00000026691	ENSMUST00000028010	protein_coding	5' UTR	0	Fmo3	flavin containing monooxygenase 3 [Source:MGI Symbol;Acc:MGI:1100496]	GO:0004497(monooxygenase activity);GO:0004499(N,N-dimethylaniline monooxygenase activity);GO:0005783(endoplasmic reticulum);GO:0005789(endoplasmic reticulum membrane);GO:0016020(membrane);GO:0016021(integral component of membrane);GO:0016491(oxidoreductase activity);GO:0016597(amino acid binding);GO:0017144(drug metabolic process);GO:0031090(organelle membrane);GO:0034899(trimethylamine monooxyge…	00982(Drug metabolism - cytochrome P450)	2	92,58,	0,1437	-15.8	-14.8	3.29
chr1	163312689	163313680	992	ENSMUSG00000026586	ENSMUST00000075805	protein_coding	5' UTR	0	Prrx1	paired related homeobox 1 [Source:MGI Symbol;Acc:MGI:97712]	GO:0000122(negative regulation of transcription by RNA polymerase II);GO:0000978(RNA polymerase II cis-regulatory region sequence-specific DNA binding);GO:0000981(DNA-binding transcription factor activity, RNA polymerase II-specific);GO:0001102(RNA polymerase II activating transcription factor binding);GO:0001227(DNA-binding transcription repressor activity, RNA polymerase II-specific);GO:0001228…	NA	1	991,	0	-23.5	-22.4	11.4
chr1	164458294	164458355	62	ENSMUSG00000026576	ENSMUST00000027863	protein_coding	5' UTR	0	Atp1b1	ATPase, Na+/K+ transporting, beta 1 polypeptide [Source:MGI Symbol;Acc:MGI:88108]	GO:0001666(response to hypoxia);GO:0001671(ATPase activator activity);GO:0005391(sodium:potassium-exchanging ATPase activity);GO:0005515(protein binding);GO:0005524(ATP binding);GO:0005886(plasma membrane);GO:0005890(sodium:potassium-exchanging ATPase complex);GO:0005901(caveola);GO:0006811(ion transport);GO:0006813(potassium ion transport);GO:0006814(sodium ion transport);GO:0006874(cellular cal…	04022(cGMP-PKG signaling pathway);04024(cAMP signaling pathway);04260(Cardiac muscle contraction);04261(Adrenergic signaling in cardiomyocytes);04911(Insulin secretion);04918(Thyroid hormone synthesis);04919(Thyroid hormone signaling pathway);04925(Aldosterone synthesis and secretion);04960(Aldosterone-regulated sodium reabsorption);04961(Endocrine and other factor-regulated calcium reabsorption)…	1	61,	0	-19	-17.9	2.29
chr1	165704841	165704932	92	ENSMUSG00000040723	ENSMUST00000040357	protein_coding	Exon (ENSMUST00000192566/ENSMUSG00000040723, exon 1 of 1)	3207	Rcsd1	RCSD domain containing 1 [Source:MGI Symbol;Acc:MGI:2676394]	GO:0003009(skeletal muscle contraction);GO:0005575(cellular_component);GO:0051015(actin filament binding);GO:0071474(cellular hyperosmotic response)	NA	1	91,	0	-15.5	-14.4	3.33
chr1	165709306	165709487	182	ENSMUSG00000040723	ENSMUST00000193714	protein_coding	5' UTR	0	Rcsd1	RCSD domain containing 1 [Source:MGI Symbol;Acc:MGI:2676394]	GO:0003009(skeletal muscle contraction);GO:0005575(cellular_component);GO:0051015(actin filament binding);GO:0071474(cellular hyperosmotic response)	NA	1	181,	0	-4.54	-3.65	3.82
chr1	165875308	165875849	542	ENSMUSG00000026565	ENSMUST00000194366	protein_coding	3' UTR	4852	Pou2f1	POU domain, class 2, transcription factor 1 [Source:MGI Symbol;Acc:MGI:101898]	GO:0000976(transcription regulatory region sequence-specific DNA binding);GO:0000978(RNA polymerase II cis-regulatory region sequence-specific DNA binding);GO:0000979(RNA polymerase II core promoter sequence-specific DNA binding);GO:0000981(DNA-binding transcription factor activity, RNA polymerase II-specific);GO:0001228(DNA-binding transcription activator activity, RNA polymerase II-specific);GO…	05168(Herpes simplex virus 1 infection)	1	541,	0	-137	-135	18.5
chr1	166098327	166098418	92	ENSMUSG00000026564	ENSMUST00000085992	protein_coding	3' UTR	29569	Dusp27	dual specificity phosphatase 27 (putative) [Source:MGI Symbol;Acc:MGI:2685055]	GO:0005575(cellular_component);GO:0005737(cytoplasm);GO:0006470(protein dephosphorylation);GO:0008138(protein tyrosine/serine/threonine phosphatase activity);GO:0016311(dephosphorylation);GO:0016791(phosphatase activity);GO:0030017(sarcomere)	NA	1	91,	0	-2.29	-1.48	8.88
chr1	166098567	166098628	62	ENSMUSG00000026564	ENSMUST00000085992	protein_coding	3' UTR	29329	Dusp27	dual specificity phosphatase 27 (putative) [Source:MGI Symbol;Acc:MGI:2685055]	GO:0005575(cellular_component);GO:0005737(cytoplasm);GO:0006470(protein dephosphorylation);GO:0008138(protein tyrosine/serine/threonine phosphatase activity);GO:0016311(dephosphorylation);GO:0016791(phosphatase activity);GO:0030017(sarcomere)	NA	1	61,	0	-4.5	-3.62	15.8
chr1	166378446	166379106	661	ENSMUSG00000026563	ENSMUST00000027846	protein_coding	Exon (ENSMUST00000195518/ENSMUSG00000103400, exon 2 of 2)	0	Tada1	transcriptional adaptor 1 [Source:MGI Symbol;Acc:MGI:1196415]	GO:0000124(SAGA complex);GO:0003713(transcription coactivator activity);GO:0005634(nucleus);GO:0005654(nucleoplasm);GO:0005829(cytosol);GO:0005925(focal adhesion);GO:0006357(regulation of transcription by RNA polymerase II);GO:0030914(STAGA complex);GO:0043966(histone H3 acetylation);GO:0070461(SAGA-type complex);GO:1903508(positive regulation of nucleic acid-templated transcription)	NA	1	660,	0	-7.94	-6.98	14.6
chr1	166398445	166401914	3470	ENSMUSG00000040596	ENSMUST00000127596	protein_coding	3' UTR	10844	Pogk	pogo transposable element with KRAB domain [Source:MGI Symbol;Acc:MGI:1918842]	GO:0003676(nucleic acid binding);GO:0003677(DNA binding);GO:0006355(regulation of transcription, DNA-templated)	NA	2	1720,49,	0,3420	-234	-233	46.2
chr1	167226046	167226435	390	ENSMUSG00000026558	ENSMUST00000195443	protein_coding	3' UTR	10789	Uck2	uridine-cytidine kinase 2 [Source:MGI Symbol;Acc:MGI:1931744]	GO:0000166(nucleotide binding);GO:0004849(uridine kinase activity);GO:0005515(protein binding);GO:0005524(ATP binding);GO:0005829(cytosol);GO:0016301(kinase activity);GO:0016310(phosphorylation);GO:0016740(transferase activity);GO:0019206(nucleoside kinase activity);GO:0042802(identical protein binding);GO:0043231(intracellular membrane-bounded organelle);GO:0044206(UMP salvage);GO:0044211(CTP sa…	00240(Pyrimidine metabolism);00983(Drug metabolism - other enzymes)	1	389,	0	-123	-121	8.54
chr1	168425752	168425903	152	ENSMUSG00000052534	ENSMUST00000064438	protein_coding	Exon (ENSMUST00000176791/ENSMUSG00000052534, exon 2 of 2)	5752	Pbx1	pre B cell leukemia homeobox 1 [Source:MGI Symbol;Acc:MGI:97495]	GO:0000977(RNA polymerase II regulatory region sequence-specific DNA binding);GO:0000978(RNA polymerase II cis-regulatory region sequence-specific DNA binding);GO:0000981(DNA-binding transcription factor activity, RNA polymerase II-specific);GO:0001228(DNA-binding transcription activator activity, RNA polymerase II-specific);GO:0001654(eye development);GO:0001655(urogenital system development);GO…	04927(Cortisol synthesis and secretion);04934(Cushing syndrome);05202(Transcriptional misregulation in cancer)	1	151,	0	-3.78	-2.91	1.82
chr1	168427909	168431641	3733	ENSMUSG00000052534	ENSMUST00000064438	protein_coding	5' UTR	0	Pbx1	pre B cell leukemia homeobox 1 [Source:MGI Symbol;Acc:MGI:97495]	GO:0000977(RNA polymerase II regulatory region sequence-specific DNA binding);GO:0000978(RNA polymerase II cis-regulatory region sequence-specific DNA binding);GO:0000981(DNA-binding transcription factor activity, RNA polymerase II-specific);GO:0001228(DNA-binding transcription activator activity, RNA polymerase II-specific);GO:0001654(eye development);GO:0001655(urogenital system development);GO…	04927(Cortisol synthesis and secretion);04934(Cushing syndrome);05202(Transcriptional misregulation in cancer)	2	33,328,	0,3404	-266	-264	9.6
chr1	169972306	169972877	572	ENSMUSG00000026675	ENSMUST00000027989	protein_coding	3' UTR	-3636	Hsd17b7	hydroxysteroid (17-beta) dehydrogenase 7 [Source:MGI Symbol;Acc:MGI:1330808]	GO:0000253(3-keto sterol reductase activity);GO:0004303(estradiol 17-beta-dehydrogenase activity);GO:0005148(prolactin receptor binding);GO:0005783(endoplasmic reticulum);GO:0005789(endoplasmic reticulum membrane);GO:0006629(lipid metabolic process);GO:0006694(steroid biosynthetic process);GO:0006695(cholesterol biosynthetic process);GO:0006703(estrogen biosynthetic process);GO:0007420(brain deve…	00100(Steroid biosynthesis);00140(Steroid hormone biosynthesis);04913(Ovarian steroidogenesis)	1	571,	0	-216	-214	7.31
chr1	169973145	169973416	272	ENSMUSG00000026675	ENSMUST00000027989	protein_coding	3' UTR	-4175	Hsd17b7	hydroxysteroid (17-beta) dehydrogenase 7 [Source:MGI Symbol;Acc:MGI:1330808]	GO:0000253(3-keto sterol reductase activity);GO:0004303(estradiol 17-beta-dehydrogenase activity);GO:0005148(prolactin receptor binding);GO:0005783(endoplasmic reticulum);GO:0005789(endoplasmic reticulum membrane);GO:0006629(lipid metabolic process);GO:0006694(steroid biosynthetic process);GO:0006695(cholesterol biosynthetic process);GO:0006703(estrogen biosynthetic process);GO:0007420(brain deve…	00100(Steroid biosynthesis);00140(Steroid hormone biosynthesis);04913(Ovarian steroidogenesis)	1	271,	0	-50.7	-49.4	2.76
chr1	169974704	169975005	302	ENSMUSG00000026675	ENSMUST00000027989	protein_coding	3' UTR	-5764	Hsd17b7	hydroxysteroid (17-beta) dehydrogenase 7 [Source:MGI Symbol;Acc:MGI:1330808]	GO:0000253(3-keto sterol reductase activity);GO:0004303(estradiol 17-beta-dehydrogenase activity);GO:0005148(prolactin receptor binding);GO:0005783(endoplasmic reticulum);GO:0005789(endoplasmic reticulum membrane);GO:0006629(lipid metabolic process);GO:0006694(steroid biosynthetic process);GO:0006695(cholesterol biosynthetic process);GO:0006703(estrogen biosynthetic process);GO:0007420(brain deve…	00100(Steroid biosynthesis);00140(Steroid hormone biosynthesis);04913(Ovarian steroidogenesis)	1	301,	0	-16.4	-15.3	2.05
chr1	169977282	169977943	662	ENSMUSG00000026675	ENSMUST00000027989	protein_coding	3' UTR	-8702	Hsd17b7	hydroxysteroid (17-beta) dehydrogenase 7 [Source:MGI Symbol;Acc:MGI:1330808]	GO:0000253(3-keto sterol reductase activity);GO:0004303(estradiol 17-beta-dehydrogenase activity);GO:0005148(prolactin receptor binding);GO:0005783(endoplasmic reticulum);GO:0005789(endoplasmic reticulum membrane);GO:0006629(lipid metabolic process);GO:0006694(steroid biosynthetic process);GO:0006695(cholesterol biosynthetic process);GO:0006703(estrogen biosynthetic process);GO:0007420(brain deve…	00100(Steroid biosynthesis);00140(Steroid hormone biosynthesis);04913(Ovarian steroidogenesis)	1	661,	0	-305	-303	11.7
chr1	170199696	170199846	151	ENSMUSG00000026667	ENSMUST00000150821	protein_coding	3' UTR	15038	Uhmk1	U2AF homology motif (UHM) kinase 1 [Source:MGI Symbol;Acc:MGI:1341908]	GO:0000166(nucleotide binding);GO:0003676(nucleic acid binding);GO:0003723(RNA binding);GO:0004672(protein kinase activity);GO:0004674(protein serine/threonine kinase activity);GO:0005515(protein binding);GO:0005524(ATP binding);GO:0005634(nucleus);GO:0005654(nucleoplasm);GO:0005737(cytoplasm);GO:0005794(Golgi apparatus);GO:0006468(protein phosphorylation);GO:0007050(cell cycle arrest);GO:0016301…	NA	1	150,	0	-5.52	-4.61	1.34
chr1	170298676	170299126	451	ENSMUSG00000102752	ENSMUST00000179801	protein_coding	3' UTR	7656	Gm7694	predicted gene 7694 [Source:MGI Symbol;Acc:MGI:3649135]	GO:0003674(molecular_function);GO:0005575(cellular_component);GO:0008150(biological_process)	NA	1	450,	0	-9.87	-8.88	3.2
chr1	170299184	170299514	331	ENSMUSG00000102752	ENSMUST00000179801	protein_coding	3' UTR	7148	Gm7694	predicted gene 7694 [Source:MGI Symbol;Acc:MGI:3649135]	GO:0003674(molecular_function);GO:0005575(cellular_component);GO:0008150(biological_process)	NA	1	330,	0	-53.2	-51.9	4.39
chr1	170301038	170302535	1498	ENSMUSG00000102752	ENSMUST00000179801	protein_coding	3' UTR	5294	Gm7694	predicted gene 7694 [Source:MGI Symbol;Acc:MGI:3649135]	GO:0003674(molecular_function);GO:0005575(cellular_component);GO:0008150(biological_process)	NA	2	603,25,	0,1472	-71.4	-70.1	5.92
chr1	170874332	170874511	180	ENSMUSG00000026663	ENSMUST00000027974	protein_coding	3' UTR	-6740	Atf6	activating transcription factor 6 [Source:MGI Symbol;Acc:MGI:1926157]	GO:0000139(Golgi membrane);GO:0000976(transcription regulatory region sequence-specific DNA binding);GO:0000977(RNA polymerase II regulatory region sequence-specific DNA binding);GO:0000978(RNA polymerase II cis-regulatory region sequence-specific DNA binding);GO:0001228(DNA-binding transcription activator activity, RNA polymerase II-specific);GO:0001654(eye development);GO:0003677(DNA binding);G…	04141(Protein processing in endoplasmic reticulum);05010(Alzheimer disease)	1	179,	0	-6.73	-5.8	2.07
chr1	171217532	171217593	62	ENSMUSG00000005674	ENSMUST00000111327	protein_coding	3' UTR	4652	Tomm40l	translocase of outer mitochondrial membrane 40-like [Source:MGI Symbol;Acc:MGI:3589112]	GO:0005739(mitochondrion);GO:0005741(mitochondrial outer membrane);GO:0005742(mitochondrial outer membrane translocase complex);GO:0006811(ion transport);GO:0008320(protein transmembrane transporter activity);GO:0015031(protein transport);GO:0015288(porin activity);GO:0016020(membrane);GO:0016021(integral component of membrane);GO:0030150(protein import into mitochondrial matrix);GO:0030943(mitoc…	05014(Amyotrophic lateral sclerosis (ALS))	1	61,	0	-2.48	-1.67	3.82
chr1	171217920	171218190	271	ENSMUSG00000005674	ENSMUST00000111327	protein_coding	3' UTR	4264	Tomm40l	translocase of outer mitochondrial membrane 40-like [Source:MGI Symbol;Acc:MGI:3589112]	GO:0005739(mitochondrion);GO:0005741(mitochondrial outer membrane);GO:0005742(mitochondrial outer membrane translocase complex);GO:0006811(ion transport);GO:0008320(protein transmembrane transporter activity);GO:0015031(protein transport);GO:0015288(porin activity);GO:0016020(membrane);GO:0016021(integral component of membrane);GO:0030150(protein import into mitochondrial matrix);GO:0030943(mitoc…	05014(Amyotrophic lateral sclerosis (ALS))	1	270,	0	-8.78	-7.81	5.8
chr1	171218637	171219473	837	ENSMUSG00000005674	ENSMUST00000111327	protein_coding	3' UTR	3547	Tomm40l	translocase of outer mitochondrial membrane 40-like [Source:MGI Symbol;Acc:MGI:3589112]	GO:0005739(mitochondrion);GO:0005741(mitochondrial outer membrane);GO:0005742(mitochondrial outer membrane translocase complex);GO:0006811(ion transport);GO:0008320(protein transmembrane transporter activity);GO:0015031(protein transport);GO:0015288(porin activity);GO:0016020(membrane);GO:0016021(integral component of membrane);GO:0030150(protein import into mitochondrial matrix);GO:0030943(mitoc…	05014(Amyotrophic lateral sclerosis (ALS))	1	836,	0	-66.8	-65.4	6.18
chr1	171222054	171222424	371	ENSMUSG00000005674	ENSMUST00000111327	protein_coding	5' UTR	0	Tomm40l	translocase of outer mitochondrial membrane 40-like [Source:MGI Symbol;Acc:MGI:3589112]	GO:0005739(mitochondrion);GO:0005741(mitochondrial outer membrane);GO:0005742(mitochondrial outer membrane translocase complex);GO:0006811(ion transport);GO:0008320(protein transmembrane transporter activity);GO:0015031(protein transport);GO:0015288(porin activity);GO:0016020(membrane);GO:0016021(integral component of membrane);GO:0030150(protein import into mitochondrial matrix);GO:0030943(mitoc…	05014(Amyotrophic lateral sclerosis (ALS))	2	130,50,	0,320	-6.99	-6.05	7.28
chr1	171286671	171286822	152	ENSMUSG00000053483	ENSMUST00000174720	protein_coding	Exon (ENSMUST00000065941/ENSMUSG00000053483, exon 2 of 13)	0	Usp21	ubiquitin specific peptidase 21 [Source:MGI Symbol;Acc:MGI:1353665]	GO:0004843(thiol-dependent ubiquitin-specific protease activity);GO:0005654(nucleoplasm);GO:0005829(cytosol);GO:0005886(plasma membrane);GO:0006508(proteolysis);GO:0006511(ubiquitin-dependent protein catabolic process);GO:0008233(peptidase activity);GO:0008234(cysteine-type peptidase activity);GO:0016579(protein deubiquitination);GO:0016787(hydrolase activity);GO:0019784(NEDD8-specific protease a…	04217(Necroptosis)	1	151,	0	-6.1	-5.17	1.57
chr1	171288562	171288833	272	ENSMUSG00000053483	ENSMUST00000065941	protein_coding	3' UTR	-842	Usp21	ubiquitin specific peptidase 21 [Source:MGI Symbol;Acc:MGI:1353665]	GO:0004843(thiol-dependent ubiquitin-specific protease activity);GO:0005654(nucleoplasm);GO:0005829(cytosol);GO:0005886(plasma membrane);GO:0006508(proteolysis);GO:0006511(ubiquitin-dependent protein catabolic process);GO:0008233(peptidase activity);GO:0008234(cysteine-type peptidase activity);GO:0016579(protein deubiquitination);GO:0016787(hydrolase activity);GO:0019784(NEDD8-specific protease a…	04217(Necroptosis)	1	271,	0	-21.8	-20.7	3.22
chr1	171588683	171589011	329	ENSMUSG00000004707	ENSMUST00000111277	protein_coding	3' UTR	18646	Ly9	lymphocyte antigen 9 [Source:MGI Symbol;Acc:MGI:96885]	GO:0002250(adaptive immune response);GO:0002376(immune system process);GO:0005886(plasma membrane);GO:0007155(cell adhesion);GO:0009986(cell surface);GO:0016020(membrane);GO:0016021(integral component of membrane);GO:0032740(positive regulation of interleukin-17 production);GO:0045087(innate immune response);GO:0072540(T-helper 17 cell lineage commitment)	NA	1	328,	0	-8.8	-7.83	2.53
chr1	172223572	172223722	151	ENSMUSG00000007122	ENSMUST00000003554	protein_coding	3' UTR	-3854	Casq1	calsequestrin 1 [Source:MGI Symbol;Acc:MGI:1309468]	GO:0005509(calcium ion binding);GO:0005737(cytoplasm);GO:0005739(mitochondrion);GO:0005759(mitochondrial matrix);GO:0005783(endoplasmic reticulum);GO:0005794(Golgi apparatus);GO:0006937(regulation of muscle contraction);GO:0007029(endoplasmic reticulum organization);GO:0007519(skeletal muscle tissue development);GO:0009408(response to heat);GO:0010033(response to organic substance);GO:0010880(reg…	NA	1	150,	0	-6.64	-5.7	2.65
chr1	172631363	172631723	361	ENSMUSG00000026544	ENSMUST00000027826	protein_coding	3' UTR	1599	Dusp23	dual specificity phosphatase 23 [Source:MGI Symbol;Acc:MGI:1915690]	GO:0004721(phosphoprotein phosphatase activity);GO:0004725(protein tyrosine phosphatase activity);GO:0005634(nucleus);GO:0005654(nucleoplasm);GO:0005737(cytoplasm);GO:0005829(cytosol);GO:0006470(protein dephosphorylation);GO:0008138(protein tyrosine/serine/threonine phosphatase activity);GO:0016311(dephosphorylation);GO:0016787(hydrolase activity);GO:0016791(phosphatase activity);GO:0035335(pepti…	NA	1	360,	0	-68	-66.7	7.08
chr1	173332303	173332394	92	ENSMUSG00000037872	ENSMUST00000038227	protein_coding	Exon (ENSMUST00000038227/ENSMUSG00000037872, exon 2 of 2)	1199	Ackr1	atypical chemokine receptor 1 (Duffy blood group) [Source:MGI Symbol;Acc:MGI:1097689]	GO:0005768(endosome);GO:0006954(inflammatory response);GO:0016020(membrane);GO:0016021(integral component of membrane);GO:0019956(chemokine binding);GO:0019957(C-C chemokine binding);GO:0055037(recycling endosome);GO:0070098(chemokine-mediated signaling pathway)	05144(Malaria)	1	91,	0	-1.72	-0.95	6.91
chr1	173481125	173481306	182	ENSMUSG00000037849	ENSMUST00000169797	protein_coding	Exon (ENSMUST00000160565/ENSMUSG00000037849, exon 4 of 7)	-7380	Ifi206	interferon activated gene 206 [Source:MGI Symbol;Acc:MGI:3646410]	GO:0000122(negative regulation of transcription by RNA polymerase II);GO:0000978(RNA polymerase II cis-regulatory region sequence-specific DNA binding);GO:0001227(DNA-binding transcription repressor activity, RNA polymerase II-specific);GO:0002218(activation of innate immune response);GO:0003690(double-stranded DNA binding);GO:0005634(nucleus);GO:0005654(nucleoplasm);GO:0005730(nucleolus);GO:0005…	NA	1	181,	0	-3.22	-2.38	11.8
chr1	173535747	173535957	211	ENSMUSG00000070501	ENSMUST00000139092	protein_coding	5' UTR	0	Ifi214	interferon activated gene 214 [Source:MGI Symbol;Acc:MGI:3584522]	GO:0002218(activation of innate immune response);GO:0005634(nucleus);GO:0035458(cellular response to interferon-beta)	NA	1	210,	0	-5.9	-4.97	2.64
chr1	173593225	173593466	242	ENSMUSG00000073491	ENSMUST00000150649	protein_coding	3' UTR	5849	Ifi213	interferon activated gene 213 [Source:MGI Symbol;Acc:MGI:3695276]	GO:0000122(negative regulation of transcription by RNA polymerase II);GO:0000978(RNA polymerase II cis-regulatory region sequence-specific DNA binding);GO:0001227(DNA-binding transcription repressor activity, RNA polymerase II-specific);GO:0002218(activation of innate immune response);GO:0003690(double-stranded DNA binding);GO:0005634(nucleus);GO:0005654(nucleoplasm);GO:0005730(nucleolus);GO:0005…	NA	1	241,	0	-5.89	-4.97	3.95
chr1	173729050	173729289	240	ENSMUSG00000073490	ENSMUST00000127730	protein_coding	Exon (ENSMUST00000042610/ENSMUSG00000073490, exon 5 of 8)	12697	Ifi207	interferon activated gene 207 [Source:MGI Symbol;Acc:MGI:2138302]	GO:0000122(negative regulation of transcription by RNA polymerase II);GO:0000978(RNA polymerase II cis-regulatory region sequence-specific DNA binding);GO:0001227(DNA-binding transcription repressor activity, RNA polymerase II-specific);GO:0002218(activation of innate immune response);GO:0003690(double-stranded DNA binding);GO:0005634(nucleus);GO:0005654(nucleoplasm);GO:0005730(nucleolus);GO:0005…	04621(NOD-like receptor signaling pathway)	1	239,	0	-6.64	-5.71	1.88
chr1	173730180	173730538	359	ENSMUSG00000073490	ENSMUST00000127730	protein_coding	Exon (ENSMUST00000042610/ENSMUSG00000073490, exon 5 of 8)	11567	Ifi207	interferon activated gene 207 [Source:MGI Symbol;Acc:MGI:2138302]	GO:0000122(negative regulation of transcription by RNA polymerase II);GO:0000978(RNA polymerase II cis-regulatory region sequence-specific DNA binding);GO:0001227(DNA-binding transcription repressor activity, RNA polymerase II-specific);GO:0002218(activation of innate immune response);GO:0003690(double-stranded DNA binding);GO:0005634(nucleus);GO:0005654(nucleoplasm);GO:0005730(nucleolus);GO:0005…	04621(NOD-like receptor signaling pathway)	1	358,	0	-6.81	-5.87	3.19
chr1	173735311	173736453	1143	ENSMUSG00000073490	ENSMUST00000127730	protein_coding	5' UTR	6436	Ifi207	interferon activated gene 207 [Source:MGI Symbol;Acc:MGI:2138302]	GO:0000122(negative regulation of transcription by RNA polymerase II);GO:0000978(RNA polymerase II cis-regulatory region sequence-specific DNA binding);GO:0001227(DNA-binding transcription repressor activity, RNA polymerase II-specific);GO:0002218(activation of innate immune response);GO:0003690(double-stranded DNA binding);GO:0005634(nucleus);GO:0005654(nucleoplasm);GO:0005730(nucleolus);GO:0005…	04621(NOD-like receptor signaling pathway)	2	2,267,	0,875	-6.82	-5.88	19.2
chr1	173755710	173755950	241	ENSMUSG00000073489	ENSMUST00000111214	protein_coding	Exon (ENSMUST00000111214/ENSMUSG00000073489, exon 5 of 9)	11209	Ifi204	interferon activated gene 204 [Source:MGI Symbol;Acc:MGI:96429]	GO:0000122(negative regulation of transcription by RNA polymerase II);GO:0000978(RNA polymerase II cis-regulatory region sequence-specific DNA binding);GO:0001227(DNA-binding transcription repressor activity, RNA polymerase II-specific);GO:0002218(activation of innate immune response);GO:0003690(double-stranded DNA binding);GO:0003712(transcription coregulator activity);GO:0005515(protein binding…	04621(NOD-like receptor signaling pathway)	1	240,	0	-13.6	-12.5	2.19
chr1	173875414	173875774	361	ENSMUSG00000090272	ENSMUST00000186442	protein_coding	Exon (ENSMUST00000186442/ENSMUSG00000090272, exon 1 of 7)	446	Mndal	myeloid nuclear differentiation antigen like [Source:MGI Symbol;Acc:MGI:3780953]	GO:0000122(negative regulation of transcription by RNA polymerase II);GO:0000978(RNA polymerase II cis-regulatory region sequence-specific DNA binding);GO:0001227(DNA-binding transcription repressor activity, RNA polymerase II-specific);GO:0002218(activation of innate immune response);GO:0003674(molecular_function);GO:0003690(double-stranded DNA binding);GO:0005634(nucleus);GO:0005654(nucleoplasm…	NA	1	360,	0	-30.7	-29.6	4.68
chr1	173920406	173920886	481	ENSMUSG00000026536	ENSMUST00000009340	protein_coding	3' UTR	-7840	Ifi211	interferon activated gene 211 [Source:MGI Symbol;Acc:MGI:3041120]	GO:0000122(negative regulation of transcription by RNA polymerase II);GO:0000978(RNA polymerase II cis-regulatory region sequence-specific DNA binding);GO:0001227(DNA-binding transcription repressor activity, RNA polymerase II-specific);GO:0002218(activation of innate immune response);GO:0003690(double-stranded DNA binding);GO:0005634(nucleus);GO:0005654(nucleoplasm);GO:0005730(nucleolus);GO:0005…	NA	1	480,	0	-166	-164	10.8
chr1	173924085	173928315	4231	ENSMUSG00000026536	ENSMUST00000009340	protein_coding	Exon (ENSMUST00000042228/ENSMUSG00000039997, exon 6 of 8)	-15269	Ifi211	interferon activated gene 211 [Source:MGI Symbol;Acc:MGI:3041120]	GO:0000122(negative regulation of transcription by RNA polymerase II);GO:0000978(RNA polymerase II cis-regulatory region sequence-specific DNA binding);GO:0001227(DNA-binding transcription repressor activity, RNA polymerase II-specific);GO:0002218(activation of innate immune response);GO:0003690(double-stranded DNA binding);GO:0005634(nucleus);GO:0005654(nucleoplasm);GO:0005730(nucleolus);GO:0005…	NA	3	52,417,41,	0,2720,4189	-72.5	-71.2	3.2
chr1	174834084	174834174	91	ENSMUSG00000050069	ENSMUST00000055294	protein_coding	3' UTR	87735	Grem2	gremlin 2, DAN family BMP antagonist [Source:MGI Symbol;Acc:MGI:1344367]	GO:0005125(cytokine activity);GO:0005576(extracellular region);GO:0005615(extracellular space);GO:0007165(signal transduction);GO:0007275(multicellular organism development);GO:0008201(heparin binding);GO:0009887(animal organ morphogenesis);GO:0010172(embryonic body morphogenesis);GO:0019221(cytokine-mediated signaling pathway);GO:0030514(negative regulation of BMP signaling pathway);GO:0036122(B…	04350(TGF-beta signaling pathway)	1	90,	0	-8	-7.05	1.86
chr1	174834832	174835163	332	ENSMUSG00000050069	ENSMUST00000055294	protein_coding	3' UTR	86987	Grem2	gremlin 2, DAN family BMP antagonist [Source:MGI Symbol;Acc:MGI:1344367]	GO:0005125(cytokine activity);GO:0005576(extracellular region);GO:0005615(extracellular space);GO:0007165(signal transduction);GO:0007275(multicellular organism development);GO:0008201(heparin binding);GO:0009887(animal organ morphogenesis);GO:0010172(embryonic body morphogenesis);GO:0019221(cytokine-mediated signaling pathway);GO:0030514(negative regulation of BMP signaling pathway);GO:0036122(B…	04350(TGF-beta signaling pathway)	1	331,	0	-56.8	-55.6	3.15
chr1	174835491	174837080	1590	ENSMUSG00000050069	ENSMUST00000055294	protein_coding	3' UTR	86328	Grem2	gremlin 2, DAN family BMP antagonist [Source:MGI Symbol;Acc:MGI:1344367]	GO:0005125(cytokine activity);GO:0005576(extracellular region);GO:0005615(extracellular space);GO:0007165(signal transduction);GO:0007275(multicellular organism development);GO:0008201(heparin binding);GO:0009887(animal organ morphogenesis);GO:0010172(embryonic body morphogenesis);GO:0019221(cytokine-mediated signaling pathway);GO:0030514(negative regulation of BMP signaling pathway);GO:0036122(B…	04350(TGF-beta signaling pathway)	1	1589,	0	-1360	-Inf	14.6
chr1	175662599	175662869	271	ENSMUSG00000078185	ENSMUST00000211207	protein_coding	3' UTR	25754	Chml	choroideremia-like [Source:MGI Symbol;Acc:MGI:101913]	GO:0004930(G protein-coupled receptor activity);GO:0005092(GDP-dissociation inhibitor activity);GO:0005096(GTPase activator activity);GO:0005654(nucleoplasm);GO:0005737(cytoplasm);GO:0005829(cytosol);GO:0005968(Rab-protein geranylgeranyltransferase complex);GO:0006886(intracellular protein transport);GO:0007186(G protein-coupled receptor signaling pathway);GO:0007264(small GTPase mediated signal …	NA	1	270,	0	-6.35	-5.42	12.1
chr1	175685977	175686876	900	ENSMUSG00000078185	ENSMUST00000211207	protein_coding	3' UTR	2376	Chml	choroideremia-like [Source:MGI Symbol;Acc:MGI:101913]	GO:0004930(G protein-coupled receptor activity);GO:0005092(GDP-dissociation inhibitor activity);GO:0005096(GTPase activator activity);GO:0005654(nucleoplasm);GO:0005737(cytoplasm);GO:0005829(cytosol);GO:0005968(Rab-protein geranylgeranyltransferase complex);GO:0006886(intracellular protein transport);GO:0007186(G protein-coupled receptor signaling pathway);GO:0007264(small GTPase mediated signal …	NA	1	899,	0	-125	-123	14.9
chr1	175686995	175692281	5287	ENSMUSG00000078185	ENSMUST00000211207	protein_coding	3' UTR	0	Chml	choroideremia-like [Source:MGI Symbol;Acc:MGI:101913]	GO:0004930(G protein-coupled receptor activity);GO:0005092(GDP-dissociation inhibitor activity);GO:0005096(GTPase activator activity);GO:0005654(nucleoplasm);GO:0005737(cytoplasm);GO:0005829(cytosol);GO:0005968(Rab-protein geranylgeranyltransferase complex);GO:0006886(intracellular protein transport);GO:0007186(G protein-coupled receptor signaling pathway);GO:0007264(small GTPase mediated signal …	NA	2	1685,112,	0,5174	-128	-127	12.4
chr1	176750121	176750272	152	ENSMUSG00000057335	ENSMUST00000192991	protein_coding	3' UTR	0	Cep170	centrosomal protein 170 [Source:MGI Symbol;Acc:MGI:1918348]	GO:0005515(protein binding);GO:0005737(cytoplasm);GO:0005813(centrosome);GO:0005814(centriole);GO:0005819(spindle);GO:0005829(cytosol);GO:0005856(cytoskeleton);GO:0005874(microtubule);GO:0008150(biological_process);GO:0072686(mitotic spindle);GO:0120103(centriolar subdistal appendage)	NA	1	151,	0	-6.14	-5.21	1.82
chr1	176755184	176756834	1651	ENSMUSG00000057335	ENSMUST00000192664	protein_coding	3' UTR	0	Cep170	centrosomal protein 170 [Source:MGI Symbol;Acc:MGI:1918348]	GO:0005515(protein binding);GO:0005737(cytoplasm);GO:0005813(centrosome);GO:0005814(centriole);GO:0005819(spindle);GO:0005829(cytosol);GO:0005856(cytoskeleton);GO:0005874(microtubule);GO:0008150(biological_process);GO:0072686(mitotic spindle);GO:0120103(centriolar subdistal appendage)	NA	1	1650,	0	-102	-100	7.78
chr1	179545968	179546267	300	ENSMUSG00000026492	ENSMUST00000027769	protein_coding	5' UTR	0	Tfb2m	transcription factor B2, mitochondrial [Source:MGI Symbol;Acc:MGI:107937]	GO:0000154(rRNA modification);GO:0000179(rRNA (adenine-N6,N6-)-dimethyltransferase activity);GO:0003712(transcription coregulator activity);GO:0003723(RNA binding);GO:0005739(mitochondrion);GO:0005759(mitochondrial matrix);GO:0006355(regulation of transcription, DNA-templated);GO:0006364(rRNA processing);GO:0006390(mitochondrial transcription);GO:0006391(transcription initiation from mitochondria…	NA	1	299,	0	-16.4	-15.3	3.4
chr1	179745283	179745704	422	ENSMUSG00000087236	ENSMUST00000131716	protein_coding	3' UTR	-433	Kif28	kinesin family member 28 [Source:MGI Symbol;Acc:MGI:2686151]	GO:0000166(nucleotide binding);GO:0003774(motor activity);GO:0003777(microtubule motor activity);GO:0005515(protein binding);GO:0005524(ATP binding);GO:0005874(microtubule);GO:0007005(mitochondrion organization);GO:0007018(microtubule-based movement);GO:0008017(microtubule binding);GO:0031966(mitochondrial membrane);GO:0072384(organelle transport along microtubule)	NA	1	421,	0	-36.2	-35	3.07
chr1	179746333	179746483	151	ENSMUSG00000087236	ENSMUST00000131716	protein_coding	3' UTR	-1212	Kif28	kinesin family member 28 [Source:MGI Symbol;Acc:MGI:2686151]	GO:0000166(nucleotide binding);GO:0003774(motor activity);GO:0003777(microtubule motor activity);GO:0005515(protein binding);GO:0005524(ATP binding);GO:0005874(microtubule);GO:0007005(mitochondrion organization);GO:0007018(microtubule-based movement);GO:0008017(microtubule binding);GO:0031966(mitochondrial membrane);GO:0072384(organelle transport along microtubule)	NA	1	150,	0	-7.21	-6.27	1.95
chr1	179752392	179752483	92	ENSMUSG00000026491	ENSMUST00000140489	protein_coding	Exon (ENSMUST00000027768/ENSMUSG00000026491, exon 33 of 36)	0	Ahctf1	AT hook containing transcription factor 1 [Source:MGI Symbol;Acc:MGI:1915033]	GO:0000775(chromosome, centromeric region);GO:0000776(kinetochore);GO:0000777(condensed chromosome kinetochore);GO:0000785(chromatin);GO:0003677(DNA binding);GO:0003700(DNA-binding transcription factor activity);GO:0005634(nucleus);GO:0005643(nuclear pore);GO:0005654(nucleoplasm);GO:0005694(chromosome);GO:0005737(cytoplasm);GO:0006355(regulation of transcription, DNA-templated);GO:0007049(cell cy…	NA	1	91,	0	-5.4	-4.49	3.59
chr1	180166612	180167211	600	ENSMUSG00000026489	ENSMUST00000161300	protein_coding	3' UTR	12019	Coq8a	coenzyme Q8A [Source:MGI Symbol;Acc:MGI:1914676]	GO:0000166(nucleotide binding);GO:0005524(ATP binding);GO:0005739(mitochondrion);GO:0006468(protein phosphorylation);GO:0006744(ubiquinone biosynthetic process);GO:0016020(membrane);GO:0016021(integral component of membrane);GO:0016301(kinase activity);GO:0016310(phosphorylation);GO:0016740(transferase activity);GO:0031314(extrinsic component of mitochondrial inner membrane);GO:0043531(ADP bindin…	NA	1	599,	0	-27.3	-26.1	2.72
chr1	181001905	181017526	15622	ENSMUSG00000038776	ENSMUST00000111068	protein_coding	5' UTR	15664	Ephx1	epoxide hydrolase 1, microsomal [Source:MGI Symbol;Acc:MGI:95405]	GO:0001889(liver development);GO:0003824(catalytic activity);GO:0004301(epoxide hydrolase activity);GO:0005783(endoplasmic reticulum);GO:0005789(endoplasmic reticulum membrane);GO:0005886(plasma membrane);GO:0006725(cellular aromatic compound metabolic process);GO:0009636(response to toxic substance);GO:0014070(response to organic cyclic compound);GO:0016020(membrane);GO:0016021(integral componen…	00980(Metabolism of xenobiotics by cytochrome P450);04976(Bile secretion);05204(Chemical carcinogenesis)	2	81,100,	0,15521	-24.1	-23	2.41
chr1	181173706	181173917	212	ENSMUSG00000038733	ENSMUST00000159290	protein_coding	3' UTR	10033	Wdr26	WD repeat domain 26 [Source:MGI Symbol;Acc:MGI:1923825]	GO:0000151(ubiquitin ligase complex);GO:0003674(molecular_function);GO:0005515(protein binding);GO:0005634(nucleus);GO:0005654(nucleoplasm);GO:0005737(cytoplasm);GO:0005739(mitochondrion);GO:0005829(cytosol);GO:0008150(biological_process)	NA	1	211,	0	-27.3	-26.2	3.16
chr1	181177330	181180505	3176	ENSMUSG00000038733	ENSMUST00000159290	protein_coding	3' UTR	6409	Wdr26	WD repeat domain 26 [Source:MGI Symbol;Acc:MGI:1923825]	GO:0000151(ubiquitin ligase complex);GO:0003674(molecular_function);GO:0005515(protein binding);GO:0005634(nucleus);GO:0005654(nucleoplasm);GO:0005737(cytoplasm);GO:0005739(mitochondrion);GO:0005829(cytosol);GO:0008150(biological_process)	NA	2	501,99,	0,3076	-1650	-Inf	12.7
chr1	181509751	181510140	390	ENSMUSG00000050625	ENSMUST00000058825	protein_coding	3' UTR	1700	Ccdc121	coiled-coil domain containing 121 [Source:MGI Symbol;Acc:MGI:2685601]	GO:0003674(molecular_function);GO:0005575(cellular_component);GO:0008150(biological_process)	NA	1	389,	0	-9.06	-8.09	16.3
chr1	181510198	181510587	390	ENSMUSG00000050625	ENSMUST00000058825	protein_coding	3' UTR	1253	Ccdc121	coiled-coil domain containing 121 [Source:MGI Symbol;Acc:MGI:2685601]	GO:0003674(molecular_function);GO:0005575(cellular_component);GO:0008150(biological_process)	NA	1	389,	0	-9.49	-8.51	6.11
chr1	181511063	181511153	91	ENSMUSG00000050625	ENSMUST00000058825	protein_coding	Exon (ENSMUST00000058825/ENSMUSG00000050625, exon 1 of 1)	388	Ccdc121	coiled-coil domain containing 121 [Source:MGI Symbol;Acc:MGI:2685601]	GO:0003674(molecular_function);GO:0005575(cellular_component);GO:0008150(biological_process)	NA	1	90,	0	-3.14	-2.29	6.91
chr1	181923555	181923826	272	ENSMUSG00000022995	ENSMUST00000192967	protein_coding	Exon (ENSMUST00000193703/ENSMUSG00000022995, exon 5 of 14)	0	Enah	ENAH actin regulator [Source:MGI Symbol;Acc:MGI:108360]	GO:0001725(stress fiber);GO:0001843(neural tube closure);GO:0003779(actin binding);GO:0005515(protein binding);GO:0005522(profilin binding);GO:0005737(cytoplasm);GO:0005829(cytosol);GO:0005856(cytoskeleton);GO:0005886(plasma membrane);GO:0005925(focal adhesion);GO:0007015(actin filament organization);GO:0007275(multicellular organism development);GO:0007399(nervous system development);GO:0007411(…	04360(Axon guidance);04810(Regulation of actin cytoskeleton)	1	271,	0	-66.1	-64.8	5.7
chr1	182276277	182276427	151	ENSMUSG00000038633	ENSMUST00000133052	protein_coding	3' UTR	5947	Degs1	delta(4)-desaturase, sphingolipid 1 [Source:MGI Symbol;Acc:MGI:1097711]	GO:0005739(mitochondrion);GO:0005783(endoplasmic reticulum);GO:0005789(endoplasmic reticulum membrane);GO:0006629(lipid metabolic process);GO:0006631(fatty acid metabolic process);GO:0006633(fatty acid biosynthetic process);GO:0016020(membrane);GO:0016021(integral component of membrane);GO:0016491(oxidoreductase activity);GO:0030148(sphingolipid biosynthetic process);GO:0031966(mitochondrial memb…	00600(Sphingolipid metabolism);04071(Sphingolipid signaling pathway)	1	150,	0	-16.5	-15.4	4.29
chr1	182278952	182279429	478	ENSMUSG00000038633	ENSMUST00000133052	protein_coding	Exon (ENSMUST00000035295/ENSMUSG00000038633, exon 2 of 3)	3272	Degs1	delta(4)-desaturase, sphingolipid 1 [Source:MGI Symbol;Acc:MGI:1097711]	GO:0005739(mitochondrion);GO:0005783(endoplasmic reticulum);GO:0005789(endoplasmic reticulum membrane);GO:0006629(lipid metabolic process);GO:0006631(fatty acid metabolic process);GO:0006633(fatty acid biosynthetic process);GO:0016020(membrane);GO:0016021(integral component of membrane);GO:0016491(oxidoreductase activity);GO:0030148(sphingolipid biosynthetic process);GO:0031966(mitochondrial memb…	00600(Sphingolipid metabolism);04071(Sphingolipid signaling pathway)	1	477,	0	-226	-224	4.24
chr1	183086265	183086803	539	ENSMUSG00000030768	ENSMUST00000171366	protein_coding	3' UTR	61196	Disp1	dispatched RND transporter family member 1 [Source:MGI Symbol;Acc:MGI:1916147]	GO:0007225(patched ligand maturation);GO:0007275(multicellular organism development);GO:0007368(determination of left/right symmetry);GO:0009880(embryonic pattern specification);GO:0009953(dorsal/ventral pattern formation);GO:0015833(peptide transport);GO:0016020(membrane);GO:0016021(integral component of membrane);GO:0060539(diaphragm development);GO:1904680(peptide transmembrane transporter act…	NA	1	538,	0	-83.1	-81.7	47.9
chr1	183086981	183087161	181	ENSMUSG00000030768	ENSMUST00000171366	protein_coding	Exon (ENSMUST00000171366/ENSMUSG00000030768, exon 8 of 8)	60480	Disp1	dispatched RND transporter family member 1 [Source:MGI Symbol;Acc:MGI:1916147]	GO:0007225(patched ligand maturation);GO:0007275(multicellular organism development);GO:0007368(determination of left/right symmetry);GO:0009880(embryonic pattern specification);GO:0009953(dorsal/ventral pattern formation);GO:0015833(peptide transport);GO:0016020(membrane);GO:0016021(integral component of membrane);GO:0060539(diaphragm development);GO:1904680(peptide transmembrane transporter act…	NA	1	180,	0	-3.11	-2.27	3.08
chr1	183087787	183088057	271	ENSMUSG00000030768	ENSMUST00000171366	protein_coding	Exon (ENSMUST00000171366/ENSMUSG00000030768, exon 8 of 8)	59674	Disp1	dispatched RND transporter family member 1 [Source:MGI Symbol;Acc:MGI:1916147]	GO:0007225(patched ligand maturation);GO:0007275(multicellular organism development);GO:0007368(determination of left/right symmetry);GO:0009880(embryonic pattern specification);GO:0009953(dorsal/ventral pattern formation);GO:0015833(peptide transport);GO:0016020(membrane);GO:0016021(integral component of membrane);GO:0060539(diaphragm development);GO:1904680(peptide transmembrane transporter act…	NA	1	270,	0	-5.69	-4.78	2.11
chr1	183088145	183088296	152	ENSMUSG00000030768	ENSMUST00000171366	protein_coding	Exon (ENSMUST00000171366/ENSMUSG00000030768, exon 8 of 8)	59316	Disp1	dispatched RND transporter family member 1 [Source:MGI Symbol;Acc:MGI:1916147]	GO:0007225(patched ligand maturation);GO:0007275(multicellular organism development);GO:0007368(determination of left/right symmetry);GO:0009880(embryonic pattern specification);GO:0009953(dorsal/ventral pattern formation);GO:0015833(peptide transport);GO:0016020(membrane);GO:0016021(integral component of membrane);GO:0060539(diaphragm development);GO:1904680(peptide transmembrane transporter act…	NA	1	151,	0	-2.95	-2.11	2.71
chr1	183326843	183327441	599	ENSMUSG00000056050	ENSMUST00000109158	protein_coding	3' UTR	18453	Mia3	melanoma inhibitory activity 3 [Source:MGI Symbol;Acc:MGI:2443183]	GO:0005515(protein binding);GO:0016020(membrane);GO:0016021(integral component of membrane)	NA	1	598,	0	-47.8	-46.5	3.51
chr1	183331656	183332849	1194	ENSMUSG00000056050	ENSMUST00000109158	protein_coding	Exon (ENSMUST00000109158/ENSMUSG00000056050, exon 15 of 24)	13640	Mia3	melanoma inhibitory activity 3 [Source:MGI Symbol;Acc:MGI:2443183]	GO:0005515(protein binding);GO:0016020(membrane);GO:0016021(integral component of membrane)	NA	2	37,24,	0,1169	-2.35	-1.54	1.43
chr1	183338116	183338300	185	ENSMUSG00000056050	ENSMUST00000109158	protein_coding	Exon (ENSMUST00000109158/ENSMUSG00000056050, exon 4 of 24)	7180	Mia3	melanoma inhibitory activity 3 [Source:MGI Symbol;Acc:MGI:2443183]	GO:0005515(protein binding);GO:0016020(membrane);GO:0016021(integral component of membrane)	NA	2	53,38,	0,146	-2.46	-1.64	1.59
chr1	183351085	183354040	2956	ENSMUSG00000056050	ENSMUST00000069922	protein_coding	Exon (ENSMUST00000069922/ENSMUSG00000056050, exon 1 of 23)	0	Mia3	melanoma inhibitory activity 3 [Source:MGI Symbol;Acc:MGI:2443183]	GO:0005515(protein binding);GO:0016020(membrane);GO:0016021(integral component of membrane)	NA	2	23,306,	0,2649	-52.3	-51	4.65
chr1	184727139	184729937	2799	ENSMUSG00000039377	ENSMUST00000174257	protein_coding	3' UTR	4459	Hlx	H2.0-like homeobox [Source:MGI Symbol;Acc:MGI:96109]	GO:0000981(DNA-binding transcription factor activity, RNA polymerase II-specific);GO:0001889(liver development);GO:0003677(DNA binding);GO:0005634(nucleus);GO:0006355(regulation of transcription, DNA-templated);GO:0006357(regulation of transcription by RNA polymerase II);GO:0007519(skeletal muscle tissue development);GO:0008284(positive regulation of cell population proliferation);GO:0030154(cell…	NA	2	852,78,	0,2720	-403	-Inf	15.1
chr1	184871925	184872521	597	ENSMUSG00000039349	ENSMUST00000048308	protein_coding	3' UTR	11293	C130074G19Rik	RIKEN cDNA C130074G19 gene [Source:MGI Symbol;Acc:MGI:2444831]	GO:0003674(molecular_function);GO:0008150(biological_process);GO:0016020(membrane);GO:0016021(integral component of membrane);GO:0097731(9+0 non-motile cilium)	NA	1	596,	0	-147	-145	3.8
chr1	184873026	184874425	1400	ENSMUSG00000039349	ENSMUST00000048308	protein_coding	3' UTR	10192	C130074G19Rik	RIKEN cDNA C130074G19 gene [Source:MGI Symbol;Acc:MGI:2444831]	GO:0003674(molecular_function);GO:0008150(biological_process);GO:0016020(membrane);GO:0016021(integral component of membrane);GO:0097731(9+0 non-motile cilium)	NA	1	1399,	0	-722	-Inf	11.9
chr1	184882741	184883010	270	ENSMUSG00000039349	ENSMUST00000048308	protein_coding	5' UTR	477	C130074G19Rik	RIKEN cDNA C130074G19 gene [Source:MGI Symbol;Acc:MGI:2444831]	GO:0003674(molecular_function);GO:0008150(biological_process);GO:0016020(membrane);GO:0016021(integral component of membrane);GO:0097731(9+0 non-motile cilium)	NA	1	269,	0	-5.94	-5.02	2.52
chr1	184897086	184897177	92	ENSMUSG00000039349	ENSMUST00000048308	protein_coding	3' UTR	-13959	C130074G19Rik	RIKEN cDNA C130074G19 gene [Source:MGI Symbol;Acc:MGI:2444831]	GO:0003674(molecular_function);GO:0008150(biological_process);GO:0016020(membrane);GO:0016021(integral component of membrane);GO:0097731(9+0 non-motile cilium)	NA	1	91,	0	-3.79	-2.92	2.7
chr1	184897235	184897356	122	ENSMUSG00000039349	ENSMUST00000048308	protein_coding	3' UTR	-14138	C130074G19Rik	RIKEN cDNA C130074G19 gene [Source:MGI Symbol;Acc:MGI:2444831]	GO:0003674(molecular_function);GO:0008150(biological_process);GO:0016020(membrane);GO:0016021(integral component of membrane);GO:0097731(9+0 non-motile cilium)	NA	1	121,	0	-3.56	-2.7	1.94
chr1	184898458	184898877	420	ENSMUSG00000039349	ENSMUST00000048308	protein_coding	3' UTR	-15659	C130074G19Rik	RIKEN cDNA C130074G19 gene [Source:MGI Symbol;Acc:MGI:2444831]	GO:0003674(molecular_function);GO:0008150(biological_process);GO:0016020(membrane);GO:0016021(integral component of membrane);GO:0097731(9+0 non-motile cilium)	NA	1	419,	0	-78.2	-76.8	10.9
chr1	186705302	186705720	419	ENSMUSG00000039239	ENSMUST00000195201	protein_coding	5' UTR	0	Tgfb2	transforming growth factor, beta 2 [Source:MGI Symbol;Acc:MGI:98726]	GO:0000902(cell morphogenesis);GO:0001501(skeletal system development);GO:0001502(cartilage condensation);GO:0001540(amyloid-beta binding);GO:0001568(blood vessel development);GO:0001654(eye development);GO:0001666(response to hypoxia);GO:0001822(kidney development);GO:0001837(epithelial to mesenchymal transition);GO:0001843(neural tube closure);GO:0001942(hair follicle development);GO:0001974(bl…	04010(MAPK signaling pathway);04060(Cytokine-cytokine receptor interaction);04068(FoxO signaling pathway);04110(Cell cycle);04218(Cellular senescence);04350(TGF-beta signaling pathway);04380(Osteoclast differentiation);04390(Hippo signaling pathway);04933(AGE-RAGE signaling pathway in diabetic complications);05140(Leishmaniasis);05142(Chagas disease (American trypanosomiasis));05144(Malaria);0514…	1	418,	0	-9.12	-8.15	2.75
chr1	189343062	189343243	182	ENSMUSG00000037624	ENSMUST00000193319	protein_coding	5' UTR	293	Kcnk2	potassium channel, subfamily K, member 2 [Source:MGI Symbol;Acc:MGI:109366]	GO:0003231(cardiac ventricle development);GO:0005249(voltage-gated potassium channel activity);GO:0005267(potassium channel activity);GO:0005515(protein binding);GO:0005634(nucleus);GO:0005783(endoplasmic reticulum);GO:0005886(plasma membrane);GO:0005887(integral component of plasma membrane);GO:0006811(ion transport);GO:0006813(potassium ion transport);GO:0007186(G protein-coupled receptor signa…	04927(Cortisol synthesis and secretion);04934(Cushing syndrome);04971(Gastric acid secretion)	1	181,	0	-6.32	-5.39	6.66
chr1	189648961	189650646	1686	ENSMUSG00000026605	ENSMUST00000165798	protein_coding	Exon (ENSMUST00000171929/ENSMUSG00000026605, exon 15 of 18)	-1790	Cenpf	centromere protein F [Source:MGI Symbol;Acc:MGI:1313302]	GO:0000278(mitotic cell cycle);GO:0000775(chromosome, centromeric region);GO:0000922(spindle pole);GO:0000940(condensed chromosome outer kinetochore);GO:0001822(kidney development);GO:0005634(nucleus);GO:0005635(nuclear envelope);GO:0005654(nucleoplasm);GO:0005737(cytoplasm);GO:0005813(centrosome);GO:0005819(spindle);GO:0005930(axoneme);GO:0007059(chromosome segregation);GO:0008017(microtubule bi…	NA	2	126,85,	0,1600	-3.88	-3.01	10.9
chr1	189652510	189652661	152	ENSMUSG00000026605	ENSMUST00000165798	protein_coding	Exon (ENSMUST00000171929/ENSMUSG00000026605, exon 13 of 18)	-3805	Cenpf	centromere protein F [Source:MGI Symbol;Acc:MGI:1313302]	GO:0000278(mitotic cell cycle);GO:0000775(chromosome, centromeric region);GO:0000922(spindle pole);GO:0000940(condensed chromosome outer kinetochore);GO:0001822(kidney development);GO:0005634(nucleus);GO:0005635(nuclear envelope);GO:0005654(nucleoplasm);GO:0005737(cytoplasm);GO:0005813(centrosome);GO:0005819(spindle);GO:0005930(axoneme);GO:0007059(chromosome segregation);GO:0008017(microtubule bi…	NA	1	151,	0	-3.29	-2.44	4.05
chr1	189657298	189657479	182	ENSMUSG00000026605	ENSMUST00000165798	protein_coding	Exon (ENSMUST00000171929/ENSMUSG00000026605, exon 12 of 18)	-8623	Cenpf	centromere protein F [Source:MGI Symbol;Acc:MGI:1313302]	GO:0000278(mitotic cell cycle);GO:0000775(chromosome, centromeric region);GO:0000922(spindle pole);GO:0000940(condensed chromosome outer kinetochore);GO:0001822(kidney development);GO:0005634(nucleus);GO:0005635(nuclear envelope);GO:0005654(nucleoplasm);GO:0005737(cytoplasm);GO:0005813(centrosome);GO:0005819(spindle);GO:0005930(axoneme);GO:0007059(chromosome segregation);GO:0008017(microtubule bi…	NA	1	181,	0	-2.19	-1.39	3.16
chr1	189657658	189658078	421	ENSMUSG00000026605	ENSMUST00000165798	protein_coding	Exon (ENSMUST00000171929/ENSMUSG00000026605, exon 12 of 18)	-9222	Cenpf	centromere protein F [Source:MGI Symbol;Acc:MGI:1313302]	GO:0000278(mitotic cell cycle);GO:0000775(chromosome, centromeric region);GO:0000922(spindle pole);GO:0000940(condensed chromosome outer kinetochore);GO:0001822(kidney development);GO:0005634(nucleus);GO:0005635(nuclear envelope);GO:0005654(nucleoplasm);GO:0005737(cytoplasm);GO:0005813(centrosome);GO:0005819(spindle);GO:0005930(axoneme);GO:0007059(chromosome segregation);GO:0008017(microtubule bi…	NA	1	420,	0	-8.42	-7.45	19.7
chr1	189659815	189659876	62	ENSMUSG00000026605	ENSMUST00000165798	protein_coding	Exon (ENSMUST00000171929/ENSMUSG00000026605, exon 12 of 18)	-11020	Cenpf	centromere protein F [Source:MGI Symbol;Acc:MGI:1313302]	GO:0000278(mitotic cell cycle);GO:0000775(chromosome, centromeric region);GO:0000922(spindle pole);GO:0000940(condensed chromosome outer kinetochore);GO:0001822(kidney development);GO:0005634(nucleus);GO:0005635(nuclear envelope);GO:0005654(nucleoplasm);GO:0005737(cytoplasm);GO:0005813(centrosome);GO:0005819(spindle);GO:0005930(axoneme);GO:0007059(chromosome segregation);GO:0008017(microtubule bi…	NA	1	61,	0	-1.92	-1.13	6.42
chr1	190161049	190161260	212	ENSMUSG00000010175	ENSMUST00000010319	protein_coding	Exon (ENSMUST00000175916/ENSMUSG00000010175, exon 2 of 5)	8350	Prox1	prospero homeobox 1 [Source:MGI Symbol;Acc:MGI:97772]	GO:0000122(negative regulation of transcription by RNA polymerase II);GO:0000976(transcription regulatory region sequence-specific DNA binding);GO:0000978(RNA polymerase II cis-regulatory region sequence-specific DNA binding);GO:0000981(DNA-binding transcription factor activity, RNA polymerase II-specific);GO:0001227(DNA-binding transcription repressor activity, RNA polymerase II-specific);GO:000…	NA	1	211,	0	-3.45	-2.59	2.1
chr1	190161738	190162128	391	ENSMUSG00000010175	ENSMUST00000010319	protein_coding	Exon (ENSMUST00000175916/ENSMUSG00000010175, exon 2 of 5)	7661	Prox1	prospero homeobox 1 [Source:MGI Symbol;Acc:MGI:97772]	GO:0000122(negative regulation of transcription by RNA polymerase II);GO:0000976(transcription regulatory region sequence-specific DNA binding);GO:0000978(RNA polymerase II cis-regulatory region sequence-specific DNA binding);GO:0000981(DNA-binding transcription factor activity, RNA polymerase II-specific);GO:0001227(DNA-binding transcription repressor activity, RNA polymerase II-specific);GO:000…	NA	1	390,	0	-5.54	-4.63	5.92
chr1	190949442	190949533	92	ENSMUSG00000037568	ENSMUST00000047409	protein_coding	3' UTR	29560	Vash2	vasohibin 2 [Source:MGI Symbol;Acc:MGI:2444826]	GO:0000768(syncytium formation by plasma membrane fusion);GO:0001938(positive regulation of endothelial cell proliferation);GO:0003779(actin binding);GO:0004180(carboxypeptidase activity);GO:0004181(metallocarboxypeptidase activity);GO:0005515(protein binding);GO:0005576(extracellular region);GO:0005737(cytoplasm);GO:0005856(cytoskeleton);GO:0006508(proteolysis);GO:0008017(microtubule binding);GO…	NA	1	91,	0	-2.04	-1.25	4.69
chr1	190949831	190950162	332	ENSMUSG00000037568	ENSMUST00000047409	protein_coding	3' UTR	29171	Vash2	vasohibin 2 [Source:MGI Symbol;Acc:MGI:2444826]	GO:0000768(syncytium formation by plasma membrane fusion);GO:0001938(positive regulation of endothelial cell proliferation);GO:0003779(actin binding);GO:0004180(carboxypeptidase activity);GO:0004181(metallocarboxypeptidase activity);GO:0005515(protein binding);GO:0005576(extracellular region);GO:0005737(cytoplasm);GO:0005856(cytoskeleton);GO:0006508(proteolysis);GO:0008017(microtubule binding);GO…	NA	1	331,	0	-6.35	-5.42	11.8
chr1	190960245	190960426	182	ENSMUSG00000037568	ENSMUST00000047409	protein_coding	Exon (ENSMUST00000166139/ENSMUSG00000037568, exon 6 of 8)	18757	Vash2	vasohibin 2 [Source:MGI Symbol;Acc:MGI:2444826]	GO:0000768(syncytium formation by plasma membrane fusion);GO:0001938(positive regulation of endothelial cell proliferation);GO:0003779(actin binding);GO:0004180(carboxypeptidase activity);GO:0004181(metallocarboxypeptidase activity);GO:0005515(protein binding);GO:0005576(extracellular region);GO:0005737(cytoplasm);GO:0005856(cytoskeleton);GO:0006508(proteolysis);GO:0008017(microtubule binding);GO…	NA	1	181,	0	-4.35	-3.46	8.88
chr1	191170594	191171552	959	ENSMUSG00000091017	ENSMUST00000171798	protein_coding	3' UTR	-6735	Fam71a	family with sequence similarity 71, member A [Source:MGI Symbol;Acc:MGI:3588202]	GO:0003674(molecular_function);GO:0008150(biological_process)	NA	1	958,	0	-189	-187	12.8
chr1	191396852	191397033	182	ENSMUSG00000026626	ENSMUST00000067976	protein_coding	5' UTR	189	Ppp2r5a	protein phosphatase 2, regulatory subunit B', alpha [Source:MGI Symbol;Acc:MGI:2388479]	GO:0000159(protein phosphatase type 2A complex);GO:0000775(chromosome, centromeric region);GO:0004721(phosphoprotein phosphatase activity);GO:0005515(protein binding);GO:0005634(nucleus);GO:0005694(chromosome);GO:0005737(cytoplasm);GO:0005813(centrosome);GO:0005829(cytosol);GO:0006470(protein dephosphorylation);GO:0007165(signal transduction);GO:0016020(membrane);GO:0019888(protein phosphatase re…	03015(mRNA surveillance pathway);04071(Sphingolipid signaling pathway);04114(Oocyte meiosis);04151(PI3K-Akt signaling pathway);04152(AMPK signaling pathway);04261(Adrenergic signaling in cardiomyocytes);04728(Dopaminergic synapse);05165(Human papillomavirus infection)	1	181,	0	-17.2	-16.1	2.61
chr1	192846277	192847144	868	ENSMUSG00000016262	ENSMUST00000155503	protein_coding	3' UTR	5470	Sertad4	SERTA domain containing 4 [Source:MGI Symbol;Acc:MGI:2443496]	GO:0003674(molecular_function);GO:0005575(cellular_component);GO:0005634(nucleus);GO:0008150(biological_process)	NA	1	867,	0	-26.9	-25.7	19.7
chr1	192897407	192897528	122	ENSMUSG00000016262	ENSMUST00000155579	protein_coding	3' UTR	-41772	Sertad4	SERTA domain containing 4 [Source:MGI Symbol;Acc:MGI:2443496]	GO:0003674(molecular_function);GO:0005575(cellular_component);GO:0005634(nucleus);GO:0008150(biological_process)	NA	1	121,	0	-2.75	-1.92	10.4
chr1	193104455	193104815	361	ENSMUSG00000016181	ENSMUST00000194412	protein_coding	3' UTR	10220	Utp25	UTP25 small subunit processome component [Source:MGI Symbol;Acc:MGI:2138080]	GO:0005634(nucleus);GO:0005730(nucleolus);GO:0030163(protein catabolic process);GO:0031648(protein destabilization)	NA	1	360,	0	-7.78	-6.83	10.9
chr1	193107270	193107750	481	ENSMUSG00000016181	ENSMUST00000194412	protein_coding	3' UTR	7405	Utp25	UTP25 small subunit processome component [Source:MGI Symbol;Acc:MGI:2138080]	GO:0005634(nucleus);GO:0005730(nucleolus);GO:0030163(protein catabolic process);GO:0031648(protein destabilization)	NA	1	480,	0	-122	-121	11
chr1	193242236	193242326	91	ENSMUSG00000016194	ENSMUST00000016338	protein_coding	5' UTR	393	Hsd11b1	hydroxysteroid 11-beta dehydrogenase 1 [Source:MGI Symbol;Acc:MGI:103562]	GO:0003845(11-beta-hydroxysteroid dehydrogenase [NAD(P)] activity);GO:0005496(steroid binding);GO:0005737(cytoplasm);GO:0005783(endoplasmic reticulum);GO:0005789(endoplasmic reticulum membrane);GO:0005791(rough endoplasmic reticulum);GO:0006629(lipid metabolic process);GO:0006704(glucocorticoid biosynthetic process);GO:0006706(steroid catabolic process);GO:0006713(glucocorticoid catabolic process…	00140(Steroid hormone biosynthesis);00980(Metabolism of xenobiotics by cytochrome P450);05204(Chemical carcinogenesis)	1	90,	0	-12.9	-11.9	1.54
chr1	193272160	193272538	379	ENSMUSG00000009633	ENSMUST00000009777	protein_coding	3' UTR	1057	G0s2	G0/G1 switch gene 2 [Source:MGI Symbol;Acc:MGI:1316737]	GO:0005739(mitochondrion);GO:0006915(apoptotic process);GO:0016020(membrane);GO:0016021(integral component of membrane);GO:0097191(extrinsic apoptotic signaling pathway);GO:0120162(positive regulation of cold-induced thermogenesis);GO:2001238(positive regulation of extrinsic apoptotic signaling pathway)	NA	1	378,	0	-171	-170	14.8
chr1	193272769	193273159	391	ENSMUSG00000009633	ENSMUST00000009777	protein_coding	5' UTR	448	G0s2	G0/G1 switch gene 2 [Source:MGI Symbol;Acc:MGI:1316737]	GO:0005739(mitochondrion);GO:0006915(apoptotic process);GO:0016020(membrane);GO:0016021(integral component of membrane);GO:0097191(extrinsic apoptotic signaling pathway);GO:0120162(positive regulation of cold-induced thermogenesis);GO:2001238(positive regulation of extrinsic apoptotic signaling pathway)	NA	2	33,171,	0,219	-6.22	-5.29	2.35
chr1	195097501	195097772	272	ENSMUSG00000016493	ENSMUST00000162650	protein_coding	3' UTR	-5523	Cd46	CD46 antigen, complement regulatory protein [Source:MGI Symbol;Acc:MGI:1203290]	GO:0001669(acrosomal vesicle);GO:0002079(inner acrosomal membrane);GO:0002456(T cell mediated immunity);GO:0004175(endopeptidase activity);GO:0005576(extracellular region);GO:0005737(cytoplasm);GO:0005794(Golgi apparatus);GO:0005886(plasma membrane);GO:0006508(proteolysis);GO:0007338(single fertilization);GO:0008593(regulation of Notch signaling pathway);GO:0009986(cell surface);GO:0010628(positi…	04610(Complement and coagulation cascades);05162(Measles)	1	271,	0	-14.8	-13.8	4.04
chr1	195117515	195117726	212	ENSMUSG00000016481	ENSMUST00000194062	protein_coding	Exon (ENSMUST00000193094/ENSMUSG00000016481, exon 5 of 10)	0	Cr1l	complement component (3b/4b) receptor 1-like [Source:MGI Symbol;Acc:MGI:88513]	GO:0001701(in utero embryonic development);GO:0002376(immune system process);GO:0006956(complement activation);GO:0006958(complement activation, classical pathway);GO:0007275(multicellular organism development);GO:0007565(female pregnancy);GO:0009897(external side of plasma membrane);GO:0009986(cell surface);GO:0016020(membrane);GO:0016021(integral component of membrane);GO:0016323(basolateral pl…	NA	1	211,	0	-22.3	-21.2	1.81
chr1	195131165	195131376	212	ENSMUSG00000016481	ENSMUST00000193094	protein_coding	5' UTR	0	Cr1l	complement component (3b/4b) receptor 1-like [Source:MGI Symbol;Acc:MGI:88513]	GO:0001701(in utero embryonic development);GO:0002376(immune system process);GO:0006956(complement activation);GO:0006958(complement activation, classical pathway);GO:0007275(multicellular organism development);GO:0007565(female pregnancy);GO:0009897(external side of plasma membrane);GO:0009986(cell surface);GO:0016020(membrane);GO:0016021(integral component of membrane);GO:0016323(basolateral pl…	NA	1	211,	0	-8.33	-7.37	2.03
chr2	3224973	3227568	2596	ENSMUSG00000026643	ENSMUST00000081932	protein_coding	3' UTR	-56644	Nmt2	N-myristoyltransferase 2 [Source:MGI Symbol;Acc:MGI:1202298]	GO:0004379(glycylpeptide N-tetradecanoyltransferase activity);GO:0005737(cytoplasm);GO:0005794(Golgi apparatus);GO:0005829(cytosol);GO:0005886(plasma membrane);GO:0006499(N-terminal protein myristoylation);GO:0016020(membrane);GO:0016740(transferase activity);GO:0016746(transferase activity, transferring acyl groups);GO:0018008(N-terminal peptidyl-glycine N-myristoylation);GO:0019898(extrinsic co…	NA	1	2595,	0	-848	-Inf	10.2
chr2	3227686	3227806	121	ENSMUSG00000026643	ENSMUST00000081932	protein_coding	3' UTR	-56406	Nmt2	N-myristoyltransferase 2 [Source:MGI Symbol;Acc:MGI:1202298]	GO:0004379(glycylpeptide N-tetradecanoyltransferase activity);GO:0005737(cytoplasm);GO:0005794(Golgi apparatus);GO:0005829(cytosol);GO:0005886(plasma membrane);GO:0006499(N-terminal protein myristoylation);GO:0016020(membrane);GO:0016740(transferase activity);GO:0016746(transferase activity, transferring acyl groups);GO:0018008(N-terminal peptidyl-glycine N-myristoylation);GO:0019898(extrinsic co…	NA	1	120,	0	-4.29	-3.4	2.12
chr2	3325304	3326273	970	ENSMUSG00000026644	ENSMUST00000115089	protein_coding	3' UTR	-9895	Acbd7	acyl-Coenzyme A binding domain containing 7 [Source:MGI Symbol;Acc:MGI:1925495]	GO:0000062(fatty-acyl-CoA binding);GO:0003674(molecular_function);GO:0005575(cellular_component);GO:0008150(biological_process);GO:0008289(lipid binding)	NA	2	97,203,	0,766	-9.48	-8.5	2.17
chr2	3778493	3779963	1471	ENSMUSG00000026655	ENSMUST00000176254	protein_coding	3' UTR	4547	Fam107b	family with sequence similarity 107, member B [Source:MGI Symbol;Acc:MGI:1913790]	GO:0003674(molecular_function);GO:0005575(cellular_component);GO:0007605(sensory perception of sound)	NA	2	75,463,	0,1007	-287	-285	8.54
chr2	4881683	4881744	62	ENSMUSG00000026662	ENSMUST00000027973	protein_coding	5' UTR	119	Sephs1	selenophosphate synthetase 1 [Source:MGI Symbol;Acc:MGI:1923580]	GO:0000166(nucleotide binding);GO:0004756(selenide, water dikinase activity);GO:0005524(ATP binding);GO:0005634(nucleus);GO:0005737(cytoplasm);GO:0005886(plasma membrane);GO:0016020(membrane);GO:0016260(selenocysteine biosynthetic process);GO:0016301(kinase activity);GO:0016310(phosphorylation);GO:0016740(transferase activity);GO:0031965(nuclear membrane);GO:0042802(identical protein binding);GO:…	00450(Selenocompound metabolism)	1	61,	0	-2.7	-1.87	6.17
chr2	4906696	4907116	421	ENSMUSG00000026664	ENSMUST00000027975	protein_coding	3' UTR	-11903	Phyh	phytanoyl-CoA hydroxylase [Source:MGI Symbol;Acc:MGI:891978]	GO:0001561(fatty acid alpha-oxidation);GO:0003824(catalytic activity);GO:0005515(protein binding);GO:0005739(mitochondrion);GO:0005777(peroxisome);GO:0005782(peroxisomal matrix);GO:0006103(2-oxoglutarate metabolic process);GO:0006631(fatty acid metabolic process);GO:0006720(isoprenoid metabolic process);GO:0008198(ferrous iron binding);GO:0016491(oxidoreductase activity);GO:0019606(2-oxobutyrate …	04146(Peroxisome)	1	420,	0	-149	-147	6.53
chr2	4908133	4908642	510	ENSMUSG00000026664	ENSMUST00000027975	protein_coding	3' UTR	-10377	Phyh	phytanoyl-CoA hydroxylase [Source:MGI Symbol;Acc:MGI:891978]	GO:0001561(fatty acid alpha-oxidation);GO:0003824(catalytic activity);GO:0005515(protein binding);GO:0005739(mitochondrion);GO:0005777(peroxisome);GO:0005782(peroxisomal matrix);GO:0006103(2-oxoglutarate metabolic process);GO:0006631(fatty acid metabolic process);GO:0006720(isoprenoid metabolic process);GO:0008198(ferrous iron binding);GO:0016491(oxidoreductase activity);GO:0019606(2-oxobutyrate …	04146(Peroxisome)	1	509,	0	-105	-104	11.2
chr2	5951528	5973540	22013	ENSMUSG00000043241	ENSMUST00000060092	protein_coding	5' UTR	59	Upf2	UPF2 regulator of nonsense transcripts homolog (yeast) [Source:MGI Symbol;Acc:MGI:2449307]	GO:0000184(nuclear-transcribed mRNA catabolic process, nonsense-mediated decay);GO:0001889(liver development);GO:0003723(RNA binding);GO:0005515(protein binding);GO:0005634(nucleus);GO:0005737(cytoplasm);GO:0005829(cytosol);GO:0005844(polysome);GO:0006986(response to unfolded protein);GO:0031100(animal organ regeneration);GO:0035145(exon-exon junction complex);GO:0036464(cytoplasmic ribonucleopro…	03013(RNA transport);03015(mRNA surveillance pathway)	4	25,380,780,72,	0,5942,9404,21940	-770	-Inf	29
chr2	10240801	10240982	182	ENSMUSG00000025780	ENSMUST00000026886	protein_coding	Exon (ENSMUST00000026886/ENSMUSG00000025780, exon 10 of 14)	87230	Itih5	inter-alpha (globulin) inhibitor H5 [Source:MGI Symbol;Acc:MGI:1925751]	GO:0003674(molecular_function);GO:0004867(serine-type endopeptidase inhibitor activity);GO:0005576(extracellular region);GO:0008150(biological_process);GO:0010466(negative regulation of peptidase activity);GO:0010951(negative regulation of endopeptidase activity);GO:0030212(hyaluronan metabolic process);GO:0030414(peptidase inhibitor activity);GO:0062023(collagen-containing extracellular matrix)	NA	1	181,	0	-5.55	-4.64	4.32
chr2	10251322	10251652	331	ENSMUSG00000025780	ENSMUST00000026886	protein_coding	3' UTR	97751	Itih5	inter-alpha (globulin) inhibitor H5 [Source:MGI Symbol;Acc:MGI:1925751]	GO:0003674(molecular_function);GO:0004867(serine-type endopeptidase inhibitor activity);GO:0005576(extracellular region);GO:0008150(biological_process);GO:0010466(negative regulation of peptidase activity);GO:0010951(negative regulation of endopeptidase activity);GO:0030212(hyaluronan metabolic process);GO:0030414(peptidase inhibitor activity);GO:0062023(collagen-containing extracellular matrix)	NA	1	330,	0	-34.5	-33.3	6.6
chr2	10255271	10255332	62	ENSMUSG00000025780	ENSMUST00000026886	protein_coding	3' UTR	101700	Itih5	inter-alpha (globulin) inhibitor H5 [Source:MGI Symbol;Acc:MGI:1925751]	GO:0003674(molecular_function);GO:0004867(serine-type endopeptidase inhibitor activity);GO:0005576(extracellular region);GO:0008150(biological_process);GO:0010466(negative regulation of peptidase activity);GO:0010951(negative regulation of endopeptidase activity);GO:0030212(hyaluronan metabolic process);GO:0030414(peptidase inhibitor activity);GO:0062023(collagen-containing extracellular matrix)	NA	1	61,	0	-3.07	-2.22	11.4
chr2	11778113	11778859	747	ENSMUSG00000047909	ENSMUST00000056108	protein_coding	5' UTR	0	Ankrd16	ankyrin repeat domain 16 [Source:MGI Symbol;Acc:MGI:2444796]	GO:0003674(molecular_function);GO:0005515(protein binding);GO:0005634(nucleus);GO:0005737(cytoplasm);GO:0006400(tRNA modification)	NA	2	114,275,	0,471	-68.8	-67.5	4.67
chr2	14238272	14238452	181	ENSMUSG00000026712	ENSMUST00000028045	protein_coding	Exon (ENSMUST00000028045/ENSMUSG00000026712, exon 2 of 30)	8880	Mrc1	mannose receptor, C type 1 [Source:MGI Symbol;Acc:MGI:97142]	GO:0004888(transmembrane signaling receptor activity);GO:0005537(mannose binding);GO:0005768(endosome);GO:0005886(plasma membrane);GO:0006897(endocytosis);GO:0006898(receptor-mediated endocytosis);GO:0009986(cell surface);GO:0010008(endosome membrane);GO:0016020(membrane);GO:0016021(integral component of membrane);GO:0030246(carbohydrate binding);GO:0038023(signaling receptor activity);GO:0038024…	04145(Phagosome);05152(Tuberculosis)	1	180,	0	-17.4	-16.3	2.32
chr2	15075081	15076523	1443	ENSMUSG00000017418	ENSMUST00000193883	protein_coding	3' UTR	82	Arl5b	ADP-ribosylation factor-like 5B [Source:MGI Symbol;Acc:MGI:1923119]	GO:0000166(nucleotide binding);GO:0005525(GTP binding);GO:0005737(cytoplasm);GO:0005802(trans-Golgi network);GO:0006886(intracellular protein transport);GO:0016192(vesicle-mediated transport);GO:1903292(protein localization to Golgi membrane)	NA	2	32,268,	0,1174	-48.3	-47.1	2.91
chr2	18684004	18684837	834	ENSMUSG00000026739	ENSMUST00000147365	protein_coding	3' UTR	2897	Bmi1	Bmi1 polycomb ring finger oncogene [Source:MGI Symbol;Acc:MGI:88174]	GO:0000122(negative regulation of transcription by RNA polymerase II);GO:0000151(ubiquitin ligase complex);GO:0000792(heterochromatin);GO:0000978(RNA polymerase II cis-regulatory region sequence-specific DNA binding);GO:0001501(skeletal system development);GO:0001701(in utero embryonic development);GO:0003682(chromatin binding);GO:0005515(protein binding);GO:0005634(nucleus);GO:0005737(cytoplasm)…	04550(Signaling pathways regulating pluripotency of stem cells);05202(Transcriptional misregulation in cancer);05206(MicroRNAs in cancer)	2	62,686,	0,147	-400	-Inf	12.3
chr2	18686299	18686539	241	ENSMUSG00000026739	ENSMUST00000147365	protein_coding	3' UTR	5192	Bmi1	Bmi1 polycomb ring finger oncogene [Source:MGI Symbol;Acc:MGI:88174]	GO:0000122(negative regulation of transcription by RNA polymerase II);GO:0000151(ubiquitin ligase complex);GO:0000792(heterochromatin);GO:0000978(RNA polymerase II cis-regulatory region sequence-specific DNA binding);GO:0001501(skeletal system development);GO:0001701(in utero embryonic development);GO:0003682(chromatin binding);GO:0005515(protein binding);GO:0005634(nucleus);GO:0005737(cytoplasm)…	04550(Signaling pathways regulating pluripotency of stem cells);05202(Transcriptional misregulation in cancer);05206(MicroRNAs in cancer)	1	240,	0	-14.5	-13.5	2.55
chr2	19199331	19201800	2470	ENSMUSG00000037683	ENSMUST00000114640	protein_coding	5' UTR	29	Armc3	armadillo repeat containing 3 [Source:MGI Symbol;Acc:MGI:1918132]	GO:0003674(molecular_function);GO:0005515(protein binding);GO:0008150(biological_process)	NA	2	26,34,	0,2435	-2.14	-1.34	8.39
chr2	19658347	19658557	211	ENSMUSG00000043415	ENSMUST00000052168	protein_coding	Exon (ENSMUST00000052168/ENSMUSG00000043415, exon 1 of 1)	595	Otud1	OTU domain containing 1 [Source:MGI Symbol;Acc:MGI:1918448]	GO:0004843(thiol-dependent ubiquitin-specific protease activity);GO:0005575(cellular_component);GO:0006508(proteolysis);GO:0008233(peptidase activity);GO:0008234(cysteine-type peptidase activity);GO:0016579(protein deubiquitination);GO:0016787(hydrolase activity);GO:0036459(thiol-dependent ubiquitinyl hydrolase activity);GO:0070536(protein K63-linked deubiquitination)	NA	1	210,	0	-3.31	-2.46	1.91
chr2	19658764	19659689	926	ENSMUSG00000043415	ENSMUST00000052168	protein_coding	3' UTR	1012	Otud1	OTU domain containing 1 [Source:MGI Symbol;Acc:MGI:1918448]	GO:0004843(thiol-dependent ubiquitin-specific protease activity);GO:0005575(cellular_component);GO:0006508(proteolysis);GO:0008233(peptidase activity);GO:0008234(cysteine-type peptidase activity);GO:0016579(protein deubiquitination);GO:0016787(hydrolase activity);GO:0036459(thiol-dependent ubiquitinyl hydrolase activity);GO:0070536(protein K63-linked deubiquitination)	NA	1	925,	0	-1990	-Inf	14.7
chr2	19659926	19660047	122	ENSMUSG00000043415	ENSMUST00000052168	protein_coding	3' UTR	2174	Otud1	OTU domain containing 1 [Source:MGI Symbol;Acc:MGI:1918448]	GO:0004843(thiol-dependent ubiquitin-specific protease activity);GO:0005575(cellular_component);GO:0006508(proteolysis);GO:0008233(peptidase activity);GO:0008234(cysteine-type peptidase activity);GO:0016579(protein deubiquitination);GO:0016787(hydrolase activity);GO:0036459(thiol-dependent ubiquitinyl hydrolase activity);GO:0070536(protein K63-linked deubiquitination)	NA	1	121,	0	-3.46	-2.6	1.56
chr2	20737552	20743786	6235	ENSMUSG00000036617	ENSMUST00000114608	protein_coding	5' UTR	238	Etl4	enhancer trap locus 4 [Source:MGI Symbol;Acc:MGI:95454]	GO:0003674(molecular_function);GO:0005515(protein binding);GO:0005737(cytoplasm);GO:0007275(multicellular organism development);GO:0048706(embryonic skeletal system development)	NA	2	3,328,	0,5906	-45.4	-44.2	2.75
chr2	20743905	20744265	361	ENSMUSG00000036617	ENSMUST00000114608	protein_coding	Exon (ENSMUST00000114610/ENSMUSG00000036617, exon 8 of 8)	6591	Etl4	enhancer trap locus 4 [Source:MGI Symbol;Acc:MGI:95454]	GO:0003674(molecular_function);GO:0005515(protein binding);GO:0005737(cytoplasm);GO:0007275(multicellular organism development);GO:0048706(embryonic skeletal system development)	NA	1	360,	0	-93.9	-92.5	3.22
chr2	21211744	21212644	901	ENSMUSG00000048550	ENSMUST00000102951	protein_coding	Exon (ENSMUST00000054591/ENSMUSG00000048550, exon 3 of 3)	5957	Thnsl1	threonine synthase-like 1 (bacterial) [Source:MGI Symbol;Acc:MGI:2139347]	NA	NA	1	900,	0	-78.7	-77.3	9.56
chr2	21212762	21214051	1290	ENSMUSG00000048550	ENSMUST00000102951	protein_coding	3' UTR	6975	Thnsl1	threonine synthase-like 1 (bacterial) [Source:MGI Symbol;Acc:MGI:2139347]	NA	NA	1	1289,	0	-165	-163	25.9
chr2	23068196	23068940	745	ENSMUSG00000026781	ENSMUST00000227809	protein_coding	5' UTR	0	Acbd5	acyl-Coenzyme A binding domain containing 5 [Source:MGI Symbol;Acc:MGI:1921409]	GO:0000062(fatty-acyl-CoA binding);GO:0003674(molecular_function);GO:0005654(nucleoplasm);GO:0005777(peroxisome);GO:0005778(peroxisomal membrane);GO:0006914(autophagy);GO:0008289(lipid binding);GO:0016020(membrane);GO:0016021(integral component of membrane);GO:0030242(autophagy of peroxisome)	NA	2	90,61,	0,683	-4.21	-3.33	5.43
[truncated: 10,406 more rows]
