# Supplementary material for: N 6-Methyladenosine Methylomic Landscape of Lung Tissues in Murine Acute Allergic Asthma
Source: Front Immunol. 2021 Oct 19;12:740571. doi: 10.3389/fimmu.2021.740571 (PMC8560743; doi:10.3389/fimmu.2021.740571)
Supplement: Supplementary file 8 [file Table_8.xlsx]

## Sheet: Sheet1
Table S8. Distribution of differentially methylated peaks in the global transcriptome
seqnames	start	end	width	geneId	transcriptId	transcript_biotype	annotation	distanceToTSS	geneName	Description	GO	KEGG	blockCount	blockSizes	blockStarts	diff.lg.fdr	diff.P	diff.log2.fc	regulation
chr7	106080696	106080787	92	ENSMUSG00000095649	ENSMUST00000183386	unprocessed_pseudogene	Exon (ENSMUST00000183386/ENSMUSG00000095649, exon 1 of 1)	3350	Gm8979	predicted gene 8979 [Source:MGI Symbol;Acc:MGI:3703149]	NA	NA	1	91,	0	-2.63	0.000239883	6.23	up
chr2	173131884	173132155	272	ENSMUSG00000087382	ENSMUST00000153523	antisense	Exon (ENSMUST00000142207/ENSMUSG00000087382, exon 4 of 4)	7135	Ctcflos	CCCTC-binding factor (zinc finger protein)-like, opposite strand [Source:MGI Symbol;Acc:MGI:1921411]	NA	NA	1	271,	0	-3.37	3.16228e-05	5.64	up
chr10	95117172	95117378	207	ENSMUSG00000112677	ENSMUST00000219913	TEC	Exon (ENSMUST00000219913/ENSMUSG00000112677, exon 1 of 1)	793	Gm48868	predicted gene, 48868 [Source:MGI Symbol;Acc:MGI:6098613]	NA	NA	1	206,	0	-2.02	0.00131826	5.54	up
chr3	10022399	10022549	151	ENSMUSG00000104000	ENSMUST00000195727	lincRNA	Exon (ENSMUST00000195727/ENSMUSG00000104000, exon 2 of 2)	3140	Gm38335	predicted gene, 38335 [Source:MGI Symbol;Acc:MGI:5611563]	NA	NA	1	150,	0	-1.65	0.00389045	4.91	up
chr3	54317751	54318231	481	ENSMUSG00000027750	ENSMUST00000117373	protein_coding	3' UTR	-42878	Postn	periostin, osteoblast specific factor [Source:MGI Symbol;Acc:MGI:1926321]	GO:0001666(response to hypoxia);GO:0001953(negative regulation of cell-matrix adhesion);GO:0003073(regulation of systemic arterial blood pressure);GO:0005201(extracellular matrix structural constituent);GO:0005515(protein binding);GO:0005576(extracellular region);GO:0005615(extracellular space);GO:0005737(cytoplasm);GO:0005794(Golgi apparatus);GO:0005802(trans-Golgi network);GO:0007155(cell adhes…	NA	1	480,	0	-1.1	0.0204174	4.79	up
chr8	47822372	47822517	146	ENSMUSG00000061974	ENSMUST00000079639	protein_coding	Exon (ENSMUST00000079639/ENSMUSG00000061974, exon 1 of 1)	229	Cldn24	claudin 24 [Source:MGI Symbol;Acc:MGI:3712484]	GO:0003674(molecular_function);GO:0005198(structural molecule activity);GO:0005886(plasma membrane);GO:0005923(bicellular tight junction);GO:0007155(cell adhesion);GO:0016020(membrane);GO:0016021(integral component of membrane);GO:0016324(apical plasma membrane);GO:0030054(cell junction);GO:0070830(bicellular tight junction assembly)	04514(Cell adhesion molecules (CAMs));04530(Tight junction);04670(Leukocyte transendothelial migration);05160(Hepatitis C)	1	145,	0	-0.869	0.0416869	4.58	up
chr4	53262494	53263184	691	ENSMUSG00000086712	ENSMUST00000098075	lincRNA	Exon (ENSMUST00000123127/ENSMUSG00000086712, exon 2 of 2)	0	AI427809	expressed sequence AI427809 [Source:MGI Symbol;Acc:MGI:2140270]	NA	NA	1	690,	0	-41	1.58489e-44	4.23	up
chr7	106186403	106187512	1110	ENSMUSG00000098934	ENSMUST00000183629	unprocessed_pseudogene	Exon (ENSMUST00000183629/ENSMUSG00000098934, exon 1 of 1)	3596	Gm18853	predicted gene, 18853 [Source:MGI Symbol;Acc:MGI:5011038]	NA	NA	1	1109,	0	-41	1.99526e-44	4.22	up
chr5	73607180	73607451	272	ENSMUSG00000067206	ENSMUST00000152215	protein_coding	Exon (ENSMUST00000087177/ENSMUSG00000067206, exon 5 of 5)	23132	Lrrc66	leucine rich repeat containing 66 [Source:MGI Symbol;Acc:MGI:2387634]	GO:0005515(protein binding);GO:0016020(membrane);GO:0016021(integral component of membrane)	NA	1	271,	0	-0.927	0.0346737	4.06	up
chr2	122052502	122052832	331	ENSMUSG00000027236	ENSMUST00000142747	processed_transcript	3' UTR	23850	Eif3j1	eukaryotic translation initiation factor 3, subunit J1 [Source:MGI Symbol;Acc:MGI:1925905]	GO:0001732(formation of cytoplasmic translation initiation complex);GO:0002183(cytoplasmic translational initiation);GO:0003743(translation initiation factor activity);GO:0005737(cytoplasm);GO:0005829(cytosol);GO:0005852(eukaryotic translation initiation factor 3 complex);GO:0006412(translation);GO:0006413(translational initiation);GO:0016282(eukaryotic 43S preinitiation complex);GO:0033290(eukar…	03013(RNA transport)	1	330,	0	-8.32	1e-10	3.98	up
chr2	3680356	3680590	235	ENSMUSG00000080703	ENSMUST00000118615	processed_pseudogene	Exon (ENSMUST00000118615/ENSMUSG00000080703, exon 1 of 1)	0	Gm13183	predicted gene 13183 [Source:MGI Symbol;Acc:MGI:3650466]	NA	NA	1	234,	0	-1.17	0.0162181	3.94	up
chr13	37967203	37967444	242	ENSMUSG00000021427	ENSMUST00000224399	protein_coding	3' UTR	26501	Ssr1	signal sequence receptor, alpha [Source:MGI Symbol;Acc:MGI:105082]	GO:0005783(endoplasmic reticulum);GO:0005789(endoplasmic reticulum membrane);GO:0016020(membrane);GO:0016021(integral component of membrane)	04141(Protein processing in endoplasmic reticulum)	1	241,	0	-1.93	0.0017378	3.9	up
chr7	43617720	43618018	299	ENSMUSG00000055102	ENSMUST00000116324	protein_coding	3' UTR	7813	Zfp819	zinc finger protein 819 [Source:MGI Symbol;Acc:MGI:1921650]	GO:0003676(nucleic acid binding);GO:0003700(DNA-binding transcription factor activity);GO:0005515(protein binding);GO:0005634(nucleus);GO:0006355(regulation of transcription, DNA-templated);GO:0043065(positive regulation of apoptotic process);GO:0043565(sequence-specific DNA binding);GO:0045892(negative regulation of transcription, DNA-templated);GO:0046872(metal ion binding)	05168(Herpes simplex virus 1 infection)	1	298,	0	-1.19	0.0154882	3.86	up
chr2	60370905	60370995	91	ENSMUSG00000086196	ENSMUST00000124654	antisense	Exon (ENSMUST00000151984/ENSMUSG00000086196, exon 6 of 6)	15553	Gm13571	predicted gene 13571 [Source:MGI Symbol;Acc:MGI:3652223]	NA	NA	1	90,	0	-2.8	0.000151356	3.84	up
chr2	129038002	129039048	1047	ENSMUSG00000079051	ENSMUST00000145798	protein_coding	Exon (ENSMUST00000145798/ENSMUSG00000079051, exon 3 of 7)	10170	Vinac1	vinculin/alpha-catenin family member 1 [Source:MGI Symbol;Acc:MGI:3649276]	GO:0003674(molecular_function);GO:0005575(cellular_component);GO:0005737(cytoplasm);GO:0005856(cytoskeleton);GO:0007155(cell adhesion);GO:0008150(biological_process);GO:0045296(cadherin binding);GO:0051015(actin filament binding)	NA	1	1046,	0	-2.32	0.000562341	3.68	up
chr3	132085769	132085949	181	ENSMUSG00000028031	ENSMUST00000029665	protein_coding	5' UTR	477	Dkk2	dickkopf WNT signaling pathway inhibitor 2 [Source:MGI Symbol;Acc:MGI:1890663]	GO:0005576(extracellular region);GO:0005615(extracellular space);GO:0007275(multicellular organism development);GO:0016055(Wnt signaling pathway);GO:0030178(negative regulation of Wnt signaling pathway);GO:0039706(co-receptor binding);GO:0048019(receptor antagonist activity);GO:0090090(negative regulation of canonical Wnt signaling pathway);GO:0090263(positive regulation of canonical Wnt signalin…	04310(Wnt signaling pathway)	1	180,	0	-0.856	0.0436516	3.64	up
chr11	71033245	71033483	239	ENSMUSG00000018451	ENSMUST00000238695	protein_coding	5' UTR	268	6330403K07Rik	RIKEN cDNA 6330403K07 gene [Source:MGI Symbol;Acc:MGI:1918001]	GO:0016020(membrane);GO:0016021(integral component of membrane)	NA	1	238,	0	-1.61	0.0042658	3.59	up
chr1	46665565	46665865	301	ENSMUSG00000101337	ENSMUST00000187094	processed_transcript	Exon (ENSMUST00000189749/ENSMUSG00000101337, exon 41 of 65)	11560	Dnah7c	dynein, axonemal, heavy chain 7C [Source:MGI Symbol;Acc:MGI:3639762]	GO:0000166(nucleotide binding);GO:0003341(cilium movement);GO:0003774(motor activity);GO:0003777(microtubule motor activity);GO:0005509(calcium ion binding);GO:0005524(ATP binding);GO:0005737(cytoplasm);GO:0005829(cytosol);GO:0005856(cytoskeleton);GO:0005858(axonemal dynein complex);GO:0005874(microtubule);GO:0005929(cilium);GO:0007018(microtubule-based movement);GO:0008569(ATP-dependent microtub…	05016(Huntington disease)	1	300,	0	-1.79	0.0025704	3.58	up
chr4	147188007	147188187	181	ENSMUSG00000095054	ENSMUST00000118508	processed_pseudogene	Exon (ENSMUST00000118508/ENSMUSG00000095054, exon 1 of 1)	299	Gm13146	predicted gene 13146 [Source:MGI Symbol;Acc:MGI:3651742]	NA	NA	1	180,	0	-1.59	0.00457088	3.58	up
chr5	114025234	114025444	211	ENSMUSG00000042096	ENSMUST00000162214	retained_intron	3' UTR	8142	Dao	D-amino acid oxidase [Source:MGI Symbol;Acc:MGI:94859]	GO:0003884(D-amino-acid oxidase activity);GO:0005741(mitochondrial outer membrane);GO:0005777(peroxisome);GO:0005778(peroxisomal membrane);GO:0005829(cytosol);GO:0006562(proline catabolic process);GO:0016491(oxidoreductase activity);GO:0036088(D-serine catabolic process);GO:0042416(dopamine biosynthetic process);GO:0042802(identical protein binding);GO:0046416(D-amino acid metabolic process);GO:0…	00260(Glycine, serine and threonine metabolism);00330(Arginine and proline metabolism);00472(D-Arginine and D-ornithine metabolism);04146(Peroxisome)	1	210,	0	-0.894	0.0389045	3.55	up
chr11	94521502	94521682	181	ENSMUSG00000039110	ENSMUST00000239238	protein_coding	5' UTR	0	Mycbpap	MYCBP associated protein [Source:MGI Symbol;Acc:MGI:2388726]	GO:0005737(cytoplasm);GO:0007268(chemical synaptic transmission);GO:0007275(multicellular organism development);GO:0007283(spermatogenesis);GO:0008150(biological_process);GO:0016020(membrane);GO:0030154(cell differentiation);GO:0045202(synapse)	NA	1	180,	0	-1.56	0.00501187	3.54	up
chr16	32408535	32409054	520	ENSMUSG00000103847	ENSMUST00000194813	processed_pseudogene	Exon (ENSMUST00000194813/ENSMUSG00000103847, exon 1 of 1)	0	Gm20056	predicted gene, 20056 [Source:MGI Symbol;Acc:MGI:5012241]	NA	NA	1	519,	0	-32.8	3.98107e-36	3.54	up
chr3	37311668	37311907	240	ENSMUSG00000045031	ENSMUST00000075537	protein_coding	5' UTR	752	Cetn4	centrin 4 [Source:MGI Symbol;Acc:MGI:2677454]	GO:0000278(mitotic cell cycle);GO:0005509(calcium ion binding);GO:0005737(cytoplasm);GO:0005813(centrosome);GO:0005814(centriole);GO:0005856(cytoskeleton);GO:0007099(centriole replication);GO:0031683(G-protein beta/gamma-subunit complex binding);GO:0032795(heterotrimeric G-protein binding);GO:0036064(ciliary basal body)	NA	1	239,	0	-1.32	0.0104713	3.46	up
chr7	139638691	139638931	241	ENSMUSG00000083626	ENSMUST00000118750	processed_pseudogene	3' UTR	21464	Gm4459	predicted gene 4459 [Source:MGI Symbol;Acc:MGI:3782643]	NA	NA	1	240,	0	-2.8	0.000151356	3.45	up
chr7	139977201	139978161	961	ENSMUSG00000073795	ENSMUST00000210254	protein_coding	Exon (ENSMUST00000146974/ENSMUSG00000073795, exon 1 of 5)	1518	Spef1l	sperm flagellar 1 like [Source:MGI Symbol;Acc:MGI:2685939]	GO:0005515(protein binding);GO:0005930(axoneme);GO:0008017(microtubule binding);GO:0051493(regulation of cytoskeleton organization)	NA	2	21,128,	0,832	-8.59	5.01187e-11	3.44	up
chr8	75020255	75022959	2705	ENSMUSG00000034518	ENSMUST00000129391	retained_intron	3' UTR	0	Hmgxb4	HMG box domain containing 4 [Source:MGI Symbol;Acc:MGI:1918073]	GO:0003677(DNA binding);GO:0005634(nucleus);GO:0016589(NURF complex);GO:0042802(identical protein binding)	NA	3	70,65,105,	0,1547,2599	-15.3	3.16228e-18	3.4	up
chr4	82546996	82547174	179	ENSMUSG00000087413	ENSMUST00000139835	antisense	Exon (ENSMUST00000139835/ENSMUSG00000087413, exon 2 of 2)	38980	Gm11266	predicted gene 11266 [Source:MGI Symbol;Acc:MGI:3649705]	NA	NA	1	178,	0	-1.29	0.0112202	3.38	up
chr7	139977063	139977363	301	ENSMUSG00000086742	ENSMUST00000210415	processed_transcript	Exon (ENSMUST00000139218/ENSMUSG00000086742, exon 5 of 5)	14379	Gm16201	predicted gene 16201 [Source:MGI Symbol;Acc:MGI:3802153]	NA	NA	1	300,	0	-13.3	5.01187e-16	3.35	up
chr14	34765652	34765832	181	ENSMUSG00000097310	ENSMUST00000181044	lincRNA	Exon (ENSMUST00000180412/ENSMUSG00000097310, exon 4 of 4)	5425	A930038B10Rik	RIKEN cDNA A930038B10 gene [Source:MGI Symbol;Acc:MGI:2443813]	NA	NA	1	180,	0	-0.927	0.0346737	3.35	up
X	136033694	136034350	657	ENSMUSG00000048355	ENSMUST00000057625	protein_coding	3' UTR	327	Arxes1	adipocyte-related X-chromosome expressed sequence 1 [Source:MGI Symbol;Acc:MGI:1923469]	GO:0004252(serine-type endopeptidase activity);GO:0005783(endoplasmic reticulum);GO:0005787(signal peptidase complex);GO:0005789(endoplasmic reticulum membrane);GO:0006465(signal peptide processing);GO:0008233(peptidase activity);GO:0016020(membrane);GO:0016021(integral component of membrane);GO:0045047(protein targeting to ER);GO:0045444(fat cell differentiation)	03060(Protein export)	1	656,	0	-3.96	6.60693e-06	3.29	up
chr1	134747879	134748658	780	ENSMUSG00000026452	ENSMUST00000187702	processed_transcript	3' UTR	0	Syt2	synaptotagmin II [Source:MGI Symbol;Acc:MGI:99666]	GO:0005544(calcium-dependent phospholipid binding);GO:0007269(neurotransmitter secretion);GO:0008021(synaptic vesicle);GO:0016020(membrane);GO:0016021(integral component of membrane);GO:0030054(cell junction);GO:0030672(synaptic vesicle membrane);GO:0031410(cytoplasmic vesicle);GO:0042584(chromaffin granule membrane);GO:0045202(synapse);GO:1903861(positive regulation of dendrite extension)	NA	1	779,	0	-1.61	0.0042658	3.27	up
chr9	44247780	44248351	572	ENSMUSG00000032105	ENSMUST00000213186	processed_transcript	3' UTR	2156	Pdzd3	PDZ domain containing 3 [Source:MGI Symbol;Acc:MGI:2429554]	GO:0005515(protein binding);GO:0005903(brush border);GO:0006811(ion transport);GO:0007168(receptor guanylyl cyclase signaling pathway);GO:0008022(protein C-terminus binding);GO:0010754(negative regulation of cGMP-mediated signaling);GO:0030251(guanylate cyclase inhibitor activity);GO:0031283(negative regulation of guanylate cyclase activity);GO:0043296(apical junction complex);GO:0045177(apical p…	NA	2	236,121,	0,450	-1.23	0.0134896	3.24	up
chr1	190960155	190966239	6085	ENSMUSG00000037568	ENSMUST00000047409	protein_coding	Exon (ENSMUST00000166139/ENSMUSG00000037568, exon 5 of 8)	18847	Vash2	vasohibin 2 [Source:MGI Symbol;Acc:MGI:2444826]	GO:0000768(syncytium formation by plasma membrane fusion);GO:0001938(positive regulation of endothelial cell proliferation);GO:0003779(actin binding);GO:0004180(carboxypeptidase activity);GO:0004181(metallocarboxypeptidase activity);GO:0005515(protein binding);GO:0005576(extracellular region);GO:0005737(cytoplasm);GO:0005856(cytoskeleton);GO:0006508(proteolysis);GO:0008017(microtubule binding);GO…	NA	2	324,37,	0,6047	-2.5	0.000346737	3.23	up
chr5	66174388	66174740	353	ENSMUSG00000097092	ENSMUST00000180652	antisense	Exon (ENSMUST00000180652/ENSMUSG00000097092, exon 6 of 6)	23176	Gm26725	predicted gene, 26725 [Source:MGI Symbol;Acc:MGI:5477219]	NA	NA	1	352,	0	-1.18	0.0162181	3.19	up
chr10	62623355	62623506	152	ENSMUSG00000020076	ENSMUST00000218304	protein_coding	Exon (ENSMUST00000217970/ENSMUSG00000020076, exon 3 of 3)	-1994	Ddx50	DEAD (Asp-Glu-Ala-Asp) box polypeptide 50 [Source:MGI Symbol;Acc:MGI:2182303]	GO:0000166(nucleotide binding);GO:0003676(nucleic acid binding);GO:0003723(RNA binding);GO:0003724(RNA helicase activity);GO:0004386(helicase activity);GO:0005524(ATP binding);GO:0005634(nucleus);GO:0005730(nucleolus);GO:0005886(plasma membrane);GO:0016787(hydrolase activity)	NA	1	151,	0	-0.921	0.0354813	3.19	up
X	151314925	151315106	182	ENSMUSG00000084771	ENSMUST00000176662	antisense	Exon (ENSMUST00000175825/ENSMUSG00000084771, exon 3 of 3)	-3700	A230072E10Rik	RIKEN cDNA A230072E10 gene [Source:MGI Symbol;Acc:MGI:3603753]	NA	NA	1	181,	0	-0.838	0.0467735	3.19	up
chr4	32560127	32560188	62	ENSMUSG00000086150	ENSMUST00000136149	antisense	Exon (ENSMUST00000126225/ENSMUSG00000086150, exon 5 of 5)	11490	Bach2os	BTB and CNC homology 2, opposite strand [Source:MGI Symbol;Acc:MGI:3041246]	NA	NA	1	61,	0	-0.872	0.0416869	3.17	up
chr16	17894311	17894611	301	ENSMUSG00000041566	ENSMUST00000046937	protein_coding	5' UTR	88	Tssk1	testis-specific serine kinase 1 [Source:MGI Symbol;Acc:MGI:1347557]	GO:0000166(nucleotide binding);GO:0000287(magnesium ion binding);GO:0001669(acrosomal vesicle);GO:0004672(protein kinase activity);GO:0004674(protein serine/threonine kinase activity);GO:0005515(protein binding);GO:0005524(ATP binding);GO:0005634(nucleus);GO:0005737(cytoplasm);GO:0005929(cilium);GO:0006468(protein phosphorylation);GO:0007275(multicellular organism development);GO:0007283(spermato…	NA	1	300,	0	-1.18	0.0158489	3.14	up
chr19	29160439	29160733	295	ENSMUSG00000068466	ENSMUST00000084171	processed_pseudogene	Exon (ENSMUST00000084171/ENSMUSG00000068466, exon 1 of 1)	321	Gm5518	predicted gene 5518 [Source:MGI Symbol;Acc:MGI:3648673]	NA	NA	1	294,	0	-3.23	4.67735e-05	3.14	up
chr1	191897022	191898406	1385	ENSMUSG00000055833	ENSMUST00000154116	antisense	Exon (ENSMUST00000139827/ENSMUSG00000055833, exon 4 of 5)	2107	1700034H15Rik	RIKEN cDNA 1700034H15 gene [Source:MGI Symbol;Acc:MGI:1921515]	NA	NA	2	106,134,	0,1250	-1.21	0.0144544	3.13	up
chr13	67291471	67292851	1381	ENSMUSG00000055341	ENSMUST00000225338	protein_coding	3' UTR	0	Zfp457	zinc finger protein 457 [Source:MGI Symbol;Acc:MGI:2664334]	GO:0003676(nucleic acid binding);GO:0003700(DNA-binding transcription factor activity);GO:0006355(regulation of transcription, DNA-templated);GO:0016020(membrane);GO:0016021(integral component of membrane);GO:0045892(negative regulation of transcription, DNA-templated);GO:0046872(metal ion binding);GO:0070895(negative regulation of transposon integration)	05168(Herpes simplex virus 1 infection)	2	163,106,	0,1274	-1.11	0.0194984	3.12	up
chr14	58109840	58110081	242	ENSMUSG00000021974	ENSMUST00000166770	protein_coding	3' UTR	33333	Fgf9	fibroblast growth factor 9 [Source:MGI Symbol;Acc:MGI:104723]	GO:0000122(negative regulation of transcription by RNA polymerase II);GO:0001525(angiogenesis);GO:0001649(osteoblast differentiation);GO:0001654(eye development);GO:0002053(positive regulation of mesenchymal cell proliferation);GO:0002062(chondrocyte differentiation);GO:0003214(cardiac left ventricle morphogenesis);GO:0003231(cardiac ventricle development);GO:0005104(fibroblast growth factor rece…	04010(MAPK signaling pathway);04014(Ras signaling pathway);04015(Rap1 signaling pathway);04151(PI3K-Akt signaling pathway);04810(Regulation of actin cytoskeleton);05200(Pathways in cancer);05218(Melanoma);05224(Breast cancer);05226(Gastric cancer)	1	241,	0	-0.89	0.0398107	3.08	up
chr1	155208045	155208136	92	ENSMUSG00000026470	ENSMUST00000194158	processed_transcript	3' UTR	13024	Stx6	syntaxin 6 [Source:MGI Symbol;Acc:MGI:1926235]	GO:0000139(Golgi membrane);GO:0000149(SNARE binding);GO:0005484(SNAP receptor activity);GO:0005515(protein binding);GO:0005654(nucleoplasm);GO:0005769(early endosome);GO:0005794(Golgi apparatus);GO:0005802(trans-Golgi network);GO:0005829(cytosol);GO:0006886(intracellular protein transport);GO:0006906(vesicle fusion);GO:0007032(endosome organization);GO:0008021(synaptic vesicle);GO:0012505(endomem…	04130(SNARE interactions in vesicular transport)	1	91,	0	-0.88	0.040738	3.07	up
chr2	144305233	144305324	92	ENSMUSG00000037279	ENSMUST00000138582	processed_transcript	3' UTR	26093	Ovol2	ovo like zinc finger 2 [Source:MGI Symbol;Acc:MGI:1338039]	GO:0000122(negative regulation of transcription by RNA polymerase II);GO:0000976(transcription regulatory region sequence-specific DNA binding);GO:0001227(DNA-binding transcription repressor activity, RNA polymerase II-specific);GO:0001228(DNA-binding transcription activator activity, RNA polymerase II-specific);GO:0001525(angiogenesis);GO:0001755(neural crest cell migration);GO:0001842(neural fo…	NA	1	91,	0	-0.907	0.0371535	3.07	up
chr1	86110615	86111970	1356	ENSMUSG00000026228	ENSMUST00000027431	protein_coding	5' UTR	0	Htr2b	5-hydroxytryptamine (serotonin) receptor 2B [Source:MGI Symbol;Acc:MGI:109323]	GO:0001755(neural crest cell migration);GO:0001819(positive regulation of cytokine production);GO:0001938(positive regulation of endothelial cell proliferation);GO:0001965(G-protein alpha-subunit binding);GO:0002031(G protein-coupled receptor internalization);GO:0003007(heart morphogenesis);GO:0003300(cardiac muscle hypertrophy);GO:0004930(G protein-coupled receptor activity);GO:0004993(G protein…	04020(Calcium signaling pathway);04080(Neuroactive ligand-receptor interaction);04540(Gap junction);04726(Serotonergic synapse);04750(Inflammatory mediator regulation of TRP channels)	2	501,92,	0,1263	-32.7	3.98107e-36	3.06	up
chr14	64111288	64111885	598	ENSMUSG00000090785	ENSMUST00000169175	antisense	Exon (ENSMUST00000169175/ENSMUSG00000090785, exon 4 of 4)	3353	Gm17116	predicted gene 17116 [Source:MGI Symbol;Acc:MGI:4937943]	NA	NA	1	597,	0	-1.22	0.0141254	3.03	up
chr7	46713031	46713122	92	ENSMUSG00000040026	ENSMUST00000211660	processed_transcript	3' UTR	718	Saa3	serum amyloid A 3 [Source:MGI Symbol;Acc:MGI:98223]	GO:0005576(extracellular region);GO:0005615(extracellular space);GO:0006953(acute-phase response);GO:0007252(I-kappaB phosphorylation);GO:0009617(response to bacterium);GO:0034364(high-density lipoprotein particle);GO:0035634(response to stilbenoid);GO:0035662(Toll-like receptor 4 binding);GO:0042056(chemoattractant activity);GO:0050918(positive chemotaxis);GO:0060326(cell chemotaxis);GO:0071347(…	NA	1	91,	0	-1.99	0.00144544	3	up
chr7	46715037	46715700	664	ENSMUSG00000040026	ENSMUST00000006956	protein_coding	5' UTR	0	Saa3	serum amyloid A 3 [Source:MGI Symbol;Acc:MGI:98223]	GO:0005576(extracellular region);GO:0005615(extracellular space);GO:0006953(acute-phase response);GO:0007252(I-kappaB phosphorylation);GO:0009617(response to bacterium);GO:0034364(high-density lipoprotein particle);GO:0035634(response to stilbenoid);GO:0035662(Toll-like receptor 4 binding);GO:0042056(chemoattractant activity);GO:0050918(positive chemotaxis);GO:0060326(cell chemotaxis);GO:0071347(…	NA	2	67,54,	0,609	-1.08	0.0213796	3	up
chr7	34490158	34519899	29742	ENSMUSG00000081863	ENSMUST00000122458	processed_pseudogene	Exon (ENSMUST00000140298/ENSMUSG00000085124, exon 2 of 3)	0	Gm12780	predicted gene 12780 [Source:MGI Symbol;Acc:MGI:3649896]	NA	NA	2	86,94,	0,29647	-1.13	0.018197	2.99	up
chr9	109875578	109875848	271	ENSMUSG00000032477	ENSMUST00000094324	protein_coding	5' UTR	0	Cdc25a	cell division cycle 25A [Source:MGI Symbol;Acc:MGI:103198]	GO:0000082(G1/S transition of mitotic cell cycle);GO:0000086(G2/M transition of mitotic cell cycle);GO:0004721(phosphoprotein phosphatase activity);GO:0004725(protein tyrosine phosphatase activity);GO:0005634(nucleus);GO:0005737(cytoplasm);GO:0006470(protein dephosphorylation);GO:0007049(cell cycle);GO:0009314(response to radiation);GO:0010971(positive regulation of G2/M transition of mitotic cel…	04110(Cell cycle);04218(Cellular senescence);04914(Progesterone-mediated oocyte maturation);05206(MicroRNAs in cancer)	1	270,	0	-1.34	0.00977237	2.98	up
chr7	45921254	45921404	151	ENSMUSG00000040212	ENSMUST00000038876	protein_coding	5' UTR	0	Emp3	epithelial membrane protein 3 [Source:MGI Symbol;Acc:MGI:1098729]	GO:0005886(plasma membrane);GO:0008219(cell death);GO:0016020(membrane);GO:0016021(integral component of membrane);GO:0032060(bleb assembly)	NA	1	150,	0	-1.34	0.00954993	2.97	up
chr17	48232797	48237042	4246	ENSMUSG00000042265	ENSMUST00000048782	protein_coding	Exon (ENSMUST00000113251/ENSMUSG00000042265, exon 1 of 3)	26	Trem1	triggering receptor expressed on myeloid cells 1 [Source:MGI Symbol;Acc:MGI:1930005]	GO:0002374(cytokine secretion involved in immune response);GO:0002526(acute inflammatory response);GO:0016020(membrane);GO:0016021(integral component of membrane);GO:0016477(cell migration);GO:0030593(neutrophil chemotaxis);GO:0038023(signaling receptor activity);GO:0042107(cytokine metabolic process);GO:0050755(chemokine metabolic process);GO:0070945(neutrophil-mediated killing of gram-negative …	NA	2	46,45,	0,4200	-0.862	0.0436516	2.97	up
chr6	128472943	128473151	209	ENSMUSG00000107896	ENSMUST00000203602	processed_pseudogene	Exon (ENSMUST00000203602/ENSMUSG00000107896, exon 1 of 1)	445	Gm8719	predicted pseudogene 8719 [Source:MGI Symbol;Acc:MGI:3647551]	NA	NA	1	208,	0	-0.912	0.0363078	2.95	up
chr6	131388266	131388476	211	ENSMUSG00000030189	ENSMUST00000032309	protein_coding	5' UTR	0	Ybx3	Y box protein 3 [Source:MGI Symbol;Acc:MGI:2137670]	GO:0000122(negative regulation of transcription by RNA polymerase II);GO:0000977(RNA polymerase II regulatory region sequence-specific DNA binding);GO:0000978(RNA polymerase II cis-regulatory region sequence-specific DNA binding);GO:0001227(DNA-binding transcription repressor activity, RNA polymerase II-specific);GO:0001701(in utero embryonic development);GO:0003676(nucleic acid binding);GO:00036…	04530(Tight junction)	1	210,	0	-4.31	2.5704e-06	2.95	up
chr1	86110991	86116588	5598	ENSMUSG00000026228	ENSMUST00000027431	protein_coding	3' UTR	0	Htr2b	5-hydroxytryptamine (serotonin) receptor 2B [Source:MGI Symbol;Acc:MGI:109323]	GO:0001755(neural crest cell migration);GO:0001819(positive regulation of cytokine production);GO:0001938(positive regulation of endothelial cell proliferation);GO:0001965(G-protein alpha-subunit binding);GO:0002031(G protein-coupled receptor internalization);GO:0003007(heart morphogenesis);GO:0003300(cardiac muscle hypertrophy);GO:0004930(G protein-coupled receptor activity);GO:0004993(G protein…	04020(Calcium signaling pathway);04080(Neuroactive ligand-receptor interaction);04540(Gap junction);04726(Serotonergic synapse);04750(Inflammatory mediator regulation of TRP channels)	2	77,14,	0,5583	-12	1e-14	2.94	up
chr15	99772573	99772885	313	ENSMUSG00000023021	ENSMUST00000023762	protein_coding	5' UTR	0	Cers5	ceramide synthase 5 [Source:MGI Symbol;Acc:MGI:1919199]	GO:0003677(DNA binding);GO:0005634(nucleus);GO:0005783(endoplasmic reticulum);GO:0005789(endoplasmic reticulum membrane);GO:0006629(lipid metabolic process);GO:0006665(sphingolipid metabolic process);GO:0016020(membrane);GO:0016021(integral component of membrane);GO:0016410(N-acyltransferase activity);GO:0016740(transferase activity);GO:0030148(sphingolipid biosynthetic process);GO:0046513(cerami…	00600(Sphingolipid metabolism);04071(Sphingolipid signaling pathway)	2	28,211,	0,101	-0.861	0.0436516	2.94	up
chr2	154630060	154630180	121	ENSMUSG00000085483	ENSMUST00000153208	antisense	Exon (ENSMUST00000153208/ENSMUSG00000085483, exon 2 of 2)	2576	Gm14198	predicted gene 14198 [Source:MGI Symbol;Acc:MGI:3652051]	NA	NA	1	120,	0	-0.917	0.0363078	2.92	up
chr5	138252348	138252677	330	ENSMUSG00000050552	ENSMUST00000062067	protein_coding	3' UTR	-2805	Lamtor4	late endosomal/lysosomal adaptor, MAPK and MTOR activator 4 [Source:MGI Symbol;Acc:MGI:1913346]	GO:0005085(guanyl-nucleotide exchange factor activity);GO:0005764(lysosome);GO:0008361(regulation of cell size);GO:0032008(positive regulation of TOR signaling);GO:0043231(intracellular membrane-bounded organelle);GO:0060090(molecular adaptor activity);GO:0061462(protein localization to lysosome);GO:0071230(cellular response to amino acid stimulus);GO:0071986(Ragulator complex)	04150(mTOR signaling pathway)	1	329,	0	-1.25	0.0128825	2.91	up
chr6	128472970	128473151	182	ENSMUSG00000059659	ENSMUST00000204037	antisense	Exon (ENSMUST00000144745/ENSMUSG00000059659, exon 3 of 3)	-439	Gm10069	predicted gene 10069 [Source:MGI Symbol;Acc:MGI:3641875]	NA	NA	1	181,	0	-0.881	0.040738	2.91	up
chr2	33979729	33980205	477	ENSMUSG00000086904	ENSMUST00000156633	lincRNA	Exon (ENSMUST00000156633/ENSMUSG00000086904, exon 2 of 2)	1483	Gm13404	predicted gene 13404 [Source:MGI Symbol;Acc:MGI:3649379]	NA	NA	1	476,	0	-1.01	0.0269153	2.9	up
chr14	66640046	66640287	242	ENSMUSG00000045875	ENSMUST00000161339	protein_coding	Exon (ENSMUST00000160647/ENSMUSG00000045875, exon 2 of 2)	4490	Adra1a	adrenergic receptor, alpha 1a [Source:MGI Symbol;Acc:MGI:104773]	GO:0001985(negative regulation of heart rate involved in baroreceptor response to increased systemic arterial blood pressure);GO:0001994(norepinephrine-epinephrine vasoconstriction involved in regulation of systemic arterial blood pressure);GO:0001996(positive regulation of heart rate by epinephrine-norepinephrine);GO:0001997(positive regulation of the force of heart contraction by epinephrine-no…	04020(Calcium signaling pathway);04022(cGMP-PKG signaling pathway);04080(Neuroactive ligand-receptor interaction);04152(AMPK signaling pathway);04261(Adrenergic signaling in cardiomyocytes);04270(Vascular smooth muscle contraction);04970(Salivary secretion)	1	241,	0	-1.08	0.0213796	2.9	up
chr1	169498322	169498622	301	ENSMUSG00000026683	ENSMUST00000195342	protein_coding	3' UTR	24060	Nuf2	NUF2, NDC80 kinetochore complex component [Source:MGI Symbol;Acc:MGI:1914227]	GO:0000775(chromosome, centromeric region);GO:0000776(kinetochore);GO:0000777(condensed chromosome kinetochore);GO:0000778(condensed nuclear chromosome kinetochore);GO:0005634(nucleus);GO:0005654(nucleoplasm);GO:0005694(chromosome);GO:0007049(cell cycle);GO:0007052(mitotic spindle organization);GO:0008608(attachment of spindle microtubules to kinetochore);GO:0031262(Ndc80 complex);GO:0044877(prot…	NA	1	300,	0	-3.84	9.33254e-06	2.89	up
chr3	37327187	37327390	204	ENSMUSG00000083353	ENSMUST00000121938	processed_pseudogene	Exon (ENSMUST00000121938/ENSMUSG00000083353, exon 1 of 1)	115	Gm12540	predicted gene 12540 [Source:MGI Symbol;Acc:MGI:3651849]	NA	NA	1	203,	0	-0.832	0.047863	2.87	up
chr7	106597489	106597759	271	ENSMUSG00000073902	ENSMUST00000184540	unprocessed_pseudogene	Exon (ENSMUST00000184540/ENSMUSG00000073902, exon 1 of 1)	6546	Gm1966	predicted gene 1966 [Source:MGI Symbol;Acc:MGI:3584360]	NA	NA	1	270,	0	-1.05	0.0239883	2.87	up
chr1	133701638	133701881	244	ENSMUSG00000026463	ENSMUST00000167348	protein_coding	3' UTR	0	Atp2b4	ATPase, Ca++ transporting, plasma membrane 4 [Source:MGI Symbol;Acc:MGI:88111]	GO:0000166(nucleotide binding);GO:0003407(neural retina development);GO:0005388(calcium transmembrane transporter activity, phosphorylative mechanism);GO:0005515(protein binding);GO:0005516(calmodulin binding);GO:0005524(ATP binding);GO:0005886(plasma membrane);GO:0005887(integral component of plasma membrane);GO:0005929(cilium);GO:0006357(regulation of transcription by RNA polymerase II);GO:0006…	04020(Calcium signaling pathway);04022(cGMP-PKG signaling pathway);04024(cAMP signaling pathway);04261(Adrenergic signaling in cardiomyocytes);04925(Aldosterone synthesis and secretion);04970(Salivary secretion);04972(Pancreatic secretion)	1	243,	0	-0.868	0.042658	2.86	up
chr18	37006848	37007388	541	ENSMUSG00000007440	ENSMUST00000115658	protein_coding	Exon (ENSMUST00000115658/ENSMUSG00000007440, exon 1 of 4)	1645	Pcdha11	protocadherin alpha 11 [Source:MGI Symbol;Acc:MGI:1298372]	GO:0005509(calcium ion binding);GO:0005886(plasma membrane);GO:0005887(integral component of plasma membrane);GO:0007155(cell adhesion);GO:0007156(homophilic cell adhesion via plasma membrane adhesion molecules);GO:0016020(membrane);GO:0016021(integral component of membrane)	NA	1	540,	0	-2.07	0.00114815	2.86	up
chr8	35378153	35378214	62	ENSMUSG00000046794	ENSMUST00000211472	processed_transcript	Exon (ENSMUST00000211472/ENSMUSG00000046794, exon 2 of 2)	1493	Ppp1r3b	protein phosphatase 1, regulatory subunit 3B [Source:MGI Symbol;Acc:MGI:2177268]	GO:0000164(protein phosphatase type 1 complex);GO:0004721(phosphoprotein phosphatase activity);GO:0005515(protein binding);GO:0005975(carbohydrate metabolic process);GO:0005977(glycogen metabolic process);GO:0005979(regulation of glycogen biosynthetic process);GO:0005981(regulation of glycogen catabolic process);GO:0006470(protein dephosphorylation);GO:0008157(protein phosphatase 1 binding);GO:00…	04910(Insulin signaling pathway);04931(Insulin resistance)	1	61,	0	-1.04	0.0245471	2.85	up
chr8	75023227	75030694	7468	ENSMUSG00000034518	ENSMUST00000129391	retained_intron	3' UTR	372	Hmgxb4	HMG box domain containing 4 [Source:MGI Symbol;Acc:MGI:1918073]	GO:0003677(DNA binding);GO:0005634(nucleus);GO:0016589(NURF complex);GO:0042802(identical protein binding)	NA	4	77,170,123,706,	0,770,6260,6761	-140	1e-144	2.85	up
chr13	29985462	29985853	392	ENSMUSG00000016477	ENSMUST00000102948	protein_coding	5' UTR	601	E2f3	E2F transcription factor 3 [Source:MGI Symbol;Acc:MGI:1096340]	GO:0000082(G1/S transition of mitotic cell cycle);GO:0000122(negative regulation of transcription by RNA polymerase II);GO:0000977(RNA polymerase II regulatory region sequence-specific DNA binding);GO:0000981(DNA-binding transcription factor activity, RNA polymerase II-specific);GO:0000987(cis-regulatory region sequence-specific DNA binding);GO:0001216(DNA-binding transcription activator activity…	01522(Endocrine resistance);04110(Cell cycle);04218(Cellular senescence);04934(Cushing syndrome);05160(Hepatitis C);05161(Hepatitis B);05163(Human cytomegalovirus infection);05166(Human T-cell leukemia virus 1 infection);05167(Kaposi sarcoma-associated herpesvirus infection);05169(Epstein-Barr virus infection);05200(Pathways in cancer);05206(MicroRNAs in cancer);05212(Pancreatic cancer);05214(Gli…	1	391,	0	-2.58	0.000269153	2.85	up
chr4	32561565	32561805	241	ENSMUSG00000086150	ENSMUST00000136149	antisense	Exon (ENSMUST00000126225/ENSMUSG00000086150, exon 4 of 5)	10052	Bach2os	BTB and CNC homology 2, opposite strand [Source:MGI Symbol;Acc:MGI:3041246]	NA	NA	1	240,	0	-3.31	3.71535e-05	2.83	up
chr2	144473549	144473670	122	ENSMUSG00000037259	ENSMUST00000150816	processed_transcript	3' UTR	53099	Dzank1	double zinc ribbon and ankyrin repeat domains 1 [Source:MGI Symbol;Acc:MGI:2139080]	GO:0003674(molecular_function);GO:0005575(cellular_component);GO:0046872(metal ion binding)	NA	1	121,	0	-1.74	0.00295121	2.82	up
chr16	44957788	44957998	211	ENSMUSG00000036172	ENSMUST00000163358	retained_intron	3' UTR	-7256	Cd200r3	CD200 receptor 3 [Source:MGI Symbol;Acc:MGI:1921853]	GO:0005515(protein binding);GO:0009897(external side of plasma membrane);GO:0016020(membrane);GO:0016021(integral component of membrane);GO:0038023(signaling receptor activity);GO:0150077(regulation of neuroinflammatory response)	NA	1	210,	0	-1.62	0.00416869	2.81	up
chr15	103308234	103308562	329	ENSMUSG00000063234	ENSMUST00000079824	protein_coding	3' UTR	2378	Gpr84	G protein-coupled receptor 84 [Source:MGI Symbol;Acc:MGI:1934129]	GO:0004930(G protein-coupled receptor activity);GO:0007186(G protein-coupled receptor signaling pathway);GO:0016020(membrane);GO:0016021(integral component of membrane)	NA	1	328,	0	-1.22	0.0141254	2.8	up
chr4	134522978	134523808	831	ENSMUSG00000078521	ENSMUST00000105866	protein_coding	3' UTR	11979	Aunip	aurora kinase A and ninein interacting protein [Source:MGI Symbol;Acc:MGI:1917135]	GO:0000724(double-strand break repair via homologous recombination);GO:0000922(spindle pole);GO:0003677(DNA binding);GO:0003684(damaged DNA binding);GO:0005634(nucleus);GO:0005694(chromosome);GO:0005737(cytoplasm);GO:0005813(centrosome);GO:0005815(microtubule organizing center);GO:0005856(cytoskeleton);GO:0006281(DNA repair);GO:0006974(cellular response to DNA damage stimulus);GO:0007051(spindle …	NA	1	830,	0	-5.81	5.24807e-08	2.78	up
chr5	5781644	5781884	241	ENSMUSG00000100801	ENSMUST00000117405	processed_pseudogene	Exon (ENSMUST00000117405/ENSMUSG00000100801, exon 1 of 1)	1911	Gm15459	predicted gene 15459 [Source:MGI Symbol;Acc:MGI:3705702]	NA	NA	1	240,	0	-17.6	1.25893e-20	2.78	up
chr14	103054546	103055977	1432	ENSMUSG00000022126	ENSMUST00000022722	protein_coding	3' UTR	7569	Acod1	aconitate decarboxylase 1 [Source:MGI Symbol;Acc:MGI:103206]	GO:0002760(positive regulation of antimicrobial humoral response);GO:0006952(defense response);GO:0016829(lyase activity);GO:0047613(aconitate decarboxylase activity);GO:0071222(cellular response to lipopolysaccharide);GO:0072573(tolerance induction to lipopolysaccharide)	NA	1	1431,	0	-38.4	7.94328e-42	2.78	up
chr18	65265767	65266068	302	ENSMUSG00000032845	ENSMUST00000235298	protein_coding	3' UTR	38689	Alpk2	alpha-kinase 2 [Source:MGI Symbol;Acc:MGI:2449492]	GO:0003007(heart morphogenesis);GO:0003308(negative regulation of Wnt signaling pathway involved in heart development);GO:0004674(protein serine/threonine kinase activity);GO:0005524(ATP binding);GO:0005886(plasma membrane);GO:0006468(protein phosphorylation);GO:0010468(regulation of gene expression);GO:0016020(membrane);GO:0016301(kinase activity);GO:0016310(phosphorylation);GO:0016323(basolater…	NA	1	301,	0	-2.84	0.000138038	2.75	up
chr16	97490612	97490941	330	ENSMUSG00000096156	ENSMUST00000177820	processed_pseudogene	Exon (ENSMUST00000177820/ENSMUSG00000096156, exon 1 of 1)	565	Gm9242	predicted pseudogene 9242 [Source:MGI Symbol;Acc:MGI:3645172]	NA	NA	1	329,	0	-1.4	0.00794328	2.7	up
chr6	122562421	122562750	330	ENSMUSG00000040627	ENSMUST00000160685	protein_coding	3' UTR	1936	Aicda	activation-induced cytidine deaminase [Source:MGI Symbol;Acc:MGI:1342279]	GO:0000932(P-body);GO:0003723(RNA binding);GO:0003824(catalytic activity);GO:0004126(cytidine deaminase activity);GO:0005515(protein binding);GO:0005634(nucleus);GO:0005737(cytoplasm);GO:0006397(mRNA processing);GO:0008270(zinc ion binding);GO:0009972(cytidine deamination);GO:0010529(negative regulation of transposition);GO:0016445(somatic diversification of immunoglobulins);GO:0016446(somatic hy…	04672(Intestinal immune network for IgA production);05340(Primary immunodeficiency)	1	329,	0	-1.76	0.00281838	2.69	up
chr1	190948214	190948305	92	ENSMUSG00000037568	ENSMUST00000047409	protein_coding	3' UTR	30788	Vash2	vasohibin 2 [Source:MGI Symbol;Acc:MGI:2444826]	GO:0000768(syncytium formation by plasma membrane fusion);GO:0001938(positive regulation of endothelial cell proliferation);GO:0003779(actin binding);GO:0004180(carboxypeptidase activity);GO:0004181(metallocarboxypeptidase activity);GO:0005515(protein binding);GO:0005576(extracellular region);GO:0005737(cytoplasm);GO:0005856(cytoskeleton);GO:0006508(proteolysis);GO:0008017(microtubule binding);GO…	NA	1	91,	0	-0.895	0.0389045	2.68	up
chr4	124849589	124849800	212	ENSMUSG00000028889	ENSMUST00000102628	protein_coding	3' UTR	-879	Yrdc	yrdC domain containing (E.coli) [Source:MGI Symbol;Acc:MGI:2387201]	GO:0000049(tRNA binding);GO:0003725(double-stranded RNA binding);GO:0005515(protein binding);GO:0005737(cytoplasm);GO:0005739(mitochondrion);GO:0006450(regulation of translational fidelity);GO:0016020(membrane);GO:0016779(nucleotidyltransferase activity);GO:0051051(negative regulation of transport)	NA	1	211,	0	-5.72	6.60693e-08	2.66	up
chr3	88821630	88821720	91	ENSMUSG00000054199	ENSMUST00000107498	protein_coding	Exon (ENSMUST00000135913/ENSMUSG00000078684, exon 16 of 19)	-13511	Gon4l	gon-4-like (C.elegans) [Source:MGI Symbol;Acc:MGI:1917579]	GO:0003677(DNA binding);GO:0003714(transcription corepressor activity);GO:0005634(nucleus);GO:0006355(regulation of transcription, DNA-templated);GO:0030183(B cell differentiation);GO:0045892(negative regulation of transcription, DNA-templated)	NA	1	90,	0	-1.24	0.0131826	2.64	up
chr6	85587620	85587861	242	ENSMUSG00000063810	ENSMUST00000213058	protein_coding	5' UTR	0	Alms1	ALMS1, centrosome and basal body associated [Source:MGI Symbol;Acc:MGI:1934606]	GO:0000922(spindle pole);GO:0001678(cellular glucose homeostasis);GO:0001736(establishment of planar polarity);GO:0005737(cytoplasm);GO:0005813(centrosome);GO:0005814(centriole);GO:0005815(microtubule organizing center);GO:0005829(cytosol);GO:0005856(cytoskeleton);GO:0005929(cilium);GO:0006629(lipid metabolic process);GO:0007286(spermatid development);GO:0007605(sensory perception of sound);GO:00…	NA	1	241,	0	-1.8	0.00251189	2.64	up
chr10	81879921	81880932	1012	ENSMUSG00000112196	ENSMUST00000219820	processed_pseudogene	3' UTR	4863	Gm8274	predicted gene 8274 [Source:MGI Symbol;Acc:MGI:3648016]	NA	NA	1	1011,	0	-1.89	0.00194984	2.64	up
chr9	114097237	114097685	449	ENSMUSG00000111734	ENSMUST00000214237	lincRNA	3' UTR	-20403	Gm29825	predicted gene, 29825 [Source:MGI Symbol;Acc:MGI:5588984]	NA	NA	1	448,	0	-2.12	0.001	2.63	up
chr17	43539060	43543491	4432	ENSMUSG00000096140	ENSMUST00000178772	protein_coding	Exon (ENSMUST00000178772/ENSMUSG00000096140, exon 1 of 3)	4579	Ankrd66	ankyrin repeat domain 66 [Source:MGI Symbol;Acc:MGI:1925106]	GO:0005515(protein binding)	NA	2	46,15,	0,4416	-3.87	8.31764e-06	2.61	up
chr4	98736893	98737642	750	ENSMUSG00000087166	ENSMUST00000173659	protein_coding	Exon (ENSMUST00000154279/ENSMUSG00000087166, exon 5 of 5)	3690	L1td1	LINE-1 type transposase domain containing 1 [Source:MGI Symbol;Acc:MGI:3578435]	GO:0003727(single-stranded RNA binding);GO:0032197(transposition, RNA-mediated);GO:1990904(ribonucleoprotein complex)	NA	1	749,	0	-0.83	0.047863	2.6	up
chr4	141618823	141619034	212	ENSMUSG00000043085	ENSMUST00000143154	nonsense_mediated_decay	3' UTR	-401	Tmem82	transmembrane protein 82 [Source:MGI Symbol;Acc:MGI:2384869]	GO:0003674(molecular_function);GO:0005575(cellular_component);GO:0008150(biological_process);GO:0016020(membrane);GO:0016021(integral component of membrane)	NA	1	211,	0	-1.6	0.00446684	2.6	up
chr9	95561605	95561786	182	ENSMUSG00000064225	ENSMUST00000079597	protein_coding	3' UTR	1948	Paqr9	progestin and adipoQ receptor family member IX [Source:MGI Symbol;Acc:MGI:1922802]	GO:0005496(steroid binding);GO:0005886(plasma membrane);GO:0008289(lipid binding);GO:0016020(membrane);GO:0016021(integral component of membrane);GO:0038023(signaling receptor activity)	NA	1	181,	0	-1.41	0.00776247	2.6	up
chr11	51070040	51070371	332	ENSMUSG00000020364	ENSMUST00000020628	protein_coding	Exon (ENSMUST00000102766/ENSMUSG00000020364, exon 5 of 5)	9918	Zfp354a	zinc finger protein 354A [Source:MGI Symbol;Acc:MGI:103172]	GO:0000122(negative regulation of transcription by RNA polymerase II);GO:0001666(response to hypoxia);GO:0001822(kidney development);GO:0003676(nucleic acid binding);GO:0003677(DNA binding);GO:0003700(DNA-binding transcription factor activity);GO:0005634(nucleus);GO:0005654(nucleoplasm);GO:0005730(nucleolus);GO:0005829(cytosol);GO:0006355(regulation of transcription, DNA-templated);GO:0007275(mul…	05168(Herpes simplex virus 1 infection)	1	331,	0	-0.822	0.0489779	2.6	up
chr17	35777150	35780068	2919	ENSMUSG00000092171	ENSMUST00000172874	lincRNA	Exon (ENSMUST00000172874/ENSMUSG00000092171, exon 2 of 3)	4700	4833427F10Rik	RIKEN cDNA 4833427F10 gene [Source:MGI Symbol;Acc:MGI:1921851]	NA	NA	2	73,46,	0,2872	-0.979	0.0295121	2.6	up
chr13	93095825	93096456	632	ENSMUSG00000047419	ENSMUST00000062122	protein_coding	Exon (ENSMUST00000062122/ENSMUSG00000047419, exon 2 of 13)	48899	Cmya5	cardiomyopathy associated 5 [Source:MGI Symbol;Acc:MGI:1923719]	GO:0005515(protein binding)	NA	1	631,	0	-23.3	1.58489e-26	2.58	up
chr6	72549412	72552959	3548	ENSMUSG00000056737	ENSMUST00000137435	retained_intron	5' UTR	0	Capg	capping protein (actin filament), gelsolin-like [Source:MGI Symbol;Acc:MGI:1098259]	GO:0003779(actin binding);GO:0005634(nucleus);GO:0005654(nucleoplasm);GO:0005730(nucleolus);GO:0005737(cytoplasm);GO:0005814(centriole);GO:0019904(protein domain specific binding);GO:0044877(protein-containing complex binding);GO:0051015(actin filament binding);GO:0051016(barbed-end actin filament capping);GO:0072686(mitotic spindle);GO:0090543(Flemming body)	NA	3	89,217,22,	0,239,3525	-9.67	3.16228e-12	2.55	up
chr9	123851569	123851899	331	ENSMUSG00000025241	ENSMUST00000084715	protein_coding	5' UTR	0	Fyco1	FYVE and coiled-coil domain containing 1 [Source:MGI Symbol;Acc:MGI:107277]	GO:0005764(lysosome);GO:0005768(endosome);GO:0005770(late endosome);GO:0005776(autophagosome);GO:0005794(Golgi apparatus);GO:0031410(cytoplasmic vesicle);GO:0043231(intracellular membrane-bounded organelle);GO:0046872(metal ion binding);GO:0072383(plus-end-directed vesicle transport along microtubule);GO:1901098(positive regulation of autophagosome maturation)	NA	2	92,119,	0,211	-7.94	2.29087e-10	2.55	up
chr2	119560751	119566673	5923	ENSMUSG00000014077	ENSMUST00000137585	retained_intron	5' UTR	0	Chp1	calcineurin-like EF hand protein 1 [Source:MGI Symbol;Acc:MGI:1927185]	GO:0000139(Golgi membrane);GO:0001578(microtubule bundle formation);GO:0001933(negative regulation of protein phosphorylation);GO:0004860(protein kinase inhibitor activity);GO:0005509(calcium ion binding);GO:0005634(nucleus);GO:0005737(cytoplasm);GO:0005783(endoplasmic reticulum);GO:0005793(endoplasmic reticulum-Golgi intermediate compartment);GO:0005829(cytosol);GO:0005856(cytoskeleton);GO:00058…	NA	2	52,69,	0,5853	-15.6	1.58489e-18	2.53	up
chr11	119037051	119037171	121	ENSMUSG00000025578	ENSMUST00000128019	processed_transcript	3' UTR	3780	Cbx8	chromobox 8 [Source:MGI Symbol;Acc:MGI:1353589]	GO:0000122(negative regulation of transcription by RNA polymerase II);GO:0000151(ubiquitin ligase complex);GO:0000790(nuclear chromatin);GO:0000792(heterochromatin);GO:0003727(single-stranded RNA binding);GO:0005515(protein binding);GO:0005634(nucleus);GO:0005654(nucleoplasm);GO:0005694(chromosome);GO:0006325(chromatin organization);GO:0006342(chromatin silencing);GO:0008284(positive regulation o…	NA	1	120,	0	-1.64	0.00389045	2.53	up
chr8	72304876	72305260	385	ENSMUSG00000070713	ENSMUST00000075602	protein_coding	3' UTR	0	Gm10282	predicted pseudogene 10282 [Source:MGI Symbol;Acc:MGI:3704312]	GO:0000122(negative regulation of transcription by RNA polymerase II);GO:0000785(chromatin);GO:0003677(DNA binding);GO:0005634(nucleus);GO:0005737(cytoplasm);GO:0006357(regulation of transcription by RNA polymerase II);GO:0031492(nucleosomal DNA binding);GO:0040034(regulation of development, heterochronic)	NA	1	384,	0	-34.9	2.51189e-38	2.52	up
chr13	31557747	31558077	331	ENSMUSG00000038415	ENSMUST00000042118	protein_coding	5' UTR	1613	Foxq1	forkhead box Q1 [Source:MGI Symbol;Acc:MGI:1298228]	GO:0000122(negative regulation of transcription by RNA polymerase II);GO:0000978(RNA polymerase II cis-regulatory region sequence-specific DNA binding);GO:0000981(DNA-binding transcription factor activity, RNA polymerase II-specific);GO:0001227(DNA-binding transcription repressor activity, RNA polymerase II-specific);GO:0003677(DNA binding);GO:0003700(DNA-binding transcription factor activity);GO…	NA	1	330,	0	-1.43	0.00724436	2.52	up
chr13	31557747	31558077	331	ENSMUSG00000090863	ENSMUST00000170573	protein_coding	3' UTR	1586	A530084C06Rik	RIKEN cDNA A530084C06 gene [Source:MGI Symbol;Acc:MGI:3704402]	GO:0003674(molecular_function);GO:0005575(cellular_component);GO:0008150(biological_process)	NA	1	330,	0	-1.43	0.00724436	2.52	up
chr12	113931952	113932382	431	ENSMUSG00000094509	ENSMUST00000103463	IG_V_gene	Exon (ENSMUST00000103463/ENSMUSG00000094509, exon 1 of 2)	0	Ighv14-1	immunoglobulin heavy variable 14-1 [Source:MGI Symbol;Acc:MGI:4439920]	GO:0003823(antigen binding);GO:0006910(phagocytosis, recognition);GO:0006911(phagocytosis, engulfment);GO:0006958(complement activation, classical pathway);GO:0009897(external side of plasma membrane);GO:0034987(immunoglobulin receptor binding);GO:0042571(immunoglobulin complex, circulating);GO:0042742(defense response to bacterium);GO:0045087(innate immune response);GO:0050853(B cell receptor si…	NA	2	305,46,	0,384	-3.1	6.60693e-05	2.51	up
X	151314902	151315143	242	ENSMUSG00000041245	ENSMUST00000133852	processed_transcript	3' UTR	20382	Wnk3	WNK lysine deficient protein kinase 3 [Source:MGI Symbol;Acc:MGI:2652875]	GO:0000166(nucleotide binding);GO:0004672(protein kinase activity);GO:0004674(protein serine/threonine kinase activity);GO:0005524(ATP binding);GO:0005737(cytoplasm);GO:0005829(cytosol);GO:0005912(adherens junction);GO:0005923(bicellular tight junction);GO:0006468(protein phosphorylation);GO:0006884(cell volume homeostasis);GO:0007231(osmosensory signaling pathway);GO:0010765(positive regulation …	NA	1	241,	0	-0.85	0.0446684	2.51	up
chr2	151591564	151591864	301	ENSMUSG00000027457	ENSMUST00000137936	protein_coding	3' UTR	40907	Snph	syntaphilin [Source:MGI Symbol;Acc:MGI:2139270]	GO:0005737(cytoplasm);GO:0005739(mitochondrion);GO:0005881(cytoplasmic microtubule);GO:0005886(plasma membrane);GO:0006906(vesicle fusion);GO:0007420(brain development);GO:0008017(microtubule binding);GO:0016020(membrane);GO:0016021(integral component of membrane);GO:0017075(syntaxin-1 binding);GO:0030054(cell junction);GO:0030182(neuron differentiation);GO:0031966(mitochondrial membrane);GO:0042…	NA	1	300,	0	-0.901	0.0380189	2.48	up
chr4	42715015	42715255	241	ENSMUSG00000102504	ENSMUST00000194137	TEC	Exon (ENSMUST00000194137/ENSMUSG00000102504, exon 1 of 1)	89	Gm21955	predicted gene, 21955 [Source:MGI Symbol;Acc:MGI:5439424]	NA	NA	1	240,	0	-10	1.25893e-12	2.48	up
chr15	10328951	10329312	362	ENSMUSG00000094814	ENSMUST00000157020	nonsense_mediated_decay	3' UTR	3571	Gm21973	predicted gene 21973 [Source:MGI Symbol;Acc:MGI:5439442]	GO:0004925(prolactin receptor activity);GO:0016020(membrane);GO:0016021(integral component of membrane);GO:0038161(prolactin signaling pathway);GO:0046872(metal ion binding)	NA	1	361,	0	-1.47	0.00660693	2.47	up
chr2	30608493	30608793	301	ENSMUSG00000047363	ENSMUST00000129719	processed_transcript	3' UTR	3276	Cstad	CSA-conditional, T cell activation-dependent protein [Source:MGI Symbol;Acc:MGI:1925867]	GO:0003674(molecular_function);GO:0005739(mitochondrion);GO:0005741(mitochondrial outer membrane);GO:0007006(mitochondrial membrane organization)	NA	1	300,	0	-4.28	2.75423e-06	2.46	up
chr16	96008895	96009435	541	ENSMUSG00000022914	ENSMUST00000232993	protein_coding	Exon (ENSMUST00000099502/ENSMUSG00000022914, exon 40 of 42)	0	Brwd1	bromodomain and WD repeat domain containing 1 [Source:MGI Symbol;Acc:MGI:1890651]	GO:0005158(insulin receptor binding);GO:0005515(protein binding);GO:0005634(nucleus);GO:0005654(nucleoplasm);GO:0005730(nucleolus);GO:0005737(cytoplasm);GO:0005829(cytosol);GO:0006357(regulation of transcription by RNA polymerase II);GO:0007010(cytoskeleton organization);GO:0008286(insulin receptor signaling pathway);GO:0008360(regulation of cell shape)	NA	1	540,	0	-1.98	0.00147911	2.46	up
chr1	164870171	164870697	527	ENSMUSG00000104117	ENSMUST00000194322	antisense	Exon (ENSMUST00000191735/ENSMUSG00000104117, exon 4 of 5)	6813	Gm20743	predicted gene, 20743 [Source:MGI Symbol;Acc:MGI:5434099]	NA	NA	2	95,144,	0,382	-1.61	0.0042658	2.44	up
chr6	88618535	88618895	361	ENSMUSG00000033182	ENSMUST00000203223	processed_transcript	5' UTR	-373	Kbtbd12	kelch repeat and BTB (POZ) domain containing 12 [Source:MGI Symbol;Acc:MGI:1918481]	GO:0005515(protein binding)	NA	1	360,	0	-2.49	0.000354813	2.44	up
chr12	103112337	103112758	422	ENSMUSG00000098628	ENSMUST00000183635	misc_RNA	Exon (ENSMUST00000101099/ENSMUSG00000021198, exon 30 of 49)	-15431	Gm27976	predicted gene, 27976 [Source:MGI Symbol;Acc:MGI:5531358]	NA	NA	1	421,	0	-2.19	0.000812831	2.44	up
chr16	38486483	38486783	301	ENSMUSG00000081605	ENSMUST00000117656	processed_pseudogene	3' UTR	-25782	Gm15953	predicted gene 15953 [Source:MGI Symbol;Acc:MGI:3802150]	NA	NA	1	300,	0	-3.37	3.16228e-05	2.44	up
chr13	28396399	28396550	152	ENSMUSG00000113216	ENSMUST00000223198	lincRNA	Exon (ENSMUST00000222823/ENSMUSG00000113216, exon 4 of 4)	23464	Gm40841	predicted gene, 40841 [Source:MGI Symbol;Acc:MGI:5623726]	NA	NA	1	151,	0	-1.01	0.0263027	2.43	up
chr15	58025956	58026316	361	ENSMUSG00000101892	ENSMUST00000187062	processed_transcript	Exon (ENSMUST00000187062/ENSMUSG00000101892, exon 3 of 4)	1939	9130401M01Rik	RIKEN cDNA 9130401M01 gene [Source:MGI Symbol;Acc:MGI:1923008]	GO:0003674(molecular_function);GO:0005515(protein binding);GO:0005575(cellular_component);GO:0008150(biological_process)	NA	1	360,	0	-1.5	0.0060256	2.43	up
chr2	35751687	35752046	360	ENSMUSG00000107106	ENSMUST00000202120	TEC	3' UTR	14192	Gm43760	predicted gene 43760 [Source:MGI Symbol;Acc:MGI:5663897]	NA	NA	1	359,	0	-1.81	0.00239883	2.42	up
chr4	155704889	155705039	151	ENSMUSG00000029038	ENSMUST00000140322	retained_intron	5' UTR	-85	Ssu72	Ssu72 RNA polymerase II CTD phosphatase homolog (yeast) [Source:MGI Symbol;Acc:MGI:1916241]	GO:0004721(phosphoprotein phosphatase activity);GO:0005634(nucleus);GO:0005654(nucleoplasm);GO:0005737(cytoplasm);GO:0005829(cytosol);GO:0005847(mRNA cleavage and polyadenylation specificity factor complex);GO:0006369(termination of RNA polymerase II transcription);GO:0006378(mRNA polyadenylation);GO:0006397(mRNA processing);GO:0008420(RNA polymerase II CTD heptapeptide repeat phosphatase activit…	03015(mRNA surveillance pathway)	1	150,	0	-0.988	0.0288403	2.42	up
chr7	106596772	106597161	390	ENSMUSG00000073902	ENSMUST00000184540	unprocessed_pseudogene	Exon (ENSMUST00000184540/ENSMUSG00000073902, exon 1 of 1)	7263	Gm1966	predicted gene 1966 [Source:MGI Symbol;Acc:MGI:3584360]	NA	NA	1	389,	0	-3.5	2.23872e-05	2.42	up
chr13	93095856	93096637	782	ENSMUSG00000114968	ENSMUST00000224009	antisense	Exon (ENSMUST00000224009/ENSMUSG00000114968, exon 3 of 4)	1023	A630019I02Rik	RIKEN cDNA A630019I02 gene [Source:MGI Symbol;Acc:MGI:5439422]	NA	NA	2	195,105,	0,676	-6.45	1e-08	2.42	up
chr11	77150285	77150525	241	ENSMUSG00000102038	ENSMUST00000119288	processed_pseudogene	Exon (ENSMUST00000119288/ENSMUSG00000102038, exon 1 of 1)	657	Gm12345	predicted gene 12345 [Source:MGI Symbol;Acc:MGI:3649862]	NA	NA	1	240,	0	-1.57	0.0047863	2.4	up
chr11	73137516	73137726	211	ENSMUSG00000050107	ENSMUST00000052140	protein_coding	Exon (ENSMUST00000052140/ENSMUSG00000050107, exon 1 of 1)	778	Haspin	histone H3 associated protein kinase [Source:MGI Symbol;Acc:MGI:1194498]	GO:0004672(protein kinase activity);GO:0005524(ATP binding);GO:0005634(nucleus);GO:0005654(nucleoplasm);GO:0005813(centrosome);GO:0005819(spindle);GO:0006468(protein phosphorylation);GO:0007064(mitotic sister chromatid cohesion);GO:0035556(intracellular signal transduction);GO:0071459(protein localization to chromosome, centromeric region);GO:0072354(histone kinase activity (H3-T3 specific));GO:2…	NA	1	210,	0	-2.64	0.000234423	2.37	up
chr7	45335498	45335618	121	ENSMUSG00000038239	ENSMUST00000211327	protein_coding	Exon (ENSMUST00000085351/ENSMUSG00000038239, exon 1 of 6)	151	Hrc	histidine rich calcium binding protein [Source:MGI Symbol;Acc:MGI:96226]	GO:0002027(regulation of heart rate);GO:0005509(calcium ion binding);GO:0008016(regulation of heart contraction);GO:0010460(positive regulation of heart rate);GO:0010880(regulation of release of sequestered calcium ion into cytosol by sarcoplasmic reticulum);GO:0030018(Z disc);GO:0033017(sarcoplasmic reticulum membrane);GO:0033135(regulation of peptidyl-serine phosphorylation);GO:0044325(ion chan…	NA	1	120,	0	-0.89	0.0389045	2.36	up
chr7	80260224	80260672	449	ENSMUSG00000047084	ENSMUST00000117989	protein_coding	3' UTR	-543	Ngrn	neugrin, neurite outgrowth associated [Source:MGI Symbol;Acc:MGI:1933212]	GO:0005576(extracellular region);GO:0005634(nucleus);GO:0005654(nucleoplasm);GO:0005739(mitochondrion);GO:0007275(multicellular organism development);GO:0016020(membrane);GO:0016604(nuclear body);GO:0019843(rRNA binding);GO:0030154(cell differentiation);GO:0031966(mitochondrial membrane);GO:0045171(intercellular bridge);GO:0070131(positive regulation of mitochondrial translation);GO:0072686(mitot…	NA	1	448,	0	-1.34	0.00977237	2.35	up
chr5	144193992	144194351	360	ENSMUSG00000052271	ENSMUST00000060747	protein_coding	3' UTR	3706	Bhlha15	basic helix-loop-helix family, member a15 [Source:MGI Symbol;Acc:MGI:891976]	GO:0000977(RNA polymerase II regulatory region sequence-specific DNA binding);GO:0001228(DNA-binding transcription activator activity, RNA polymerase II-specific);GO:0003677(DNA binding);GO:0005634(nucleus);GO:0006355(regulation of transcription, DNA-templated);GO:0006851(mitochondrial calcium ion transmembrane transport);GO:0007030(Golgi organization);GO:0007186(G protein-coupled receptor signal…	04950(Maturity onset diabetes of the young)	1	359,	0	-7.06	2.0893e-09	2.34	up
chr17	29321383	29321623	241	ENSMUSG00000117592	ENSMUST00000234551	antisense	Exon (ENSMUST00000234551/ENSMUSG00000117592, exon 1 of 1)	1034	Gm46603	predicted gene, 46603 [Source:MGI Symbol;Acc:MGI:5826240]	NA	NA	1	240,	0	-0.905	0.0371535	2.34	up
chr11	114791216	114791604	389	ENSMUSG00000000202	ENSMUST00000141386	processed_transcript	3' UTR	4657	Btbd17	BTB (POZ) domain containing 17 [Source:MGI Symbol;Acc:MGI:1919264]	GO:0003674(molecular_function);GO:0005515(protein binding);GO:0005575(cellular_component);GO:0005576(extracellular region);GO:0008150(biological_process)	NA	1	388,	0	-1.42	0.00758578	2.33	up
chr6	123283313	123283673	361	ENSMUSG00000030142	ENSMUST00000176096	nonsense_mediated_decay	3' UTR	6553	Clec4e	C-type lectin domain family 4, member e [Source:MGI Symbol;Acc:MGI:1861232]	GO:0002221(pattern recognition receptor signaling pathway);GO:0002292(T cell differentiation involved in immune response);GO:0002376(immune system process);GO:0005509(calcium ion binding);GO:0005515(protein binding);GO:0006955(immune response);GO:0016020(membrane);GO:0016021(integral component of membrane);GO:0030246(carbohydrate binding);GO:0038023(signaling receptor activity);GO:0038094(Fc-gamm…	04625(C-type lectin receptor signaling pathway);05152(Tuberculosis)	1	360,	0	-26.6	6.30957e-30	2.31	up
chr10	81206057	81206327	271	ENSMUSG00000004939	ENSMUST00000005069	protein_coding	3' UTR	-4276	Nmrk2	nicotinamide riboside kinase 2 [Source:MGI Symbol;Acc:MGI:1916814]	GO:0000166(nucleotide binding);GO:0005515(protein binding);GO:0005524(ATP binding);GO:0005654(nucleoplasm);GO:0005886(plasma membrane);GO:0009435(NAD biosynthetic process);GO:0016301(kinase activity);GO:0016310(phosphorylation);GO:0016740(transferase activity);GO:0019363(pyridine nucleotide biosynthetic process);GO:0043231(intracellular membrane-bounded organelle);GO:0045662(negative regulation o…	00760(Nicotinate and nicotinamide metabolism)	1	270,	0	-1.12	0.0190546	2.31	up
chr15	56694270	56694539	270	ENSMUSG00000022367	ENSMUST00000050544	protein_coding	5' UTR	0	Has2	hyaluronan synthase 2 [Source:MGI Symbol;Acc:MGI:107821]	GO:0001570(vasculogenesis);GO:0001822(kidney development);GO:0005737(cytoplasm);GO:0005887(integral component of plasma membrane);GO:0008284(positive regulation of cell population proliferation);GO:0010838(positive regulation of keratinocyte proliferation);GO:0014911(positive regulation of smooth muscle cell migration);GO:0016020(membrane);GO:0016021(integral component of membrane);GO:0016740(tra…	NA	1	269,	0	-3.05	7.58578e-05	2.31	up
chr19	34475850	34476119	270	ENSMUSG00000097558	ENSMUST00000181307	bidirectional_promoter_lncRNA	Exon (ENSMUST00000181777/ENSMUSG00000097558, exon 2 of 2)	1017	Gm26902	predicted gene, 26902 [Source:MGI Symbol;Acc:MGI:5477396]	NA	NA	1	269,	0	-1.25	0.0128825	2.31	up
chr1	190949712	190950192	481	ENSMUSG00000037568	ENSMUST00000047409	protein_coding	3' UTR	29290	Vash2	vasohibin 2 [Source:MGI Symbol;Acc:MGI:2444826]	GO:0000768(syncytium formation by plasma membrane fusion);GO:0001938(positive regulation of endothelial cell proliferation);GO:0003779(actin binding);GO:0004180(carboxypeptidase activity);GO:0004181(metallocarboxypeptidase activity);GO:0005515(protein binding);GO:0005576(extracellular region);GO:0005737(cytoplasm);GO:0005856(cytoskeleton);GO:0006508(proteolysis);GO:0008017(microtubule binding);GO…	NA	1	480,	0	-2.32	0.000562341	2.29	up
chr4	18115935	18116266	332	ENSMUSG00000028226	ENSMUST00000139418	retained_intron	3' UTR	64178	Mmp16	matrix metallopeptidase 16 [Source:MGI Symbol;Acc:MGI:1276107]	GO:0001501(skeletal system development);GO:0001503(ossification);GO:0001958(endochondral ossification);GO:0004222(metalloendopeptidase activity);GO:0005886(plasma membrane);GO:0005887(integral component of plasma membrane);GO:0006508(proteolysis);GO:0008233(peptidase activity);GO:0008237(metallopeptidase activity);GO:0008270(zinc ion binding);GO:0016020(membrane);GO:0016021(integral component of …	04928(Parathyroid hormone synthesis, secretion and action);05206(MicroRNAs in cancer)	1	331,	0	-1.06	0.0229087	2.29	up
chr15	10333175	10333386	212	ENSMUSG00000094814	ENSMUST00000157020	nonsense_mediated_decay	3' UTR	7795	Gm21973	predicted gene 21973 [Source:MGI Symbol;Acc:MGI:5439442]	GO:0004925(prolactin receptor activity);GO:0016020(membrane);GO:0016021(integral component of membrane);GO:0038161(prolactin signaling pathway);GO:0046872(metal ion binding)	NA	1	211,	0	-0.908	0.0371535	2.29	up
chr2	92953610	92954029	420	ENSMUSG00000027220	ENSMUST00000028648	protein_coding	3' UTR	38512	Syt13	synaptotagmin XIII [Source:MGI Symbol;Acc:MGI:1933945]	GO:0000149(SNARE binding);GO:0001786(phosphatidylserine binding);GO:0005509(calcium ion binding);GO:0005544(calcium-dependent phospholipid binding);GO:0005886(plasma membrane);GO:0005887(integral component of plasma membrane);GO:0006906(vesicle fusion);GO:0014059(regulation of dopamine secretion);GO:0016020(membrane);GO:0016021(integral component of membrane);GO:0016192(vesicle-mediated transport…	NA	1	419,	0	-1.72	0.00316228	2.28	up
chr15	43866648	43866977	330	ENSMUSG00000054409	ENSMUST00000067469	protein_coding	3' UTR	3388	Tmem74	transmembrane protein 74 [Source:MGI Symbol;Acc:MGI:2443417]	GO:0000421(autophagosome membrane);GO:0003674(molecular_function);GO:0005575(cellular_component);GO:0005764(lysosome);GO:0005765(lysosomal membrane);GO:0006914(autophagy);GO:0016020(membrane);GO:0016021(integral component of membrane);GO:0016236(macroautophagy);GO:0031410(cytoplasmic vesicle)	NA	1	329,	0	-1.13	0.0186209	2.28	up
chr6	148832666	148833082	417	ENSMUSG00000107909	ENSMUST00000204670	TEC	Exon (ENSMUST00000204670/ENSMUSG00000107909, exon 1 of 1)	1214	2610017A05Rik	RIKEN cDNA 2610017A05 gene [Source:MGI Symbol;Acc:MGI:1919056]	NA	NA	1	416,	0	-1.64	0.00389045	2.26	up
chr3	134212040	134212430	391	ENSMUSG00000106139	ENSMUST00000200648	lincRNA	Exon (ENSMUST00000200648/ENSMUSG00000106139, exon 3 of 3)	11954	Gm30648	predicted gene, 30648 [Source:MGI Symbol;Acc:MGI:5589807]	NA	NA	1	390,	0	-1.2	0.0151356	2.25	up
chr1	133701642	133702092	451	ENSMUSG00000026463	ENSMUST00000167348	protein_coding	3' UTR	0	Atp2b4	ATPase, Ca++ transporting, plasma membrane 4 [Source:MGI Symbol;Acc:MGI:88111]	GO:0000166(nucleotide binding);GO:0003407(neural retina development);GO:0005388(calcium transmembrane transporter activity, phosphorylative mechanism);GO:0005515(protein binding);GO:0005516(calmodulin binding);GO:0005524(ATP binding);GO:0005886(plasma membrane);GO:0005887(integral component of plasma membrane);GO:0005929(cilium);GO:0006357(regulation of transcription by RNA polymerase II);GO:0006…	04020(Calcium signaling pathway);04022(cGMP-PKG signaling pathway);04024(cAMP signaling pathway);04261(Adrenergic signaling in cardiomyocytes);04925(Aldosterone synthesis and secretion);04970(Salivary secretion);04972(Pancreatic secretion)	1	450,	0	-1.34	0.00977237	2.25	up
chr7	19876990	19877615	626	ENSMUSG00000109214	ENSMUST00000207269	lincRNA	3' UTR	-6177	Gm44659	predicted gene 44659 [Source:MGI Symbol;Acc:MGI:5753235]	NA	NA	1	625,	0	-1.08	0.0213796	2.24	up
chr12	24713907	24714116	210	ENSMUSG00000020649	ENSMUST00000154588	protein_coding	3' UTR	4878	Rrm2	ribonucleotide reductase M2 [Source:MGI Symbol;Acc:MGI:98181]	GO:0004748(ribonucleoside-diphosphate reductase activity, thioredoxin disulfide as acceptor);GO:0005515(protein binding);GO:0005635(nuclear envelope);GO:0005737(cytoplasm);GO:0005829(cytosol);GO:0005971(ribonucleoside-diphosphate reductase complex);GO:0006260(DNA replication);GO:0008199(ferric iron binding);GO:0009262(deoxyribonucleotide metabolic process);GO:0009263(deoxyribonucleotide biosynthe…	00230(Purine metabolism);00240(Pyrimidine metabolism);00480(Glutathione metabolism);00983(Drug metabolism - other enzymes);04115(p53 signaling pathway)	1	209,	0	-1.52	0.00562341	2.24	up
chr11	79528050	79528319	270	ENSMUSG00000078771	ENSMUST00000146611	protein_coding	5' UTR	0	Evi2a	ecotropic viral integration site 2a [Source:MGI Symbol;Acc:MGI:95458]	GO:0016020(membrane);GO:0016021(integral component of membrane)	NA	1	269,	0	-9.08	1.25893e-11	2.24	up
chr8	79230894	79231581	688	ENSMUSG00000110388	ENSMUST00000211572	antisense	Exon (ENSMUST00000211572/ENSMUSG00000110388, exon 3 of 3)	4964	Gm30329	predicted gene, 30329 [Source:MGI Symbol;Acc:MGI:5589488]	NA	NA	1	687,	0	-3.9	7.76247e-06	2.23	up
chr1	6923468	6923588	121	ENSMUSG00000103282	ENSMUST00000191703	processed_pseudogene	Exon (ENSMUST00000194605/ENSMUSG00000102135, exon 2 of 2)	-6171	Gm37275	predicted gene, 37275 [Source:MGI Symbol;Acc:MGI:5610503]	NA	NA	1	120,	0	-0.827	0.0489779	2.22	up
chr5	93044571	93044932	362	ENSMUSG00000045314	ENSMUST00000061328	protein_coding	5' UTR	451	Sowahb	sosondowah ankyrin repeat domain family member B [Source:MGI Symbol;Acc:MGI:1925338]	GO:0003674(molecular_function);GO:0005515(protein binding);GO:0005575(cellular_component);GO:0008150(biological_process)	NA	1	361,	0	-1.15	0.017378	2.22	up
chr1	170986018	170986198	181	ENSMUSG00000104340	ENSMUST00000194503	lincRNA	Exon (ENSMUST00000194503/ENSMUSG00000104340, exon 3 of 3)	4074	Gm10522	predicted gene 10522 [Source:MGI Symbol;Acc:MGI:3642357]	NA	NA	1	180,	0	-1.48	0.00630957	2.21	up
chr6	121365266	121365775	510	ENSMUSG00000030109	ENSMUST00000170339	retained_intron	3' UTR	6301	Slc6a12	solute carrier family 6 (neurotransmitter transporter, betaine/GABA), member 12 [Source:MGI Symbol;Acc:MGI:95628]	GO:0005328(neurotransmitter:sodium symporter activity);GO:0005332(gamma-aminobutyric acid:sodium symporter activity);GO:0005887(integral component of plasma membrane);GO:0006836(neurotransmitter transport);GO:0008028(monocarboxylic acid transmembrane transporter activity);GO:0015293(symporter activity);GO:0015718(monocarboxylic acid transport);GO:0015812(gamma-aminobutyric acid transport);GO:0016…	04721(Synaptic vesicle cycle);04727(GABAergic synapse)	1	509,	0	-1.32	0.0102329	2.21	up
chr16	91044744	91055813	11070	ENSMUSG00000085398	ENSMUST00000147848	antisense	Exon (ENSMUST00000147848/ENSMUSG00000085398, exon 1 of 2)	88	4931406G06Rik	RIKEN cDNA 4931406G06 gene [Source:MGI Symbol;Acc:MGI:1918228]	NA	NA	2	13,286,	0,10783	-2.21	0.000776247	2.21	up
chr9	20667719	20667929	211	ENSMUSG00000032172	ENSMUST00000215039	retained_intron	3' UTR	5412	Olfm2	olfactomedin 2 [Source:MGI Symbol;Acc:MGI:3045350]	GO:0005515(protein binding);GO:0005576(extracellular region);GO:0005634(nucleus);GO:0005654(nucleoplasm);GO:0005737(cytoplasm);GO:0007601(visual perception);GO:0007626(locomotory behavior);GO:0009306(protein secretion);GO:0016020(membrane);GO:0030054(cell junction);GO:0032281(AMPA glutamate receptor complex);GO:0045202(synapse);GO:0051152(positive regulation of smooth muscle cell differentiation)…	NA	1	210,	0	-2.05	0.00123027	2.2	up
chr8	4736065	4738863	2799	ENSMUSG00000022322	ENSMUST00000207665	retained_intron	3' UTR	10359	Shcbp1	Shc SH2-domain binding protein 1 [Source:MGI Symbol;Acc:MGI:1338802]	GO:0005515(protein binding);GO:0005575(cellular_component);GO:0005737(cytoplasm);GO:0005819(spindle);GO:0005856(cytoskeleton);GO:0008543(fibroblast growth factor receptor signaling pathway);GO:0030496(midbody);GO:0042169(SH2 domain binding);GO:2000177(regulation of neural precursor cell proliferation)	NA	2	342,19,	0,2779	-1.18	0.0154882	2.19	up
chr2	118598330	118600136	1807	ENSMUSG00000040084	ENSMUST00000127356	retained_intron	5' UTR	0	Bub1b	BUB1B, mitotic checkpoint serine/threonine kinase [Source:MGI Symbol;Acc:MGI:1333889]	GO:0000166(nucleotide binding);GO:0000775(chromosome, centromeric region);GO:0000776(kinetochore);GO:0000777(condensed chromosome kinetochore);GO:0000778(condensed nuclear chromosome kinetochore);GO:0000940(condensed chromosome outer kinetochore);GO:0004672(protein kinase activity);GO:0004674(protein serine/threonine kinase activity);GO:0005515(protein binding);GO:0005524(ATP binding);GO:0005634(…	04110(Cell cycle);05166(Human T-cell leukemia virus 1 infection)	2	131,19,	0,1787	-0.953	0.0323594	2.18	up
chr2	27021362	27021898	537	ENSMUSG00000036067	ENSMUST00000135725	processed_transcript	3' UTR	4629	Slc2a6	solute carrier family 2 (facilitated glucose transporter), member 6 [Source:MGI Symbol;Acc:MGI:2443286]	GO:0005764(lysosome);GO:0005765(lysosomal membrane);GO:0006110(regulation of glycolytic process);GO:0008643(carbohydrate transport);GO:0016020(membrane);GO:0016021(integral component of membrane);GO:0022857(transmembrane transporter activity);GO:0055085(transmembrane transport);GO:1904659(glucose transmembrane transport)	NA	1	536,	0	-15.7	1.58489e-18	2.17	up
chr6	122812068	122812668	601	ENSMUSG00000107868	ENSMUST00000204407	TEC	Exon (ENSMUST00000204407/ENSMUSG00000107868, exon 1 of 1)	898	Gm5112	predicted gene 5112 [Source:MGI Symbol;Acc:MGI:3779460]	NA	NA	1	600,	0	-0.913	0.0363078	2.16	up
chr10	78083462	78083643	182	ENSMUSG00000000732	ENSMUST00000219633	retained_intron	3' UTR	10123	Icosl	icos ligand [Source:MGI Symbol;Acc:MGI:1354701]	GO:0001817(regulation of cytokine production);GO:0002250(adaptive immune response);GO:0002376(immune system process);GO:0005102(signaling receptor binding);GO:0005515(protein binding);GO:0005886(plasma membrane);GO:0005887(integral component of plasma membrane);GO:0007165(signal transduction);GO:0009897(external side of plasma membrane);GO:0016020(membrane);GO:0016021(integral component of membra…	04514(Cell adhesion molecules (CAMs));04672(Intestinal immune network for IgA production)	1	181,	0	-1.38	0.00870964	2.16	up
chr4	136463470	136463709	240	ENSMUSG00000066178	ENSMUST00000084593	lincRNA	Exon (ENSMUST00000084593/ENSMUSG00000066178, exon 1 of 1)	1220	6030445D17Rik	RIKEN cDNA 6030445D17 gene [Source:MGI Symbol;Acc:MGI:2443447]	NA	NA	1	239,	0	-0.865	0.042658	2.15	up
chr5	113589275	113589605	331	ENSMUSG00000063430	ENSMUST00000198673	processed_transcript	3' UTR	10487	Wscd2	WSC domain containing 2 [Source:MGI Symbol;Acc:MGI:2445030]	GO:0003674(molecular_function);GO:0005575(cellular_component);GO:0008150(biological_process);GO:0016020(membrane);GO:0016021(integral component of membrane)	NA	1	330,	0	-3.03	8.12831e-05	2.14	up
chr15	101040632	101041232	601	ENSMUSG00000023033	ENSMUST00000201246	processed_transcript	3' UTR	24695	Scn8a	sodium channel, voltage-gated, type VIII, alpha [Source:MGI Symbol;Acc:MGI:103169]	GO:0001518(voltage-gated sodium channel complex);GO:0005216(ion channel activity);GO:0005244(voltage-gated ion channel activity);GO:0005248(voltage-gated sodium channel activity);GO:0005261(cation channel activity);GO:0005272(sodium channel activity);GO:0005515(protein binding);GO:0005886(plasma membrane);GO:0006811(ion transport);GO:0006814(sodium ion transport);GO:0016020(membrane);GO:0016021(i…	NA	1	600,	0	-0.994	0.0281838	2.14	up
chr2	118835783	118836084	302	ENSMUSG00000027331	ENSMUST00000148877	nonsense_mediated_decay	3' UTR	1708	Knstrn	kinetochore-localized astrin/SPAG5 binding [Source:MGI Symbol;Acc:MGI:1289298]	GO:0000070(mitotic sister chromatid segregation);GO:0000226(microtubule cytoskeleton organization);GO:0000775(chromosome, centromeric region);GO:0000776(kinetochore);GO:0000777(condensed chromosome kinetochore);GO:0000922(spindle pole);GO:0001726(ruffle);GO:0005515(protein binding);GO:0005634(nucleus);GO:0005694(chromosome);GO:0005737(cytoplasm);GO:0005856(cytoskeleton);GO:0005874(microtubule);GO…	NA	1	301,	0	-3.71	1.31826e-05	2.13	up
chr3	95530827	95530974	148	ENSMUSG00000083822	ENSMUST00000121058	processed_pseudogene	Exon (ENSMUST00000121058/ENSMUSG00000083822, exon 1 of 1)	409	Hmgb1-ps5	high mobility group box 1, pseudogene 5 [Source:MGI Symbol;Acc:MGI:3776505]	NA	NA	1	147,	0	-3.97	6.45654e-06	2.13	up
chr17	53676345	53676586	242	ENSMUSG00000023940	ENSMUST00000146019	processed_transcript	3' UTR	12933	Sgo1	shugoshin 1 [Source:MGI Symbol;Acc:MGI:1919665]	GO:0000070(mitotic sister chromatid segregation);GO:0000775(chromosome, centromeric region);GO:0000776(kinetochore);GO:0000777(condensed chromosome kinetochore);GO:0000779(condensed chromosome, centromeric region);GO:0000780(condensed nuclear chromosome, centromeric region);GO:0000922(spindle pole);GO:0005634(nucleus);GO:0005654(nucleoplasm);GO:0005694(chromosome);GO:0005737(cytoplasm);GO:0005813…	04114(Oocyte meiosis)	1	241,	0	-1.94	0.00165959	2.13	up
chr2	37797458	37798086	629	ENSMUSG00000035403	ENSMUST00000137693	processed_transcript	3' UTR	2289	Crb2	crumbs family member 2 [Source:MGI Symbol;Acc:MGI:2679260]	GO:0001707(mesoderm formation);GO:0001756(somitogenesis);GO:0005509(calcium ion binding);GO:0005515(protein binding);GO:0005886(plasma membrane);GO:0007157(heterophilic cell-cell adhesion via plasma membrane cell adhesion molecules);GO:0007275(multicellular organism development);GO:0007369(gastrulation);GO:0010470(regulation of gastrulation);GO:0010718(positive regulation of epithelial to mesench…	04390(Hippo signaling pathway)	1	628,	0	-3.62	1.62181e-05	2.11	up
chr2	31808195	31808346	152	ENSMUSG00000043102	ENSMUST00000057407	protein_coding	3' UTR	2385	Qrfp	pyroglutamylated RFamide peptide [Source:MGI Symbol;Acc:MGI:3630329]	GO:0001664(G protein-coupled receptor binding);GO:0005184(neuropeptide hormone activity);GO:0005575(cellular_component);GO:0005576(extracellular region);GO:0007218(neuropeptide signaling pathway);GO:0007625(grooming behavior);GO:0007626(locomotory behavior);GO:0031854(orexigenic neuropeptide QRFP receptor binding);GO:0045777(positive regulation of blood pressure);GO:0060259(regulation of feeding …	NA	1	151,	0	-1.01	0.0263027	2.1	up
chr14	54722897	54722988	92	ENSMUSG00000052435	ENSMUST00000064290	protein_coding	3' UTR	-10814	Cebpe	CCAAT/enhancer binding protein (C/EBP), epsilon [Source:MGI Symbol;Acc:MGI:103572]	GO:0000978(RNA polymerase II cis-regulatory region sequence-specific DNA binding);GO:0001228(DNA-binding transcription activator activity, RNA polymerase II-specific);GO:0003677(DNA binding);GO:0003700(DNA-binding transcription factor activity);GO:0005634(nucleus);GO:0006355(regulation of transcription, DNA-templated);GO:0006909(phagocytosis);GO:0010628(positive regulation of gene expression);GO:…	05202(Transcriptional misregulation in cancer);05221(Acute myeloid leukemia)	1	91,	0	-1.19	0.0154882	2.1	up
chr2	121310621	121310772	152	ENSMUSG00000027254	ENSMUST00000133283	processed_transcript	3' UTR	15158	Map1a	microtubule-associated protein 1 A [Source:MGI Symbol;Acc:MGI:1306776]	GO:0000226(microtubule cytoskeleton organization);GO:0001750(photoreceptor outer segment);GO:0003779(actin binding);GO:0005515(protein binding);GO:0005518(collagen binding);GO:0005737(cytoplasm);GO:0005829(cytosol);GO:0005856(cytoskeleton);GO:0005874(microtubule);GO:0005875(microtubule associated complex);GO:0007026(negative regulation of microtubule depolymerization);GO:0007409(axonogenesis);GO:…	NA	1	151,	0	-1.48	0.00645654	2.09	up
X	109196833	109197873	1041	ENSMUSG00000048621	ENSMUST00000060013	protein_coding	5' UTR	75	Gm6377	predicted gene 6377 [Source:MGI Symbol;Acc:MGI:3647255]	GO:0003674(molecular_function);GO:0005575(cellular_component);GO:0035751(regulation of lysosomal lumen pH)	NA	2	53,98,	0,942	-1.15	0.017378	2.09	up
chr6	134414474	134423629	9156	ENSMUSG00000030200	ENSMUST00000142612	retained_intron	5' UTR	9	Bcl2l14	BCL2-like 14 (apoptosis facilitator) [Source:MGI Symbol;Acc:MGI:1914063]	GO:0005515(protein binding);GO:0005737(cytoplasm);GO:0005829(cytosol);GO:0006915(apoptotic process);GO:0019901(protein kinase binding);GO:0042981(regulation of apoptotic process);GO:0043229(intracellular organelle);GO:2001236(regulation of extrinsic apoptotic signaling pathway);GO:2001238(positive regulation of extrinsic apoptotic signaling pathway)	NA	2	161,19,	0,9136	-0.857	0.0436516	2.08	up
chr10	81273096	81273216	121	ENSMUSG00000004931	ENSMUST00000218146	retained_intron	3' UTR	349	Apba3	amyloid beta (A4) precursor protein-binding, family A, member 3 [Source:MGI Symbol;Acc:MGI:1888527]	GO:0001540(amyloid-beta binding);GO:0001701(in utero embryonic development);GO:0004857(enzyme inhibitor activity);GO:0005515(protein binding);GO:0005737(cytoplasm);GO:0005886(plasma membrane);GO:0007268(chemical synaptic transmission);GO:0010468(regulation of gene expression);GO:0015031(protein transport);GO:0019899(enzyme binding);GO:0043086(negative regulation of catalytic activity);GO:0043197(…	NA	1	120,	0	-0.933	0.0338844	2.08	up
chr10	127173955	127174136	182	ENSMUSG00000040441	ENSMUST00000238577	retained_intron	Exon (ENSMUST00000221174/ENSMUSG00000040441, exon 11 of 17)	1158	Slc26a10	solute carrier family 26, member 10 [Source:MGI Symbol;Acc:MGI:2143920]	GO:0008271(secondary active sulfate transmembrane transporter activity);GO:0008272(sulfate transport);GO:0015116(sulfate transmembrane transporter activity);GO:0016020(membrane);GO:0016021(integral component of membrane);GO:0055085(transmembrane transport);GO:1902358(sulfate transmembrane transport)	NA	1	181,	0	-2.25	0.000691831	2.08	up
chr1	183297218	183297279	62	ENSMUSG00000046836	ENSMUST00000163528	protein_coding	5' UTR	0	Brox	BRO1 domain and CAAX motif containing [Source:MGI Symbol;Acc:MGI:1918928]	GO:0003674(molecular_function);GO:0008150(biological_process);GO:0016020(membrane)	NA	1	61,	0	-0.824	0.0489779	2.06	up
chr6	87321759	87321876	118	ENSMUSG00000107780	ENSMUST00000203393	TEC	Exon (ENSMUST00000203393/ENSMUSG00000107780, exon 1 of 1)	580	9530013L04Rik	RIKEN cDNA 9530013L04 gene [Source:MGI Symbol;Acc:MGI:1924658]	NA	NA	1	117,	0	-0.903	0.0380189	2.06	up
chr8	40551632	40551782	151	ENSMUSG00000031601	ENSMUST00000132032	protein_coding	3' UTR	-35935	Cnot7	CCR4-NOT transcription complex, subunit 7 [Source:MGI Symbol;Acc:MGI:1298230]	GO:0000175(3'-5'-exoribonuclease activity);GO:0000289(nuclear-transcribed mRNA poly(A) tail shortening);GO:0000290(deadenylation-dependent decapping of nuclear-transcribed mRNA);GO:0000932(P-body);GO:0003676(nucleic acid binding);GO:0003714(transcription corepressor activity);GO:0003723(RNA binding);GO:0004518(nuclease activity);GO:0004527(exonuclease activity);GO:0004532(exoribonuclease activity…	03018(RNA degradation)	1	150,	0	-9.55	3.98107e-12	2.06	up
chr14	28510548	28511392	845	ENSMUSG00000021994	ENSMUST00000151929	processed_transcript	Exon (ENSMUST00000180668/ENSMUSG00000097002, exon 1 of 2)	0	Wnt5a	wingless-type MMTV integration site family, member 5A [Source:MGI Symbol;Acc:MGI:98958]	GO:0000187(activation of MAPK activity);GO:0001667(ameboidal-type cell migration);GO:0001736(establishment of planar polarity);GO:0001756(somitogenesis);GO:0001819(positive regulation of cytokine production);GO:0001822(kidney development);GO:0001837(epithelial to mesenchymal transition);GO:0001843(neural tube closure);GO:0001934(positive regulation of protein phosphorylation);GO:0001938(positive …	04150(mTOR signaling pathway);04310(Wnt signaling pathway);04360(Axon guidance);04390(Hippo signaling pathway);04550(Signaling pathways regulating pluripotency of stem cells);04916(Melanogenesis);04934(Cushing syndrome);05165(Human papillomavirus infection);05200(Pathways in cancer);05205(Proteoglycans in cancer);05217(Basal cell carcinoma);05224(Breast cancer);05225(Hepatocellular carcinoma);052…	2	302,27,	0,817	-2.4	0.000457088	2.06	up
chr2	121310560	121310771	212	ENSMUSG00000087704	ENSMUST00000129000	antisense	3' UTR	-14763	Gm14978	predicted gene 14978 [Source:MGI Symbol;Acc:MGI:3705122]	NA	NA	1	211,	0	-1.43	0.00724436	2.05	up
chr1	86099972	86102410	2439	ENSMUSG00000026228	ENSMUST00000155077	protein_coding	Exon (ENSMUST00000027431/ENSMUSG00000026228, exon 4 of 4)	10700	Htr2b	5-hydroxytryptamine (serotonin) receptor 2B [Source:MGI Symbol;Acc:MGI:109323]	GO:0001755(neural crest cell migration);GO:0001819(positive regulation of cytokine production);GO:0001938(positive regulation of endothelial cell proliferation);GO:0001965(G-protein alpha-subunit binding);GO:0002031(G protein-coupled receptor internalization);GO:0003007(heart morphogenesis);GO:0003300(cardiac muscle hypertrophy);GO:0004930(G protein-coupled receptor activity);GO:0004993(G protein…	04020(Calcium signaling pathway);04080(Neuroactive ligand-receptor interaction);04540(Gap junction);04726(Serotonergic synapse);04750(Inflammatory mediator regulation of TRP channels)	2	260,37,	0,2401	-9.88	1.99526e-12	2.04	up
chr1	136845055	136845685	631	ENSMUSG00000104261	ENSMUST00000195232	processed_pseudogene	3' UTR	-46726	Gm17781	predicted gene, 17781 [Source:MGI Symbol;Acc:MGI:5009945]	NA	NA	1	630,	0	-2.43	0.000416869	2.04	up
chr11	53464689	53464959	271	ENSMUSG00000018387	ENSMUST00000155297	processed_transcript	Exon (ENSMUST00000146001/ENSMUSG00000018387, exon 3 of 3)	-537	Shroom1	shroom family member 1 [Source:MGI Symbol;Acc:MGI:1919024]	GO:0000902(cell morphogenesis);GO:0003779(actin binding);GO:0005737(cytoplasm);GO:0005856(cytoskeleton);GO:0005874(microtubule);GO:0005912(adherens junction);GO:0007015(actin filament organization);GO:0016324(apical plasma membrane);GO:0030036(actin cytoskeleton organization);GO:0030864(cortical actin cytoskeleton);GO:0043296(apical junction complex);GO:0045159(myosin II binding);GO:0051015(actin…	NA	1	270,	0	-1.2	0.0147911	2.04	up
chr1	161085974	161086334	361	ENSMUSG00000026708	ENSMUST00000155808	processed_transcript	3' UTR	9949	Cenpl	centromere protein L [Source:MGI Symbol;Acc:MGI:1917704]	GO:0000775(chromosome, centromeric region);GO:0003674(molecular_function);GO:0005575(cellular_component);GO:0005634(nucleus);GO:0005694(chromosome);GO:0008150(biological_process)	NA	1	360,	0	-3.52	2.13796e-05	2.03	up
chr11	77787657	77787747	91	ENSMUSG00000069804	ENSMUST00000092883	protein_coding	5' UTR	0	Gm10277	predicted gene 10277 [Source:MGI Symbol;Acc:MGI:3641921]	GO:0003674(molecular_function);GO:0005575(cellular_component);GO:0008150(biological_process)	NA	1	90,	0	-0.933	0.0338844	2.03	up
chr5	124531064	124531243	180	ENSMUSG00000106662	ENSMUST00000198678	TEC	5' UTR	0	Gm43034	predicted gene 43034 [Source:MGI Symbol;Acc:MGI:5663171]	NA	NA	1	179,	0	-2.12	0.001	2.02	up
chr19	17118609	17119000	392	ENSMUSG00000039126	ENSMUST00000226052	processed_transcript	Exon (ENSMUST00000087689/ENSMUSG00000039126, exon 8 of 20)	-6647	Prune2	prune homolog 2 [Source:MGI Symbol;Acc:MGI:1925004]	GO:0004309(exopolyphosphatase activity);GO:0005737(cytoplasm);GO:0006798(polyphosphate catabolic process);GO:0006915(apoptotic process);GO:0016462(pyrophosphatase activity)	NA	1	391,	0	-5.82	5.12861e-08	2.02	up
chr3	101017042	101018935	1894	ENSMUSG00000086564	ENSMUST00000167086	protein_coding	Exon (ENSMUST00000147399/ENSMUSG00000086564, exon 3 of 9)	5134	Cd101	CD101 antigen [Source:MGI Symbol;Acc:MGI:2685862]	GO:0002763(positive regulation of myeloid leukocyte differentiation);GO:0003674(molecular_function);GO:0016020(membrane);GO:0016021(integral component of membrane)	NA	2	238,363,	0,1530	-9.5	5.01187e-12	2.01	up
chr13	31807531	31808401	871	ENSMUSG00000050295	ENSMUST00000062292	protein_coding	Exon (ENSMUST00000062292/ENSMUSG00000050295, exon 1 of 1)	898	Foxc1	forkhead box C1 [Source:MGI Symbol;Acc:MGI:1347466]	GO:0000122(negative regulation of transcription by RNA polymerase II);GO:0000976(transcription regulatory region sequence-specific DNA binding);GO:0000977(RNA polymerase II regulatory region sequence-specific DNA binding);GO:0000978(RNA polymerase II cis-regulatory region sequence-specific DNA binding);GO:0000981(DNA-binding transcription factor activity, RNA polymerase II-specific);GO:0001228(DN…	NA	1	870,	0	-2.36	0.000501187	2.01	up
chr12	85095109	85095348	240	ENSMUSG00000042320	ENSMUST00000191324	retained_intron	Exon (ENSMUST00000177289/ENSMUSG00000042320, exon 2 of 5)	506	Prox2	prospero homeobox 2 [Source:MGI Symbol;Acc:MGI:1920672]	GO:0000122(negative regulation of transcription by RNA polymerase II);GO:0003677(DNA binding);GO:0003700(DNA-binding transcription factor activity);GO:0005634(nucleus);GO:0006355(regulation of transcription, DNA-templated);GO:0045944(positive regulation of transcription by RNA polymerase II)	NA	1	239,	0	-1.97	0.00151356	2	up
chr10	24915279	24915726	448	ENSMUSG00000019987	ENSMUST00000218260	retained_intron	3' UTR	1128	Arg1	arginase, liver [Source:MGI Symbol;Acc:MGI:88070]	GO:0000050(urea cycle);GO:0001889(liver development);GO:0001938(positive regulation of endothelial cell proliferation);GO:0002250(adaptive immune response);GO:0002376(immune system process);GO:0004053(arginase activity);GO:0005615(extracellular space);GO:0005737(cytoplasm);GO:0005741(mitochondrial outer membrane);GO:0005829(cytosol);GO:0006525(arginine metabolic process);GO:0007565(female pregnan…	00220(Arginine biosynthesis);00330(Arginine and proline metabolism);05146(Amoebiasis)	1	447,	0	-5.9	4.16869e-08	1.99	up
chr6	24954617	24954948	332	ENSMUSG00000048022	ENSMUST00000127247	protein_coding	3' UTR	1680	Tmem229a	transmembrane protein 229A [Source:MGI Symbol;Acc:MGI:2442812]	GO:0003674(molecular_function);GO:0005575(cellular_component);GO:0008150(biological_process);GO:0016020(membrane);GO:0016021(integral component of membrane)	NA	1	331,	0	-1.06	0.0229087	1.98	up
chr18	46355543	46355899	357	ENSMUSG00000118282	ENSMUST00000237083	processed_pseudogene	Exon (ENSMUST00000237083/ENSMUSG00000118282, exon 1 of 1)	1424	Gm4840	predicted gene 4840 [Source:MGI Symbol;Acc:MGI:3647072]	NA	NA	1	356,	0	-1.3	0.0107152	1.98	up
chr1	86099350	86099825	476	ENSMUSG00000026228	ENSMUST00000155077	protein_coding	Exon (ENSMUST00000027431/ENSMUSG00000026228, exon 4 of 4)	11322	Htr2b	5-hydroxytryptamine (serotonin) receptor 2B [Source:MGI Symbol;Acc:MGI:109323]	GO:0001755(neural crest cell migration);GO:0001819(positive regulation of cytokine production);GO:0001938(positive regulation of endothelial cell proliferation);GO:0001965(G-protein alpha-subunit binding);GO:0002031(G protein-coupled receptor internalization);GO:0003007(heart morphogenesis);GO:0003300(cardiac muscle hypertrophy);GO:0004930(G protein-coupled receptor activity);GO:0004993(G protein…	04020(Calcium signaling pathway);04080(Neuroactive ligand-receptor interaction);04540(Gap junction);04726(Serotonergic synapse);04750(Inflammatory mediator regulation of TRP channels)	1	475,	0	-6.13	2.29087e-08	1.97	up
chr14	63191389	63191748	360	ENSMUSG00000035121	ENSMUST00000226002	protein_coding	Exon (ENSMUST00000038229/ENSMUSG00000035121, exon 2 of 5)	2136	Neil2	nei like 2 (E. coli) [Source:MGI Symbol;Acc:MGI:2686058]	GO:0003676(nucleic acid binding);GO:0003677(DNA binding);GO:0003684(damaged DNA binding);GO:0003824(catalytic activity);GO:0003906(DNA-(apurinic or apyrimidinic site) endonuclease activity);GO:0005634(nucleus);GO:0005654(nucleoplasm);GO:0005737(cytoplasm);GO:0005876(spindle microtubule);GO:0006281(DNA repair);GO:0006284(base-excision repair);GO:0006289(nucleotide-excision repair);GO:0006974(cellu…	03410(Base excision repair)	1	359,	0	-1.94	0.00165959	1.97	up
chr15	74670861	74671282	422	ENSMUSG00000022602	ENSMUST00000023268	protein_coding	3' UTR	1707	Arc	activity regulated cytoskeletal-associated protein [Source:MGI Symbol;Acc:MGI:88067]	GO:0001669(acrosomal vesicle);GO:0003723(RNA binding);GO:0003729(mRNA binding);GO:0003779(actin binding);GO:0005515(protein binding);GO:0005737(cytoplasm);GO:0005768(endosome);GO:0005856(cytoskeleton);GO:0005886(plasma membrane);GO:0005938(cell cortex);GO:0006897(endocytosis);GO:0007010(cytoskeleton organization);GO:0007275(multicellular organism development);GO:0007492(endoderm development);GO:0…	05031(Amphetamine addiction)	1	421,	0	-0.827	0.0489779	1.97	up
chr18	46905653	46906433	781	ENSMUSG00000094292	ENSMUST00000178659	snRNA	3' UTR	4852	Gm23610	predicted gene, 23610 [Source:MGI Symbol;Acc:MGI:5453387]	NA	NA	1	780,	0	-4.38	2.13796e-06	1.96	up
chr18	53708907	53713469	4563	ENSMUSG00000048799	ENSMUST00000235928	retained_intron	Exon (ENSMUST00000049811/ENSMUSG00000048799, exon 15 of 21)	35633	Cep120	centrosomal protein 120 [Source:MGI Symbol;Acc:MGI:2147298]	GO:0000226(microtubule cytoskeleton organization);GO:0005515(protein binding);GO:0005737(cytoplasm);GO:0005813(centrosome);GO:0005814(centriole);GO:0005815(microtubule organizing center);GO:0005856(cytoskeleton);GO:0007098(centrosome cycle);GO:0008022(protein C-terminus binding);GO:0008283(cell population proliferation);GO:0010825(positive regulation of centrosome duplication);GO:0021987(cerebral…	NA	2	242,88,	0,4474	-6.21	1.86209e-08	1.96	up
chr14	28510658	28511533	876	ENSMUSG00000021994	ENSMUST00000134163	processed_transcript	5' UTR	0	Wnt5a	wingless-type MMTV integration site family, member 5A [Source:MGI Symbol;Acc:MGI:98958]	GO:0000187(activation of MAPK activity);GO:0001667(ameboidal-type cell migration);GO:0001736(establishment of planar polarity);GO:0001756(somitogenesis);GO:0001819(positive regulation of cytokine production);GO:0001822(kidney development);GO:0001837(epithelial to mesenchymal transition);GO:0001843(neural tube closure);GO:0001934(positive regulation of protein phosphorylation);GO:0001938(positive …	04150(mTOR signaling pathway);04310(Wnt signaling pathway);04360(Axon guidance);04390(Hippo signaling pathway);04550(Signaling pathways regulating pluripotency of stem cells);04916(Melanogenesis);04934(Cushing syndrome);05165(Human papillomavirus infection);05200(Pathways in cancer);05205(Proteoglycans in cancer);05217(Basal cell carcinoma);05224(Breast cancer);05225(Hepatocellular carcinoma);052…	2	217,144,	0,731	-2.72	0.000190546	1.95	up
chr12	84876635	84876995	361	ENSMUSG00000092130	ENSMUST00000220643	antisense	Exon (ENSMUST00000171853/ENSMUSG00000092130, exon 1 of 1)	866	D030025P21Rik	RIKEN cDNA D030025P21 gene [Source:MGI Symbol;Acc:MGI:3698049]	NA	NA	1	360,	0	-1.11	0.0194984	1.94	up
chr1	53196908	53197458	551	ENSMUSG00000100763	ENSMUST00000191402	antisense	Exon (ENSMUST00000191402/ENSMUSG00000100763, exon 2 of 3)	795	Gm28777	predicted gene 28777 [Source:MGI Symbol;Acc:MGI:5579483]	NA	NA	2	81,39,	0,511	-0.85	0.0446684	1.93	up
chr1	92911917	92912246	330	ENSMUSG00000026269	ENSMUST00000179993	protein_coding	Exon (ENSMUST00000180306/ENSMUSG00000026269, exon 1 of 1)	708	Rnpepl1	arginyl aminopeptidase (aminopeptidase B)-like 1 [Source:MGI Symbol;Acc:MGI:1914170]	GO:0004177(aminopeptidase activity);GO:0006508(proteolysis);GO:0008233(peptidase activity);GO:0008237(metallopeptidase activity);GO:0008270(zinc ion binding);GO:0016787(hydrolase activity);GO:0046872(metal ion binding);GO:0070006(metalloaminopeptidase activity)	NA	1	329,	0	-6.11	2.45471e-08	1.93	up
chr9	65388773	65389074	302	ENSMUSG00000054978	ENSMUST00000068307	protein_coding	3' UTR	2879	Kbtbd13	kelch repeat and BTB (POZ) domain containing 13 [Source:MGI Symbol;Acc:MGI:1921742]	GO:0005515(protein binding);GO:0005737(cytoplasm);GO:0016567(protein ubiquitination)	NA	1	301,	0	-0.842	0.0457088	1.93	up
chr1	164190267	164192529	2263	ENSMUSG00000089790	ENSMUST00000162889	processed_pseudogene	Exon (ENSMUST00000086040/ENSMUSG00000026579, exon 12 of 25)	23688	Gm16588	predicted gene 16588 [Source:MGI Symbol;Acc:MGI:4415008]	NA	NA	2	57,603,	0,1659	-17.2	3.98107e-20	1.91	up
chr1	16082293	16082474	182	ENSMUSG00000067795	ENSMUST00000115367	protein_coding	5' UTR	-1262	4930444P10Rik	RIKEN cDNA 4930444P10 gene [Source:MGI Symbol;Acc:MGI:1923049]	GO:0003674(molecular_function);GO:0005575(cellular_component);GO:0008150(biological_process)	NA	1	181,	0	-1.13	0.0186209	1.91	up
chr5	30933201	30933321	121	ENSMUSG00000029161	ENSMUST00000202627	retained_intron	3' UTR	12205	Cgref1	cell growth regulator with EF hand domain 1 [Source:MGI Symbol;Acc:MGI:1915817]	GO:0005509(calcium ion binding)	NA	1	120,	0	-1.18	0.0158489	1.9	up
chr8	122260023	122260324	302	ENSMUSG00000043903	ENSMUST00000187142	protein_coding	5' UTR	1403	Zfp469	zinc finger protein 469 [Source:MGI Symbol;Acc:MGI:2684868]	GO:0003674(molecular_function);GO:0003676(nucleic acid binding);GO:0005575(cellular_component);GO:0008150(biological_process)	NA	1	301,	0	-0.846	0.0457088	1.9	up
chr5	110154399	110154550	152	ENSMUSG00000105541	ENSMUST00000200403	antisense	Exon (ENSMUST00000152014/ENSMUSG00000086247, exon 2 of 2)	-428	Gm43136	predicted gene 43136 [Source:MGI Symbol;Acc:MGI:5663273]	NA	NA	1	151,	0	-0.933	0.0338844	1.89	up
chr12	84876637	84876998	362	ENSMUSG00000092130	ENSMUST00000220643	antisense	Exon (ENSMUST00000171853/ENSMUSG00000092130, exon 1 of 1)	868	D030025P21Rik	RIKEN cDNA D030025P21 gene [Source:MGI Symbol;Acc:MGI:3698049]	NA	NA	1	361,	0	-1.04	0.0245471	1.89	up
chr4	11203195	11203316	122	ENSMUSG00000028212	ENSMUST00000149075	processed_transcript	3' UTR	10598	Ccne2	cyclin E2 [Source:MGI Symbol;Acc:MGI:1329034]	GO:0000079(regulation of cyclin-dependent protein serine/threonine kinase activity);GO:0000082(G1/S transition of mitotic cell cycle);GO:0000307(cyclin-dependent protein kinase holoenzyme complex);GO:0000723(telomere maintenance);GO:0005634(nucleus);GO:0005737(cytoplasm);GO:0005813(centrosome);GO:0006270(DNA replication initiation);GO:0007049(cell cycle);GO:0007129(synapsis);GO:0016538(cyclin-dep…	04110(Cell cycle);04114(Oocyte meiosis);04115(p53 signaling pathway);04151(PI3K-Akt signaling pathway);04218(Cellular senescence);04934(Cushing syndrome);05161(Hepatitis B);05162(Measles);05165(Human papillomavirus infection);05166(Human T-cell leukemia virus 1 infection);05169(Epstein-Barr virus infection);05200(Pathways in cancer);05203(Viral carcinogenesis);05206(MicroRNAs in cancer);05215(Pro…	1	121,	0	-2.62	0.000251189	1.88	up
chr7	19937780	19938049	270	ENSMUSG00000040498	ENSMUST00000208210	processed_transcript	3' UTR	7118	Igsf23	immunoglobulin superfamily, member 23 [Source:MGI Symbol;Acc:MGI:1917330]	GO:0003674(molecular_function);GO:0005575(cellular_component);GO:0008150(biological_process);GO:0016020(membrane);GO:0016021(integral component of membrane)	NA	1	269,	0	-1.2	0.0147911	1.88	up
chr11	59013059	59013420	362	ENSMUSG00000061462	ENSMUST00000238245	retained_intron	3' UTR	-11059	Obscn	obscurin, cytoskeletal calmodulin and titin-interacting RhoGEF [Source:MGI Symbol;Acc:MGI:2681862]	GO:0000166(nucleotide binding);GO:0004672(protein kinase activity);GO:0004674(protein serine/threonine kinase activity);GO:0005085(guanyl-nucleotide exchange factor activity);GO:0005515(protein binding);GO:0005516(calmodulin binding);GO:0005524(ATP binding);GO:0005546(phosphatidylinositol-4,5-bisphosphate binding);GO:0005547(phosphatidylinositol-3,4,5-trisphosphate binding);GO:0005576(extracellul…	NA	1	361,	0	-0.841	0.0467735	1.88	up
chr1	85550540	85550720	181	ENSMUSG00000118607	ENSMUST00000113407	protein_coding	3' UTR	853	AC147806	predicted 7592 [Source:NCBI gene;Acc:101055758]	GO:0005634(nucleus);GO:0016021(integral component of membrane)	NA	1	180,	0	-1.12	0.0194984	1.87	up
chr6	70143706	70144166	461	ENSMUSG00000094356	ENSMUST00000103380	IG_V_gene	5' UTR	0	Igkv8-28	immunoglobulin kappa variable 8-28 [Source:MGI Symbol;Acc:MGI:3642251]	GO:0002377(immunoglobulin production);GO:0005615(extracellular space);GO:0006955(immune response)	NA	2	202,54,	0,406	-2.76	0.000169824	1.87	up
chr6	128171739	128172309	571	ENSMUSG00000107879	ENSMUST00000239434	translated_unprocessed_pseudogene	Exon (ENSMUST00000204642/ENSMUSG00000107879, exon 3 of 3)	653	9330102E08Rik	RIKEN cDNA 9330102E08 gene [Source:MGI Symbol;Acc:MGI:3026973]	NA	NA	1	570,	0	-2.26	0.000676083	1.86	up
chr12	31519826	31520126	301	ENSMUSG00000020651	ENSMUST00000218992	processed_transcript	3' UTR	16747	Slc26a4	solute carrier family 26, member 4 [Source:MGI Symbol;Acc:MGI:1346029]	GO:0005886(plasma membrane);GO:0005887(integral component of plasma membrane);GO:0006885(regulation of pH);GO:0008271(secondary active sulfate transmembrane transporter activity);GO:0008272(sulfate transport);GO:0008509(anion transmembrane transporter activity);GO:0009887(animal organ morphogenesis);GO:0015106(bicarbonate transmembrane transporter activity);GO:0015108(chloride transmembrane trans…	04918(Thyroid hormone synthesis)	1	300,	0	-1.31	0.0107152	1.85	up
chr7	24370321	24370441	121	ENSMUSG00000054342	ENSMUST00000205626	protein_coding	5' UTR	0	Kcnn4	potassium intermediate/small conductance calcium-activated channel, subfamily N, member 4 [Source:MGI Symbol;Acc:MGI:1277957]	GO:0002376(immune system process);GO:0005267(potassium channel activity);GO:0005516(calmodulin binding);GO:0005886(plasma membrane);GO:0005887(integral component of plasma membrane);GO:0006811(ion transport);GO:0006813(potassium ion transport);GO:0006816(calcium ion transport);GO:0006820(anion transport);GO:0006884(cell volume homeostasis);GO:0015269(calcium-activated potassium channel activity);…	04911(Insulin secretion);04970(Salivary secretion);04974(Protein digestion and absorption)	1	120,	0	-0.838	0.0467735	1.84	up
chr13	30789241	30789392	152	ENSMUSG00000113515	ENSMUST00000222202	lincRNA	Exon (ENSMUST00000222202/ENSMUSG00000113515, exon 2 of 2)	5985	Gm29675	predicted gene, 29675 [Source:MGI Symbol;Acc:MGI:5588834]	NA	NA	1	151,	0	-0.85	0.0446684	1.84	up
chr16	26960144	26960324	181	ENSMUSG00000068428	ENSMUST00000231417	nonsense_mediated_decay	3' UTR	5462	Gmnc	geminin coiled-coil domain containing [Source:MGI Symbol;Acc:MGI:2685452]	GO:0003674(molecular_function);GO:0003682(chromatin binding);GO:0005575(cellular_component);GO:0005634(nucleus);GO:0006260(DNA replication);GO:0006270(DNA replication initiation);GO:0007049(cell cycle);GO:0060271(cilium assembly)	NA	1	180,	0	-1.31	0.0104713	1.84	up
chr17	14666636	14666697	62	ENSMUSG00000023885	ENSMUST00000232616	retained_intron	3' UTR	4230	Thbs2	thrombospondin 2 [Source:MGI Symbol;Acc:MGI:98738]	GO:0005509(calcium ion binding);GO:0005515(protein binding);GO:0005576(extracellular region);GO:0005604(basement membrane);GO:0007155(cell adhesion);GO:0008201(heparin binding);GO:0016525(negative regulation of angiogenesis);GO:0031012(extracellular matrix);GO:0031091(platelet alpha granule);GO:0051965(positive regulation of synapse assembly);GO:0062023(collagen-containing extracellular matrix)	04145(Phagosome);04151(PI3K-Akt signaling pathway);04510(Focal adhesion);04512(ECM-receptor interaction);05144(Malaria);05165(Human papillomavirus infection)	1	61,	0	-0.962	0.030903	1.84	up
chr2	25297762	25298329	568	ENSMUSG00000085830	ENSMUST00000129723	antisense	Exon (ENSMUST00000129723/ENSMUSG00000085830, exon 4 of 4)	6542	Grin1os	glutamate receptor, ionotropic, NMDA1 (zeta 1), opposite strand [Source:MGI Symbol;Acc:MGI:2443867]	NA	NA	1	567,	0	-4.2	3.38844e-06	1.83	up
chr1	193173641	193173912	272	ENSMUSG00000079144	ENSMUST00000193307	protein_coding	5' UTR	0	A130010J15Rik	RIKEN cDNA A130010J15 gene [Source:MGI Symbol;Acc:MGI:2441776]	GO:0003674(molecular_function);GO:0005575(cellular_component);GO:0008150(biological_process)	NA	1	271,	0	-1.59	0.00467735	1.82	up
chr4	120267761	120268208	448	ENSMUSG00000052135	ENSMUST00000102656	protein_coding	3' UTR	19588	Foxo6	forkhead box O6 [Source:MGI Symbol;Acc:MGI:2676586]	GO:0000122(negative regulation of transcription by RNA polymerase II);GO:0000981(DNA-binding transcription factor activity, RNA polymerase II-specific);GO:0003677(DNA binding);GO:0003700(DNA-binding transcription factor activity);GO:0005634(nucleus);GO:0005654(nucleoplasm);GO:0005737(cytoplasm);GO:0006355(regulation of transcription, DNA-templated);GO:0006357(regulation of transcription by RNA po…	04068(FoxO signaling pathway)	1	447,	0	-1.03	0.0251189	1.82	up
chr5	115244933	115245142	210	ENSMUSG00000060152	ENSMUST00000140083	processed_transcript	3' UTR	4592	Pop5	processing of precursor 5, ribonuclease P/MRP family (S. cerevisiae) [Source:MGI Symbol;Acc:MGI:2151221]	GO:0000171(ribonuclease MRP activity);GO:0000172(ribonuclease MRP complex);GO:0001682(tRNA 5'-leader removal);GO:0004526(ribonuclease P activity);GO:0004540(ribonuclease activity);GO:0005634(nucleus);GO:0005655(nucleolar ribonuclease P complex);GO:0005730(nucleolus);GO:0006364(rRNA processing);GO:0008033(tRNA processing);GO:0016070(RNA metabolic process);GO:0016787(hydrolase activity);GO:0030681(…	03008(Ribosome biogenesis in eukaryotes);03013(RNA transport)	1	209,	0	-3.35	3.31131e-05	1.82	up
chr7	140046365	140047946	1582	ENSMUSG00000025469	ENSMUST00000172775	protein_coding	3' UTR	2723	Msx3	msh homeobox 3 [Source:MGI Symbol;Acc:MGI:106587]	GO:0000122(negative regulation of transcription by RNA polymerase II);GO:0000977(RNA polymerase II regulatory region sequence-specific DNA binding);GO:0000981(DNA-binding transcription factor activity, RNA polymerase II-specific);GO:0003677(DNA binding);GO:0005515(protein binding);GO:0005634(nucleus);GO:0006355(regulation of transcription, DNA-templated);GO:0006357(regulation of transcription by …	05166(Human T-cell leukemia virus 1 infection)	1	1581,	0	-0.885	0.0398107	1.81	up
chr11	121054682	121054862	181	ENSMUSG00000039364	ENSMUST00000170381	protein_coding	3' UTR	1681	Sectm1b	secreted and transmembrane 1B [Source:MGI Symbol;Acc:MGI:1929083]	GO:0005125(cytokine activity);GO:0006955(immune response);GO:0007165(signal transduction);GO:0016020(membrane);GO:0016021(integral component of membrane)	NA	1	180,	0	-0.897	0.0389045	1.81	up
chr17	48325023	48325800	778	ENSMUSG00000043740	ENSMUST00000124205	retained_intron	3' UTR	8599	B430306N03Rik	RIKEN cDNA B430306N03 gene [Source:MGI Symbol;Acc:MGI:2443478]	GO:0009986(cell surface);GO:0016020(membrane);GO:0016021(integral component of membrane);GO:0038023(signaling receptor activity);GO:0045088(regulation of innate immune response)	NA	1	777,	0	-11.5	3.16228e-14	1.81	up
chr3	96246230	96246380	151	ENSMUSG00000093553	ENSMUST00000176742	antisense	Exon (ENSMUST00000176742/ENSMUSG00000093553, exon 1 of 1)	0	Gm20633	predicted gene 20633 [Source:MGI Symbol;Acc:MGI:5313080]	NA	NA	1	150,	0	-3.5	2.29087e-05	1.8	up
chr6	23649855	23650066	212	ENSMUSG00000051956	ENSMUST00000115354	protein_coding	5' UTR	351	Rnf133	ring finger protein 133 [Source:MGI Symbol;Acc:MGI:2677436]	GO:0005737(cytoplasm);GO:0005770(late endosome);GO:0005783(endoplasmic reticulum);GO:0005789(endoplasmic reticulum membrane);GO:0005794(Golgi apparatus);GO:0006511(ubiquitin-dependent protein catabolic process);GO:0016020(membrane);GO:0016021(integral component of membrane);GO:0016567(protein ubiquitination);GO:0016740(transferase activity);GO:0046872(metal ion binding);GO:0051865(protein autoubi…	NA	1	211,	0	-1.16	0.0165959	1.8	up
chr10	51485370	51485640	271	ENSMUSG00000112023	ENSMUST00000219598	retained_intron	Exon (ENSMUST00000219178/ENSMUSG00000112023, exon 6 of 7)	0	Lilr4b	leukocyte immunoglobulin-like receptor, subfamily B, member 4B [Source:MGI Symbol;Acc:MGI:102702]	GO:0016020(membrane);GO:0016021(integral component of membrane)	NA	1	270,	0	-5.94	3.71535e-08	1.8	up
chr17	66682050	66682194	145	ENSMUSG00000117065	ENSMUST00000232933	processed_pseudogene	Exon (ENSMUST00000225074/ENSMUSG00000033278, exon 8 of 8)	0	Gm49941	predicted gene, 49941 [Source:MGI Symbol;Acc:MGI:6270655]	NA	NA	1	144,	0	-4.81	6.91831e-07	1.8	up
chr7	83934895	83935555	661	ENSMUSG00000052353	ENSMUST00000145171	retained_intron	3' UTR	9445	Cemip	cell migration inducing protein, hyaluronan binding [Source:MGI Symbol;Acc:MGI:2443629]	GO:0004415(hyalurononglucosaminidase activity);GO:0005540(hyaluronic acid binding);GO:0005576(extracellular region);GO:0005634(nucleus);GO:0005737(cytoplasm);GO:0005783(endoplasmic reticulum);GO:0005886(plasma membrane);GO:0005905(clathrin-coated pit);GO:0007605(sensory perception of sound);GO:0008152(metabolic process);GO:0010800(positive regulation of peptidyl-threonine phosphorylation);GO:0016…	NA	1	660,	0	-1.1	0.0204174	1.79	up
chr12	3962822	3963092	271	ENSMUSG00000020658	ENSMUST00000219331	nonsense_mediated_decay	3' UTR	12642	Efr3b	EFR3 homolog B [Source:MGI Symbol;Acc:MGI:2444851]	GO:0003674(molecular_function);GO:0005737(cytoplasm);GO:0005829(cytosol);GO:0005886(plasma membrane);GO:0015629(actin cytoskeleton);GO:0016020(membrane);GO:0046854(phosphatidylinositol phosphorylation);GO:0072659(protein localization to plasma membrane)	NA	1	270,	0	-4.07	4.89779e-06	1.79	up
chr7	45091525	45092132	608	ENSMUSG00000019539	ENSMUST00000210527	protein_coding	5' UTR	0	Rcn3	reticulocalbin 3, EF-hand calcium binding domain [Source:MGI Symbol;Acc:MGI:1277122]	GO:0005509(calcium ion binding);GO:0005783(endoplasmic reticulum);GO:0005788(endoplasmic reticulum lumen);GO:0009306(protein secretion);GO:0010952(positive regulation of peptidase activity);GO:0015031(protein transport);GO:0032964(collagen biosynthetic process);GO:0036503(ERAD pathway);GO:0043129(surfactant homeostasis);GO:0046872(metal ion binding);GO:0051896(regulation of protein kinase B signa…	NA	2	200,37,	0,570	-8.73	3.16228e-11	1.78	up
chr7	45649187	45649725	539	ENSMUSG00000110357	ENSMUST00000211533	antisense	3' UTR	-10960	A030001D20Rik	RIKEN cDNA A030001D20 gene [Source:MGI Symbol;Acc:MGI:3696869]	NA	NA	1	538,	0	-6	3.16228e-08	1.78	up
chr14	31781217	31781820	604	ENSMUSG00000014496	ENSMUST00000227937	retained_intron	5' UTR	0	Ankrd28	ankyrin repeat domain 28 [Source:MGI Symbol;Acc:MGI:2145661]	GO:0005515(protein binding);GO:0005575(cellular_component);GO:0005634(nucleus);GO:0005654(nucleoplasm);GO:0008150(biological_process)	NA	2	332,118,	0,485	-7.58	5.7544e-10	1.78	up
chr16	4544899	4545079	181	ENSMUSG00000022519	ENSMUST00000133440	processed_transcript	3' UTR	-3263	Srl	sarcalumenin [Source:MGI Symbol;Acc:MGI:2146620]	GO:0002115(store-operated calcium entry);GO:0005525(GTP binding);GO:0006897(endocytosis);GO:0014873(response to muscle activity involved in regulation of muscle adaptation);GO:0016197(endosomal transport);GO:0016529(sarcoplasmic reticulum);GO:0033018(sarcoplasmic reticulum lumen);GO:0043231(intracellular membrane-bounded organelle)	NA	1	180,	0	-1.21	0.0144544	1.78	up
chr2	119134458	119135488	1031	ENSMUSG00000027323	ENSMUST00000143934	retained_intron	3' UTR	296	Rad51	RAD51 recombinase [Source:MGI Symbol;Acc:MGI:97890]	GO:0000150(recombinase activity);GO:0000166(nucleotide binding);GO:0000228(nuclear chromosome);GO:0000722(telomere maintenance via recombination);GO:0000724(double-strand break repair via homologous recombination);GO:0000730(DNA recombinase assembly);GO:0000784(nuclear chromosome, telomeric region);GO:0000785(chromatin);GO:0000790(nuclear chromatin);GO:0000793(condensed chromosome);GO:0000794(con…	03440(Homologous recombination);03460(Fanconi anemia pathway);05200(Pathways in cancer);05212(Pancreatic cancer)	3	50,50,440,	0,423,590	-5.21	2.45471e-07	1.77	up
chr7	118623158	118623759	602	ENSMUSG00000030650	ENSMUST00000155572	protein_coding	Exon (ENSMUST00000098088/ENSMUSG00000030650, exon 3 of 22)	644	Tmc5	transmembrane channel-like gene family 5 [Source:MGI Symbol;Acc:MGI:1921674]	GO:0005887(integral component of plasma membrane);GO:0006811(ion transport);GO:0008381(mechanosensitive ion channel activity);GO:0016020(membrane);GO:0016021(integral component of membrane);GO:0034220(ion transmembrane transport)	NA	1	601,	0	-6.11	2.39883e-08	1.77	up
chr13	120041589	120043572	1984	ENSMUSG00000095609	ENSMUST00000178618	protein_coding	5' UTR	-8241	Gm21188	predicted gene, 21188 [Source:MGI Symbol;Acc:MGI:5434543]	GO:0038023(signaling receptor activity)	NA	2	361,148,	0,1835	-4.1	4.46684e-06	1.77	up
chr2	166447839	166453599	5761	ENSMUSG00000085129	ENSMUST00000127920	lincRNA	Exon (ENSMUST00000127920/ENSMUSG00000085129, exon 1 of 3)	388	5031425F14Rik	RIKEN cDNA 5031425F14 gene [Source:MGI Symbol;Acc:MGI:2442533]	NA	NA	2	808,32,	0,5728	-2.23	0.00074131	1.76	up
chr4	156221485	156221666	182	ENSMUSG00000078485	ENSMUST00000219227	retained_intron	3' UTR	7015	Plekhn1	pleckstrin homology domain containing, family N member 1 [Source:MGI Symbol;Acc:MGI:2387630]	GO:0001666(response to hypoxia);GO:0001786(phosphatidylserine binding);GO:0003779(actin binding);GO:0005515(protein binding);GO:0005739(mitochondrion);GO:0005856(cytoskeleton);GO:0005886(plasma membrane);GO:0007420(brain development);GO:0014069(postsynaptic density);GO:0015629(actin cytoskeleton);GO:0016020(membrane);GO:0016567(protein ubiquitination);GO:0030036(actin cytoskeleton organization);G…	NA	1	181,	0	-1.8	0.00245471	1.76	up
chr9	21544830	21545038	209	ENSMUSG00000032185	ENSMUST00000034703	protein_coding	3' UTR	-1856	Carm1	coactivator-associated arginine methyltransferase 1 [Source:MGI Symbol;Acc:MGI:1913208]	GO:0000976(transcription regulatory region sequence-specific DNA binding);GO:0003420(regulation of growth plate cartilage chondrocyte proliferation);GO:0003713(transcription coactivator activity);GO:0005515(protein binding);GO:0005634(nucleus);GO:0005654(nucleoplasm);GO:0005737(cytoplasm);GO:0005829(cytosol);GO:0006325(chromatin organization);GO:0006355(regulation of transcription, DNA-templated)…	01522(Endocrine resistance)	1	208,	0	-8.25	1.07152e-10	1.76	up
chr9	65278389	65280425	2037	ENSMUSG00000042254	ENSMUST00000141382	nonsense_mediated_decay	3' UTR	12566	Cilp	cartilage intermediate layer protein, nucleotide pyrophosphohydrolase [Source:MGI Symbol;Acc:MGI:2444507]	GO:0005576(extracellular region);GO:0005615(extracellular space);GO:0010629(negative regulation of gene expression);GO:0043569(negative regulation of insulin-like growth factor receptor signaling pathway);GO:0060392(negative regulation of SMAD protein signal transduction);GO:0062023(collagen-containing extracellular matrix);GO:0071560(cellular response to transforming growth factor beta stimulus)	NA	1	2036,	0	-12.5	2.51189e-15	1.76	up
chr1	85112273	85112502	230	ENSMUSG00000072109	ENSMUST00000161150	antisense	Exon (ENSMUST00000162353/ENSMUSG00000072109, exon 3 of 4)	461	A530040E14Rik	RIKEN cDNA A530040E14 gene [Source:MGI Symbol;Acc:MGI:3612703]	NA	NA	2	38,52,	0,177	-1.64	0.00398107	1.75	up
chr3	135273221	135273581	361	ENSMUSG00000045328	ENSMUST00000199497	retained_intron	3' UTR	2594	Cenpe	centromere protein E [Source:MGI Symbol;Acc:MGI:1098230]	GO:0000166(nucleotide binding);GO:0000278(mitotic cell cycle);GO:0000775(chromosome, centromeric region);GO:0000776(kinetochore);GO:0000779(condensed chromosome, centromeric region);GO:0003774(motor activity);GO:0003777(microtubule motor activity);GO:0005524(ATP binding);GO:0005634(nucleus);GO:0005654(nucleoplasm);GO:0005694(chromosome);GO:0005828(kinetochore microtubule);GO:0005829(cytosol);GO:0…	NA	1	360,	0	-2.08	0.00112202	1.75	up
chr3	146194884	146195513	630	ENSMUSG00000011008	ENSMUST00000169984	retained_intron	3' UTR	2801	Mcoln2	mucolipin 2 [Source:MGI Symbol;Acc:MGI:1915529]	GO:0002250(adaptive immune response);GO:0002376(immune system process);GO:0005261(cation channel activity);GO:0005262(calcium channel activity);GO:0005764(lysosome);GO:0005768(endosome);GO:0006811(ion transport);GO:0006816(calcium ion transport);GO:0015031(protein transport);GO:0016020(membrane);GO:0016021(integral component of membrane);GO:0032722(positive regulation of chemokine production);GO:…	NA	1	629,	0	-6.23	1.77828e-08	1.75	up
chr5	63807968	63808778	811	ENSMUSG00000060512	ENSMUST00000081747	protein_coding	3' UTR	-3585	0610040J01Rik	RIKEN cDNA 0610040J01 gene [Source:MGI Symbol;Acc:MGI:1923511]	GO:0003674(molecular_function);GO:0005654(nucleoplasm);GO:0008150(biological_process);GO:0030054(cell junction)	NA	1	810,	0	-3.21	5.01187e-05	1.74	up
chr15	26729250	26729370	121	ENSMUSG00000115301	ENSMUST00000226313	transcribed_processed_pseudogene	Exon (ENSMUST00000228390/ENSMUSG00000115301, exon 1 of 1)	465	Gm6330	predicted gene 6330 [Source:MGI Symbol;Acc:MGI:3643757]	NA	NA	1	120,	0	-1.53	0.00549541	1.74	up
chr1	86277893	86278284	392	ENSMUSG00000079445	ENSMUST00000189618	retained_intron	3' UTR	-24548	B3gnt7	UDP-GlcNAc:betaGal beta-1,3-N-acetylglucosaminyltransferase 7 [Source:MGI Symbol;Acc:MGI:2384394]	GO:0000139(Golgi membrane);GO:0005794(Golgi apparatus);GO:0006486(protein glycosylation);GO:0008375(acetylglucosaminyltransferase activity);GO:0008376(acetylgalactosaminyltransferase activity);GO:0008532(N-acetyllactosaminide beta-1,3-N-acetylglucosaminyltransferase activity);GO:0016020(membrane);GO:0016021(integral component of membrane);GO:0016740(transferase activity);GO:0016757(transferase ac…	00533(Glycosaminoglycan biosynthesis - keratan sulfate)	1	391,	0	-3.3	3.89045e-05	1.73	up
chr2	180584050	180584111	62	ENSMUSG00000027569	ENSMUST00000149969	retained_intron	Exon (ENSMUST00000130277/ENSMUSG00000027569, exon 1 of 2)	1292	Mrgbp	MRG/MORF4L binding protein [Source:MGI Symbol;Acc:MGI:1920497]	GO:0003674(molecular_function);GO:0005634(nucleus);GO:0005654(nucleoplasm);GO:0006325(chromatin organization);GO:0006355(regulation of transcription, DNA-templated);GO:0006357(regulation of transcription by RNA polymerase II);GO:0016573(histone acetylation);GO:0035267(NuA4 histone acetyltransferase complex);GO:0040008(regulation of growth);GO:0043189(H4/H2A histone acetyltransferase complex)	NA	1	61,	0	-0.914	0.0363078	1.73	up
chr3	108572880	108573089	210	ENSMUSG00000048100	ENSMUST00000139603	retained_intron	Exon (ENSMUST00000131814/ENSMUSG00000048100, exon 2 of 4)	1169	Taf13	TATA-box binding protein associated factor 13 [Source:MGI Symbol;Acc:MGI:1913500]	GO:0003677(DNA binding);GO:0003712(transcription coregulator activity);GO:0005515(protein binding);GO:0005634(nucleus);GO:0005654(nucleoplasm);GO:0005669(transcription factor TFIID complex);GO:0005730(nucleolus);GO:0006357(regulation of transcription by RNA polymerase II);GO:0006366(transcription by RNA polymerase II);GO:0008022(protein C-terminus binding);GO:0017025(TBP-class protein binding);GO…	03022(Basal transcription factors)	1	209,	0	-2.45	0.000389045	1.73	up
chr13	5927453	5927602	150	ENSMUSG00000113017	ENSMUST00000223425	lincRNA	Exon (ENSMUST00000221487/ENSMUSG00000113757, exon 2 of 2)	11660	Gm46401	predicted gene, 46401 [Source:MGI Symbol;Acc:MGI:5826038]	NA	NA	1	149,	0	-0.849	0.0446684	1.73	up
chr13	49057005	49057305	301	ENSMUSG00000037989	ENSMUST00000159196	protein_coding	Exon (ENSMUST00000162581/ENSMUSG00000037989, exon 23 of 28)	3878	Wnk2	WNK lysine deficient protein kinase 2 [Source:MGI Symbol;Acc:MGI:1922857]	GO:0000166(nucleotide binding);GO:0004672(protein kinase activity);GO:0004674(protein serine/threonine kinase activity);GO:0005524(ATP binding);GO:0005737(cytoplasm);GO:0005829(cytosol);GO:0006468(protein phosphorylation);GO:0008285(negative regulation of cell population proliferation);GO:0016301(kinase activity);GO:0016310(phosphorylation);GO:0016740(transferase activity);GO:0046777(protein auto…	NA	1	300,	0	-0.841	0.0457088	1.73	up
chr17	43589521	43589791	271	ENSMUSG00000023913	ENSMUST00000163489	retained_intron	Exon (ENSMUST00000165706/ENSMUSG00000023913, exon 3 of 3)	20806	Pla2g7	phospholipase A2, group VII (platelet-activating factor acetylhydrolase, plasma) [Source:MGI Symbol;Acc:MGI:1351327]	GO:0003847(1-alkyl-2-acetylglycerophosphocholine esterase activity);GO:0005543(phospholipid binding);GO:0005576(extracellular region);GO:0005615(extracellular space);GO:0005737(cytoplasm);GO:0006629(lipid metabolic process);GO:0006954(inflammatory response);GO:0009395(phospholipid catabolic process);GO:0016042(lipid catabolic process);GO:0016787(hydrolase activity);GO:0034362(low-density lipoprot…	00565(Ether lipid metabolism)	1	270,	0	-7.11	1.86209e-09	1.73	up
chr18	50053582	50090283	36702	ENSMUSG00000086600	ENSMUST00000151719	processed_transcript	Exon (ENSMUST00000148989/ENSMUSG00000062210, exon 2 of 2)	0	C030005K06Rik	RIKEN cDNA C030005K06 gene [Source:MGI Symbol;Acc:MGI:1925945]	NA	NA	2	37,84,	0,36617	-3.48	2.34423e-05	1.73	up
chr2	23132784	23133682	899	ENSMUSG00000026779	ENSMUST00000136207	processed_transcript	Exon (ENSMUST00000028119/ENSMUSG00000026779, exon 8 of 12)	23113	Mastl	microtubule associated serine/threonine kinase-like [Source:MGI Symbol;Acc:MGI:1914371]	GO:0000086(G2/M transition of mitotic cell cycle);GO:0000166(nucleotide binding);GO:0000278(mitotic cell cycle);GO:0004672(protein kinase activity);GO:0004674(protein serine/threonine kinase activity);GO:0005515(protein binding);GO:0005524(ATP binding);GO:0005634(nucleus);GO:0005654(nucleoplasm);GO:0005737(cytoplasm);GO:0005813(centrosome);GO:0005815(microtubule organizing center);GO:0005856(cyto…	NA	1	898,	0	-3.89	7.94328e-06	1.72	up
chr5	31569801	31570364	564	ENSMUSG00000107352	ENSMUST00000200956	lincRNA	Exon (ENSMUST00000201790/ENSMUSG00000107355, exon 2 of 2)	-1292	Gm43660	predicted gene 43660 [Source:MGI Symbol;Acc:MGI:5663797]	NA	NA	1	563,	0	-8.69	3.98107e-11	1.72	up
chr7	45091494	45098205	6712	ENSMUSG00000019539	ENSMUST00000019683	protein_coding	Exon (ENSMUST00000209808/ENSMUSG00000109947, exon 1 of 2)	0	Rcn3	reticulocalbin 3, EF-hand calcium binding domain [Source:MGI Symbol;Acc:MGI:1277122]	GO:0005509(calcium ion binding);GO:0005783(endoplasmic reticulum);GO:0005788(endoplasmic reticulum lumen);GO:0009306(protein secretion);GO:0010952(positive regulation of peptidase activity);GO:0015031(protein transport);GO:0032964(collagen biosynthetic process);GO:0036503(ERAD pathway);GO:0043129(surfactant homeostasis);GO:0046872(metal ion binding);GO:0051896(regulation of protein kinase B signa…	NA	2	204,54,	0,6657	-9.02	1.58489e-11	1.72	up
chr14	55746221	55746371	151	ENSMUSG00000019297	ENSMUST00000019441	protein_coding	Exon (ENSMUST00000019441/ENSMUSG00000019297, exon 2 of 10)	528	Nop9	NOP9 nucleolar protein [Source:MGI Symbol;Acc:MGI:1915092]	GO:0003723(RNA binding);GO:0005575(cellular_component);GO:0008150(biological_process)	NA	1	150,	0	-5.1	3.31131e-07	1.72	up
chr2	119571769	119571979	211	ENSMUSG00000014077	ENSMUST00000137585	retained_intron	5' UTR	5164	Chp1	calcineurin-like EF hand protein 1 [Source:MGI Symbol;Acc:MGI:1927185]	GO:0000139(Golgi membrane);GO:0001578(microtubule bundle formation);GO:0001933(negative regulation of protein phosphorylation);GO:0004860(protein kinase inhibitor activity);GO:0005509(calcium ion binding);GO:0005634(nucleus);GO:0005737(cytoplasm);GO:0005783(endoplasmic reticulum);GO:0005793(endoplasmic reticulum-Golgi intermediate compartment);GO:0005829(cytosol);GO:0005856(cytoskeleton);GO:00058…	NA	1	210,	0	-70.5	1.99526e-74	1.71	up
chr8	94434353	94434953	601	ENSMUSG00000074151	ENSMUST00000212382	processed_transcript	Exon (ENSMUST00000180445/ENSMUSG00000097194, exon 1 of 3)	0	Nlrc5	NLR family, CARD domain containing 5 [Source:MGI Symbol;Acc:MGI:3612191]	GO:0000166(nucleotide binding);GO:0000978(RNA polymerase II cis-regulatory region sequence-specific DNA binding);GO:0002376(immune system process);GO:0005515(protein binding);GO:0005524(ATP binding);GO:0005634(nucleus);GO:0005737(cytoplasm);GO:0005813(centrosome);GO:0005829(cytosol);GO:0009617(response to bacterium);GO:0032088(negative regulation of NF-kappaB transcription factor activity);GO:003…	NA	2	123,118,	0,482	-2.42	0.00042658	1.71	up
chr11	52162236	52162536	301	ENSMUSG00000108218	ENSMUST00000203403	processed_transcript	Exon (ENSMUST00000203403/ENSMUSG00000108218, exon 1 of 3)	5923	Olfr1372-ps1	olfactory receptor 1372, pseudogene 1 [Source:MGI Symbol;Acc:MGI:3031206]	NA	NA	1	300,	0	-2.34	0.000537032	1.71	up
chr3	79632491	79632671	181	ENSMUSG00000027811	ENSMUST00000029388	protein_coding	3' UTR	3412	4930579G24Rik	RIKEN cDNA 4930579G24 gene [Source:MGI Symbol;Acc:MGI:1923189]	GO:0003674(molecular_function);GO:0005575(cellular_component);GO:0005737(cytoplasm);GO:0008150(biological_process)	NA	1	180,	0	-1.99	0.00144544	1.7	up
chr5	144191096	144192381	1286	ENSMUSG00000052271	ENSMUST00000060747	protein_coding	3' UTR	810	Bhlha15	basic helix-loop-helix family, member a15 [Source:MGI Symbol;Acc:MGI:891976]	GO:0000977(RNA polymerase II regulatory region sequence-specific DNA binding);GO:0001228(DNA-binding transcription activator activity, RNA polymerase II-specific);GO:0003677(DNA binding);GO:0005634(nucleus);GO:0006355(regulation of transcription, DNA-templated);GO:0006851(mitochondrial calcium ion transmembrane transport);GO:0007030(Golgi organization);GO:0007186(G protein-coupled receptor signal…	04950(Maturity onset diabetes of the young)	1	1285,	0	-11.3	5.01187e-14	1.7	up
chr7	112954021	112954679	659	ENSMUSG00000098132	ENSMUST00000182858	protein_coding	5' UTR	59	Rassf10	Ras association (RalGDS/AF-6) domain family (N-terminal) member 10 [Source:MGI Symbol;Acc:MGI:1925998]	GO:0000922(spindle pole);GO:0003674(molecular_function);GO:0005575(cellular_component);GO:0005737(cytoplasm);GO:0005815(microtubule organizing center);GO:0005829(cytosol);GO:0005856(cytoskeleton);GO:0007165(signal transduction);GO:0007399(nervous system development);GO:0050769(positive regulation of neurogenesis);GO:2000179(positive regulation of neural precursor cell proliferation)	NA	1	658,	0	-2.34	0.000537032	1.7	up
chr9	123018103	123018553	451	ENSMUSG00000036768	ENSMUST00000217612	retained_intron	3' UTR	685	Kif15	kinesin family member 15 [Source:MGI Symbol;Acc:MGI:1098258]	GO:0000166(nucleotide binding);GO:0003774(motor activity);GO:0003777(microtubule motor activity);GO:0005524(ATP binding);GO:0005540(hyaluronic acid binding);GO:0005737(cytoplasm);GO:0005819(spindle);GO:0005856(cytoskeleton);GO:0005871(kinesin complex);GO:0005874(microtubule);GO:0007018(microtubule-based movement);GO:0008017(microtubule binding);GO:0016887(ATPase activity)	NA	1	450,	0	-5.55	1e-07	1.7	up
chr14	54148238	54148658	421	ENSMUSG00000104876	ENSMUST00000196323	TR_C_gene	3' UTR	5387	Trdc	T cell receptor delta, constant region [Source:MGI Symbol;Acc:MGI:98612]	GO:0003823(antigen binding);GO:0006910(phagocytosis, recognition);GO:0006911(phagocytosis, engulfment);GO:0006958(complement activation, classical pathway);GO:0009897(external side of plasma membrane);GO:0034987(immunoglobulin receptor binding);GO:0042571(immunoglobulin complex, circulating);GO:0042742(defense response to bacterium);GO:0045087(innate immune response);GO:0050853(B cell receptor si…	NA	1	420,	0	-0.988	0.0288403	1.7	up
chr6	85901019	85901199	181	ENSMUSG00000068299	ENSMUST00000159755	protein_coding	Exon (ENSMUST00000159755/ENSMUSG00000068299, exon 3 of 4)	1514	Nat8f4	N-acetyltransferase 8 (GCN5-related) family member 4 [Source:MGI Symbol;Acc:MGI:1922791]	GO:0005575(cellular_component);GO:0008080(N-acetyltransferase activity);GO:0008150(biological_process);GO:0016020(membrane);GO:0016021(integral component of membrane)	NA	1	180,	0	-1.1	0.0204174	1.69	up
chr7	126792136	126792227	92	ENSMUSG00000030697	ENSMUST00000206334	nonsense_mediated_decay	5' UTR	0	Ppp4c	protein phosphatase 4, catalytic subunit [Source:MGI Symbol;Acc:MGI:1891763]	GO:0004704(NF-kappaB-inducing kinase activity);GO:0004721(phosphoprotein phosphatase activity);GO:0004722(protein serine/threonine phosphatase activity);GO:0005515(protein binding);GO:0005521(lamin binding);GO:0005634(nucleus);GO:0005654(nucleoplasm);GO:0005737(cytoplasm);GO:0005815(microtubule organizing center);GO:0005829(cytosol);GO:0005856(cytoskeleton);GO:0005886(plasma membrane);GO:0006470(…	04922(Glucagon signaling pathway)	1	91,	0	-3.2	5.12861e-05	1.69	up
chr11	72046392	72047281	890	ENSMUSG00000020808	ENSMUST00000125655	protein_coding	3' UTR	3470	Pimreg	PICALM interacting mitotic regulator [Source:MGI Symbol;Acc:MGI:1924434]	GO:0003674(molecular_function);GO:0005634(nucleus);GO:0005654(nucleoplasm);GO:0005730(nucleolus);GO:0007049(cell cycle);GO:0051301(cell division)	NA	2	1,595,	0,294	-4.05	5.24807e-06	1.69	up
chr13	83663600	83663661	62	ENSMUSG00000005583	ENSMUST00000197145	protein_coding	3' UTR	10712	Mef2c	myocyte enhancer factor 2C [Source:MGI Symbol;Acc:MGI:99458]	GO:0000122(negative regulation of transcription by RNA polymerase II);GO:0000165(MAPK cascade);GO:0000790(nuclear chromatin);GO:0000976(transcription regulatory region sequence-specific DNA binding);GO:0000977(RNA polymerase II regulatory region sequence-specific DNA binding);GO:0000978(RNA polymerase II cis-regulatory region sequence-specific DNA binding);GO:0000981(DNA-binding transcription fac…	04010(MAPK signaling pathway);04022(cGMP-PKG signaling pathway);04371(Apelin signaling pathway);04921(Oxytocin signaling pathway);04928(Parathyroid hormone synthesis, secretion and action);05202(Transcriptional misregulation in cancer);05418(Fluid shear stress and atherosclerosis)	1	61,	0	-1.6	0.00446684	1.69	up
chr15	26729270	26729389	120	ENSMUSG00000115301	ENSMUST00000226313	transcribed_processed_pseudogene	Exon (ENSMUST00000228390/ENSMUSG00000115301, exon 1 of 1)	445	Gm6330	predicted gene 6330 [Source:MGI Symbol;Acc:MGI:3643757]	NA	NA	1	119,	0	-1.46	0.00676083	1.69	up
chr9	22433025	22433386	362	ENSMUSG00000036411	ENSMUST00000213133	retained_intron	Exon (ENSMUST00000213598/ENSMUSG00000036411, exon 2 of 5)	2760	9530077C05Rik	RIKEN cDNA 9530077C05 gene [Source:MGI Symbol;Acc:MGI:1915533]	GO:0003674(molecular_function);GO:0005575(cellular_component);GO:0008150(biological_process)	NA	1	361,	0	-3.73	1.23027e-05	1.68	up
chr15	4574747	4575046	300	ENSMUSG00000022181	ENSMUST00000162585	protein_coding	3' UTR	-152129	C6	complement component 6 [Source:MGI Symbol;Acc:MGI:88233]	GO:0001701(in utero embryonic development);GO:0001970(positive regulation of activation of membrane attack complex);GO:0002376(immune system process);GO:0005515(protein binding);GO:0005576(extracellular region);GO:0005579(membrane attack complex);GO:0005615(extracellular space);GO:0006955(immune response);GO:0006956(complement activation);GO:0006958(complement activation, classical pathway);GO:00…	04610(Complement and coagulation cascades);05020(Prion diseases);05322(Systemic lupus erythematosus)	1	299,	0	-0.837	0.0467735	1.68	up
chr6	124320497	124320618	122	ENSMUSG00000008845	ENSMUST00000203210	retained_intron	Exon (ENSMUST00000032234/ENSMUSG00000008845, exon 11 of 17)	10	Cd163	CD163 antigen [Source:MGI Symbol;Acc:MGI:2135946]	GO:0005044(scavenger receptor activity);GO:0005576(extracellular region);GO:0005886(plasma membrane);GO:0006897(endocytosis);GO:0006953(acute-phase response);GO:0006954(inflammatory response);GO:0009897(external side of plasma membrane);GO:0016020(membrane);GO:0016021(integral component of membrane)	NA	1	121,	0	-1.54	0.00524807	1.67	up
chr6	147475150	147475837	688	ENSMUSG00000030301	ENSMUST00000203659	protein_coding	Exon (ENSMUST00000100778/ENSMUSG00000072660, exon 1 of 5)	0	Ccdc91	coiled-coil domain containing 91 [Source:MGI Symbol;Acc:MGI:1914265]	GO:0005654(nucleoplasm);GO:0005794(Golgi apparatus);GO:0005802(trans-Golgi network);GO:0005829(cytosol);GO:0015031(protein transport);GO:0016020(membrane);GO:0042802(identical protein binding);GO:0048193(Golgi vesicle transport);GO:0090160(Golgi to lysosome transport)	NA	1	687,	0	-3.24	4.57088e-05	1.67	up
chr9	77754564	77754684	121	ENSMUSG00000032350	ENSMUST00000034905	protein_coding	5' UTR	29	Gclc	glutamate-cysteine ligase, catalytic subunit [Source:MGI Symbol;Acc:MGI:104990]	GO:0000166(nucleotide binding);GO:0000287(magnesium ion binding);GO:0003824(catalytic activity);GO:0004357(glutamate-cysteine ligase activity);GO:0005515(protein binding);GO:0005524(ATP binding);GO:0005739(mitochondrion);GO:0005829(cytosol);GO:0006534(cysteine metabolic process);GO:0006536(glutamate metabolic process);GO:0006749(glutathione metabolic process);GO:0006750(glutathione biosynthetic p…	00270(Cysteine and methionine metabolism);00480(Glutathione metabolism);04216(Ferroptosis)	1	120,	0	-0.911	0.0371535	1.67	up
chr10	85658315	85658885	571	ENSMUSG00000020042	ENSMUST00000145433	retained_intron	3' UTR	4157	Btbd11	BTB (POZ) domain containing 11 [Source:MGI Symbol;Acc:MGI:1921257]	GO:0005515(protein binding);GO:0016020(membrane);GO:0016021(integral component of membrane);GO:0046982(protein heterodimerization activity);GO:0060395(SMAD protein signal transduction)	NA	1	570,	0	-1.37	0.00891251	1.67	up
chr10	99299187	99299398	212	ENSMUSG00000044633	ENSMUST00000220146	lincRNA	Exon (ENSMUST00000189035/ENSMUSG00000044633, exon 1 of 3)	21	B530045E10Rik	RIKEN cDNA B530045E10 gene [Source:MGI Symbol;Acc:MGI:2445145]	NA	NA	1	211,	0	-0.87	0.0416869	1.67	up
chr4	128615502	128615862	361	ENSMUSG00000062545	ENSMUST00000133382	processed_transcript	3' UTR	3090	Tlr12	toll-like receptor 12 [Source:MGI Symbol;Acc:MGI:3045221]	GO:0002224(toll-like receptor signaling pathway);GO:0002376(immune system process);GO:0004888(transmembrane signaling receptor activity);GO:0005515(protein binding);GO:0005887(integral component of plasma membrane);GO:0006954(inflammatory response);GO:0006955(immune response);GO:0007165(signal transduction);GO:0016020(membrane);GO:0016021(integral component of membrane);GO:0016787(hydrolase activ…	NA	1	360,	0	-1.28	0.011749	1.67	up
chr9	30986190	30986340	151	ENSMUSG00000111673	ENSMUST00000216803	antisense	Exon (ENSMUST00000216803/ENSMUSG00000111673, exon 3 of 3)	23873	Gm29724	predicted gene, 29724 [Source:MGI Symbol;Acc:MGI:5588883]	NA	NA	1	150,	0	-1.06	0.0229087	1.66	up
chr9	40320636	40320907	272	ENSMUSG00000040111	ENSMUST00000239052	protein_coding	5' UTR	284	Gramd1b	GRAM domain containing 1B [Source:MGI Symbol;Acc:MGI:1925037]	GO:0001786(phosphatidylserine binding);GO:0005783(endoplasmic reticulum);GO:0005789(endoplasmic reticulum membrane);GO:0005886(plasma membrane);GO:0006869(lipid transport);GO:0008289(lipid binding);GO:0015485(cholesterol binding);GO:0015918(sterol transport);GO:0016020(membrane);GO:0016021(integral component of membrane);GO:0042632(cholesterol homeostasis);GO:0070300(phosphatidic acid binding);GO…	NA	1	271,	0	-4.12	4.2658e-06	1.66	up
chr13	21783252	21783370	119	ENSMUSG00000101972	ENSMUST00000189457	protein_coding	Exon (ENSMUST00000189457/ENSMUSG00000101972, exon 1 of 1)	0	H3c11	H3 clustered histone 11 [Source:MGI Symbol;Acc:MGI:2448350]	GO:0000228(nuclear chromosome);GO:0000786(nucleosome);GO:0000788(nuclear nucleosome);GO:0003677(DNA binding);GO:0005515(protein binding);GO:0005634(nucleus);GO:0005654(nucleoplasm);GO:0005694(chromosome);GO:0006334(nucleosome assembly);GO:0006335(DNA replication-dependent nucleosome assembly);GO:0032991(protein-containing complex);GO:0046982(protein heterodimerization activity);GO:0060968(regulat…	05034(Alcoholism);05202(Transcriptional misregulation in cancer);05322(Systemic lupus erythematosus)	1	118,	0	-1.17	0.0162181	1.66	up
chr14	31640895	31641136	242	ENSMUSG00000021884	ENSMUST00000156431	nonsense_mediated_decay	5' UTR	0	Hacl1	2-hydroxyacyl-CoA lyase 1 [Source:MGI Symbol;Acc:MGI:1929657]	GO:0000287(magnesium ion binding);GO:0001561(fatty acid alpha-oxidation);GO:0003824(catalytic activity);GO:0005524(ATP binding);GO:0005654(nucleoplasm);GO:0005777(peroxisome);GO:0006625(protein targeting to peroxisome);GO:0006629(lipid metabolic process);GO:0006631(fatty acid metabolic process);GO:0016829(lyase activity);GO:0016830(carbon-carbon lyase activity);GO:0030976(thiamine pyrophosphate b…	04146(Peroxisome)	1	241,	0	-2.07	0.00114815	1.66	up
chr17	56067433	56068032	600	ENSMUSG00000019578	ENSMUST00000134441	retained_intron	3' UTR	2001	Ubxn6	UBX domain protein 6 [Source:MGI Symbol;Acc:MGI:1913780]	GO:0005515(protein binding);GO:0005634(nucleus);GO:0005737(cytoplasm);GO:0005764(lysosome);GO:0005765(lysosomal membrane);GO:0005768(endosome);GO:0005815(microtubule organizing center);GO:0005829(cytosol);GO:0005856(cytoskeleton);GO:0016020(membrane);GO:0016236(macroautophagy);GO:0019898(extrinsic component of membrane);GO:0031901(early endosome membrane);GO:0031902(late endosome membrane);GO:003…	04141(Protein processing in endoplasmic reticulum)	1	599,	0	-16	6.30957e-19	1.66	up
chr5	122175123	122175273	151	ENSMUSG00000004455	ENSMUST00000134719	nonsense_mediated_decay	3' UTR	2391	Ppp1cc	protein phosphatase 1 catalytic subunit gamma [Source:MGI Symbol;Acc:MGI:104872]	GO:0000164(protein phosphatase type 1 complex);GO:0000775(chromosome, centromeric region);GO:0000776(kinetochore);GO:0000777(condensed chromosome kinetochore);GO:0000784(nuclear chromosome, telomeric region);GO:0004721(phosphoprotein phosphatase activity);GO:0004722(protein serine/threonine phosphatase activity);GO:0005515(protein binding);GO:0005521(lamin binding);GO:0005634(nucleus);GO:0005654(…	03015(mRNA surveillance pathway);04022(cGMP-PKG signaling pathway);04024(cAMP signaling pathway);04114(Oocyte meiosis);04218(Cellular senescence);04261(Adrenergic signaling in cardiomyocytes);04270(Vascular smooth muscle contraction);04390(Hippo signaling pathway);04510(Focal adhesion);04611(Platelet activation);04720(Long-term potentiation);04728(Dopaminergic synapse);04750(Inflammatory mediator…	1	150,	0	-3.34	3.46737e-05	1.65	up
chr8	92153474	92153954	481	ENSMUSG00000110380	ENSMUST00000210508	lincRNA	Exon (ENSMUST00000210508/ENSMUSG00000110380, exon 2 of 2)	4792	Gm45332	predicted gene 45332 [Source:MGI Symbol;Acc:MGI:5791168]	NA	NA	1	480,	0	-1.93	0.0017378	1.65	up
chr19	6911632	6911782	151	ENSMUSG00000024953	ENSMUST00000025904	protein_coding	3' UTR	-1676	Prdx5	peroxiredoxin 5 [Source:MGI Symbol;Acc:MGI:1859821]	GO:0001016(RNA polymerase III regulatory region DNA binding);GO:0004601(peroxidase activity);GO:0005102(signaling receptor binding);GO:0005515(protein binding);GO:0005634(nucleus);GO:0005737(cytoplasm);GO:0005739(mitochondrion);GO:0005777(peroxisome);GO:0005782(peroxisomal matrix);GO:0005829(cytosol);GO:0006915(apoptotic process);GO:0006979(response to oxidative stress);GO:0008379(thioredoxin per…	04146(Peroxisome)	1	150,	0	-3.53	2.0893e-05	1.65	up
chr8	61075718	61076043	326	ENSMUSG00000109693	ENSMUST00000209845	TEC	Exon (ENSMUST00000209845/ENSMUSG00000109693, exon 1 of 1)	353	Gm45483	predicted gene 45483 [Source:MGI Symbol;Acc:MGI:5791319]	NA	NA	1	325,	0	-1.2	0.0147911	1.64	up
chr12	104930622	104930833	212	ENSMUSG00000100975	ENSMUST00000185486	lincRNA	3' UTR	-4144	Gm28875	predicted gene 28875 [Source:MGI Symbol;Acc:MGI:5579581]	NA	NA	1	211,	0	-6.35	1.25893e-08	1.64	up
chr15	58662816	58663176	361	ENSMUSG00000037106	ENSMUST00000159177	retained_intron	3' UTR	14311	Fer1l6	fer-1-like 6 (C. elegans) [Source:MGI Symbol;Acc:MGI:3645398]	GO:0003674(molecular_function);GO:0005575(cellular_component);GO:0007009(plasma membrane organization);GO:0009617(response to bacterium);GO:0016020(membrane);GO:0016021(integral component of membrane);GO:0046872(metal ion binding)	NA	1	360,	0	-0.876	0.0416869	1.64	up
X	13169370	13169580	211	ENSMUSG00000031010	ENSMUST00000133997	protein_coding	3' UTR	8513	Usp9x	ubiquitin specific peptidase 9, X chromosome [Source:MGI Symbol;Acc:MGI:894681]	GO:0001764(neuron migration);GO:0005737(cytoplasm);GO:0005829(cytosol);GO:0006508(proteolysis);GO:0006511(ubiquitin-dependent protein catabolic process);GO:0007179(transforming growth factor beta receptor signaling pathway);GO:0008233(peptidase activity);GO:0008234(cysteine-type peptidase activity);GO:0016579(protein deubiquitination);GO:0016787(hydrolase activity);GO:0030426(growth cone);GO:0030…	NA	1	210,	0	-29.2	1.58489e-32	1.64	up
chr6	15727816	15729099	1284	ENSMUSG00000041390	ENSMUST00000128849	protein_coding	5' UTR	17	Mdfic	MyoD family inhibitor domain containing [Source:MGI Symbol;Acc:MGI:104611]	GO:0005515(protein binding);GO:0005634(nucleus);GO:0005730(nucleolus);GO:0005737(cytoplasm);GO:0007257(activation of JUN kinase activity);GO:0008134(transcription factor binding);GO:0030111(regulation of Wnt signaling pathway);GO:0030332(cyclin binding);GO:0030957(Tat protein binding);GO:0042308(negative regulation of protein import into nucleus);GO:0045892(negative regulation of transcription, D…	NA	2	245,85,	0,1198	-7.63	5.01187e-10	1.63	up
chr17	43589525	43590076	552	ENSMUSG00000090307	ENSMUST00000167672	antisense	Exon (ENSMUST00000169733/ENSMUSG00000090307, exon 1 of 3)	1984	1700071M16Rik	RIKEN cDNA 1700071M16 gene [Source:MGI Symbol;Acc:MGI:1920754]	NA	NA	2	24,304,	0,247	-6.83	3.80189e-09	1.63	up
chr17	66682051	66682292	242	ENSMUSG00000117065	ENSMUST00000232933	processed_pseudogene	Exon (ENSMUST00000225074/ENSMUSG00000033278, exon 8 of 8)	0	Gm49941	predicted gene, 49941 [Source:MGI Symbol;Acc:MGI:6270655]	NA	NA	1	241,	0	-9.46	5.01187e-12	1.63	up
chr18	43393086	43437957	44872	ENSMUSG00000024501	ENSMUST00000025379	protein_coding	5' UTR	0	Dpysl3	dihydropyrimidinase-like 3 [Source:MGI Symbol;Acc:MGI:1349762]	GO:0005515(protein binding);GO:0005615(extracellular space);GO:0005737(cytoplasm);GO:0005829(cytosol);GO:0007399(nervous system development);GO:0010975(regulation of neuron projection development);GO:0010976(positive regulation of neuron projection development);GO:0010977(negative regulation of neuron projection development);GO:0016787(hydrolase activity);GO:0016810(hydrolase activity, acting on …	NA	2	291,128,	0,44743	-1.69	0.00346737	1.63	up
chr7	101238453	101238719	267	ENSMUSG00000111425	ENSMUST00000213690	processed_pseudogene	Exon (ENSMUST00000213690/ENSMUSG00000111425, exon 1 of 1)	235	Gm47324	predicted gene, 47324 [Source:MGI Symbol;Acc:MGI:6096209]	NA	NA	1	266,	0	-4.58	1.25893e-06	1.62	up
chr18	50053574	50053664	91	ENSMUSG00000086600	ENSMUST00000151719	processed_transcript	Exon (ENSMUST00000151719/ENSMUSG00000086600, exon 1 of 4)	0	C030005K06Rik	RIKEN cDNA C030005K06 gene [Source:MGI Symbol;Acc:MGI:1925945]	NA	NA	1	90,	0	-1.96	0.00158489	1.62	up
chr4	156215956	156217800	1845	ENSMUSG00000078486	ENSMUST00000105572	protein_coding	5' UTR	88	Perm1	PPARGC1 and ESRR induced regulator, muscle 1 [Source:MGI Symbol;Acc:MGI:1921433]	GO:0003674(molecular_function);GO:0005634(nucleus);GO:0005654(nucleoplasm);GO:0005737(cytoplasm);GO:0006355(regulation of transcription, DNA-templated);GO:0014850(response to muscle activity)	NA	2	19,1084,	0,760	-9.84	1.99526e-12	1.61	up
chr11	65001438	65002039	602	ENSMUSG00000020549	ENSMUST00000128693	processed_transcript	3' UTR	1102	Elac2	elaC ribonuclease Z 2 [Source:MGI Symbol;Acc:MGI:1890496]	GO:0004518(nuclease activity);GO:0004519(endonuclease activity);GO:0004549(tRNA-specific ribonuclease activity);GO:0005634(nucleus);GO:0005654(nucleoplasm);GO:0005739(mitochondrion);GO:0008033(tRNA processing);GO:0016787(hydrolase activity);GO:0042645(mitochondrial nucleoid);GO:0042781(3'-tRNA processing endoribonuclease activity);GO:0046872(metal ion binding);GO:0072684(mitochondrial tRNA 3'-tra…	03013(RNA transport)	1	601,	0	-10.3	6.30957e-13	1.61	up
chr1	52925368	52925668	301	ENSMUSG00000043629	ENSMUST00000050567	protein_coding	5' UTR	27476	1700019D03Rik	RIKEN cDNA 1700019D03 gene [Source:MGI Symbol;Acc:MGI:1914330]	GO:0003674(molecular_function);GO:0005886(plasma membrane);GO:0008150(biological_process);GO:0016020(membrane);GO:0034237(protein kinase A regulatory subunit binding)	NA	1	300,	0	-1.81	0.00245471	1.6	up
chr2	166795308	166795459	152	ENSMUSG00000042854	ENSMUST00000051923	processed_transcript	Exon (ENSMUST00000151826/ENSMUSG00000042854, exon 2 of 2)	1309	Trp53rkb	transformation related protein 53 regulating kinase B [Source:MGI Symbol;Acc:MGI:1914050]	GO:0000166(nucleotide binding);GO:0004672(protein kinase activity);GO:0004674(protein serine/threonine kinase activity);GO:0005524(ATP binding);GO:0006468(protein phosphorylation);GO:0008033(tRNA processing);GO:0016301(kinase activity);GO:0016310(phosphorylation);GO:0016740(transferase activity)	NA	1	151,	0	-0.966	0.030903	1.6	up
chr5	102667511	102667752	242	ENSMUSG00000057315	ENSMUST00000112853	protein_coding	Exon (ENSMUST00000126125/ENSMUSG00000057315, exon 3 of 3)	-57221	Arhgap24	Rho GTPase activating protein 24 [Source:MGI Symbol;Acc:MGI:1922647]	GO:0001525(angiogenesis);GO:0005096(GTPase activator activity);GO:0005737(cytoplasm);GO:0005856(cytoskeleton);GO:0005912(adherens junction);GO:0005925(focal adhesion);GO:0007165(signal transduction);GO:0007275(multicellular organism development);GO:0030054(cell junction);GO:0030154(cell differentiation);GO:0035021(negative regulation of Rac protein signal transduction);GO:0035313(wound healing, s…	NA	1	241,	0	-1.24	0.0128825	1.6	up
chr8	120581412	120581772	361	ENSMUSG00000031821	ENSMUST00000155609	retained_intron	3' UTR	4796	Gins2	GINS complex subunit 2 (Psf2 homolog) [Source:MGI Symbol;Acc:MGI:1921019]	GO:0000727(double-strand break repair via break-induced replication);GO:0000811(GINS complex);GO:0005634(nucleus);GO:0006260(DNA replication);GO:0031298(replication fork protection complex);GO:0032508(DNA duplex unwinding);GO:0043138(3'-5' DNA helicase activity)	NA	1	360,	0	-3.9	7.76247e-06	1.6	up
chr9	20345195	20345436	242	ENSMUSG00000066896	ENSMUST00000212943	protein_coding	3' UTR	-9342	Olfr18	olfactory receptor 18 [Source:MGI Symbol;Acc:MGI:109317]	GO:0004930(G protein-coupled receptor activity);GO:0004984(olfactory receptor activity);GO:0005886(plasma membrane);GO:0007165(signal transduction);GO:0007186(G protein-coupled receptor signaling pathway);GO:0007608(sensory perception of smell);GO:0016020(membrane);GO:0016021(integral component of membrane);GO:0050896(response to stimulus);GO:0050911(detection of chemical stimulus involved in sen…	04740(Olfactory transduction)	1	241,	0	-0.866	0.042658	1.6	up
chr13	117975448	117975779	332	ENSMUSG00000088155	ENSMUST00000157530	snoRNA	Exon (ENSMUST00000006991/ENSMUSG00000021730, exon 8 of 8)	-60835	Gm26349	predicted gene, 26349 [Source:MGI Symbol;Acc:MGI:5456126]	NA	NA	1	331,	0	-1.93	0.0017378	1.6	up
chr13	67473093	67473362	270	ENSMUSG00000059839	ENSMUST00000225027	processed_transcript	3' UTR	11119	Zfp874b	zinc finger protein 874b [Source:MGI Symbol;Acc:MGI:3040702]	GO:0003676(nucleic acid binding);GO:0005575(cellular_component);GO:0005634(nucleus);GO:0006355(regulation of transcription, DNA-templated);GO:0046872(metal ion binding)	05168(Herpes simplex virus 1 infection)	1	269,	0	-1.91	0.0018197	1.6	up
chr2	181195429	181195850	422	ENSMUSG00000038751	ENSMUST00000016511	protein_coding	3' UTR	7360	Ptk6	PTK6 protein tyrosine kinase 6 [Source:MGI Symbol;Acc:MGI:99683]	GO:0000166(nucleotide binding);GO:0001726(ruffle);GO:0004672(protein kinase activity);GO:0004713(protein tyrosine kinase activity);GO:0004715(non-membrane spanning protein tyrosine kinase activity);GO:0005102(signaling receptor binding);GO:0005515(protein binding);GO:0005524(ATP binding);GO:0005634(nucleus);GO:0005654(nucleoplasm);GO:0005737(cytoplasm);GO:0005829(cytosol);GO:0005886(plasma membra…	NA	1	421,	0	-0.946	0.0331131	1.59	up
chr7	127800603	127801013	411	ENSMUSG00000042289	ENSMUST00000046863	protein_coding	5' UTR	0	Hsd3b7	hydroxy-delta-5-steroid dehydrogenase, 3 beta- and steroid delta-isomerase 7 [Source:MGI Symbol;Acc:MGI:2141879]	GO:0001558(regulation of cell growth);GO:0003854(3-beta-hydroxy-delta5-steroid dehydrogenase activity);GO:0005783(endoplasmic reticulum);GO:0005789(endoplasmic reticulum membrane);GO:0005811(lipid droplet);GO:0006694(steroid biosynthetic process);GO:0006707(cholesterol catabolic process);GO:0016020(membrane);GO:0016021(integral component of membrane);GO:0016491(oxidoreductase activity);GO:0016616…	00120(Primary bile acid biosynthesis)	2	111,98,	0,312	-3.27	4.16869e-05	1.59	up
chr13	110353447	110353834	388	ENSMUSG00000046006	ENSMUST00000058806	protein_coding	3' UTR	3740	Gapt	Grb2-binding adaptor, transmembrane [Source:MGI Symbol;Acc:MGI:3608341]	GO:0001782(B cell homeostasis);GO:0002322(B cell proliferation involved in immune response);GO:0002381(immunoglobulin production involved in immunoglobulin mediated immune response);GO:0005886(plasma membrane);GO:0016020(membrane);GO:0016021(integral component of membrane);GO:0042113(B cell activation)	NA	1	387,	0	-2.92	0.000107152	1.59	up
chr3	7612793	7613191	399	ENSMUSG00000040329	ENSMUST00000194184	protein_coding	5' UTR	0	Il7	interleukin 7 [Source:MGI Symbol;Acc:MGI:96561]	GO:0001961(positive regulation of cytokine-mediated signaling pathway);GO:0002360(T cell lineage commitment);GO:0005125(cytokine activity);GO:0005126(cytokine receptor binding);GO:0005139(interleukin-7 receptor binding);GO:0005576(extracellular region);GO:0005615(extracellular space);GO:0006955(immune response);GO:0007165(signal transduction);GO:0008083(growth factor activity);GO:0010468(regulati…	04060(Cytokine-cytokine receptor interaction);04151(PI3K-Akt signaling pathway);04630(Jak-STAT signaling pathway);04640(Hematopoietic cell lineage);05200(Pathways in cancer)	2	100,21,	0,377	-1.5	0.0060256	1.58	up
chr7	144410111	144410442	332	ENSMUSG00000037541	ENSMUST00000136979	processed_transcript	Exon (ENSMUST00000105902/ENSMUSG00000037541, exon 22 of 23)	-7383	Shank2	SH3 and multiple ankyrin repeat domains 2 [Source:MGI Symbol;Acc:MGI:2671987]	GO:0001750(photoreceptor outer segment);GO:0001917(photoreceptor inner segment);GO:0005515(protein binding);GO:0005737(cytoplasm);GO:0005883(neurofilament);GO:0005886(plasma membrane);GO:0007416(synapse assembly);GO:0007612(learning);GO:0007613(memory);GO:0008022(protein C-terminus binding);GO:0008328(ionotropic glutamate receptor complex);GO:0014069(postsynaptic density);GO:0016020(membrane);GO:…	04724(Glutamatergic synapse)	1	331,	0	-3.82	9.54993e-06	1.58	up
chr17	56162536	56162716	181	ENSMUSG00000044469	ENSMUST00000077788	protein_coding	5' UTR	59	Tnfaip8l1	tumor necrosis factor, alpha-induced protein 8-like 1 [Source:MGI Symbol;Acc:MGI:1913693]	GO:0005515(protein binding);GO:0005737(cytoplasm);GO:0032007(negative regulation of TOR signaling);GO:0042802(identical protein binding);GO:0042981(regulation of apoptotic process)	NA	1	180,	0	-0.905	0.0380189	1.58	up
chr19	17119838	17120079	242	ENSMUSG00000039126	ENSMUST00000226052	processed_transcript	Exon (ENSMUST00000087689/ENSMUSG00000039126, exon 8 of 20)	-5568	Prune2	prune homolog 2 [Source:MGI Symbol;Acc:MGI:1925004]	GO:0004309(exopolyphosphatase activity);GO:0005737(cytoplasm);GO:0006798(polyphosphate catabolic process);GO:0006915(apoptotic process);GO:0016462(pyrophosphatase activity)	NA	1	241,	0	-1.79	0.0025704	1.58	up
chr1	85620133	85628214	8082	ENSMUSG00000070031	ENSMUST00000161497	protein_coding	Exon (ENSMUST00000080204/ENSMUSG00000070031, exon 6 of 17)	-4264	Sp140	Sp140 nuclear body protein [Source:MGI Symbol;Acc:MGI:3702467]	GO:0001650(fibrillar center);GO:0003677(DNA binding);GO:0005515(protein binding);GO:0005634(nucleus);GO:0005739(mitochondrion);GO:0016604(nuclear body);GO:0046872(metal ion binding)	NA	4	24,54,66,37,	0,1520,5966,8044	-4.22	3.31131e-06	1.57	up
chr7	72259109	72259439	331	ENSMUSG00000032776	ENSMUST00000206976	retained_intron	Exon (ENSMUST00000079323/ENSMUSG00000032776, exon 2 of 23)	-30079	Mctp2	multiple C2 domains, transmembrane 2 [Source:MGI Symbol;Acc:MGI:2685335]	GO:0005509(calcium ion binding);GO:0005654(nucleoplasm);GO:0005829(cytosol);GO:0007275(multicellular organism development);GO:0016020(membrane);GO:0016021(integral component of membrane);GO:0030672(synaptic vesicle membrane);GO:0046872(metal ion binding);GO:0046928(regulation of neurotransmitter secretion)	NA	1	330,	0	-3.86	8.51138e-06	1.57	up
chr10	127032974	127033304	331	ENSMUSG00000040521	ENSMUST00000040560	protein_coding	Exon (ENSMUST00000116231/ENSMUSG00000080115, exon 3 of 3)	-2464	Tsfm	Ts translation elongation factor, mitochondrial [Source:MGI Symbol;Acc:MGI:1913649]	GO:0003746(translation elongation factor activity);GO:0005515(protein binding);GO:0005654(nucleoplasm);GO:0005739(mitochondrion);GO:0005759(mitochondrial matrix);GO:0006412(translation);GO:0006414(translational elongation);GO:0070125(mitochondrial translational elongation);GO:0070129(regulation of mitochondrial translation)	NA	1	330,	0	-0.92	0.0354813	1.57	up
chr11	48992076	48992226	151	ENSMUSG00000048852	ENSMUST00000059930	protein_coding	5' UTR	0	Gm12185	predicted gene 12185 [Source:MGI Symbol;Acc:MGI:3652173]	GO:0003924(GTPase activity);GO:0005525(GTP binding);GO:0005789(endoplasmic reticulum membrane);GO:0006952(defense response);GO:0016020(membrane);GO:0035458(cellular response to interferon-beta)	NA	1	150,	0	-2.48	0.000363078	1.57	up
chr14	29996313	29997002	690	ENSMUSG00000015966	ENSMUST00000225746	retained_intron	3' UTR	2146	Il17rb	interleukin 17 receptor B [Source:MGI Symbol;Acc:MGI:1355292]	GO:0004896(cytokine receptor activity);GO:0005576(extracellular region);GO:0005737(cytoplasm);GO:0005886(plasma membrane);GO:0005887(integral component of plasma membrane);GO:0009986(cell surface);GO:0016020(membrane);GO:0016021(integral component of membrane);GO:0019221(cytokine-mediated signaling pathway);GO:0030368(interleukin-17 receptor activity);GO:0032736(positive regulation of interleukin…	04060(Cytokine-cytokine receptor interaction);04657(IL-17 signaling pathway)	1	689,	0	-16.4	2.51189e-19	1.57	up
chr16	62813225	62825716	12492	ENSMUSG00000047854	ENSMUST00000055557	protein_coding	Exon (ENSMUST00000089289/ENSMUSG00000022911, exon 4 of 10)	0	Stx19	syntaxin 19 [Source:MGI Symbol;Acc:MGI:1915409]	GO:0000149(SNARE binding);GO:0005484(SNAP receptor activity);GO:0005737(cytoplasm);GO:0005886(plasma membrane);GO:0006886(intracellular protein transport);GO:0006887(exocytosis);GO:0006906(vesicle fusion);GO:0008021(synaptic vesicle);GO:0012505(endomembrane system);GO:0016020(membrane);GO:0016021(integral component of membrane);GO:0016192(vesicle-mediated transport);GO:0031201(SNARE complex);GO:0…	04130(SNARE interactions in vesicular transport)	2	39,112,	0,12379	-0.851	0.0446684	1.57	up
chr2	165352823	165353512	690	ENSMUSG00000056824	ENSMUST00000136482	processed_transcript	Exon (ENSMUST00000103085/ENSMUSG00000056824, exon 6 of 6)	6578	Zfp663	zinc finger protein 663 [Source:MGI Symbol;Acc:MGI:2685854]	GO:0003674(molecular_function);GO:0003676(nucleic acid binding);GO:0005575(cellular_component);GO:0006355(regulation of transcription, DNA-templated);GO:0008150(biological_process);GO:0046872(metal ion binding)	05168(Herpes simplex virus 1 infection)	1	689,	0	-1.34	0.00954993	1.56	up
chr5	53199962	53200442	481	ENSMUSG00000029189	ENSMUST00000196435	retained_intron	Exon (ENSMUST00000031090/ENSMUSG00000029189, exon 2 of 24)	13353	Sel1l3	sel-1 suppressor of lin-12-like 3 (C. elegans) [Source:MGI Symbol;Acc:MGI:1916941]	GO:0003674(molecular_function);GO:0005515(protein binding);GO:0005654(nucleoplasm);GO:0008150(biological_process);GO:0016020(membrane);GO:0016021(integral component of membrane)	NA	1	480,	0	-6.21	1.90546e-08	1.56	up
chr7	127800633	127800813	181	ENSMUSG00000042289	ENSMUST00000125188	protein_coding	Exon (ENSMUST00000206516/ENSMUSG00000108402, exon 1 of 1)	0	Hsd3b7	hydroxy-delta-5-steroid dehydrogenase, 3 beta- and steroid delta-isomerase 7 [Source:MGI Symbol;Acc:MGI:2141879]	GO:0001558(regulation of cell growth);GO:0003854(3-beta-hydroxy-delta5-steroid dehydrogenase activity);GO:0005783(endoplasmic reticulum);GO:0005789(endoplasmic reticulum membrane);GO:0005811(lipid droplet);GO:0006694(steroid biosynthetic process);GO:0006707(cholesterol catabolic process);GO:0016020(membrane);GO:0016021(integral component of membrane);GO:0016491(oxidoreductase activity);GO:0016616…	00120(Primary bile acid biosynthesis)	1	180,	0	-3.07	7.24436e-05	1.56	up
chr10	127695539	127696494	956	ENSMUSG00000025401	ENSMUST00000079590	protein_coding	3' UTR	-8676	Myo1a	myosin IA [Source:MGI Symbol;Acc:MGI:107732]	GO:0000146(microfilament motor activity);GO:0000166(nucleotide binding);GO:0003774(motor activity);GO:0003779(actin binding);GO:0005515(protein binding);GO:0005516(calmodulin binding);GO:0005524(ATP binding);GO:0005737(cytoplasm);GO:0005886(plasma membrane);GO:0005902(microvillus);GO:0005903(brush border);GO:0007015(actin filament organization);GO:0007605(sensory perception of sound);GO:0009925(b…	NA	2	3,267,	0,688	-6.1	2.45471e-08	1.56	up
chr15	4022328	4023496	1169	ENSMUSG00000087221	ENSMUST00000194637	TEC	Exon (ENSMUST00000194637/ENSMUSG00000087221, exon 1 of 1)	2164	BC037032	cDNA Sequence BC037032 [Source:MGI Symbol;Acc:MGI:3040924]	NA	NA	1	1168,	0	-1.4	0.00812831	1.56	up
chr17	28174194	28174704	511	ENSMUSG00000024220	ENSMUST00000073534	protein_coding	3' UTR	-2425	Zfp523	zinc finger protein 523 [Source:MGI Symbol;Acc:MGI:2687278]	GO:0000977(RNA polymerase II regulatory region sequence-specific DNA binding);GO:0000981(DNA-binding transcription factor activity, RNA polymerase II-specific);GO:0001228(DNA-binding transcription activator activity, RNA polymerase II-specific);GO:0003676(nucleic acid binding);GO:0003677(DNA binding);GO:0005515(protein binding);GO:0005634(nucleus);GO:0006357(regulation of transcription by RNA pol…	NA	1	510,	0	-5.65	7.94328e-08	1.56	up
chr17	56607481	56607632	152	ENSMUSG00000049760	ENSMUST00000233235	processed_transcript	3' UTR	1521	Micos13	mitochondrial contact site and cristae organizing system subunit 13 [Source:MGI Symbol;Acc:MGI:2442174]	GO:0003674(molecular_function);GO:0005654(nucleoplasm);GO:0005739(mitochondrion);GO:0005743(mitochondrial inner membrane);GO:0016020(membrane);GO:0016021(integral component of membrane);GO:0042407(cristae formation);GO:0044284(mitochondrial crista junction);GO:0061617(MICOS complex)	NA	1	151,	0	-0.834	0.047863	1.56	up
chr18	60441912	60442980	1069	ENSMUSG00000063388	ENSMUST00000073997	processed_pseudogene	Exon (ENSMUST00000073997/ENSMUSG00000063388, exon 1 of 1)	147	BC023105	cDNA sequence BC023105 [Source:MGI Symbol;Acc:MGI:2384767]	NA	NA	1	1068,	0	-2.52	0.000323594	1.56	up
chr3	59217948	59218098	151	ENSMUSG00000036353	ENSMUST00000199675	protein_coding	Exon (ENSMUST00000196583/ENSMUSG00000036353, exon 4 of 4)	2252	P2ry12	purinergic receptor P2Y, G-protein coupled 12 [Source:MGI Symbol;Acc:MGI:1918089]	GO:0001609(G protein-coupled adenosine receptor activity);GO:0001621(G protein-coupled ADP receptor activity);GO:0001973(G protein-coupled adenosine receptor signaling pathway);GO:0004930(G protein-coupled receptor activity);GO:0005739(mitochondrion);GO:0005886(plasma membrane);GO:0005887(integral component of plasma membrane);GO:0005901(caveola);GO:0006930(substrate-dependent cell migration, cel…	04611(Platelet activation)	1	150,	0	-1.94	0.00169824	1.55	up
chr7	43651427	43651577	151	ENSMUSG00000030474	ENSMUST00000206421	protein_coding	3' UTR	7926	Siglece	sialic acid binding Ig-like lectin E [Source:MGI Symbol;Acc:MGI:1932475]	GO:0005515(protein binding);GO:0005886(plasma membrane);GO:0007155(cell adhesion);GO:0009897(external side of plasma membrane);GO:0016020(membrane);GO:0016021(integral component of membrane);GO:0030246(carbohydrate binding);GO:0033691(sialic acid binding);GO:0048029(monosaccharide binding);GO:0050728(negative regulation of inflammatory response);GO:0060101(negative regulation of phagocytosis, eng…	NA	1	150,	0	-1.12	0.0194984	1.55	up
chr7	135689783	135693299	3517	ENSMUSG00000031004	ENSMUST00000211238	protein_coding	3' UTR	21128	Mki67	antigen identified by monoclonal antibody Ki 67 [Source:MGI Symbol;Acc:MGI:106035]	GO:0000166(nucleotide binding);GO:0000775(chromosome, centromeric region);GO:0000793(condensed chromosome);GO:0003677(DNA binding);GO:0005515(protein binding);GO:0005524(ATP binding);GO:0005634(nucleus);GO:0005654(nucleoplasm);GO:0005694(chromosome);GO:0005730(nucleolus);GO:0005737(cytoplasm);GO:0007049(cell cycle);GO:0007088(regulation of mitotic nuclear division);GO:0008022(protein C-terminus b…	NA	2	350,220,	0,3296	-4.31	2.5704e-06	1.55	up
chr8	64965591	64966450	860	ENSMUSG00000025521	ENSMUST00000211405	nonsense_mediated_decay	3' UTR	6048	Tmem192	transmembrane protein 192 [Source:MGI Symbol;Acc:MGI:1920317]	GO:0005654(nucleoplasm);GO:0005764(lysosome);GO:0005765(lysosomal membrane);GO:0005768(endosome);GO:0005770(late endosome);GO:0008150(biological_process);GO:0016020(membrane);GO:0016021(integral component of membrane);GO:0042803(protein homodimerization activity);GO:0048471(perinuclear region of cytoplasm)	NA	2	50,158,	0,701	-2.35	0.000524807	1.55	up
chr13	62772946	62773365	420	ENSMUSG00000091183	ENSMUST00000167516	protein_coding	3' UTR	4143	Gm5141	predicted gene 5141 [Source:MGI Symbol;Acc:MGI:3779466]	GO:0003676(nucleic acid binding);GO:0005575(cellular_component);GO:0006355(regulation of transcription, DNA-templated);GO:0046872(metal ion binding)	05168(Herpes simplex virus 1 infection)	1	419,	0	-2.52	0.000323594	1.55	up
chr19	6482039	6482309	271	ENSMUSG00000033768	ENSMUST00000236610	processed_transcript	Exon (ENSMUST00000150792/ENSMUSG00000033768, exon 6 of 6)	-8518	Nrxn2	neurexin II [Source:MGI Symbol;Acc:MGI:1096362]	GO:0004888(transmembrane signaling receptor activity);GO:0005246(calcium channel regulator activity);GO:0005515(protein binding);GO:0007155(cell adhesion);GO:0007165(signal transduction);GO:0007268(chemical synaptic transmission);GO:0007269(neurotransmitter secretion);GO:0007416(synapse assembly);GO:0016020(membrane);GO:0016021(integral component of membrane);GO:0030534(adult behavior);GO:0032991…	04514(Cell adhesion molecules (CAMs))	1	270,	0	-1.09	0.020893	1.55	up
chr19	10859915	10860066	152	ENSMUSG00000024736	ENSMUST00000235186	retained_intron	Exon (ENSMUST00000235186/ENSMUSG00000024736, exon 1 of 1)	593	Tmem132a	transmembrane protein 132A [Source:MGI Symbol;Acc:MGI:2147810]	GO:0000139(Golgi membrane);GO:0003674(molecular_function);GO:0005783(endoplasmic reticulum);GO:0005789(endoplasmic reticulum membrane);GO:0005794(Golgi apparatus);GO:0016020(membrane);GO:0016021(integral component of membrane);GO:0043069(negative regulation of programmed cell death)	NA	1	151,	0	-4.05	5.12861e-06	1.55	up
chr7	127609271	127609570	300	ENSMUSG00000045639	ENSMUST00000131318	protein_coding	3' UTR	5089	Zfp629	zinc finger protein 629 [Source:MGI Symbol;Acc:MGI:2444524]	GO:0003676(nucleic acid binding);GO:0003677(DNA binding);GO:0005634(nucleus);GO:0046872(metal ion binding)	NA	1	299,	0	-4.38	2.13796e-06	1.54	up
chr8	53599187	53599457	271	ENSMUSG00000039396	ENSMUST00000211404	processed_transcript	Exon (ENSMUST00000047768/ENSMUSG00000039396, exon 8 of 10)	-7852	Neil3	nei like 3 (E. coli) [Source:MGI Symbol;Acc:MGI:2384588]	GO:0000405(bubble DNA binding);GO:0003676(nucleic acid binding);GO:0003677(DNA binding);GO:0003684(damaged DNA binding);GO:0003690(double-stranded DNA binding);GO:0003697(single-stranded DNA binding);GO:0003824(catalytic activity);GO:0003906(DNA-(apurinic or apyrimidinic site) endonuclease activity);GO:0005634(nucleus);GO:0005654(nucleoplasm);GO:0006281(DNA repair);GO:0006284(base-excision repair…	03410(Base excision repair)	1	270,	0	-1.86	0.0020893	1.54	up
chr16	23219252	23222976	3725	ENSMUSG00000022885	ENSMUST00000023601	protein_coding	Exon (ENSMUST00000149488/ENSMUSG00000068463, exon 2 of 3)	-1764	St6gal1	beta galactoside alpha 2,6 sialyltransferase 1 [Source:MGI Symbol;Acc:MGI:108470]	GO:0000138(Golgi trans cisterna);GO:0000139(Golgi membrane);GO:0003835(beta-galactoside alpha-2,6-sialyltransferase activity);GO:0005576(extracellular region);GO:0005783(endoplasmic reticulum);GO:0005794(Golgi apparatus);GO:0005797(Golgi medial cisterna);GO:0006054(N-acetylneuraminate metabolic process);GO:0006486(protein glycosylation);GO:0008373(sialyltransferase activity);GO:0016020(membrane);…	00510(N-Glycan biosynthesis);00514(Other types of O-glycan biosynthesis)	2	217,114,	0,3610	-2.22	0.00074131	1.54	up
X	109196814	109198745	1932	ENSMUSG00000048621	ENSMUST00000060013	protein_coding	3' UTR	56	Gm6377	predicted gene 6377 [Source:MGI Symbol;Acc:MGI:3647255]	GO:0003674(molecular_function);GO:0005575(cellular_component);GO:0035751(regulation of lysosomal lumen pH)	NA	2	72,970,	0,961	-3.78	1.07152e-05	1.54	up
chr1	191540535	191541346	812	ENSMUSG00000102246	ENSMUST00000192556	TEC	3' UTR	-4454	9430037O13Rik	RIKEN cDNA 9430037O13 gene [Source:MGI Symbol;Acc:MGI:1924535]	NA	NA	1	811,	0	-4.73	8.51138e-07	1.53	up
chr2	173218743	173218923	181	ENSMUSG00000027514	ENSMUST00000029018	protein_coding	5' UTR	0	Zbp1	Z-DNA binding protein 1 [Source:MGI Symbol;Acc:MGI:1927449]	GO:0002218(activation of innate immune response);GO:0002376(immune system process);GO:0003677(DNA binding);GO:0003692(left-handed Z-DNA binding);GO:0003723(RNA binding);GO:0003725(double-stranded RNA binding);GO:0005515(protein binding);GO:0005634(nucleus);GO:0005737(cytoplasm);GO:0005829(cytosol);GO:0006915(apoptotic process);GO:0012501(programmed cell death);GO:0016032(viral process);GO:0042802…	04217(Necroptosis);04623(Cytosolic DNA-sensing pathway)	1	180,	0	-1.64	0.00398107	1.53	up
chr4	3615006	3615067	62	ENSMUSG00000088790	ENSMUST00000158165	snoRNA	3' UTR	-4122	Gm22541	predicted gene, 22541 [Source:MGI Symbol;Acc:MGI:5452318]	NA	NA	1	61,	0	-1.5	0.0060256	1.53	up
chr4	146467448	146467898	451	ENSMUSG00000073716	ENSMUST00000094493	processed_pseudogene	3' UTR	-7434	Gm13241	predicted gene 13241 [Source:MGI Symbol;Acc:MGI:3649920]	NA	NA	1	450,	0	-0.969	0.0301995	1.53	up
chr6	50565892	50566538	647	ENSMUSG00000063694	ENSMUST00000161401	protein_coding	5' UTR	0	Cycs	cytochrome c, somatic [Source:MGI Symbol;Acc:MGI:88578]	GO:0005634(nucleus);GO:0005739(mitochondrion);GO:0005758(mitochondrial intermembrane space);GO:0005829(cytosol);GO:0006122(mitochondrial electron transport, ubiquinol to cytochrome c);GO:0006123(mitochondrial electron transport, cytochrome c to oxygen);GO:0006915(apoptotic process);GO:0008635(activation of cysteine-type endopeptidase activity involved in apoptotic process by cytochrome c);GO:0009…	01524(Platinum drug resistance);04115(p53 signaling pathway);04210(Apoptosis);04215(Apoptosis - multiple species);04932(Non-alcoholic fatty liver disease (NAFLD));05010(Alzheimer disease);05012(Parkinson disease);05014(Amyotrophic lateral sclerosis (ALS));05016(Huntington disease);05134(Legionellosis);05145(Toxoplasmosis);05152(Tuberculosis);05160(Hepatitis C);05161(Hepatitis B);05162(Measles);05…	2	57,123,	0,523	-1.16	0.0165959	1.53	up
chr8	106879629	106880918	1290	ENSMUSG00000031910	ENSMUST00000175987	protein_coding	3' UTR	8738	Has3	hyaluronan synthase 3 [Source:MGI Symbol;Acc:MGI:109599]	GO:0005634(nucleus);GO:0005737(cytoplasm);GO:0005887(integral component of plasma membrane);GO:0016020(membrane);GO:0016021(integral component of membrane);GO:0016740(transferase activity);GO:0016757(transferase activity, transferring glycosyl groups);GO:0030213(hyaluronan biosynthetic process);GO:0036117(hyaluranon cable);GO:0042802(identical protein binding);GO:0045226(extracellular polysacchar…	NA	1	1289,	0	-36.8	2.51189e-40	1.53	up
chr14	20549809	20549989	181	ENSMUSG00000021816	ENSMUST00000159027	protein_coding	3' UTR	-3416	Ppp3cb	protein phosphatase 3, catalytic subunit, beta isoform [Source:MGI Symbol;Acc:MGI:107163]	GO:0001915(negative regulation of T cell mediated cytotoxicity);GO:0001946(lymphangiogenesis);GO:0004721(phosphoprotein phosphatase activity);GO:0004722(protein serine/threonine phosphatase activity);GO:0004723(calcium-dependent protein serine/threonine phosphatase activity);GO:0005509(calcium ion binding);GO:0005515(protein binding);GO:0005516(calmodulin binding);GO:0005737(cytoplasm);GO:0005829…	04010(MAPK signaling pathway);04020(Calcium signaling pathway);04022(cGMP-PKG signaling pathway);04114(Oocyte meiosis);04218(Cellular senescence);04310(Wnt signaling pathway);04360(Axon guidance);04370(VEGF signaling pathway);04380(Osteoclast differentiation);04625(C-type lectin receptor signaling pathway);04650(Natural killer cell mediated cytotoxicity);04658(Th1 and Th2 cell differentiation);04…	1	180,	0	-2.45	0.000398107	1.53	up
chr16	97943356	97943626	271	ENSMUSG00000046962	ENSMUST00000231256	retained_intron	Exon (ENSMUST00000232010/ENSMUSG00000046962, exon 2 of 2)	9742	Zbtb21	zinc finger and BTB domain containing 21 [Source:MGI Symbol;Acc:MGI:1927240]	GO:0000122(negative regulation of transcription by RNA polymerase II);GO:0001227(DNA-binding transcription repressor activity, RNA polymerase II-specific);GO:0003676(nucleic acid binding);GO:0005515(protein binding);GO:0005634(nucleus);GO:0005654(nucleoplasm);GO:0005829(cytosol);GO:0008327(methyl-CpG binding);GO:0031208(POZ domain binding);GO:0042802(identical protein binding);GO:0045892(negative…	NA	1	270,	0	-2.27	0.000660693	1.53	up
chr1	85112268	85112597	330	ENSMUSG00000089844	ENSMUST00000160792	protein_coding	3' UTR	-2744	A530032D15Rik	RIKEN cDNA A530032D15Rik gene [Source:MGI Symbol;Acc:MGI:3037746]	GO:0003674(molecular_function);GO:0005575(cellular_component);GO:0005634(nucleus);GO:0008150(biological_process);GO:0016604(nuclear body)	NA	1	329,	0	-4.55	1.38038e-06	1.52	up
chr2	168260146	168260386	241	ENSMUSG00000074575	ENSMUST00000099069	protein_coding	3' UTR	9185	Kcng1	potassium voltage-gated channel, subfamily G, member 1 [Source:MGI Symbol;Acc:MGI:3616086]	GO:0005216(ion channel activity);GO:0005244(voltage-gated ion channel activity);GO:0005249(voltage-gated potassium channel activity);GO:0005251(delayed rectifier potassium channel activity);GO:0005267(potassium channel activity);GO:0005515(protein binding);GO:0005886(plasma membrane);GO:0006811(ion transport);GO:0006813(potassium ion transport);GO:0008076(voltage-gated potassium channel complex);…	NA	1	240,	0	-1.22	0.0138038	1.52	up
chr5	35583039	35583307	269	ENSMUSG00000029098	ENSMUST00000068947	protein_coding	Exon (ENSMUST00000124643/ENSMUSG00000055061, exon 4 of 4)	0	Acox3	acyl-Coenzyme A oxidase 3, pristanoyl [Source:MGI Symbol;Acc:MGI:1933156]	GO:0003997(acyl-CoA oxidase activity);GO:0005504(fatty acid binding);GO:0005739(mitochondrion);GO:0005777(peroxisome);GO:0005782(peroxisomal matrix);GO:0006629(lipid metabolic process);GO:0006631(fatty acid metabolic process);GO:0006635(fatty acid beta-oxidation);GO:0016402(pristanoyl-CoA oxidase activity);GO:0016491(oxidoreductase activity);GO:0016627(oxidoreductase activity, acting on the CH-CH…	00071(Fatty acid degradation);00592(alpha-Linolenic acid metabolism);01040(Biosynthesis of unsaturated fatty acids);03320(PPAR signaling pathway);04024(cAMP signaling pathway);04146(Peroxisome)	1	268,	0	-5.79	5.49541e-08	1.52	up
chr7	141638488	141638639	152	ENSMUSG00000048191	ENSMUST00000190907	protein_coding	Exon (ENSMUST00000062451/ENSMUSG00000048191, exon 32 of 34)	16820	Muc6	mucin 6, gastric [Source:MGI Symbol;Acc:MGI:2663233]	GO:0005515(protein binding);GO:0030277(maintenance of gastrointestinal epithelium)	NA	1	151,	0	-2.18	0.000831764	1.52	up
chr9	85320498	85320678	181	ENSMUSG00000032265	ENSMUST00000034802	protein_coding	3' UTR	6626	Tent5a	terminal nucleotidyltransferase 5A [Source:MGI Symbol;Acc:MGI:2670964]	GO:0005575(cellular_component);GO:0009617(response to bacterium);GO:0048255(mRNA stabilization);GO:1990817(RNA adenylyltransferase activity)	NA	1	180,	0	-2.9	0.000114815	1.52	up
X	98557993	98558144	152	ENSMUSG00000083603	ENSMUST00000121628	processed_pseudogene	3' UTR	-13262	Gm14810	predicted gene 14810 [Source:MGI Symbol;Acc:MGI:3705403]	NA	NA	1	151,	0	-1.37	0.00870964	1.52	up
chr2	160891996	160892206	211	ENSMUSG00000027412	ENSMUST00000109457	protein_coding	5' UTR	3825	Lpin3	lipin 3 [Source:MGI Symbol;Acc:MGI:1891342]	GO:0003713(transcription coactivator activity);GO:0005634(nucleus);GO:0006629(lipid metabolic process);GO:0006631(fatty acid metabolic process);GO:0008195(phosphatidate phosphatase activity);GO:0009062(fatty acid catabolic process);GO:0016311(dephosphorylation);GO:0016787(hydrolase activity);GO:0019432(triglyceride biosynthetic process);GO:0032869(cellular response to insulin stimulus);GO:0044255…	00561(Glycerolipid metabolism);00564(Glycerophospholipid metabolism)	1	210,	0	-1.96	0.00158489	1.51	up
chr2	128317532	128317593	62	ENSMUSG00000074813	ENSMUST00000239182	lincRNA	Exon (ENSMUST00000239221/ENSMUSG00000074813, exon 3 of 3)	-1594	Morrbid	myeloid RNA regulator of BCL2L11 induced cell death [Source:MGI Symbol;Acc:MGI:3652191]	NA	NA	1	61,	0	-1.81	0.00239883	1.51	up
chr5	99978633	99979048	416	ENSMUSG00000000568	ENSMUST00000172361	protein_coding	Exon (ENSMUST00000166606/ENSMUSG00000091623, exon 2 of 2)	0	Hnrnpd	heterogeneous nuclear ribonucleoprotein D [Source:MGI Symbol;Acc:MGI:101947]	GO:0000790(nuclear chromatin);GO:0001889(liver development);GO:0003676(nucleic acid binding);GO:0003677(DNA binding);GO:0003680(AT DNA binding);GO:0003682(chromatin binding);GO:0003723(RNA binding);GO:0003729(mRNA binding);GO:0005515(protein binding);GO:0005634(nucleus);GO:0005654(nucleoplasm);GO:0005737(cytoplasm);GO:0005829(cytosol);GO:0007420(brain development);GO:0008134(transcription factor …	NA	1	415,	0	-2.01	0.00138038	1.51	up
chr7	45650320	45650978	659	ENSMUSG00000110357	ENSMUST00000211533	antisense	Exon (ENSMUST00000069800/ENSMUSG00000055978, exon 2 of 2)	-12213	A030001D20Rik	RIKEN cDNA A030001D20 gene [Source:MGI Symbol;Acc:MGI:3696869]	NA	NA	1	658,	0	-5.05	3.80189e-07	1.5	up
chr10	34126096	34126451	356	ENSMUSG00000046031	ENSMUST00000062784	protein_coding	3' UTR	1888	Calhm6	calcium homeostasis modulator family member 6 [Source:MGI Symbol;Acc:MGI:2443082]	GO:0005261(cation channel activity);GO:0005887(integral component of plasma membrane);GO:0006811(ion transport);GO:0016020(membrane);GO:0016021(integral component of membrane);GO:0034220(ion transmembrane transport);GO:0098655(cation transmembrane transport)	NA	1	355,	0	-1.66	0.00371535	1.5	up
chr14	30901782	30901843	62	ENSMUSG00000021922	ENSMUST00000227899	retained_intron	3' UTR	2621	Itih4	inter alpha-trypsin inhibitor, heavy chain 4 [Source:MGI Symbol;Acc:MGI:109536]	GO:0004867(serine-type endopeptidase inhibitor activity);GO:0005515(protein binding);GO:0005576(extracellular region);GO:0005737(cytoplasm);GO:0005886(plasma membrane);GO:0006953(acute-phase response);GO:0010466(negative regulation of peptidase activity);GO:0010951(negative regulation of endopeptidase activity);GO:0030212(hyaluronan metabolic process);GO:0030414(peptidase inhibitor activity);GO:0…	NA	1	61,	0	-1.66	0.00380189	1.5	up
chr17	24223336	24223546	211	ENSMUSG00000024118	ENSMUST00000137648	retained_intron	3' UTR	-2695	Tedc2	tubulin epsilon and delta complex 2 [Source:MGI Symbol;Acc:MGI:1919266]	GO:0005515(protein binding);GO:0005737(cytoplasm);GO:0005814(centriole);GO:0005856(cytoskeleton);GO:0005929(cilium);GO:0042995(cell projection);GO:0045880(positive regulation of smoothened signaling pathway)	NA	1	210,	0	-1.39	0.00831764	1.5	up
chr5	35583039	35583279	241	ENSMUSG00000029098	ENSMUST00000068947	protein_coding	5' UTR	0	Acox3	acyl-Coenzyme A oxidase 3, pristanoyl [Source:MGI Symbol;Acc:MGI:1933156]	GO:0003997(acyl-CoA oxidase activity);GO:0005504(fatty acid binding);GO:0005739(mitochondrion);GO:0005777(peroxisome);GO:0005782(peroxisomal matrix);GO:0006629(lipid metabolic process);GO:0006631(fatty acid metabolic process);GO:0006635(fatty acid beta-oxidation);GO:0016402(pristanoyl-CoA oxidase activity);GO:0016491(oxidoreductase activity);GO:0016627(oxidoreductase activity, acting on the CH-CH…	00071(Fatty acid degradation);00592(alpha-Linolenic acid metabolism);01040(Biosynthesis of unsaturated fatty acids);03320(PPAR signaling pathway);04024(cAMP signaling pathway);04146(Peroxisome)	1	240,	0	-5.2	2.51189e-07	1.49	up
chr6	128375606	128375936	331	ENSMUSG00000108011	ENSMUST00000204223	protein_coding	3' UTR	103	Gm44596	predicted gene 44596 [Source:MGI Symbol;Acc:MGI:5753172]	NA	NA	1	330,	0	-1.21	0.0141254	1.49	up
chr8	110714308	110714459	152	ENSMUSG00000033763	ENSMUST00000052457	protein_coding	3' UTR	-7017	Mtss2	MTSS I-BAR domain containing 2 [Source:MGI Symbol;Acc:MGI:3039591]	GO:0001726(ruffle);GO:0003779(actin binding);GO:0003785(actin monomer binding);GO:0005096(GTPase activator activity);GO:0005546(phosphatidylinositol-4,5-bisphosphate binding);GO:0005737(cytoplasm);GO:0005886(plasma membrane);GO:0007009(plasma membrane organization);GO:0030027(lamellipodium);GO:0030864(cortical actin cytoskeleton);GO:0032587(ruffle membrane);GO:0036120(cellular response to platele…	NA	1	151,	0	-2.44	0.00040738	1.49	up
chr15	78282506	78282777	272	ENSMUSG00000098996	ENSMUST00000183491	miRNA	3' UTR	2343	Mir7676-1	microRNA 7676-1 [Source:MGI Symbol;Acc:MGI:5530982]	NA	NA	1	271,	0	-5.35	1.7378e-07	1.49	up
chr19	43767295	43768549	1255	ENSMUSG00000025193	ENSMUST00000123564	retained_intron	3' UTR	2422	Cutc	cutC copper transporter [Source:MGI Symbol;Acc:MGI:1913638]	GO:0005507(copper ion binding);GO:0005634(nucleus);GO:0005654(nucleoplasm);GO:0005730(nucleolus);GO:0005737(cytoplasm);GO:0005829(cytosol);GO:0046872(metal ion binding);GO:0051262(protein tetramerization);GO:0055070(copper ion homeostasis)	NA	2	11,375,	0,879	-4.94	4.89779e-07	1.49	up
X	7153809	7154050	242	ENSMUSG00000082240	ENSMUST00000122298	processed_pseudogene	3' UTR	-10762	Gm14380	predicted gene 14380 [Source:MGI Symbol;Acc:MGI:3649347]	NA	NA	1	241,	0	-3.16	5.62341e-05	1.49	up
chr1	171588623	171589071	449	ENSMUSG00000004707	ENSMUST00000111277	protein_coding	3' UTR	18706	Ly9	lymphocyte antigen 9 [Source:MGI Symbol;Acc:MGI:96885]	GO:0002250(adaptive immune response);GO:0002376(immune system process);GO:0005886(plasma membrane);GO:0007155(cell adhesion);GO:0009986(cell surface);GO:0016020(membrane);GO:0016021(integral component of membrane);GO:0032740(positive regulation of interleukin-17 production);GO:0045087(innate immune response);GO:0072540(T-helper 17 cell lineage commitment)	NA	1	448,	0	-9.19	1e-11	1.48	up
chr7	28167274	28167602	329	ENSMUSG00000109015	ENSMUST00000207600	TEC	Exon (ENSMUST00000207600/ENSMUSG00000109015, exon 1 of 1)	2353	Gm31024	predicted gene, 31024 [Source:MGI Symbol;Acc:MGI:5590183]	NA	NA	1	328,	0	-2.21	0.000776247	1.48	up
chr11	70640602	70640752	151	ENSMUSG00000050675	ENSMUST00000108551	protein_coding	Exon (ENSMUST00000055184/ENSMUSG00000050675, exon 2 of 2)	1458	Gp1ba	glycoprotein 1b, alpha polypeptide [Source:MGI Symbol;Acc:MGI:1333744]	GO:0000902(cell morphogenesis);GO:0005515(protein binding);GO:0005615(extracellular space);GO:0005886(plasma membrane);GO:0005887(integral component of plasma membrane);GO:0007155(cell adhesion);GO:0007596(blood coagulation);GO:0007599(hemostasis);GO:0016020(membrane);GO:0016021(integral component of membrane);GO:0031012(extracellular matrix);GO:0031362(anchored component of external side of plas…	04512(ECM-receptor interaction);04611(Platelet activation);04640(Hematopoietic cell lineage)	1	150,	0	-1.31	0.0107152	1.48	up
chr14	121953324	121953473	150	ENSMUSG00000051212	ENSMUST00000227267	protein_coding	3' UTR	11781	Gpr183	G protein-coupled receptor 183 [Source:MGI Symbol;Acc:MGI:2442034]	GO:0002250(adaptive immune response);GO:0002312(B cell activation involved in immune response);GO:0002313(mature B cell differentiation involved in immune response);GO:0002376(immune system process);GO:0002407(dendritic cell chemotaxis);GO:0004930(G protein-coupled receptor activity);GO:0005886(plasma membrane);GO:0006959(humoral immune response);GO:0007165(signal transduction);GO:0007186(G prote…	NA	1	149,	0	-4.08	4.67735e-06	1.48	up
chr4	115023906	115029985	6080	ENSMUSG00000028718	ENSMUST00000144316	retained_intron	3' UTR	7722	Stil	Scl/Tal1 interrupting locus [Source:MGI Symbol;Acc:MGI:107477]	GO:0005737(cytoplasm);GO:0005813(centrosome);GO:0005814(centriole);GO:0007052(mitotic spindle organization);GO:0042802(identical protein binding);GO:0046599(regulation of centriole replication);GO:0051298(centrosome duplication);GO:0071539(protein localization to centrosome)	NA	2	511,117,	0,5962	-3.21	5.01187e-05	1.47	up
chr7	28102718	28102958	241	ENSMUSG00000047730	ENSMUST00000148946	retained_intron	Exon (ENSMUST00000138392/ENSMUSG00000047730, exon 12 of 20)	1909	Fcgbp	Fc fragment of IgG binding protein [Source:MGI Symbol;Acc:MGI:2444336]	GO:0005515(protein binding);GO:0008150(biological_process);GO:0031012(extracellular matrix)	NA	1	240,	0	-0.923	0.0354813	1.47	up
chr7	45575496	45575850	355	ENSMUSG00000030826	ENSMUST00000209543	retained_intron	5' UTR	274	Bcat2	branched chain aminotransferase 2, mitochondrial [Source:MGI Symbol;Acc:MGI:1276534]	GO:0003824(catalytic activity);GO:0004084(branched-chain-amino-acid transaminase activity);GO:0005634(nucleus);GO:0005737(cytoplasm);GO:0005739(mitochondrion);GO:0006549(isoleucine metabolic process);GO:0006550(isoleucine catabolic process);GO:0006551(leucine metabolic process);GO:0006573(valine metabolic process);GO:0008483(transaminase activity);GO:0008652(cellular amino acid biosynthetic proce…	00270(Cysteine and methionine metabolism);00280(Valine, leucine and isoleucine degradation);00290(Valine, leucine and isoleucine biosynthesis);00770(Pantothenate and CoA biosynthesis)	2	9,52,	0,302	-2.69	0.000204174	1.47	up
chr8	69293186	69293456	271	ENSMUSG00000079038	ENSMUST00000078257	protein_coding	Exon (ENSMUST00000211805/ENSMUSG00000079038, exon 2 of 2)	-7320	D130040H23Rik	RIKEN cDNA D130040H23 gene [Source:MGI Symbol;Acc:MGI:2444324]	GO:0003674(molecular_function);GO:0003676(nucleic acid binding);GO:0005575(cellular_component);GO:0008150(biological_process)	NA	1	270,	0	-1.36	0.00933254	1.47	up
chr1	164192798	164193548	751	ENSMUSG00000089790	ENSMUST00000162889	processed_pseudogene	Exon (ENSMUST00000086040/ENSMUSG00000026579, exon 13 of 25)	26219	Gm16588	predicted gene 16588 [Source:MGI Symbol;Acc:MGI:4415008]	NA	NA	1	750,	0	-14	7.94328e-17	1.46	up
chr4	117159877	117160237	361	ENSMUSG00000095209	ENSMUST00000174941	miRNA	3' UTR	-1804	Gm22398	predicted gene, 22398 [Source:MGI Symbol;Acc:MGI:5452175]	NA	NA	1	360,	0	-0.843	0.0457088	1.46	up
chr5	72301254	72302905	1652	ENSMUSG00000089195	ENSMUST00000158570	snRNA	3' UTR	4208	Gm25768	predicted gene, 25768 [Source:MGI Symbol;Acc:MGI:5455545]	NA	NA	2	426,115,	0,1536	-6.54	7.94328e-09	1.46	up
chr10	63270538	63270629	92	ENSMUSG00000112759	ENSMUST00000217955	TEC	Exon (ENSMUST00000217955/ENSMUSG00000112759, exon 1 of 1)	448	Gm47615	predicted gene, 47615 [Source:MGI Symbol;Acc:MGI:6096677]	NA	NA	1	91,	0	-2.34	0.000537032	1.46	up
chr11	102430494	102430584	91	ENSMUSG00000034708	ENSMUST00000129997	protein_coding	5' UTR	0	Grn	granulin [Source:MGI Symbol;Acc:MGI:95832]	GO:0001835(blastocyst hatching);GO:0002265(astrocyte activation involved in immune response);GO:0002282(microglial cell activation involved in immune response);GO:0005125(cytokine activity);GO:0005515(protein binding);GO:0005576(extracellular region);GO:0005615(extracellular space);GO:0005739(mitochondrion);GO:0005764(lysosome);GO:0005765(lysosomal membrane);GO:0005768(endosome);GO:0005770(late e…	NA	1	90,	0	-2.52	0.000323594	1.46	up
X	139563345	139563794	450	ENSMUSG00000031438	ENSMUST00000113027	protein_coding	5' UTR	29	Rnf128	ring finger protein 128 [Source:MGI Symbol;Acc:MGI:1914139]	GO:0005737(cytoplasm);GO:0005770(late endosome);GO:0005783(endoplasmic reticulum);GO:0005794(Golgi apparatus);GO:0005856(cytoskeleton);GO:0006511(ubiquitin-dependent protein catabolic process);GO:0012505(endomembrane system);GO:0016020(membrane);GO:0016021(integral component of membrane);GO:0016567(protein ubiquitination);GO:0016740(transferase activity);GO:0031647(regulation of protein stability…	NA	1	449,	0	-3.64	1.54882e-05	1.46	up
chr1	86179119	86179450	332	ENSMUSG00000062590	ENSMUST00000150059	protein_coding	Exon (ENSMUST00000134858/ENSMUSG00000062590, exon 10 of 10)	-16940	Armc9	armadillo repeat containing 9 [Source:MGI Symbol;Acc:MGI:1926045]	GO:0003674(molecular_function);GO:0005515(protein binding);GO:0005737(cytoplasm);GO:0005814(centriole);GO:0005856(cytoskeleton);GO:0005929(cilium);GO:0030030(cell projection organization);GO:0036064(ciliary basal body);GO:0042995(cell projection);GO:0045880(positive regulation of smoothened signaling pathway);GO:0060271(cilium assembly);GO:0097542(ciliary tip)	NA	1	331,	0	-0.857	0.0436516	1.45	up
chr1	144244720	144245529	810	ENSMUSG00000026358	ENSMUST00000167812	nonsense_mediated_decay	3' UTR	4307	Rgs1	regulator of G-protein signaling 1 [Source:MGI Symbol;Acc:MGI:1354694]	GO:0001965(G-protein alpha-subunit binding);GO:0005096(GTPase activator activity);GO:0005737(cytoplasm);GO:0005829(cytosol);GO:0005886(plasma membrane);GO:0007165(signal transduction);GO:0007186(G protein-coupled receptor signaling pathway);GO:0008277(regulation of G protein-coupled receptor signaling pathway);GO:0009617(response to bacterium);GO:0009968(negative regulation of signal transduction…	NA	1	809,	0	-5.8	5.37032e-08	1.45	up
chr4	154986616	154986677	62	ENSMUSG00000029055	ENSMUST00000124517	protein_coding	Exon (ENSMUST00000127661/ENSMUSG00000029055, exon 11 of 12)	3175	Plch2	phospholipase C, eta 2 [Source:MGI Symbol;Acc:MGI:2443078]	GO:0004435(phosphatidylinositol phospholipase C activity);GO:0004629(phospholipase C activity);GO:0005509(calcium ion binding);GO:0005737(cytoplasm);GO:0005886(plasma membrane);GO:0006629(lipid metabolic process);GO:0007165(signal transduction);GO:0008081(phosphoric diester hydrolase activity);GO:0016020(membrane);GO:0016042(lipid catabolic process);GO:0016787(hydrolase activity);GO:0035556(intra…	00562(Inositol phosphate metabolism)	1	61,	0	-1.29	0.0112202	1.45	up
chr7	3719702	3719793	92	ENSMUSG00000058818	ENSMUST00000137474	retained_intron	Exon (ENSMUST00000078451/ENSMUSG00000058818, exon 3 of 15)	652	Pirb	paired Ig-like receptor B [Source:MGI Symbol;Acc:MGI:894311]	GO:0001540(amyloid-beta binding);GO:0001782(B cell homeostasis);GO:0002250(adaptive immune response);GO:0002376(immune system process);GO:0005515(protein binding);GO:0005886(plasma membrane);GO:0007611(learning or memory);GO:0016020(membrane);GO:0016021(integral component of membrane);GO:0019221(cytokine-mediated signaling pathway);GO:0019724(B cell mediated immunity);GO:0035307(positive regulati…	04380(Osteoclast differentiation);04662(B cell receptor signaling pathway)	1	91,	0	-4.7	9.33254e-07	1.45	up
chr1	164193966	164194506	541	ENSMUSG00000089790	ENSMUST00000162889	processed_pseudogene	Exon (ENSMUST00000086040/ENSMUSG00000026579, exon 13 of 25)	27387	Gm16588	predicted gene 16588 [Source:MGI Symbol;Acc:MGI:4415008]	NA	NA	1	540,	0	-7.88	2.69153e-10	1.44	up
chr3	97713277	97715448	2172	ENSMUSG00000038170	ENSMUST00000197791	processed_transcript	Exon (ENSMUST00000168438/ENSMUSG00000038170, exon 30 of 46)	-18181	Pde4dip	phosphodiesterase 4D interacting protein (myomegalin) [Source:MGI Symbol;Acc:MGI:1891434]	GO:0005515(protein binding);GO:0005634(nucleus);GO:0005737(cytoplasm);GO:0005794(Golgi apparatus);GO:0005813(centrosome);GO:0005815(microtubule organizing center);GO:0005856(cytoskeleton);GO:0019899(enzyme binding);GO:0030016(myofibril);GO:0030953(astral microtubule organization);GO:0034622(cellular protein-containing complex assembly);GO:0060090(molecular adaptor activity);GO:0090063(positive re…	NA	2	26,335,	0,1836	-6.66	5.7544e-09	1.44	up
chr4	64016876	64018192	1317	ENSMUSG00000028364	ENSMUST00000107371	protein_coding	Exon (ENSMUST00000030056/ENSMUSG00000028364, exon 2 of 25)	3849	Tnc	tenascin C [Source:MGI Symbol;Acc:MGI:101922]	GO:0001968(fibronectin binding);GO:0005201(extracellular matrix structural constituent);GO:0005515(protein binding);GO:0005576(extracellular region);GO:0005604(basement membrane);GO:0005614(interstitial matrix);GO:0007155(cell adhesion);GO:0007162(negative regulation of cell adhesion);GO:0007528(neuromuscular junction development);GO:0008284(positive regulation of cell population proliferation);G…	04151(PI3K-Akt signaling pathway);04510(Focal adhesion);04512(ECM-receptor interaction);05165(Human papillomavirus infection);05206(MicroRNAs in cancer)	1	1316,	0	-19	5.01187e-22	1.44	up
chr5	142722251	142722490	240	ENSMUSG00000050822	ENSMUST00000058418	protein_coding	3' UTR	20150	Slc29a4	solute carrier family 29 (nucleoside transporters), member 4 [Source:MGI Symbol;Acc:MGI:2385330]	GO:0005326(neurotransmitter transmembrane transporter activity);GO:0005337(nucleoside transmembrane transporter activity);GO:0005342(organic acid transmembrane transporter activity);GO:0005886(plasma membrane);GO:0006836(neurotransmitter transport);GO:0008324(cation transmembrane transporter activity);GO:0008504(monoamine transmembrane transporter activity);GO:0015101(organic cation transmembrane…	NA	1	239,	0	-1.15	0.017378	1.44	up
chr6	124861082	124861593	512	ENSMUSG00000038390	ENSMUST00000204253	processed_transcript	Exon (ENSMUST00000046893/ENSMUSG00000038390, exon 2 of 5)	2630	Gpr162	G protein-coupled receptor 162 [Source:MGI Symbol;Acc:MGI:1315214]	GO:0003674(molecular_function);GO:0004930(G protein-coupled receptor activity);GO:0005575(cellular_component);GO:0005886(plasma membrane);GO:0007165(signal transduction);GO:0007186(G protein-coupled receptor signaling pathway);GO:0008150(biological_process);GO:0016020(membrane);GO:0016021(integral component of membrane)	NA	1	511,	0	-1.94	0.00169824	1.44	up
chr11	109573720	109573871	152	ENSMUSG00000041895	ENSMUST00000106689	protein_coding	3' UTR	37712	Wipi1	WD repeat domain, phosphoinositide interacting 1 [Source:MGI Symbol;Acc:MGI:1261864]	GO:0000045(autophagosome assembly);GO:0000407(phagophore assembly site);GO:0000421(autophagosome membrane);GO:0000422(autophagy of mitochondrion);GO:0005102(signaling receptor binding);GO:0005515(protein binding);GO:0005737(cytoplasm);GO:0005768(endosome);GO:0005794(Golgi apparatus);GO:0005802(trans-Golgi network);GO:0005829(cytosol);GO:0005856(cytoskeleton);GO:0006497(protein lipidation);GO:0006…	04136(Autophagy - other);04140(Autophagy - animal)	1	151,	0	-1.41	0.00776247	1.44	up
chr12	4237943	4238409	467	ENSMUSG00000112829	ENSMUST00000219209	processed_pseudogene	3' UTR	231	Gm29696	predicted gene, 29696 [Source:MGI Symbol;Acc:MGI:5588855]	NA	NA	1	466,	0	-1.54	0.00537032	1.44	up
chr13	98692063	98692362	300	ENSMUSG00000052485	ENSMUST00000148950	protein_coding	Exon (ENSMUST00000064347/ENSMUSG00000052485, exon 2 of 4)	2705	Tmem171	transmembrane protein 171 [Source:MGI Symbol;Acc:MGI:2685751]	GO:0003674(molecular_function);GO:0005575(cellular_component);GO:0008150(biological_process);GO:0016020(membrane);GO:0016021(integral component of membrane)	NA	1	299,	0	-1.03	0.0251189	1.44	up
chr19	4097330	4097598	269	ENSMUSG00000024856	ENSMUST00000174514	protein_coding	5' UTR	0	Cdk2ap2	CDK2-associated protein 2 [Source:MGI Symbol;Acc:MGI:1098779]	GO:0005515(protein binding);GO:0005634(nucleus);GO:0005737(cytoplasm);GO:0005874(microtubule);GO:0070507(regulation of microtubule cytoskeleton organization);GO:2000035(regulation of stem cell division);GO:2000134(negative regulation of G1/S transition of mitotic cell cycle)	NA	1	268,	0	-6.6	6.76083e-09	1.44	up
chr2	174076965	174077055	91	ENSMUSG00000027522	ENSMUST00000044638	protein_coding	5' UTR	-3	Stx16	syntaxin 16 [Source:MGI Symbol;Acc:MGI:1923396]	GO:0000139(Golgi membrane);GO:0000149(SNARE binding);GO:0005484(SNAP receptor activity);GO:0005515(protein binding);GO:0005737(cytoplasm);GO:0005783(endoplasmic reticulum);GO:0005794(Golgi apparatus);GO:0005802(trans-Golgi network);GO:0005829(cytosol);GO:0006886(intracellular protein transport);GO:0006906(vesicle fusion);GO:0012505(endomembrane system);GO:0015031(protein transport);GO:0016020(mem…	04130(SNARE interactions in vesicular transport)	1	90,	0	-1.49	0.00616595	1.43	up
chr14	57807035	57807363	329	ENSMUSG00000021965	ENSMUST00000224108	retained_intron	3' UTR	3259	Ska3	spindle and kinetochore associated complex subunit 3 [Source:MGI Symbol;Acc:MGI:3041235]	GO:0000278(mitotic cell cycle);GO:0000775(chromosome, centromeric region);GO:0000776(kinetochore);GO:0000777(condensed chromosome kinetochore);GO:0000940(condensed chromosome outer kinetochore);GO:0003674(molecular_function);GO:0005694(chromosome);GO:0005737(cytoplasm);GO:0005813(centrosome);GO:0005819(spindle);GO:0005829(cytosol);GO:0005856(cytoskeleton);GO:0005874(microtubule);GO:0005876(spindl…	NA	1	328,	0	-1.46	0.00676083	1.43	up
chr5	143332344	143332644	301	ENSMUSG00000104875	ENSMUST00000196422	lincRNA	Exon (ENSMUST00000160231/ENSMUSG00000089889, exon 2 of 2)	-1991	Gm43397	predicted gene 43397 [Source:MGI Symbol;Acc:MGI:5663534]	NA	NA	1	300,	0	-1.94	0.00165959	1.42	up
chr5	148313759	148313939	181	ENSMUSG00000029651	ENSMUST00000085554	protein_coding	3' UTR	10585	Mtus2	microtubule associated tumor suppressor candidate 2 [Source:MGI Symbol;Acc:MGI:1915388]	GO:0005634(nucleus);GO:0005737(cytoplasm);GO:0005813(centrosome);GO:0005856(cytoskeleton);GO:0005874(microtubule);GO:0005881(cytoplasmic microtubule);GO:0008017(microtubule binding);GO:0042803(protein homodimerization activity)	NA	1	180,	0	-1.09	0.020893	1.42	up
chr7	38098132	38098552	421	ENSMUSG00000002068	ENSMUST00000137097	processed_transcript	3' UTR	1237	Ccne1	cyclin E1 [Source:MGI Symbol;Acc:MGI:88316]	GO:0000079(regulation of cyclin-dependent protein serine/threonine kinase activity);GO:0000082(G1/S transition of mitotic cell cycle);GO:0000122(negative regulation of transcription by RNA polymerase II);GO:0000307(cyclin-dependent protein kinase holoenzyme complex);GO:0000723(telomere maintenance);GO:0005515(protein binding);GO:0005634(nucleus);GO:0005654(nucleoplasm);GO:0005737(cytoplasm);GO:00…	04110(Cell cycle);04114(Oocyte meiosis);04115(p53 signaling pathway);04151(PI3K-Akt signaling pathway);04218(Cellular senescence);04934(Cushing syndrome);05161(Hepatitis B);05162(Measles);05165(Human papillomavirus infection);05166(Human T-cell leukemia virus 1 infection);05169(Epstein-Barr virus infection);05200(Pathways in cancer);05203(Viral carcinogenesis);05206(MicroRNAs in cancer);05215(Pro…	1	420,	0	-2.31	0.00057544	1.42	up
chr9	64290448	64301091	10644	ENSMUSG00000088254	ENSMUST00000157629	scaRNA	Exon (ENSMUST00000215031/ENSMUSG00000032397, exon 4 of 4)	0	Gm24289	predicted gene, 24289 [Source:MGI Symbol;Acc:MGI:5454066]	NA	NA	4	1,123,64,50,	0,3561,3874,10593	-4.08	4.7863e-06	1.42	up
chr19	11586603	11586813	211	ENSMUSG00000104088	ENSMUST00000193293	TEC	3' UTR	-2456	Gm38275	predicted gene, 38275 [Source:MGI Symbol;Acc:MGI:5611503]	NA	NA	1	210,	0	-4.84	6.45654e-07	1.42	up
chr1	151343982	151344339	358	ENSMUSG00000100954	ENSMUST00000185848	antisense	Exon (ENSMUST00000185848/ENSMUSG00000100954, exon 1 of 2)	0	Gm10138	predicted gene 10138 [Source:MGI Symbol;Acc:MGI:3708522]	NA	NA	1	357,	0	-1.75	0.00288403	1.42	up
chr7	100846532	100846622	91	ENSMUSG00000008318	ENSMUST00000156855	protein_coding	3' UTR	8897	Relt	RELT tumor necrosis factor receptor [Source:MGI Symbol;Acc:MGI:2443373]	GO:0005515(protein binding);GO:0005654(nucleoplasm);GO:0005737(cytoplasm);GO:0005886(plasma membrane);GO:0006915(apoptotic process);GO:0012501(programmed cell death);GO:0016020(membrane);GO:0016021(integral component of membrane);GO:0048471(perinuclear region of cytoplasm);GO:0097186(amelogenesis)	04060(Cytokine-cytokine receptor interaction)	1	90,	0	-0.981	0.0295121	1.41	up
chr8	3691193	3694175	2983	ENSMUSG00000005540	ENSMUST00000005678	protein_coding	5' UTR	0	Fcer2a	Fc receptor, IgE, low affinity II, alpha polypeptide [Source:MGI Symbol;Acc:MGI:95497]	GO:0002925(positive regulation of humoral immune response mediated by circulating immunoglobulin);GO:0005886(plasma membrane);GO:0009897(external side of plasma membrane);GO:0016020(membrane);GO:0016021(integral component of membrane);GO:0019863(IgE binding);GO:0030246(carbohydrate binding);GO:0046872(metal ion binding);GO:0051000(positive regulation of nitric-oxide synthase activity);GO:0051712(…	04640(Hematopoietic cell lineage);05169(Epstein-Barr virus infection)	2	28,92,	0,2890	-1.61	0.0042658	1.41	up
chr12	4238000	4238390	391	ENSMUSG00000112829	ENSMUST00000219209	processed_pseudogene	3' UTR	288	Gm29696	predicted gene, 29696 [Source:MGI Symbol;Acc:MGI:5588855]	NA	NA	1	390,	0	-1.21	0.0144544	1.41	up
chr16	62814675	62821834	7160	ENSMUSG00000047854	ENSMUST00000055557	protein_coding	5' UTR	0	Stx19	syntaxin 19 [Source:MGI Symbol;Acc:MGI:1915409]	GO:0000149(SNARE binding);GO:0005484(SNAP receptor activity);GO:0005737(cytoplasm);GO:0005886(plasma membrane);GO:0006886(intracellular protein transport);GO:0006887(exocytosis);GO:0006906(vesicle fusion);GO:0008021(synaptic vesicle);GO:0012505(endomembrane system);GO:0016020(membrane);GO:0016021(integral component of membrane);GO:0016192(vesicle-mediated transport);GO:0031201(SNARE complex);GO:0…	04130(SNARE interactions in vesicular transport)	2	275,25,	0,7134	-1.3	0.0109648	1.41	up
chr16	29829455	29829781	327	ENSMUSG00000116891	ENSMUST00000232318	lincRNA	Exon (ENSMUST00000232318/ENSMUSG00000116891, exon 2 of 2)	5273	Gm32679	predicted gene, 32679 [Source:MGI Symbol;Acc:MGI:5591838]	NA	NA	1	326,	0	-1.08	0.0218776	1.41	up
chr1	191539065	191540116	1052	ENSMUSG00000102246	ENSMUST00000192556	TEC	3' UTR	-3224	9430037O13Rik	RIKEN cDNA 9430037O13 gene [Source:MGI Symbol;Acc:MGI:1924535]	NA	NA	2	276,145,	0,906	-2.27	0.000660693	1.4	up
chr3	30896562	30897012	451	ENSMUSG00000037661	ENSMUST00000147697	protein_coding	3' UTR	40419	Gpr160	G protein-coupled receptor 160 [Source:MGI Symbol;Acc:MGI:1919112]	GO:0004930(G protein-coupled receptor activity);GO:0005886(plasma membrane);GO:0007165(signal transduction);GO:0007186(G protein-coupled receptor signaling pathway);GO:0016020(membrane);GO:0016021(integral component of membrane);GO:0043235(receptor complex)	NA	1	450,	0	-7.72	3.98107e-10	1.4	up
chr4	42951418	42951569	152	ENSMUSG00000036052	ENSMUST00000153807	processed_transcript	Exon (ENSMUST00000142332/ENSMUSG00000036052, exon 1 of 3)	978	Dnajb5	DnaJ heat shock protein family (Hsp40) member B5 [Source:MGI Symbol;Acc:MGI:1930018]	GO:0000122(negative regulation of transcription by RNA polymerase II);GO:0005515(protein binding);GO:0005634(nucleus);GO:0005829(cytosol);GO:0006457(protein folding);GO:0006986(response to unfolded protein);GO:0051082(unfolded protein binding);GO:0051085(chaperone cofactor-dependent protein refolding);GO:0051087(chaperone binding)	NA	1	151,	0	-1.03	0.0251189	1.4	up
chr4	149128404	149128882	479	ENSMUSG00000073705	ENSMUST00000132672	retained_intron	3' UTR	2052	Cenps	centromere protein S [Source:MGI Symbol;Acc:MGI:1917178]	GO:0000712(resolution of meiotic recombination intermediates);GO:0000775(chromosome, centromeric region);GO:0000776(kinetochore);GO:0000777(condensed chromosome kinetochore);GO:0003677(DNA binding);GO:0003682(chromatin binding);GO:0003690(double-stranded DNA binding);GO:0005634(nucleus);GO:0005694(chromosome);GO:0006281(DNA repair);GO:0006974(cellular response to DNA damage stimulus);GO:0007049(c…	03460(Fanconi anemia pathway)	1	478,	0	-2.23	0.000724436	1.4	up
chr7	122159017	122159313	297	ENSMUSG00000086942	ENSMUST00000132811	antisense	Exon (ENSMUST00000132811/ENSMUSG00000086942, exon 1 of 4)	384	Gm15489	predicted gene 15489 [Source:MGI Symbol;Acc:MGI:3705099]	NA	NA	1	296,	0	-1.61	0.00436516	1.4	up
chr15	82039726	82040085	360	ENSMUSG00000022471	ENSMUST00000164775	retained_intron	3' UTR	10666	Xrcc6	X-ray repair complementing defective repair in Chinese hamster cells 6 [Source:MGI Symbol;Acc:MGI:95606]	GO:0000166(nucleotide binding);GO:0000723(telomere maintenance);GO:0000976(transcription regulatory region sequence-specific DNA binding);GO:0002218(activation of innate immune response);GO:0003677(DNA binding);GO:0003678(DNA helicase activity);GO:0003684(damaged DNA binding);GO:0003690(double-stranded DNA binding);GO:0003691(double-stranded telomeric DNA binding);GO:0004386(helicase activity);GO…	03450(Non-homologous end-joining)	1	359,	0	-4.65	1.07152e-06	1.4	up
chr15	99700740	99701130	391	ENSMUSG00000023018	ENSMUST00000023759	protein_coding	3' UTR	-999	Smarcd1	SWI/SNF related, matrix associated, actin dependent regulator of chromatin, subfamily d, member 1 [Source:MGI Symbol;Acc:MGI:1933623]	GO:0003682(chromatin binding);GO:0005102(signaling receptor binding);GO:0005515(protein binding);GO:0005634(nucleus);GO:0005654(nucleoplasm);GO:0006325(chromatin organization);GO:0006337(nucleosome disassembly);GO:0006338(chromatin remodeling);GO:0007399(nervous system development);GO:0016514(SWI/SNF complex);GO:0043231(intracellular membrane-bounded organelle);GO:0048096(chromatin-mediated maint…	04714(Thermogenesis);05225(Hepatocellular carcinoma)	1	390,	0	-3.39	3.01995e-05	1.4	up
chr2	14672403	14672614	212	ENSMUSG00000083633	ENSMUST00000119631	processed_pseudogene	Exon (ENSMUST00000119631/ENSMUSG00000083633, exon 1 of 1)	148	Gm13312	predicted gene 13312 [Source:MGI Symbol;Acc:MGI:3651094]	NA	NA	1	211,	0	-1.5	0.00588844	1.39	up
chr2	156748581	156748672	92	ENSMUSG00000061689	ENSMUST00000123730	processed_transcript	Exon (ENSMUST00000127944/ENSMUSG00000061689, exon 2 of 5)	-11273	Dlgap4	DLG associated protein 4 [Source:MGI Symbol;Acc:MGI:2138865]	GO:0005515(protein binding);GO:0005886(plasma membrane);GO:0016020(membrane);GO:0019904(protein domain specific binding);GO:0023052(signaling);GO:0030425(dendrite);GO:0043025(neuronal cell body);GO:0045202(synapse)	NA	1	91,	0	-1.56	0.00501187	1.39	up
chr2	113832869	113834457	1589	ENSMUSG00000023236	ENSMUST00000024005	protein_coding	3' UTR	-5336	Scg5	secretogranin V [Source:MGI Symbol;Acc:MGI:98289]	GO:0004857(enzyme inhibitor activity);GO:0005576(extracellular region);GO:0005634(nucleus);GO:0006886(intracellular protein transport);GO:0007218(neuropeptide signaling pathway);GO:0016486(peptide hormone processing);GO:0030141(secretory granule);GO:0030234(enzyme regulator activity);GO:0043086(negative regulation of catalytic activity);GO:0046883(regulation of hormone secretion);GO:0050790(regul…	NA	1	1588,	0	-14.3	3.98107e-17	1.39	up
chr6	65117441	65118070	630	ENSMUSG00000029919	ENSMUST00000205250	retained_intron	3' UTR	5486	Hpgds	hematopoietic prostaglandin D synthase [Source:MGI Symbol;Acc:MGI:1859384]	GO:0000287(magnesium ion binding);GO:0001516(prostaglandin biosynthetic process);GO:0004364(glutathione transferase activity);GO:0004667(prostaglandin-D synthase activity);GO:0005509(calcium ion binding);GO:0005515(protein binding);GO:0005654(nucleoplasm);GO:0005737(cytoplasm);GO:0005829(cytosol);GO:0006629(lipid metabolic process);GO:0006631(fatty acid metabolic process);GO:0006633(fatty acid bi…	00480(Glutathione metabolism);00590(Arachidonic acid metabolism);00980(Metabolism of xenobiotics by cytochrome P450);00982(Drug metabolism - cytochrome P450);05204(Chemical carcinogenesis)	1	629,	0	-6.45	9.77237e-09	1.39	up
chr7	43573847	43574237	391	ENSMUSG00000030469	ENSMUST00000058104	protein_coding	Exon (ENSMUST00000107972/ENSMUSG00000056592, exon 5 of 5)	-5373	Zfp719	zinc finger protein 719 [Source:MGI Symbol;Acc:MGI:2444708]	GO:0000978(RNA polymerase II cis-regulatory region sequence-specific DNA binding);GO:0003676(nucleic acid binding);GO:0005634(nucleus);GO:0006355(regulation of transcription, DNA-templated);GO:0046872(metal ion binding)	05168(Herpes simplex virus 1 infection)	1	390,	0	-2.61	0.00025704	1.39	up
chr11	19014890	19015154	265	ENSMUSG00000087507	ENSMUST00000152073	antisense	Exon (ENSMUST00000152073/ENSMUSG00000087507, exon 2 of 2)	1073	Gm16141	predicted gene 16141 [Source:MGI Symbol;Acc:MGI:3802122]	NA	NA	1	264,	0	-1.87	0.00204174	1.39	up
chr16	22059547	22059698	152	ENSMUSG00000033581	ENSMUST00000124318	retained_intron	3' UTR	4150	Igf2bp2	insulin-like growth factor 2 mRNA binding protein 2 [Source:MGI Symbol;Acc:MGI:1890358]	GO:0003676(nucleic acid binding);GO:0003723(RNA binding);GO:0003729(mRNA binding);GO:0003730(mRNA 3'-UTR binding);GO:0005634(nucleus);GO:0005737(cytoplasm);GO:0005829(cytosol);GO:0005856(cytoskeleton);GO:0006417(regulation of translation);GO:0007399(nervous system development);GO:0010468(regulation of gene expression);GO:0048027(mRNA 5'-UTR binding);GO:0051028(mRNA transport);GO:0051252(regulatio…	NA	1	151,	0	-1.14	0.0177828	1.39	up
chr19	10785592	10785893	302	ENSMUSG00000067577	ENSMUST00000186052	retained_intron	Exon (ENSMUST00000186596/ENSMUSG00000067577, exon 4 of 4)	240	A430093F15Rik	RIKEN cDNA A430093F15 gene [Source:MGI Symbol;Acc:MGI:2685520]	NA	NA	1	301,	0	-1.37	0.00891251	1.39	up
chr2	72988468	72988647	180	ENSMUSG00000063714	ENSMUST00000137941	antisense	Exon (ENSMUST00000123087/ENSMUSG00000063714, exon 3 of 3)	1227	Sp3os	trans-acting transcription factor 3, opposite strand [Source:MGI Symbol;Acc:MGI:1914936]	NA	NA	1	179,	0	-1.63	0.00416869	1.38	up
chr2	25297810	25298313	504	ENSMUSG00000026959	ENSMUST00000135426	processed_transcript	Exon (ENSMUST00000114308/ENSMUSG00000026959, exon 11 of 20)	-1634	Grin1	glutamate receptor, ionotropic, NMDA1 (zeta 1) [Source:MGI Symbol;Acc:MGI:95819]	GO:0001540(amyloid-beta binding);GO:0001661(conditioned taste aversion);GO:0001964(startle response);GO:0001967(suckling behavior);GO:0001975(response to amphetamine);GO:0004970(ionotropic glutamate receptor activity);GO:0004972(NMDA glutamate receptor activity);GO:0005102(signaling receptor binding);GO:0005216(ion channel activity);GO:0005261(cation channel activity);GO:0005262(calcium channel a…	04014(Ras signaling pathway);04015(Rap1 signaling pathway);04020(Calcium signaling pathway);04024(cAMP signaling pathway);04080(Neuroactive ligand-receptor interaction);04713(Circadian entrainment);04720(Long-term potentiation);04724(Glutamatergic synapse);05010(Alzheimer disease);05014(Amyotrophic lateral sclerosis (ALS));05016(Huntington disease);05030(Cocaine addiction);05031(Amphetamine addic…	2	142,128,	0,375	-1.17	0.0165959	1.38	up
chr5	113263386	113263477	92	ENSMUSG00000042216	ENSMUST00000156340	retained_intron	Exon (ENSMUST00000048112/ENSMUSG00000042216, exon 19 of 25)	15950	Sgsm1	small G protein signaling modulator 1 [Source:MGI Symbol;Acc:MGI:107320]	GO:0005096(GTPase activator activity);GO:0005515(protein binding);GO:0005737(cytoplasm);GO:0005794(Golgi apparatus);GO:0005829(cytosol);GO:0006886(intracellular protein transport);GO:0016020(membrane);GO:0017137(Rab GTPase binding);GO:0030659(cytoplasmic vesicle membrane);GO:0031410(cytoplasmic vesicle);GO:0043547(positive regulation of GTPase activity);GO:0045944(positive regulation of transcrip…	NA	1	91,	0	-1.09	0.0213796	1.38	up
chr6	114481354	114482341	988	ENSMUSG00000053004	ENSMUST00000160780	protein_coding	3' UTR	22835	Hrh1	histamine receptor H1 [Source:MGI Symbol;Acc:MGI:107619]	GO:0004930(G protein-coupled receptor activity);GO:0004969(histamine receptor activity);GO:0004993(G protein-coupled serotonin receptor activity);GO:0005829(cytosol);GO:0005886(plasma membrane);GO:0005887(integral component of plasma membrane);GO:0007165(signal transduction);GO:0007186(G protein-coupled receptor signaling pathway);GO:0007187(G protein-coupled receptor signaling pathway, coupled t…	04020(Calcium signaling pathway);04080(Neuroactive ligand-receptor interaction);04750(Inflammatory mediator regulation of TRP channels)	1	987,	0	-1.86	0.0020893	1.38	up
chr7	79449784	79449965	182	ENSMUSG00000039187	ENSMUST00000206121	nonsense_mediated_decay	3' UTR	9116	Fanci	Fanconi anemia, complementation group I [Source:MGI Symbol;Acc:MGI:2384790]	GO:0005634(nucleus);GO:0005654(nucleoplasm);GO:0005829(cytosol);GO:0006281(DNA repair);GO:0006974(cellular response to DNA damage stimulus);GO:0007049(cell cycle);GO:0031398(positive regulation of protein ubiquitination);GO:0043240(Fanconi anaemia nuclear complex);GO:0070182(DNA polymerase binding)	03460(Fanconi anemia pathway)	1	181,	0	-6.89	3.23594e-09	1.38	up
chr11	117815674	117816520	847	ENSMUSG00000025574	ENSMUST00000141939	retained_intron	3' UTR	980	Tk1	thymidine kinase 1 [Source:MGI Symbol;Acc:MGI:98763]	GO:0000166(nucleotide binding);GO:0004797(thymidine kinase activity);GO:0005524(ATP binding);GO:0005737(cytoplasm);GO:0005829(cytosol);GO:0008270(zinc ion binding);GO:0009157(deoxyribonucleoside monophosphate biosynthetic process);GO:0016301(kinase activity);GO:0016310(phosphorylation);GO:0016740(transferase activity);GO:0042802(identical protein binding);GO:0046104(thymidine metabolic process);G…	00240(Pyrimidine metabolism);00983(Drug metabolism - other enzymes)	2	465,74,	0,772	-20.5	1.25893e-23	1.38	up
chr11	118490421	118491111	691	ENSMUSG00000087036	ENSMUST00000153825	processed_transcript	3' UTR	-11653	Gm11748	predicted gene 11748 [Source:MGI Symbol;Acc:MGI:3704384]	NA	NA	1	690,	0	-1.31	0.0107152	1.38	up
chr13	115090426	115090633	208	ENSMUSG00000114255	ENSMUST00000225343	antisense	Exon (ENSMUST00000225343/ENSMUSG00000114255, exon 2 of 2)	925	Gm10734	predicted gene 10734 [Source:MGI Symbol;Acc:MGI:3642559]	NA	NA	1	207,	0	-7.34	1.04713e-09	1.38	up
chr17	37002541	37003041	501	ENSMUSG00000036036	ENSMUST00000174747	protein_coding	5' UTR	0	Zfp57	zinc finger protein 57 [Source:MGI Symbol;Acc:MGI:99204]	GO:0000122(negative regulation of transcription by RNA polymerase II);GO:0003676(nucleic acid binding);GO:0003677(DNA binding);GO:0003682(chromatin binding);GO:0003700(DNA-binding transcription factor activity);GO:0005515(protein binding);GO:0005634(nucleus);GO:0005720(nuclear heterochromatin);GO:0006349(regulation of gene expression by genetic imprinting);GO:0006355(regulation of transcription, …	05168(Herpes simplex virus 1 infection)	2	236,4,	0,496	-2.1	0.00104713	1.38	up
chr2	25624725	25625297	573	ENSMUSG00000026938	ENSMUST00000142371	processed_transcript	3' UTR	2563	Fcna	ficolin A [Source:MGI Symbol;Acc:MGI:1340905]	GO:0001867(complement activation, lectin pathway);GO:0002376(immune system process);GO:0002752(cell surface pattern recognition receptor signaling pathway);GO:0003823(antigen binding);GO:0005102(signaling receptor binding);GO:0005576(extracellular region);GO:0005581(collagen trimer);GO:0005615(extracellular space);GO:0005886(plasma membrane);GO:0007186(G protein-coupled receptor signaling pathway…	NA	2	363,85,	0,487	-3.42	2.75423e-05	1.37	up
chr2	51973015	51973494	480	ENSMUSG00000026946	ENSMUST00000028314	protein_coding	5' UTR	0	Nmi	N-myc (and STAT) interactor [Source:MGI Symbol;Acc:MGI:1928368]	GO:0003712(transcription coregulator activity);GO:0005515(protein binding);GO:0005654(nucleoplasm);GO:0005737(cytoplasm);GO:0005829(cytosol);GO:0006366(transcription by RNA polymerase II);GO:0032480(negative regulation of type I interferon production);GO:0032687(negative regulation of interferon-alpha production);GO:0032688(negative regulation of interferon-beta production);GO:0042802(identical p…	NA	1	479,	0	-1.07	0.0223872	1.37	up
chr4	132582116	132582385	270	ENSMUSG00000056529	ENSMUST00000070690	protein_coding	3' UTR	18049	Ptafr	platelet-activating factor receptor [Source:MGI Symbol;Acc:MGI:106066]	GO:0001530(lipopolysaccharide binding);GO:0001816(cytokine production);GO:0001875(lipopolysaccharide immune receptor activity);GO:0002693(positive regulation of cellular extravasation);GO:0004930(G protein-coupled receptor activity);GO:0004992(platelet activating factor receptor activity);GO:0005543(phospholipid binding);GO:0005886(plasma membrane);GO:0006357(regulation of transcription by RNA po…	04020(Calcium signaling pathway);04080(Neuroactive ligand-receptor interaction);05150(Staphylococcus aureus infection)	1	269,	0	-3.43	2.69153e-05	1.37	up
chr7	102459410	102459561	152	ENSMUSG00000030978	ENSMUST00000211493	retained_intron	Exon (ENSMUST00000033283/ENSMUSG00000030978, exon 12 of 19)	-412	Rrm1	ribonucleotide reductase M1 [Source:MGI Symbol;Acc:MGI:98180]	GO:0000166(nucleotide binding);GO:0000278(mitotic cell cycle);GO:0003824(catalytic activity);GO:0004748(ribonucleoside-diphosphate reductase activity, thioredoxin disulfide as acceptor);GO:0005515(protein binding);GO:0005524(ATP binding);GO:0005635(nuclear envelope);GO:0005737(cytoplasm);GO:0005829(cytosol);GO:0005971(ribonucleoside-diphosphate reductase complex);GO:0006206(pyrimidine nucleobase …	00230(Purine metabolism);00240(Pyrimidine metabolism);00480(Glutathione metabolism);00983(Drug metabolism - other enzymes)	1	151,	0	-2.86	0.000128825	1.37	up
chr8	106878072	106878672	601	ENSMUSG00000031910	ENSMUST00000175987	protein_coding	Exon (ENSMUST00000034385/ENSMUSG00000031910, exon 4 of 4)	7181	Has3	hyaluronan synthase 3 [Source:MGI Symbol;Acc:MGI:109599]	GO:0005634(nucleus);GO:0005737(cytoplasm);GO:0005887(integral component of plasma membrane);GO:0016020(membrane);GO:0016021(integral component of membrane);GO:0016740(transferase activity);GO:0016757(transferase activity, transferring glycosyl groups);GO:0030213(hyaluronan biosynthetic process);GO:0036117(hyaluranon cable);GO:0042802(identical protein binding);GO:0045226(extracellular polysacchar…	NA	1	600,	0	-12.3	5.01187e-15	1.37	up
chr17	28173594	28173805	212	ENSMUSG00000024220	ENSMUST00000073534	protein_coding	3' UTR	-3324	Zfp523	zinc finger protein 523 [Source:MGI Symbol;Acc:MGI:2687278]	GO:0000977(RNA polymerase II regulatory region sequence-specific DNA binding);GO:0000981(DNA-binding transcription factor activity, RNA polymerase II-specific);GO:0001228(DNA-binding transcription activator activity, RNA polymerase II-specific);GO:0003676(nucleic acid binding);GO:0003677(DNA binding);GO:0005515(protein binding);GO:0005634(nucleus);GO:0006357(regulation of transcription by RNA pol…	NA	1	211,	0	-3.82	9.77237e-06	1.37	up
X	37191810	37192109	300	ENSMUSG00000036537	ENSMUST00000046433	protein_coding	Exon (ENSMUST00000046433/ENSMUSG00000036537, exon 1 of 1)	565	Rnf113a1	ring finger protein 113A1 [Source:MGI Symbol;Acc:MGI:1917192]	GO:0003674(molecular_function);GO:0005684(U2-type spliceosomal complex);GO:0034247(snoRNA splicing);GO:0046872(metal ion binding)	NA	1	299,	0	-1.41	0.00776247	1.37	up
chr7	29170878	29171475	598	ENSMUSG00000031493	ENSMUST00000208330	protein_coding	5' UTR	374	Ggn	gametogenetin [Source:MGI Symbol;Acc:MGI:2181461]	GO:0005515(protein binding);GO:0005634(nucleus);GO:0005635(nuclear envelope);GO:0005730(nucleolus);GO:0005737(cytoplasm);GO:0006302(double-strand break repair);GO:0007275(multicellular organism development);GO:0007276(gamete generation);GO:0007283(spermatogenesis);GO:0007566(embryo implantation);GO:0008104(protein localization);GO:0016021(integral component of membrane);GO:0030154(cell differenti…	NA	1	597,	0	-1.81	0.00245471	1.36	up
chr7	105734903	105735054	152	ENSMUSG00000030888	ENSMUST00000127738	nonsense_mediated_decay	Exon (ENSMUST00000033179/ENSMUSG00000030888, exon 2 of 7)	-991	Rrp8	ribosomal RNA processing 8, methyltransferase, homolog (yeast) [Source:MGI Symbol;Acc:MGI:1914251]	GO:0000183(chromatin silencing at rDNA);GO:0005634(nucleus);GO:0005654(nucleoplasm);GO:0005677(chromatin silencing complex);GO:0005730(nucleolus);GO:0005829(cytosol);GO:0005886(plasma membrane);GO:0006325(chromatin organization);GO:0006364(rRNA processing);GO:0008168(methyltransferase activity);GO:0016740(transferase activity);GO:0032259(methylation);GO:0033553(rDNA heterochromatin);GO:0035064(me…	NA	1	151,	0	-2.39	0.000467735	1.36	up
chr12	114033947	114034233	287	ENSMUSG00000103297	ENSMUST00000191842	IG_V_pseudogene	Exon (ENSMUST00000191842/ENSMUSG00000103297, exon 1 of 2)	0	Ighv3-2	immunoglobulin heavy variable 3-2 [Source:MGI Symbol;Acc:MGI:4439923]	NA	NA	2	161,43,	0,243	-0.93	0.0346737	1.36	up
chr17	66682979	66683040	62	ENSMUSG00000117065	ENSMUST00000232933	processed_pseudogene	Exon (ENSMUST00000225074/ENSMUSG00000033278, exon 8 of 8)	-846	Gm49941	predicted gene, 49941 [Source:MGI Symbol;Acc:MGI:6270655]	NA	NA	1	61,	0	-1.32	0.0102329	1.36	up
chr19	28260558	28260709	152	ENSMUSG00000052942	ENSMUST00000159639	retained_intron	3' UTR	23348	Glis3	GLIS family zinc finger 3 [Source:MGI Symbol;Acc:MGI:2444289]	GO:0000122(negative regulation of transcription by RNA polymerase II);GO:0000977(RNA polymerase II regulatory region sequence-specific DNA binding);GO:0000978(RNA polymerase II cis-regulatory region sequence-specific DNA binding);GO:0000981(DNA-binding transcription factor activity, RNA polymerase II-specific);GO:0001227(DNA-binding transcription repressor activity, RNA polymerase II-specific);GO…	NA	1	151,	0	-1.16	0.0169824	1.36	up
chr2	69397726	69402468	4743	ENSMUSG00000027068	ENSMUST00000063690	protein_coding	3' UTR	17281	Dhrs9	dehydrogenase/reductase (SDR family) member 9 [Source:MGI Symbol;Acc:MGI:2442798]	GO:0002138(retinoic acid biosynthetic process);GO:0004022(alcohol dehydrogenase (NAD+) activity);GO:0004745(retinol dehydrogenase activity);GO:0005783(endoplasmic reticulum);GO:0005789(endoplasmic reticulum membrane);GO:0006629(lipid metabolic process);GO:0008202(steroid metabolic process);GO:0008209(androgen metabolic process);GO:0016020(membrane);GO:0016491(oxidoreductase activity);GO:0030176(i…	00830(Retinol metabolism)	2	53,1235,	0,3507	-9.05	1.58489e-11	1.35	up
chr5	105276878	105277058	181	ENSMUSG00000104713	ENSMUST00000200045	nonsense_mediated_decay	3' UTR	16806	Gbp6	guanylate binding protein 6 [Source:MGI Symbol;Acc:MGI:2140937]	GO:0003924(GTPase activity);GO:0005525(GTP binding);GO:0009617(response to bacterium);GO:0020005(symbiont-containing vacuole membrane);GO:0031410(cytoplasmic vesicle);GO:0035458(cellular response to interferon-beta);GO:0042832(defense response to protozoan);GO:0044406(adhesion of symbiont to host);GO:0050830(defense response to Gram-positive bacterium);GO:0071222(cellular response to lipopolysacc…	NA	1	180,	0	-2.4	0.000457088	1.35	up
chr6	124328818	124329781	964	ENSMUSG00000008845	ENSMUST00000203210	retained_intron	3' UTR	8331	Cd163	CD163 antigen [Source:MGI Symbol;Acc:MGI:2135946]	GO:0005044(scavenger receptor activity);GO:0005576(extracellular region);GO:0005886(plasma membrane);GO:0006897(endocytosis);GO:0006953(acute-phase response);GO:0006954(inflammatory response);GO:0009897(external side of plasma membrane);GO:0016020(membrane);GO:0016021(integral component of membrane)	NA	2	279,199,	0,764	-3.9	7.76247e-06	1.35	up
chr7	28103971	28104122	152	ENSMUSG00000047730	ENSMUST00000148946	retained_intron	Exon (ENSMUST00000138392/ENSMUSG00000047730, exon 13 of 20)	3162	Fcgbp	Fc fragment of IgG binding protein [Source:MGI Symbol;Acc:MGI:2444336]	GO:0005515(protein binding);GO:0008150(biological_process);GO:0031012(extracellular matrix)	NA	1	151,	0	-1.16	0.0169824	1.35	up
chr11	98921280	98921849	570	ENSMUSG00000017499	ENSMUST00000135862	retained_intron	3' UTR	814	Cdc6	cell division cycle 6 [Source:MGI Symbol;Acc:MGI:1345150]	GO:0000166(nucleotide binding);GO:0000278(mitotic cell cycle);GO:0000922(spindle pole);GO:0003682(chromatin binding);GO:0003688(DNA replication origin binding);GO:0005524(ATP binding);GO:0005634(nucleus);GO:0005737(cytoplasm);GO:0005819(spindle);GO:0006260(DNA replication);GO:0006270(DNA replication initiation);GO:0007049(cell cycle);GO:0019900(kinase binding);GO:0030071(regulation of mitotic met…	04110(Cell cycle)	1	569,	0	-4.25	3.01995e-06	1.35	up
chr3	85653770	85653891	122	ENSMUSG00000028085	ENSMUST00000029726	processed_transcript	3' UTR	79575	Gatb	glutamyl-tRNA(Gln) amidotransferase, subunit B [Source:MGI Symbol;Acc:MGI:2442496]	GO:0000166(nucleotide binding);GO:0003824(catalytic activity);GO:0005524(ATP binding);GO:0005739(mitochondrion);GO:0006412(translation);GO:0016874(ligase activity);GO:0016884(carbon-nitrogen ligase activity, with glutamine as amido-N-donor);GO:0030956(glutamyl-tRNA(Gln) amidotransferase complex);GO:0032543(mitochondrial translation);GO:0050567(glutaminyl-tRNA synthase (glutamine-hydrolyzing) acti…	00970(Aminoacyl-tRNA biosynthesis)	1	121,	0	-2.41	0.000436516	1.34	up
chr9	120124055	120124325	271	ENSMUSG00000032518	ENSMUST00000035105	protein_coding	3' UTR	-3364	Rpsa	ribosomal protein SA [Source:MGI Symbol;Acc:MGI:105381]	GO:0000028(ribosomal small subunit assembly);GO:0002181(cytoplasmic translation);GO:0003735(structural constituent of ribosome);GO:0005055(laminin receptor activity);GO:0005604(basement membrane);GO:0005634(nucleus);GO:0005737(cytoplasm);GO:0005829(cytosol);GO:0005840(ribosome);GO:0005886(plasma membrane);GO:0006412(translation);GO:0007155(cell adhesion);GO:0015935(small ribosomal subunit);GO:001…	03010(Ribosome)	1	270,	0	-5.32	1.86209e-07	1.34	up
chr11	11800799	11803040	2242	ENSMUSG00000035455	ENSMUST00000123815	processed_transcript	3' UTR	0	Fignl1	fidgetin-like 1 [Source:MGI Symbol;Acc:MGI:1890648]	GO:0000166(nucleotide binding);GO:0000228(nuclear chromosome);GO:0000287(magnesium ion binding);GO:0001649(osteoblast differentiation);GO:0005524(ATP binding);GO:0005634(nucleus);GO:0005737(cytoplasm);GO:0007140(male meiotic nuclear division);GO:0008568(microtubule-severing ATPase activity);GO:0010569(regulation of double-strand break repair via homologous recombination);GO:0016787(hydrolase acti…	NA	1	2241,	0	-11	1.25893e-13	1.34	up
chr15	6439962	6440143	182	ENSMUSG00000022149	ENSMUST00000022749	protein_coding	3' UTR	-5184	C9	complement component 9 [Source:MGI Symbol;Acc:MGI:1098282]	GO:0001906(cell killing);GO:0002376(immune system process);GO:0005515(protein binding);GO:0005576(extracellular region);GO:0005579(membrane attack complex);GO:0005615(extracellular space);GO:0005886(plasma membrane);GO:0006955(immune response);GO:0006957(complement activation, alternative pathway);GO:0006958(complement activation, classical pathway);GO:0007596(blood coagulation);GO:0016020(membra…	04610(Complement and coagulation cascades);05020(Prion diseases);05146(Amoebiasis);05322(Systemic lupus erythematosus)	1	181,	0	-7.69	4.36516e-10	1.34	up
chr17	48322451	48324964	2514	ENSMUSG00000043740	ENSMUST00000124205	retained_intron	3' UTR	6027	B430306N03Rik	RIKEN cDNA B430306N03 gene [Source:MGI Symbol;Acc:MGI:2443478]	GO:0009986(cell surface);GO:0016020(membrane);GO:0016021(integral component of membrane);GO:0038023(signaling receptor activity);GO:0045088(regulation of innate immune response)	NA	2	18,1028,	0,1485	-12.3	5.01187e-15	1.34	up
chr3	106726977	106727068	92	ENSMUSG00000102780	ENSMUST00000194058	TEC	Exon (ENSMUST00000194058/ENSMUSG00000102780, exon 1 of 1)	1378	Gm38253	predicted gene, 38253 [Source:MGI Symbol;Acc:MGI:5611481]	NA	NA	1	91,	0	-1.2	0.0151356	1.33	up
chr5	114432077	114432197	121	ENSMUSG00000029575	ENSMUST00000123256	protein_coding	3' UTR	11915	Mmab	methylmalonic aciduria (cobalamin deficiency) cblB type homolog (human) [Source:MGI Symbol;Acc:MGI:1924947]	GO:0000166(nucleotide binding);GO:0005524(ATP binding);GO:0005739(mitochondrion);GO:0008817(cob(I)yrinic acid a,c-diamide adenosyltransferase activity);GO:0009235(cobalamin metabolic process);GO:0016740(transferase activity);GO:0031419(cobalamin binding)	00860(Porphyrin and chlorophyll metabolism)	1	120,	0	-1.98	0.00147911	1.33	up
chr6	71377294	71377534	241	ENSMUSG00000053977	ENSMUST00000172321	protein_coding	3' UTR	3741	Cd8a	CD8 antigen, alpha chain [Source:MGI Symbol;Acc:MGI:88346]	GO:0002250(adaptive immune response);GO:0002376(immune system process);GO:0002456(T cell mediated immunity);GO:0005515(protein binding);GO:0005886(plasma membrane);GO:0007166(cell surface receptor signaling pathway);GO:0009897(external side of plasma membrane);GO:0009986(cell surface);GO:0016020(membrane);GO:0016021(integral component of membrane);GO:0019901(protein kinase binding);GO:0023024(MHC…	04514(Cell adhesion molecules (CAMs));04612(Antigen processing and presentation);04640(Hematopoietic cell lineage);04660(T cell receptor signaling pathway);05340(Primary immunodeficiency)	1	240,	0	-3.09	6.91831e-05	1.33	up
chr8	120154257	120155876	1620	ENSMUSG00000031824	ENSMUST00000144682	processed_transcript	3' UTR	0	6430548M08Rik	RIKEN cDNA 6430548M08 gene [Source:MGI Symbol;Acc:MGI:2443793]	GO:0003674(molecular_function);GO:0005575(cellular_component);GO:0008150(biological_process)	NA	2	317,13,	0,1606	-3.74	1.20226e-05	1.33	up
chr8	121881896	121881957	62	ENSMUSG00000040010	ENSMUST00000182165	retained_intron	3' UTR	2018	Slc7a5	solute carrier family 7 (cationic amino acid transporter, y+ system), member 5 [Source:MGI Symbol;Acc:MGI:1298205]	GO:0005764(lysosome);GO:0005765(lysosomal membrane);GO:0005829(cytosol);GO:0005886(plasma membrane);GO:0006865(amino acid transport);GO:0009925(basal plasma membrane);GO:0010629(negative regulation of gene expression);GO:0015171(amino acid transmembrane transporter activity);GO:0015173(aromatic amino acid transmembrane transporter activity);GO:0015175(neutral amino acid transmembrane transporter …	04150(mTOR signaling pathway);05230(Central carbon metabolism in cancer)	1	61,	0	-1.43	0.0074131	1.33	up
chr10	80902580	80902641	62	ENSMUSG00000020219	ENSMUST00000020440	protein_coding	3' UTR	-1672	Timm13	translocase of inner mitochondrial membrane 13 [Source:MGI Symbol;Acc:MGI:1353432]	GO:0001650(fibrillar center);GO:0005739(mitochondrion);GO:0005743(mitochondrial inner membrane);GO:0005758(mitochondrial intermembrane space);GO:0015031(protein transport);GO:0016020(membrane);GO:0042719(mitochondrial intermembrane space protein transporter complex);GO:0045039(protein insertion into mitochondrial inner membrane);GO:0046872(metal ion binding);GO:0072321(chaperone-mediated protein …	NA	1	61,	0	-1.15	0.017378	1.33	up
chr11	68533635	68533815	181	ENSMUSG00000046207	ENSMUST00000126069	processed_transcript	Exon (ENSMUST00000060441/ENSMUSG00000046207, exon 11 of 20)	-2385	Pik3r6	phosphoinositide-3-kinase regulatory subunit 5 [Source:MGI Symbol;Acc:MGI:2144613]	GO:0001525(angiogenesis);GO:0005515(protein binding);GO:0005737(cytoplasm);GO:0005886(plasma membrane);GO:0005942(phosphatidylinositol 3-kinase complex);GO:0005944(phosphatidylinositol 3-kinase complex, class IB);GO:0007186(G protein-coupled receptor signaling pathway);GO:0016020(membrane);GO:0042269(regulation of natural killer cell mediated cytotoxicity);GO:0043406(positive regulation of MAP ki…	04022(cGMP-PKG signaling pathway);04062(Chemokine signaling pathway);04072(Phospholipase D signaling pathway);04151(PI3K-Akt signaling pathway);04261(Adrenergic signaling in cardiomyocytes);04371(Apelin signaling pathway);04611(Platelet activation);04725(Cholinergic synapse);04921(Oxytocin signaling pathway);05145(Toxoplasmosis);05167(Kaposi sarcoma-associated herpesvirus infection)	1	180,	0	-3.55	1.99526e-05	1.33	up
chr14	32663731	32664061	331	ENSMUSG00000071540	ENSMUST00000096038	protein_coding	5' UTR	21541	3425401B19Rik	RIKEN cDNA 3425401B19 gene [Source:MGI Symbol;Acc:MGI:3588196]	GO:0003674(molecular_function);GO:0005737(cytoplasm);GO:0030018(Z disc);GO:0070886(positive regulation of calcineurin-NFAT signaling cascade)	NA	1	330,	0	-1.07	0.0223872	1.33	up
chr16	77598375	77670466	72092	ENSMUSG00000065472	ENSMUST00000083538	miRNA	Exon (ENSMUST00000182656/ENSMUSG00000090386, exon 8 of 8)	0	Mir125b-2	microRNA 125b-2 [Source:MGI Symbol;Acc:MGI:3618706]	GO:0035195(gene silencing by miRNA)	NA	2	156,114,	0,71977	-2.41	0.000446684	1.33	up
X	56348302	56348721	420	ENSMUSG00000073176	ENSMUST00000101560	protein_coding	5' UTR	1902	Zfp449	zinc finger protein 449 [Source:MGI Symbol;Acc:MGI:1925869]	GO:0003676(nucleic acid binding);GO:0003700(DNA-binding transcription factor activity);GO:0005634(nucleus);GO:0006355(regulation of transcription, DNA-templated);GO:0007284(spermatogonial cell division);GO:1990837(sequence-specific double-stranded DNA binding)	NA	1	419,	0	-1.16	0.0169824	1.33	up
chr1	172497236	172497446	211	ENSMUSG00000037995	ENSMUST00000150855	retained_intron	3' UTR	-334	Igsf9	immunoglobulin superfamily, member 9 [Source:MGI Symbol;Acc:MGI:2135283]	GO:0005515(protein binding);GO:0005886(plasma membrane);GO:0007155(cell adhesion);GO:0007156(homophilic cell adhesion via plasma membrane adhesion molecules);GO:0007275(multicellular organism development);GO:0007399(nervous system development);GO:0007411(axon guidance);GO:0016020(membrane);GO:0016021(integral component of membrane);GO:0016358(dendrite development);GO:0030054(cell junction);GO:003…	NA	1	210,	0	-1.22	0.0141254	1.32	up
chr3	132843858	132844457	600	ENSMUSG00000106499	ENSMUST00000196299	processed_pseudogene	Exon (ENSMUST00000196299/ENSMUSG00000106499, exon 1 of 1)	1462	Gm9403	predicted gene 9403 [Source:MGI Symbol;Acc:MGI:3648825]	NA	NA	1	599,	0	-2.8	0.000151356	1.32	up
chr3	157980635	157980756	122	ENSMUSG00000105643	ENSMUST00000199446	TEC	Exon (ENSMUST00000199446/ENSMUSG00000105643, exon 1 of 1)	387	Gm42611	predicted gene 42611 [Source:MGI Symbol;Acc:MGI:5662748]	NA	NA	1	121,	0	-2.21	0.000776247	1.32	up
chr11	78846270	78846660	391	ENSMUSG00000072640	ENSMUST00000100748	processed_transcript	3' UTR	19641	Lyrm9	LYR motif containing 9 [Source:MGI Symbol;Acc:MGI:1913524]	GO:0003674(molecular_function);GO:0005575(cellular_component);GO:0008150(biological_process)	NA	1	390,	0	-1.67	0.00363078	1.32	up
chr11	99492900	99493137	238	ENSMUSG00000006777	ENSMUST00000006969	protein_coding	5' UTR	0	Krt23	keratin 23 [Source:MGI Symbol;Acc:MGI:2148866]	GO:0005198(structural molecule activity);GO:0005882(intermediate filament);GO:0008150(biological_process)	04915(Estrogen signaling pathway)	1	237,	0	-1.81	0.00239883	1.32	up
chr14	7967347	7973974	6628	ENSMUSG00000025279	ENSMUST00000145234	processed_transcript	3' UTR	9875	Dnase1l3	deoxyribonuclease 1-like 3 [Source:MGI Symbol;Acc:MGI:1314633]	GO:0000737(DNA catabolic process, endonucleolytic);GO:0002283(neutrophil activation involved in immune response);GO:0002673(regulation of acute inflammatory response);GO:0003677(DNA binding);GO:0004518(nuclease activity);GO:0004519(endonuclease activity);GO:0004520(endodeoxyribonuclease activity);GO:0004530(deoxyribonuclease I activity);GO:0004536(deoxyribonuclease activity);GO:0005576(extracellu…	NA	3	528,97,4,	0,740,6623	-5.62	8.51138e-08	1.32	up
chr15	5120653	5120711	59	ENSMUSG00000068706	ENSMUST00000090488	processed_pseudogene	Exon (ENSMUST00000090488/ENSMUSG00000068706, exon 1 of 1)	482	Gm10250	predicted pseudogene 10250 [Source:MGI Symbol;Acc:MGI:3642408]	NA	NA	1	58,	0	-2.46	0.000389045	1.32	up
chr11	80478339	80479029	691	ENSMUSG00000048895	ENSMUST00000147694	protein_coding	3' UTR	1283	Cdk5r1	cyclin-dependent kinase 5, regulatory subunit 1 (p35) [Source:MGI Symbol;Acc:MGI:101764]	GO:0001764(neuron migration);GO:0002020(protease binding);GO:0003779(actin binding);GO:0005509(calcium ion binding);GO:0005515(protein binding);GO:0005634(nucleus);GO:0005654(nucleoplasm);GO:0005737(cytoplasm);GO:0005829(cytosol);GO:0005886(plasma membrane);GO:0007158(neuron cell-cell adhesion);GO:0007213(G protein-coupled acetylcholine receptor signaling pathway);GO:0007411(axon guidance);GO:000…	05010(Alzheimer disease);05030(Cocaine addiction)	1	690,	0	-3.24	4.57088e-05	1.32	up
chr1	40463706	40463976	271	ENSMUSG00000026070	ENSMUST00000167723	protein_coding	3' UTR	-1576	Il18r1	interleukin 18 receptor 1 [Source:MGI Symbol;Acc:MGI:105383]	GO:0005515(protein binding);GO:0006954(inflammatory response);GO:0007165(signal transduction);GO:0016020(membrane);GO:0016021(integral component of membrane);GO:0016787(hydrolase activity);GO:0030101(natural killer cell activation);GO:0032729(positive regulation of interferon-gamma production);GO:0035655(interleukin-18-mediated signaling pathway);GO:0042007(interleukin-18 binding);GO:0042008(inte…	04060(Cytokine-cytokine receptor interaction);04668(TNF signaling pathway);05321(Inflammatory bowel disease (IBD))	1	270,	0	-3.53	2.0893e-05	1.31	up
chr2	32110433	32110701	269	ENSMUSG00000051373	ENSMUST00000146502	protein_coding	3' UTR	14278	Plpp7	phospholipid phosphatase 7 (inactive) [Source:MGI Symbol;Acc:MGI:2445183]	GO:0005634(nucleus);GO:0005635(nuclear envelope);GO:0005783(endoplasmic reticulum);GO:0005789(endoplasmic reticulum membrane);GO:0010832(negative regulation of myotube differentiation);GO:0016020(membrane);GO:0016021(integral component of membrane);GO:0016311(dephosphorylation);GO:0042392(sphingosine-1-phosphate phosphatase activity)	NA	1	268,	0	-1.14	0.0177828	1.31	up
chr4	119467824	119468423	600	ENSMUSG00000048899	ENSMUST00000126728	processed_transcript	3' UTR	24685	Rimkla	ribosomal modification protein rimK-like family member A [Source:MGI Symbol;Acc:MGI:3040686]	GO:0000166(nucleotide binding);GO:0005524(ATP binding);GO:0005737(cytoplasm);GO:0006464(cellular protein modification process);GO:0016874(ligase activity);GO:0016879(ligase activity, forming carbon-nitrogen bonds);GO:0046872(metal ion binding);GO:0072590(N-acetyl-L-aspartate-L-glutamate ligase activity)	00250(Alanine, aspartate and glutamate metabolism)	1	599,	0	-2.4	0.000457088	1.31	up
chr8	85056116	85056266	151	ENSMUSG00000008167	ENSMUST00000095220	protein_coding	3' UTR	-3789	Fbxw9	F-box and WD-40 domain protein 9 [Source:MGI Symbol;Acc:MGI:1915878]	GO:0005515(protein binding);GO:0030687(preribosome, large subunit precursor)	NA	1	150,	0	-2.69	0.000204174	1.31	up
chr1	189656939	189658588	1650	ENSMUSG00000026605	ENSMUST00000165798	protein_coding	Exon (ENSMUST00000171929/ENSMUSG00000026605, exon 12 of 18)	-9732	Cenpf	centromere protein F [Source:MGI Symbol;Acc:MGI:1313302]	GO:0000278(mitotic cell cycle);GO:0000775(chromosome, centromeric region);GO:0000922(spindle pole);GO:0000940(condensed chromosome outer kinetochore);GO:0001822(kidney development);GO:0005634(nucleus);GO:0005635(nuclear envelope);GO:0005654(nucleoplasm);GO:0005737(cytoplasm);GO:0005813(centrosome);GO:0005819(spindle);GO:0005930(axoneme);GO:0007059(chromosome segregation);GO:0008017(microtubule bi…	NA	1	1649,	0	-3.23	4.7863e-05	1.3	up
chr2	104832232	104839341	7110	ENSMUSG00000027171	ENSMUST00000126824	protein_coding	3' UTR	17261	Prrg4	proline rich Gla (G-carboxyglutamic acid) 4 (transmembrane) [Source:MGI Symbol;Acc:MGI:2442211]	GO:0003674(molecular_function);GO:0005509(calcium ion binding);GO:0005576(extracellular region);GO:0008150(biological_process);GO:0016020(membrane);GO:0016021(integral component of membrane);GO:0033116(endoplasmic reticulum-Golgi intermediate compartment membrane)	NA	2	578,20,	0,7089	-5.09	3.38844e-07	1.3	up
chr3	149285135	149285465	331	ENSMUSG00000106515	ENSMUST00000196330	lincRNA	Exon (ENSMUST00000199007/ENSMUSG00000106515, exon 4 of 4)	38739	Gm30382	predicted gene, 30382 [Source:MGI Symbol;Acc:MGI:5589541]	NA	NA	1	330,	0	-0.952	0.0323594	1.3	up
chr5	105290975	105293695	2721	ENSMUSG00000079362	ENSMUST00000050011	protein_coding	5' UTR	0	Gm43302	predicted gene 43302 [Source:MGI Symbol;Acc:MGI:5663439]	GO:0003924(GTPase activity);GO:0005525(GTP binding);GO:0006955(immune response);GO:0020005(symbiont-containing vacuole membrane);GO:0031410(cytoplasmic vesicle);GO:0042742(defense response to bacterium);GO:0042832(defense response to protozoan);GO:0050830(defense response to Gram-positive bacterium);GO:0071346(cellular response to interferon-gamma)	NA	2	51,70,	0,2650	-2.09	0.00107152	1.3	up
chr8	3459011	3459131	121	ENSMUSG00000069633	ENSMUST00000111081	protein_coding	3' UTR	8634	Pex11g	peroxisomal biogenesis factor 11 gamma [Source:MGI Symbol;Acc:MGI:1920905]	GO:0003674(molecular_function);GO:0005777(peroxisome);GO:0005778(peroxisomal membrane);GO:0005779(integral component of peroxisomal membrane);GO:0016020(membrane);GO:0016021(integral component of membrane);GO:0016559(peroxisome fission);GO:0031231(intrinsic component of peroxisomal membrane);GO:0032991(protein-containing complex);GO:0044375(regulation of peroxisome size)	04146(Peroxisome)	1	120,	0	-2	0.00141254	1.3	up
chr9	22200366	22201171	806	ENSMUSG00000074472	ENSMUST00000091508	protein_coding	3' UTR	3299	Zfp872	zinc finger protein 872 [Source:MGI Symbol;Acc:MGI:3588272]	GO:0003674(molecular_function);GO:0003676(nucleic acid binding);GO:0005575(cellular_component);GO:0006355(regulation of transcription, DNA-templated);GO:0008150(biological_process);GO:0046872(metal ion binding)	05168(Herpes simplex virus 1 infection)	1	805,	0	-4.9	5.49541e-07	1.3	up
chr11	22860975	22861264	290	ENSMUSG00000092626	ENSMUST00000174568	processed_transcript	Exon (ENSMUST00000174568/ENSMUSG00000092626, exon 2 of 2)	2044	9130230N09Rik	RIKEN cDNA 9130230N09 gene [Source:MGI Symbol;Acc:MGI:1924921]	NA	NA	1	289,	0	-0.828	0.0489779	1.3	up
chr11	29743852	29744092	241	ENSMUSG00000020458	ENSMUST00000126162	processed_transcript	3' UTR	2854	Rtn4	reticulon 4 [Source:MGI Symbol;Acc:MGI:1915835]	GO:0001825(blastocyst formation);GO:0005515(protein binding);GO:0005635(nuclear envelope);GO:0005737(cytoplasm);GO:0005783(endoplasmic reticulum);GO:0005789(endoplasmic reticulum membrane);GO:0005886(plasma membrane);GO:0007029(endoplasmic reticulum organization);GO:0007399(nervous system development);GO:0007413(axonal fasciculation);GO:0010634(positive regulation of epithelial cell migration);GO…	05010(Alzheimer disease)	1	240,	0	-2.97	9.54993e-05	1.3	up
chr12	112760654	112761756	1103	ENSMUSG00000052160	ENSMUST00000063888	protein_coding	5' UTR	0	Pld4	phospholipase D family, member 4 [Source:MGI Symbol;Acc:MGI:2144765]	GO:0002244(hematopoietic progenitor cell differentiation);GO:0002376(immune system process);GO:0003824(catalytic activity);GO:0004518(nuclease activity);GO:0004527(exonuclease activity);GO:0005515(protein binding);GO:0005634(nucleus);GO:0005768(endosome);GO:0005769(early endosome);GO:0005783(endoplasmic reticulum);GO:0005789(endoplasmic reticulum membrane);GO:0005794(Golgi apparatus);GO:0006259(D…	00564(Glycerophospholipid metabolism);00565(Ether lipid metabolism)	2	129,81,	0,1021	-2.55	0.000295121	1.3	up
chr13	40716497	40716886	390	ENSMUSG00000021359	ENSMUST00000225180	protein_coding	3' UTR	12447	Tfap2a	transcription factor AP-2, alpha [Source:MGI Symbol;Acc:MGI:104671]	GO:0000122(negative regulation of transcription by RNA polymerase II);GO:0000976(transcription regulatory region sequence-specific DNA binding);GO:0000978(RNA polymerase II cis-regulatory region sequence-specific DNA binding);GO:0000981(DNA-binding transcription factor activity, RNA polymerase II-specific);GO:0001227(DNA-binding transcription repressor activity, RNA polymerase II-specific);GO:000…	NA	1	389,	0	-1.16	0.0165959	1.3	up
chr17	23630407	23630767	361	ENSMUSG00000117059	ENSMUST00000233762	processed_pseudogene	3' UTR	-9867	Gm7912	predicted gene 7912 [Source:MGI Symbol;Acc:MGI:3644792]	NA	NA	1	360,	0	-1.45	0.00691831	1.3	up
chr2	77519488	77527309	7822	ENSMUSG00000027016	ENSMUST00000111830	protein_coding	3' UTR	0	Zfp385b	zinc finger protein 385B [Source:MGI Symbol;Acc:MGI:2444734]	GO:0002039(p53 binding);GO:0003676(nucleic acid binding);GO:0005634(nucleus);GO:0006915(apoptotic process);GO:0008270(zinc ion binding);GO:0046872(metal ion binding);GO:0072332(intrinsic apoptotic signaling pathway by p53 class mediator)	NA	2	130,21,	0,7800	-0.872	0.0416869	1.29	up
chr2	157109314	157109405	92	ENSMUSG00000027639	ENSMUST00000139149	retained_intron	Exon (ENSMUST00000142508/ENSMUSG00000027639, exon 2 of 2)	726	Samhd1	SAM domain and HD domain, 1 [Source:MGI Symbol;Acc:MGI:1927468]	GO:0000166(nucleotide binding);GO:0000724(double-strand break repair via homologous recombination);GO:0002376(immune system process);GO:0003676(nucleic acid binding);GO:0003697(single-stranded DNA binding);GO:0003723(RNA binding);GO:0003824(catalytic activity);GO:0004540(ribonuclease activity);GO:0005515(protein binding);GO:0005525(GTP binding);GO:0005634(nucleus);GO:0005654(nucleoplasm);GO:00056…	05170(Human immunodeficiency virus 1 infection)	1	91,	0	-1.82	0.00234423	1.29	up
chr2	172356695	172357152	458	ENSMUSG00000027496	ENSMUST00000128004	retained_intron	3' UTR	6436	Aurka	aurora kinase A [Source:MGI Symbol;Acc:MGI:894678]	GO:0000166(nucleotide binding);GO:0000212(meiotic spindle organization);GO:0000226(microtubule cytoskeleton organization);GO:0000278(mitotic cell cycle);GO:0000780(condensed nuclear chromosome, centromeric region);GO:0000922(spindle pole);GO:0004672(protein kinase activity);GO:0004674(protein serine/threonine kinase activity);GO:0005515(protein binding);GO:0005524(ATP binding);GO:0005634(nucleus)…	04114(Oocyte meiosis);04914(Progesterone-mediated oocyte maturation)	2	286,72,	0,385	-4.98	4.46684e-07	1.29	up
chr4	139619694	139619844	151	ENSMUSG00000028737	ENSMUST00000039818	protein_coding	3' UTR	-3022	Aldh4a1	aldehyde dehydrogenase 4 family, member A1 [Source:MGI Symbol;Acc:MGI:2443883]	GO:0003842(1-pyrroline-5-carboxylate dehydrogenase activity);GO:0004029(aldehyde dehydrogenase (NAD+) activity);GO:0005739(mitochondrion);GO:0005759(mitochondrial matrix);GO:0006560(proline metabolic process);GO:0010133(proline catabolic process to glutamate);GO:0016491(oxidoreductase activity);GO:0016620(oxidoreductase activity, acting on the aldehyde or oxo group of donors, NAD or NADP as accep…	00250(Alanine, aspartate and glutamate metabolism);00330(Arginine and proline metabolism)	1	150,	0	-0.995	0.0281838	1.29	up
chr5	35105497	35105706	210	ENSMUSG00000029103	ENSMUST00000147028	retained_intron	5' UTR	0	Lrpap1	low density lipoprotein receptor-related protein associated protein 1 [Source:MGI Symbol;Acc:MGI:96829]	GO:0002091(negative regulation of receptor internalization);GO:0005737(cytoplasm);GO:0005768(endosome);GO:0005783(endoplasmic reticulum);GO:0005791(rough endoplasmic reticulum);GO:0005793(endoplasmic reticulum-Golgi intermediate compartment);GO:0005794(Golgi apparatus);GO:0005796(Golgi lumen);GO:0005801(cis-Golgi network);GO:0005886(plasma membrane);GO:0007165(signal transduction);GO:0008201(hepa…	04979(Cholesterol metabolism)	1	209,	0	-3.29	3.98107e-05	1.29	up
chr5	105290978	105293698	2721	ENSMUSG00000079362	ENSMUST00000050011	protein_coding	5' UTR	0	Gm43302	predicted gene 43302 [Source:MGI Symbol;Acc:MGI:5663439]	GO:0003924(GTPase activity);GO:0005525(GTP binding);GO:0006955(immune response);GO:0020005(symbiont-containing vacuole membrane);GO:0031410(cytoplasmic vesicle);GO:0042742(defense response to bacterium);GO:0042832(defense response to protozoan);GO:0050830(defense response to Gram-positive bacterium);GO:0071346(cellular response to interferon-gamma)	NA	2	48,73,	0,2647	-2.08	0.00112202	1.29	up
chr6	123123509	123123629	121	ENSMUSG00000030148	ENSMUST00000032248	protein_coding	5' UTR	42	Clec4a2	C-type lectin domain family 4, member a2 [Source:MGI Symbol;Acc:MGI:1349412]	GO:0001818(negative regulation of cytokine production);GO:0002250(adaptive immune response);GO:0002376(immune system process);GO:0002470(plasmacytoid dendritic cell antigen processing and presentation);GO:0005509(calcium ion binding);GO:0005537(mannose binding);GO:0005886(plasma membrane);GO:0016020(membrane);GO:0016021(integral component of membrane);GO:0030246(carbohydrate binding);GO:0032720(n…	NA	1	120,	0	-2.1	0.00107152	1.29	up
chr8	69134735	69134946	212	ENSMUSG00000036306	ENSMUST00000037049	protein_coding	3' UTR	6218	Lzts1	leucine zipper, putative tumor suppressor 1 [Source:MGI Symbol;Acc:MGI:2684762]	GO:0005737(cytoplasm);GO:0005886(plasma membrane);GO:0007049(cell cycle);GO:0008017(microtubule binding);GO:0014069(postsynaptic density);GO:0016020(membrane);GO:0016242(negative regulation of macroautophagy);GO:0016324(apical plasma membrane);GO:0030054(cell junction);GO:0042995(cell projection);GO:0043005(neuron projection);GO:0043197(dendritic spine);GO:0043198(dendritic shaft);GO:0044297(cell…	NA	1	211,	0	-1.25	0.0125893	1.29	up
chr9	22137696	22137756	61	ENSMUSG00000010607	ENSMUST00000123680	protein_coding	Exon (ENSMUST00000214165/ENSMUSG00000111856, exon 4 of 4)	-19090	Pigyl	phosphatidylinositol glycan anchor biosynthesis, class Y-like [Source:MGI Symbol;Acc:MGI:1913518]	GO:0000506(glycosylphosphatidylinositol-N-acetylglucosaminyltransferase (GPI-GnT) complex);GO:0005783(endoplasmic reticulum);GO:0005789(endoplasmic reticulum membrane);GO:0006506(GPI anchor biosynthetic process);GO:0016020(membrane);GO:0016021(integral component of membrane);GO:0017176(phosphatidylinositol N-acetylglucosaminyltransferase activity)	00563(Glycosylphosphatidylinositol (GPI)-anchor biosynthesis)	1	60,	0	-0.935	0.0338844	1.29	up
chr9	75167077	75167198	122	ENSMUSG00000034593	ENSMUST00000136604	processed_transcript	3' UTR	-16986	Myo5a	myosin VA [Source:MGI Symbol;Acc:MGI:105976]	GO:0000146(microfilament motor activity);GO:0000149(SNARE binding);GO:0000166(nucleotide binding);GO:0001726(ruffle);GO:0001750(photoreceptor outer segment);GO:0003774(motor activity);GO:0003779(actin binding);GO:0005509(calcium ion binding);GO:0005515(protein binding);GO:0005516(calmodulin binding);GO:0005524(ATP binding);GO:0005737(cytoplasm);GO:0005764(lysosome);GO:0005769(early endosome);GO:0…	NA	1	121,	0	-2.24	0.000707946	1.29	up
chr9	114375133	114375193	61	ENSMUSG00000032431	ENSMUST00000151377	retained_intron	3' UTR	3088	Crtap	cartilage associated protein [Source:MGI Symbol;Acc:MGI:1891221]	GO:0005515(protein binding);GO:0005518(collagen binding);GO:0005576(extracellular region);GO:0005615(extracellular space);GO:0005783(endoplasmic reticulum);GO:0007283(spermatogenesis);GO:0018400(peptidyl-proline hydroxylation to 3-hydroxy-L-proline);GO:0030199(collagen fibril organization);GO:0032991(protein-containing complex);GO:0050821(protein stabilization);GO:0061077(chaperone-mediated prote…	NA	1	60,	0	-1.08	0.0218776	1.29	up
chr13	100222756	100223116	361	ENSMUSG00000078945	ENSMUST00000117913	protein_coding	Exon (ENSMUST00000049789/ENSMUSG00000071203, exon 9 of 14)	-21024	Naip2	NLR family, apoptosis inhibitory protein 2 [Source:MGI Symbol;Acc:MGI:1298226]	GO:0000166(nucleotide binding);GO:0002376(immune system process);GO:0005515(protein binding);GO:0005524(ATP binding);GO:0006915(apoptotic process);GO:0006954(inflammatory response);GO:0016045(detection of bacterium);GO:0042742(defense response to bacterium);GO:0043027(cysteine-type endopeptidase inhibitor activity involved in apoptotic process);GO:0043066(negative regulation of apoptotic process)…	04621(NOD-like receptor signaling pathway);05134(Legionellosis)	1	360,	0	-2.3	0.00060256	1.29	up
chr17	56064953	56068042	3090	ENSMUSG00000002835	ENSMUST00000232828	protein_coding	3' UTR	7210	Chaf1a	chromatin assembly factor 1, subunit A (p150) [Source:MGI Symbol;Acc:MGI:1351331]	GO:0000790(nuclear chromatin);GO:0005515(protein binding);GO:0005634(nucleus);GO:0006260(DNA replication);GO:0006281(DNA repair);GO:0006334(nucleosome assembly);GO:0006335(DNA replication-dependent nucleosome assembly);GO:0006974(cellular response to DNA damage stimulus);GO:0007049(cell cycle);GO:0031497(chromatin assembly);GO:0032991(protein-containing complex);GO:0033186(CAF-1 complex);GO:00428…	NA	2	472,636,	0,2453	-18.1	3.98107e-21	1.29	up
chr17	83224324	83224593	270	ENSMUSG00000024247	ENSMUST00000168118	processed_transcript	3' UTR	3289	Pkdcc	protein kinase domain containing, cytoplasmic [Source:MGI Symbol;Acc:MGI:2147077]	GO:0000166(nucleotide binding);GO:0001501(skeletal system development);GO:0001503(ossification);GO:0004672(protein kinase activity);GO:0004713(protein tyrosine kinase activity);GO:0004715(non-membrane spanning protein tyrosine kinase activity);GO:0005524(ATP binding);GO:0005576(extracellular region);GO:0005794(Golgi apparatus);GO:0006468(protein phosphorylation);GO:0007275(multicellular organism …	NA	1	269,	0	-5.54	1.04713e-07	1.29	up
chr17	28399662	28399873	212	ENSMUSG00000024222	ENSMUST00000233372	processed_transcript	3' UTR	18842	Fkbp5	FK506 binding protein 5 [Source:MGI Symbol;Acc:MGI:104670]	GO:0000413(protein peptidyl-prolyl isomerization);GO:0003755(peptidyl-prolyl cis-trans isomerase activity);GO:0005515(protein binding);GO:0005528(FK506 binding);GO:0005634(nucleus);GO:0005654(nucleoplasm);GO:0005737(cytoplasm);GO:0005829(cytosol);GO:0009617(response to bacterium);GO:0016853(isomerase activity);GO:0031072(heat shock protein binding);GO:0061077(chaperone-mediated protein folding)	04915(Estrogen signaling pathway)	1	211,	0	-4.74	8.31764e-07	1.29	up
chr18	37821665	37822145	481	ENSMUSG00000102828	ENSMUST00000192984	processed_transcript	Exon (ENSMUST00000055935/ENSMUSG00000102543, exon 1 of 4)	-1734	Gm38182	predicted gene, 38182 [Source:MGI Symbol;Acc:MGI:5611410]	NA	NA	1	480,	0	-5.39	1.54882e-07	1.29	up
chr1	75507076	75507372	297	ENSMUSG00000032968	ENSMUST00000037330	protein_coding	5' UTR	0	Inha	inhibin alpha [Source:MGI Symbol;Acc:MGI:96569]	GO:0001541(ovarian follicle development);GO:0001750(photoreceptor outer segment);GO:0001917(photoreceptor inner segment);GO:0005102(signaling receptor binding);GO:0005125(cytokine activity);GO:0005179(hormone activity);GO:0005576(extracellular region);GO:0005615(extracellular space);GO:0005737(cytoplasm);GO:0008083(growth factor activity);GO:0008584(male gonad development);GO:0010862(positive reg…	04060(Cytokine-cytokine receptor interaction)	1	296,	0	-1.23	0.0138038	1.28	up
chr4	11993889	11994250	362	ENSMUSG00000085614	ENSMUST00000128443	processed_transcript	Exon (ENSMUST00000154194/ENSMUSG00000085614, exon 2 of 2)	13727	1700123M08Rik	RIKEN cDNA 1700123M08 gene [Source:MGI Symbol;Acc:MGI:1923915]	NA	NA	1	361,	0	-1.71	0.00323594	1.28	up
chr4	46116661	46116992	332	ENSMUSG00000035495	ENSMUST00000137399	retained_intron	3' UTR	15262	Tstd2	thiosulfate sulfurtransferase (rhodanese)-like domain containing 2 [Source:MGI Symbol;Acc:MGI:3039624]	GO:0003674(molecular_function);GO:0005575(cellular_component);GO:0008150(biological_process)	NA	1	331,	0	-8.32	1e-10	1.28	up
chr7	105694500	105694771	272	ENSMUSG00000030882	ENSMUST00000106776	protein_coding	Exon (ENSMUST00000145988/ENSMUSG00000030882, exon 22 of 44)	16476	Dnhd1	dynein heavy chain domain 1 [Source:MGI Symbol;Acc:MGI:1924755]	GO:0000166(nucleotide binding);GO:0003341(cilium movement);GO:0003774(motor activity);GO:0003777(microtubule motor activity);GO:0005524(ATP binding);GO:0005856(cytoskeleton);GO:0005858(axonemal dynein complex);GO:0005874(microtubule);GO:0007018(microtubule-based movement);GO:0008569(ATP-dependent microtubule motor activity, minus-end-directed);GO:0030286(dynein complex);GO:0036156(inner dynein ar…	NA	1	271,	0	-2.39	0.000467735	1.28	up
chr8	3458988	3459138	151	ENSMUSG00000108955	ENSMUST00000207266	TEC	Exon (ENSMUST00000207266/ENSMUSG00000108955, exon 1 of 1)	949	Gm44775	predicted gene 44775 [Source:MGI Symbol;Acc:MGI:5753351]	NA	NA	1	150,	0	-2.37	0.000501187	1.28	up
chr8	85075064	85075155	92	ENSMUSG00000005150	ENSMUST00000142201	protein_coding	3' UTR	1043	Wdr83	WD repeat domain containing 83 [Source:MGI Symbol;Acc:MGI:1915086]	GO:0000375(RNA splicing, via transesterification reactions);GO:0000398(mRNA splicing, via spliceosome);GO:0001666(response to hypoxia);GO:0003674(molecular_function);GO:0005515(protein binding);GO:0005634(nucleus);GO:0005681(spliceosomal complex);GO:0005737(cytoplasm);GO:0006397(mRNA processing);GO:0008380(RNA splicing);GO:0009611(response to wounding);GO:0032496(response to lipopolysaccharide);G…	NA	1	91,	0	-0.914	0.0363078	1.28	up
chr13	89692416	89692956	541	ENSMUSG00000021614	ENSMUST00000159285	protein_coding	Exon (ENSMUST00000109546/ENSMUSG00000021614, exon 8 of 15)	-14048	Vcan	versican [Source:MGI Symbol;Acc:MGI:102889]	GO:0005509(calcium ion binding);GO:0005540(hyaluronic acid binding);GO:0005576(extracellular region);GO:0007155(cell adhesion);GO:0030246(carbohydrate binding)	04514(Cell adhesion molecules (CAMs))	1	540,	0	-4.36	2.29087e-06	1.28	up
chr16	44746063	44746363	301	ENSMUSG00000022668	ENSMUST00000162512	protein_coding	5' UTR	0	Gtpbp8	GTP-binding protein 8 (putative) [Source:MGI Symbol;Acc:MGI:1913317]	GO:0000166(nucleotide binding);GO:0005525(GTP binding);GO:0005739(mitochondrion);GO:0008150(biological_process);GO:0046872(metal ion binding)	NA	1	300,	0	-1.27	0.0120226	1.28	up
chr3	87259599	87263570	3972	ENSMUSG00000015852	ENSMUST00000090986	protein_coding	5' UTR	4000	Fcrls	Fc receptor-like S, scavenger receptor [Source:MGI Symbol;Acc:MGI:1933397]	GO:0004888(transmembrane signaling receptor activity);GO:0005044(scavenger receptor activity);GO:0005887(integral component of plasma membrane);GO:0006897(endocytosis);GO:0007166(cell surface receptor signaling pathway);GO:0016020(membrane)	NA	3	33,21,126,	0,2579,3845	-1.62	0.00416869	1.27	up
chr4	40227740	40227831	92	ENSMUSG00000040296	ENSMUST00000139110	processed_transcript	Exon (ENSMUST00000149539/ENSMUSG00000040296, exon 4 of 4)	616	Ddx58	DEAD (Asp-Glu-Ala-Asp) box polypeptide 58 [Source:MGI Symbol;Acc:MGI:2442858]	GO:0000166(nucleotide binding);GO:0002230(positive regulation of defense response to virus by host);GO:0002376(immune system process);GO:0002735(positive regulation of myeloid dendritic cell cytokine production);GO:0003677(DNA binding);GO:0003690(double-stranded DNA binding);GO:0003723(RNA binding);GO:0003724(RNA helicase activity);GO:0003725(double-stranded RNA binding);GO:0003727(single-strande…	04064(NF-kappa B signaling pathway);04622(RIG-I-like receptor signaling pathway);04623(Cytosolic DNA-sensing pathway);05160(Hepatitis C);05161(Hepatitis B);05162(Measles);05164(Influenza A);05168(Herpes simplex virus 1 infection);05169(Epstein-Barr virus infection)	1	91,	0	-0.913	0.0363078	1.27	up
chr4	106745723	106746114	392	ENSMUSG00000034853	ENSMUST00000144809	processed_transcript	3' UTR	10237	Acot11	acyl-CoA thioesterase 11 [Source:MGI Symbol;Acc:MGI:1913736]	GO:0000062(fatty-acyl-CoA binding);GO:0005737(cytoplasm);GO:0005739(mitochondrion);GO:0005759(mitochondrial matrix);GO:0005829(cytosol);GO:0006629(lipid metabolic process);GO:0006631(fatty acid metabolic process);GO:0006637(acyl-CoA metabolic process);GO:0008289(lipid binding);GO:0009266(response to temperature stimulus);GO:0009409(response to cold);GO:0016290(palmitoyl-CoA hydrolase activity);GO…	NA	1	391,	0	-4.21	3.31131e-06	1.27	up
chr4	147807154	147809788	2635	ENSMUSG00000078495	ENSMUST00000105734	protein_coding	5' UTR	0	Zfp984	zinc finger protein 984 [Source:MGI Symbol;Acc:MGI:3651978]	GO:0003674(molecular_function);GO:0003676(nucleic acid binding);GO:0005575(cellular_component);GO:0006355(regulation of transcription, DNA-templated);GO:0008150(biological_process);GO:0046872(metal ion binding)	05168(Herpes simplex virus 1 infection)	2	29,121,	0,2513	-2.03	0.00128825	1.27	up
chr5	115925448	115926575	1128	ENSMUSG00000029516	ENSMUST00000145363	processed_transcript	Exon (ENSMUST00000147330/ENSMUSG00000029516, exon 11 of 11)	0	Cit	citron [Source:MGI Symbol;Acc:MGI:105313]	GO:0000166(nucleotide binding);GO:0000281(mitotic cytokinesis);GO:0004672(protein kinase activity);GO:0004674(protein serine/threonine kinase activity);GO:0005524(ATP binding);GO:0005737(cytoplasm);GO:0006468(protein phosphorylation);GO:0016301(kinase activity);GO:0016310(phosphorylation);GO:0016740(transferase activity);GO:0030165(PDZ domain binding);GO:0032467(positive regulation of cytokinesis…	NA	2	843,117,	0,1010	-5.02	4.0738e-07	1.27	up
chr6	124861712	124861952	241	ENSMUSG00000038390	ENSMUST00000204253	processed_transcript	5' UTR	2000	Gpr162	G protein-coupled receptor 162 [Source:MGI Symbol;Acc:MGI:1315214]	GO:0003674(molecular_function);GO:0004930(G protein-coupled receptor activity);GO:0005575(cellular_component);GO:0005886(plasma membrane);GO:0007165(signal transduction);GO:0007186(G protein-coupled receptor signaling pathway);GO:0008150(biological_process);GO:0016020(membrane);GO:0016021(integral component of membrane)	NA	1	240,	0	-1.26	0.0123027	1.27	up
chr9	44047800	44048130	331	ENSMUSG00000032011	ENSMUST00000213733	processed_transcript	3' UTR	0	Thy1	thymus cell antigen 1, theta [Source:MGI Symbol;Acc:MGI:98747]	GO:0001525(angiogenesis);GO:0001952(regulation of cell-matrix adhesion);GO:0002693(positive regulation of cellular extravasation);GO:0005096(GTPase activator activity);GO:0005178(integrin binding);GO:0005783(endoplasmic reticulum);GO:0005829(cytosol);GO:0005886(plasma membrane);GO:0006469(negative regulation of protein kinase activity);GO:0007010(cytoskeleton organization);GO:0007155(cell adhesio…	04670(Leukocyte transendothelial migration)	1	330,	0	-5.79	5.49541e-08	1.27	up
chr11	70459863	70459984	122	ENSMUSG00000018920	ENSMUST00000019064	protein_coding	5' UTR	0	Cxcl16	chemokine (C-X-C motif) ligand 16 [Source:MGI Symbol;Acc:MGI:1932682]	GO:0005041(low-density lipoprotein particle receptor activity);GO:0005044(scavenger receptor activity);GO:0005125(cytokine activity);GO:0005615(extracellular space);GO:0006898(receptor-mediated endocytosis);GO:0006935(chemotaxis);GO:0007165(signal transduction);GO:0008009(chemokine activity);GO:0010818(T cell chemotaxis);GO:0016020(membrane);GO:0016021(integral component of membrane);GO:0030307(p…	04060(Cytokine-cytokine receptor interaction);04062(Chemokine signaling pathway)	1	121,	0	-2.87	0.000123027	1.27	up
chr12	103731975	103732095	121	ENSMUSG00000071178	ENSMUST00000187220	protein_coding	Exon (ENSMUST00000095450/ENSMUSG00000071178, exon 2 of 5)	6183	Serpina1b	serine (or cysteine) preptidase inhibitor, clade A, member 1B [Source:MGI Symbol;Acc:MGI:891970]	GO:0001701(in utero embryonic development);GO:0002020(protease binding);GO:0004866(endopeptidase inhibitor activity);GO:0004867(serine-type endopeptidase inhibitor activity);GO:0005515(protein binding);GO:0005576(extracellular region);GO:0005615(extracellular space);GO:0005783(endoplasmic reticulum);GO:0005794(Golgi apparatus);GO:0006487(protein N-linked glycosylation);GO:0006953(acute-phase resp…	04610(Complement and coagulation cascades)	1	120,	0	-1.71	0.00323594	1.27	up
chr19	4129775	4129865	91	ENSMUSG00000024845	ENSMUST00000127555	processed_transcript	3' UTR	2203	Tmem134	transmembrane protein 134 [Source:MGI Symbol;Acc:MGI:1914240]	GO:0003674(molecular_function);GO:0005737(cytoplasm);GO:0008150(biological_process);GO:0016020(membrane);GO:0016021(integral component of membrane);GO:0048471(perinuclear region of cytoplasm)	NA	1	90,	0	-2.78	0.000158489	1.27	up
chr11	53773014	53773075	62	ENSMUSG00000091191	ENSMUST00000170390	TEC	Exon (ENSMUST00000238260/ENSMUSG00000091191, exon 1 of 1)	173	Gm17334	predicted gene, 17334 [Source:MGI Symbol;Acc:MGI:4936968]	NA	NA	1	61,	0	-2.42	0.000436516	1.27	up
chr2	113441686	113444449	2764	ENSMUSG00000087545	ENSMUST00000148420	antisense	Exon (ENSMUST00000099576/ENSMUSG00000044042, exon 4 of 19)	0	Gm13966	predicted gene 13966 [Source:MGI Symbol;Acc:MGI:3650827]	NA	NA	2	973,108,	0,2655	-11.4	3.98107e-14	1.26	up
chr2	13652966	13653565	600	ENSMUSG00000026723	ENSMUST00000124488	protein_coding	3' UTR	-108897	Trdmt1	tRNA aspartic acid methyltransferase 1 [Source:MGI Symbol;Acc:MGI:1274787]	GO:0001975(response to amphetamine);GO:0003723(RNA binding);GO:0005737(cytoplasm);GO:0008033(tRNA processing);GO:0008168(methyltransferase activity);GO:0008175(tRNA methyltransferase activity);GO:0016428(tRNA (cytosine-5-)-methyltransferase activity);GO:0016740(transferase activity);GO:0030488(tRNA methylation);GO:0032259(methylation);GO:0036416(tRNA stabilization)	NA	1	599,	0	-4.8	7.24436e-07	1.26	up
chr5	150593433	150593494	62	ENSMUSG00000041132	ENSMUST00000200926	retained_intron	Exon (ENSMUST00000200840/ENSMUSG00000041132, exon 2 of 3)	336	N4bp2l1	NEDD4 binding protein 2-like 1 [Source:MGI Symbol;Acc:MGI:2140872]	GO:0003674(molecular_function);GO:0005575(cellular_component);GO:0008150(biological_process)	NA	1	61,	0	-2.22	0.00074131	1.26	up
chr6	120958843	120992042	33200	ENSMUSG00000051586	ENSMUST00000212333	protein_coding	Exon (ENSMUST00000203013/ENSMUSG00000108171, exon 1 of 3)	0	Mical3	microtubule associated monooxygenase, calponin and LIM domain containing 3 [Source:MGI Symbol;Acc:MGI:2442733]	GO:0003779(actin binding);GO:0004497(monooxygenase activity);GO:0005515(protein binding);GO:0005634(nucleus);GO:0005654(nucleoplasm);GO:0005737(cytoplasm);GO:0005819(spindle);GO:0005829(cytosol);GO:0005856(cytoskeleton);GO:0005886(plasma membrane);GO:0005938(cell cortex);GO:0006887(exocytosis);GO:0007010(cytoskeleton organization);GO:0007049(cell cycle);GO:0016491(oxidoreductase activity);GO:0016…	NA	2	130,81,	0,33118	-6.31	1.44544e-08	1.26	up
chr6	54972282	54972403	122	ENSMUSG00000038058	ENSMUST00000060655	protein_coding	5' UTR	330	Nod1	nucleotide-binding oligomerization domain containing 1 [Source:MGI Symbol;Acc:MGI:1341839]	GO:0000166(nucleotide binding);GO:0002221(pattern recognition receptor signaling pathway);GO:0002376(immune system process);GO:0002606(positive regulation of dendritic cell antigen processing and presentation);GO:0005515(protein binding);GO:0005524(ATP binding);GO:0005737(cytoplasm);GO:0005829(cytosol);GO:0005886(plasma membrane);GO:0006915(apoptotic process);GO:0006919(activation of cysteine-typ…	04621(NOD-like receptor signaling pathway);05133(Pertussis)	1	121,	0	-2.67	0.000218776	1.26	up
chr7	59227953	59228554	602	ENSMUSG00000109332	ENSMUST00000207190	TEC	Exon (ENSMUST00000208498/ENSMUSG00000109536, exon 1 of 1)	-24752	Gm44742	predicted gene 44742 [Source:MGI Symbol;Acc:MGI:5753318]	NA	NA	1	601,	0	-1.26	0.0123027	1.26	up
chr8	13116399	13116699	301	ENSMUSG00000031446	ENSMUST00000125514	nonsense_mediated_decay	Exon (ENSMUST00000135371/ENSMUSG00000031446, exon 3 of 3)	-6826	Cul4a	cullin 4A [Source:MGI Symbol;Acc:MGI:1914487]	GO:0001701(in utero embryonic development);GO:0004842(ubiquitin-protein transferase activity);GO:0005515(protein binding);GO:0006281(DNA repair);GO:0006511(ubiquitin-dependent protein catabolic process);GO:0006974(cellular response to DNA damage stimulus);GO:0008284(positive regulation of cell population proliferation);GO:0016032(viral process);GO:0016567(protein ubiquitination);GO:0019005(SCF ub…	03420(Nucleotide excision repair);04120(Ubiquitin mediated proteolysis);05170(Human immunodeficiency virus 1 infection)	1	300,	0	-3.76	1.14815e-05	1.26	up
chr13	67786347	67787515	1169	ENSMUSG00000090659	ENSMUST00000180507	retained_intron	3' UTR	390	Zfp493	zinc finger protein 493 [Source:MGI Symbol;Acc:MGI:1920208]	GO:0003676(nucleic acid binding);GO:0005575(cellular_component);GO:0006355(regulation of transcription, DNA-templated);GO:0046872(metal ion binding)	NA	1	1168,	0	-3.07	7.24436e-05	1.26	up
chr19	42594698	42595237	540	ENSMUSG00000025185	ENSMUST00000164014	processed_transcript	3' UTR	8623	Loxl4	lysyl oxidase-like 4 [Source:MGI Symbol;Acc:MGI:1914823]	GO:0004720(protein-lysine 6-oxidase activity);GO:0005044(scavenger receptor activity);GO:0005507(copper ion binding);GO:0005576(extracellular region);GO:0005615(extracellular space);GO:0006897(endocytosis);GO:0016020(membrane);GO:0016491(oxidoreductase activity);GO:0016641(oxidoreductase activity, acting on the CH-NH2 group of donors, oxygen as acceptor);GO:0018057(peptidyl-lysine oxidation);GO:0…	NA	1	539,	0	-4.1	4.46684e-06	1.26	up
chr1	87788275	87788485	211	ENSMUSG00000089281	ENSMUST00000158656	scaRNA	Exon (ENSMUST00000127884/ENSMUSG00000026289, exon 4 of 4)	3719	Scarna6	small Cajal body-specific RNA 6 [Source:MGI Symbol;Acc:MGI:3819487]	NA	NA	1	210,	0	-2.33	0.000549541	1.25	up
chr1	4346712	4346983	272	ENSMUSG00000025900	ENSMUST00000027032	protein_coding	Exon (ENSMUST00000027032/ENSMUSG00000025900, exon 4 of 4)	13602	Rp1	retinitis pigmentosa 1 (human) [Source:MGI Symbol;Acc:MGI:1341105]	GO:0001750(photoreceptor outer segment);GO:0001917(photoreceptor inner segment);GO:0004096(catalase activity);GO:0005515(protein binding);GO:0005737(cytoplasm);GO:0005856(cytoskeleton);GO:0005875(microtubule associated complex);GO:0005929(cilium);GO:0005930(axoneme);GO:0007026(negative regulation of microtubule depolymerization);GO:0007601(visual perception);GO:0008017(microtubule binding);GO:002…	NA	1	271,	0	-0.863	0.042658	1.25	up
chr2	113441066	113442274	1209	ENSMUSG00000085448	ENSMUST00000143525	antisense	Exon (ENSMUST00000143525/ENSMUSG00000085448, exon 1 of 4)	0	Gm13963	predicted gene 13963 [Source:MGI Symbol;Acc:MGI:3650832]	NA	NA	2	61,355,	0,853	-4.54	1.41254e-06	1.25	up
chr3	37320799	37321334	536	ENSMUSG00000083353	ENSMUST00000121938	processed_pseudogene	3' UTR	-5738	Gm12540	predicted gene 12540 [Source:MGI Symbol;Acc:MGI:3651849]	NA	NA	1	535,	0	-3.76	1.14815e-05	1.25	up
chr4	4793055	4793355	301	ENSMUSG00000066324	ENSMUST00000084949	protein_coding	5' UTR	0	Impad1	inositol monophosphatase domain containing 1 [Source:MGI Symbol;Acc:MGI:1915720]	GO:0001501(skeletal system development);GO:0001958(endochondral ossification);GO:0002063(chondrocyte development);GO:0005654(nucleoplasm);GO:0005794(Golgi apparatus);GO:0005829(cytosol);GO:0008254(3'-nucleotidase activity);GO:0008441(3'(2'),5'-bisphosphate nucleotidase activity);GO:0009791(post-embryonic development);GO:0012505(endomembrane system);GO:0016020(membrane);GO:0016021(integral compone…	00562(Inositol phosphate metabolism);00920(Sulfur metabolism);04070(Phosphatidylinositol signaling system)	1	300,	0	-1.62	0.0042658	1.25	up
chr5	110337143	110337414	272	ENSMUSG00000007080	ENSMUST00000141506	retained_intron	3' UTR	3657	Pole	polymerase (DNA directed), epsilon [Source:MGI Symbol;Acc:MGI:1196391]	GO:0000082(G1/S transition of mitotic cell cycle);GO:0000166(nucleotide binding);GO:0000278(mitotic cell cycle);GO:0000731(DNA synthesis involved in DNA repair);GO:0003676(nucleic acid binding);GO:0003677(DNA binding);GO:0003682(chromatin binding);GO:0003887(DNA-directed DNA polymerase activity);GO:0005634(nucleus);GO:0005654(nucleoplasm);GO:0005886(plasma membrane);GO:0006260(DNA replication);GO…	03030(DNA replication);03410(Base excision repair);03420(Nucleotide excision repair)	1	271,	0	-2.69	0.000204174	1.25	up
chr7	44849914	44850402	489	ENSMUSG00000011096	ENSMUST00000141311	protein_coding	5' UTR	0	Akt1s1	AKT1 substrate 1 (proline-rich) [Source:MGI Symbol;Acc:MGI:1914855]	GO:0005634(nucleus);GO:0005737(cytoplasm);GO:0005829(cytosol);GO:0006469(negative regulation of protein kinase activity);GO:0007219(Notch signaling pathway);GO:0031931(TORC1 complex);GO:0032007(negative regulation of TOR signaling);GO:0032991(protein-containing complex);GO:0042981(regulation of apoptotic process);GO:0043523(regulation of neuron apoptotic process);GO:0045792(negative regulation of…	04140(Autophagy - animal);04150(mTOR signaling pathway);04152(AMPK signaling pathway);04211(Longevity regulating pathway);04213(Longevity regulating pathway - multiple species);04714(Thermogenesis)	2	382,7,	0,481	-3.31	3.80189e-05	1.25	up
chr7	101283505	101283656	152	ENSMUSG00000030691	ENSMUST00000208917	retained_intron	3' UTR	23836	Fchsd2	FCH and double SH3 domains 2 [Source:MGI Symbol;Acc:MGI:2448475]	GO:0005515(protein binding);GO:0005547(phosphatidylinositol-3,4,5-trisphosphate binding);GO:0005737(cytoplasm);GO:0005886(plasma membrane);GO:0005905(clathrin-coated pit);GO:0006897(endocytosis);GO:0007274(neuromuscular synaptic transmission);GO:0008289(lipid binding);GO:0015031(protein transport);GO:0016020(membrane);GO:0030054(cell junction);GO:0030833(regulation of actin filament polymerizatio…	NA	1	151,	0	-3.44	2.63027e-05	1.25	up
chr9	43311535	43319085	7551	ENSMUSG00000032013	ENSMUST00000217418	processed_transcript	Exon (ENSMUST00000034511/ENSMUSG00000032013, exon 1 of 9)	0	Trim29	tripartite motif-containing 29 [Source:MGI Symbol;Acc:MGI:1919419]	GO:0000122(negative regulation of transcription by RNA polymerase II);GO:0002039(p53 binding);GO:0002376(immune system process);GO:0005515(protein binding);GO:0005737(cytoplasm);GO:0005764(lysosome);GO:0008270(zinc ion binding);GO:0042802(identical protein binding);GO:0045087(innate immune response);GO:0046872(metal ion binding);GO:1900181(negative regulation of protein localization to nucleus)	NA	2	144,127,	0,7423	-1.44	0.00724436	1.25	up
chr10	80015392	80015572	181	ENSMUSG00000035697	ENSMUST00000099501	protein_coding	3' UTR	-1081	Arhgap45	Rho GTPase activating protein 45 [Source:MGI Symbol;Acc:MGI:1917969]	GO:0005096(GTPase activator activity);GO:0005737(cytoplasm);GO:0005886(plasma membrane);GO:0007165(signal transduction);GO:0016020(membrane);GO:0032587(ruffle membrane);GO:0035556(intracellular signal transduction);GO:0042995(cell projection);GO:0043547(positive regulation of GTPase activity);GO:0046872(metal ion binding);GO:0090630(activation of GTPase activity)	NA	1	180,	0	-2.06	0.00120226	1.25	up
chr10	111298827	111299038	212	ENSMUSG00000035759	ENSMUST00000040454	protein_coding	Exon (ENSMUST00000219990/ENSMUSG00000035759, exon 1 of 1)	148	Bbs10	Bardet-Biedl syndrome 10 (human) [Source:MGI Symbol;Acc:MGI:1919019]	GO:0000166(nucleotide binding);GO:0001103(RNA polymerase II repressing transcription factor binding);GO:0005524(ATP binding);GO:0005575(cellular_component);GO:0005929(cilium);GO:0042995(cell projection);GO:0043254(regulation of protein-containing complex assembly);GO:0045494(photoreceptor cell maintenance);GO:0051131(chaperone-mediated protein complex assembly);GO:1905515(non-motile cilium assemb…	NA	1	211,	0	-1.03	0.025704	1.25	up
chr11	29743855	29744096	242	ENSMUSG00000044072	ENSMUST00000137017	retained_intron	3' UTR	5663	Eml6	echinoderm microtubule associated protein like 6 [Source:MGI Symbol;Acc:MGI:2442895]	GO:0005515(protein binding);GO:0005737(cytoplasm);GO:0005856(cytoskeleton);GO:0005874(microtubule);GO:0008017(microtubule binding);GO:0008150(biological_process)	NA	1	241,	0	-2.79	0.000158489	1.25	up
chr15	81687896	81688106	211	ENSMUSG00000022394	ENSMUST00000173761	retained_intron	3' UTR	1874	L3mbtl2	L3MBTL2 polycomb repressive complex 1 subunit [Source:MGI Symbol;Acc:MGI:2443584]	GO:0003682(chromatin binding);GO:0005515(protein binding);GO:0005634(nucleus);GO:0006325(chromatin organization);GO:0006355(regulation of transcription, DNA-templated);GO:0007398(ectoderm development);GO:0008270(zinc ion binding);GO:0010629(negative regulation of gene expression);GO:0031062(positive regulation of histone methylation);GO:0035064(methylated histone binding);GO:0035067(negative regu…	NA	1	210,	0	-3	8.70964e-05	1.25	up
chr16	10840335	10840665	331	ENSMUSG00000037991	ENSMUST00000181721	nonsense_mediated_decay	3' UTR	5267	Rmi2	RecQ mediated genome instability 2 [Source:MGI Symbol;Acc:MGI:2685383]	GO:0003674(molecular_function);GO:0003677(DNA binding);GO:0005634(nucleus);GO:0005829(cytosol);GO:0006260(DNA replication);GO:0006281(DNA repair);GO:0016607(nuclear speck);GO:0033045(regulation of sister chromatid segregation);GO:0043007(maintenance of rDNA);GO:2000042(negative regulation of double-strand break repair via homologous recombination)	03460(Fanconi anemia pathway)	1	330,	0	-1.23	0.0134896	1.25	up
chr17	29148410	29148680	271	ENSMUSG00000064147	ENSMUST00000233567	retained_intron	3' UTR	2691	Rab44	RAB44, member RAS oncogene family [Source:MGI Symbol;Acc:MGI:3045302]	GO:0000166(nucleotide binding);GO:0003924(GTPase activity);GO:0005525(GTP binding);GO:0005886(plasma membrane);GO:0016020(membrane)	NA	1	270,	0	-1.5	0.0060256	1.25	up
chr5	116125778	116126049	272	ENSMUSG00000079278	ENSMUST00000239438	protein_coding	3' UTR	-42803	Tmem233	transmembrane protein 233 [Source:MGI Symbol;Acc:MGI:3651514]	GO:0003674(molecular_function);GO:0008150(biological_process);GO:0016020(membrane);GO:0016021(integral component of membrane)	NA	1	271,	0	-1	0.0275423	1.24	up
chr5	143067441	143067561	121	ENSMUSG00000106543	ENSMUST00000199336	sense_intronic	Exon (ENSMUST00000198190/ENSMUSG00000045078, exon 13 of 13)	-17518	Gm43378	predicted gene 43378 [Source:MGI Symbol;Acc:MGI:5663515]	NA	NA	1	120,	0	-2.13	0.000977237	1.24	up
chr6	48908679	48909188	510	ENSMUSG00000029811	ENSMUST00000161184	retained_intron	3' UTR	1324	Aoc1	amine oxidase, copper-containing 1 [Source:MGI Symbol;Acc:MGI:1923757]	GO:0005507(copper ion binding);GO:0008131(primary amine oxidase activity);GO:0009308(amine metabolic process);GO:0016491(oxidoreductase activity);GO:0046872(metal ion binding);GO:0048038(quinone binding);GO:0055114(oxidation-reduction process)	00330(Arginine and proline metabolism);00340(Histidine metabolism);00380(Tryptophan metabolism)	1	509,	0	-3.04	7.94328e-05	1.24	up
chr6	29171295	29176468	5174	ENSMUSG00000079654	ENSMUST00000159200	protein_coding	Exon (ENSMUST00000159200/ENSMUSG00000079654, exon 4 of 5)	8289	Prrt4	proline-rich transmembrane protein 4 [Source:MGI Symbol;Acc:MGI:2141677]	GO:0003674(molecular_function);GO:0005575(cellular_component);GO:0008150(biological_process);GO:0016020(membrane);GO:0016021(integral component of membrane)	NA	2	273,27,	0,5146	-1.31	0.0107152	1.24	up
chr7	79793402	79793788	387	ENSMUSG00000030544	ENSMUST00000032760	protein_coding	5' UTR	0	Mesp1	mesoderm posterior 1 [Source:MGI Symbol;Acc:MGI:107785]	GO:0000976(transcription regulatory region sequence-specific DNA binding);GO:0000978(RNA polymerase II cis-regulatory region sequence-specific DNA binding);GO:0000987(cis-regulatory region sequence-specific DNA binding);GO:0001228(DNA-binding transcription activator activity, RNA polymerase II-specific);GO:0001707(mesoderm formation);GO:0001947(heart looping);GO:0003007(heart morphogenesis);GO:00…	NA	1	386,	0	-1.02	0.0263027	1.24	up
chr9	124103534	124103834	301	ENSMUSG00000049103	ENSMUST00000055918	protein_coding	5' UTR	1351	Ccr2	chemokine (C-C motif) receptor 2 [Source:MGI Symbol;Acc:MGI:106185]	GO:0001525(angiogenesis);GO:0001974(blood vessel remodeling);GO:0002246(wound healing involved in inflammatory response);GO:0002548(monocyte chemotaxis);GO:0002724(regulation of T cell cytokine production);GO:0002827(positive regulation of T-helper 1 type immune response);GO:0002829(negative regulation of type 2 immune response);GO:0004930(G protein-coupled receptor activity);GO:0004950(chemokine…	04060(Cytokine-cytokine receptor interaction);04062(Chemokine signaling pathway)	1	300,	0	-3.17	5.49541e-05	1.24	up
chr11	46149052	46149502	451	ENSMUSG00000086998	ENSMUST00000144915	antisense	3' UTR	-2386	Gm16033	predicted gene 16033 [Source:MGI Symbol;Acc:MGI:3802076]	NA	NA	1	450,	0	-0.944	0.0331131	1.24	up
chr13	11595595	11597107	1513	ENSMUSG00000021313	ENSMUST00000222788	retained_intron	Exon (ENSMUST00000021750/ENSMUSG00000021313, exon 89 of 105)	-12153	Ryr2	ryanodine receptor 2, cardiac [Source:MGI Symbol;Acc:MGI:99685]	GO:0001666(response to hypoxia);GO:0002027(regulation of heart rate);GO:0003143(embryonic heart tube morphogenesis);GO:0003220(left ventricular cardiac muscle tissue morphogenesis);GO:0003300(cardiac muscle hypertrophy);GO:0005216(ion channel activity);GO:0005219(ryanodine-sensitive calcium-release channel activity);GO:0005262(calcium channel activity);GO:0005509(calcium ion binding);GO:0005513(d…	04020(Calcium signaling pathway);04024(cAMP signaling pathway);04260(Cardiac muscle contraction);04261(Adrenergic signaling in cardiomyocytes);04371(Apelin signaling pathway);04713(Circadian entrainment);04911(Insulin secretion);04921(Oxytocin signaling pathway);04972(Pancreatic secretion);05410(Hypertrophic cardiomyopathy (HCM));05412(Arrhythmogenic right ventricular cardiomyopathy (ARVC));05414…	2	384,37,	0,1475	-2.81	0.000144544	1.24	up
chr17	35124396	35124814	419	ENSMUSG00000092417	ENSMUST00000052167	protein_coding	3' UTR	1444	Gpank1	G patch domain and ankyrin repeats 1 [Source:MGI Symbol;Acc:MGI:2148975]	GO:0003676(nucleic acid binding);GO:0005515(protein binding);GO:0005575(cellular_component);GO:0008150(biological_process)	NA	1	418,	0	-4.46	1.7378e-06	1.24	up
chr17	36855010	36855191	182	ENSMUSG00000024457	ENSMUST00000156872	processed_transcript	Exon (ENSMUST00000134325/ENSMUSG00000024457, exon 5 of 5)	376	Trim26	tripartite motif-containing 26 [Source:MGI Symbol;Acc:MGI:1337056]	GO:0002376(immune system process);GO:0005515(protein binding);GO:0005634(nucleus);GO:0005737(cytoplasm);GO:0008270(zinc ion binding);GO:0010468(regulation of gene expression);GO:0016567(protein ubiquitination);GO:0016740(transferase activity);GO:0045087(innate immune response);GO:0046597(negative regulation of viral entry into host cell);GO:0046872(metal ion binding);GO:0051091(positive regulatio…	NA	1	181,	0	-1.25	0.0125893	1.24	up
X	152909504	152909653	150	ENSMUSG00000095597	ENSMUST00000187973	transcribed_processed_pseudogene	Exon (ENSMUST00000178147/ENSMUSG00000095597, exon 1 of 1)	616	Rps7-ps3	ribosomal protein S7, pseudogene 3 [Source:MGI Symbol;Acc:MGI:3648396]	NA	NA	1	149,	0	-2.49	0.000354813	1.24	up
chr1	46819109	46819349	241	ENSMUSG00000025986	ENSMUST00000141226	retained_intron	Exon (ENSMUST00000027131/ENSMUSG00000025986, exon 7 of 10)	16790	Slc39a10	solute carrier family 39 (zinc transporter), member 10 [Source:MGI Symbol;Acc:MGI:1914515]	GO:0002903(negative regulation of B cell apoptotic process);GO:0005385(zinc ion transmembrane transporter activity);GO:0005886(plasma membrane);GO:0005887(integral component of plasma membrane);GO:0006811(ion transport);GO:0006829(zinc ion transport);GO:0006882(cellular zinc ion homeostasis);GO:0016020(membrane);GO:0016021(integral component of membrane);GO:0030001(metal ion transport);GO:0030890…	NA	1	240,	0	-4.9	5.49541e-07	1.23	up
chr2	18064638	18065079	442	ENSMUSG00000026743	ENSMUST00000154041	processed_transcript	5' UTR	0	Mllt10	myeloid/lymphoid or mixed-lineage leukemia; translocated to, 10 [Source:MGI Symbol;Acc:MGI:1329038]	GO:0003682(chromatin binding);GO:0005515(protein binding);GO:0005634(nucleus);GO:0005654(nucleoplasm);GO:0005829(cytosol);GO:0031491(nucleosome binding);GO:0032991(protein-containing complex);GO:0042393(histone binding);GO:0045944(positive regulation of transcription by RNA polymerase II);GO:0046872(metal ion binding)	NA	2	226,45,	0,396	-2.07	0.0011749	1.23	up
chr4	147807145	147809750	2606	ENSMUSG00000078495	ENSMUST00000105734	protein_coding	5' UTR	2643	Zfp984	zinc finger protein 984 [Source:MGI Symbol;Acc:MGI:3651978]	GO:0003674(molecular_function);GO:0003676(nucleic acid binding);GO:0005575(cellular_component);GO:0006355(regulation of transcription, DNA-templated);GO:0008150(biological_process);GO:0046872(metal ion binding)	05168(Herpes simplex virus 1 infection)	2	38,83,	0,2522	-1.89	0.00194984	1.23	up
chr5	91969588	91970007	420	ENSMUSG00000102644	ENSMUST00000191860	transcribed_unitary_pseudogene	Exon (ENSMUST00000192939/ENSMUSG00000102644, exon 5 of 5)	6255	Thap6	THAP domain containing 6 [Source:MGI Symbol;Acc:MGI:1922436]	NA	NA	1	419,	0	-2.48	0.000371535	1.23	up
chr5	115332784	115332933	150	ENSMUSG00000029538	ENSMUST00000149510	protein_coding	3' UTR	2206	Srsf9	serine and arginine-rich splicing factor 9 [Source:MGI Symbol;Acc:MGI:104896]	GO:0000381(regulation of alternative mRNA splicing, via spliceosome);GO:0003676(nucleic acid binding);GO:0003723(RNA binding);GO:0005634(nucleus);GO:0005654(nucleoplasm);GO:0005730(nucleolus);GO:0006397(mRNA processing);GO:0008380(RNA splicing);GO:0009636(response to toxic substance);GO:0016607(nuclear speck);GO:0019904(protein domain specific binding);GO:0043279(response to alkaloid);GO:0045292(…	03040(Spliceosome);05168(Herpes simplex virus 1 infection)	1	149,	0	-2.51	0.000331131	1.23	up
chr5	24712216	24712397	182	ENSMUSG00000055235	ENSMUST00000196443	retained_intron	3' UTR	1161	Wdr86	WD repeat domain 86 [Source:MGI Symbol;Acc:MGI:1915466]	GO:0003674(molecular_function);GO:0005515(protein binding);GO:0005575(cellular_component);GO:0008150(biological_process)	NA	1	181,	0	-1.02	0.025704	1.23	up
chr8	95807611	95808121	511	ENSMUSG00000074136	ENSMUST00000098472	antisense	Exon (ENSMUST00000212647/ENSMUSG00000074136, exon 1 of 1)	638	4930513N10Rik	RIKEN cDNA 4930513N10 gene [Source:MGI Symbol;Acc:MGI:2443064]	NA	NA	1	510,	0	-3.83	9.33254e-06	1.23	up
chr10	43404602	43404782	181	ENSMUSG00000110772	ENSMUST00000216518	TEC	3' UTR	-7749	Gm47856	predicted gene, 47856 [Source:MGI Symbol;Acc:MGI:6097067]	NA	NA	1	180,	0	-0.951	0.0323594	1.23	up
chr17	56303380	56304415	1036	ENSMUSG00000001228	ENSMUST00000113038	protein_coding	5' UTR	0	Uhrf1	ubiquitin-like, containing PHD and RING finger domains, 1 [Source:MGI Symbol;Acc:MGI:1338889]	GO:0000122(negative regulation of transcription by RNA polymerase II);GO:0000790(nuclear chromatin);GO:0000791(euchromatin);GO:0000792(heterochromatin);GO:0000987(cis-regulatory region sequence-specific DNA binding);GO:0003677(DNA binding);GO:0004842(ubiquitin-protein transferase activity);GO:0005515(protein binding);GO:0005634(nucleus);GO:0005654(nucleoplasm);GO:0005657(replication fork);GO:0005…	NA	3	181,81,9,	0,932,1026	-1.14	0.0177828	1.23	up
X	7161685	7162106	422	ENSMUSG00000082240	ENSMUST00000122298	processed_pseudogene	Exon (ENSMUST00000004428/ENSMUSG00000004317, exon 10 of 12)	-18818	Gm14380	predicted gene 14380 [Source:MGI Symbol;Acc:MGI:3649347]	NA	NA	1	421,	0	-5.48	1.20226e-07	1.23	up
X	12079998	12080059	62	ENSMUSG00000040363	ENSMUST00000124033	protein_coding	5' UTR	555	Bcor	BCL6 interacting corepressor [Source:MGI Symbol;Acc:MGI:1918708]	GO:0000122(negative regulation of transcription by RNA polymerase II);GO:0000415(negative regulation of histone H3-K36 methylation);GO:0000976(transcription regulatory region sequence-specific DNA binding);GO:0000977(RNA polymerase II regulatory region sequence-specific DNA binding);GO:0001835(blastocyst hatching);GO:0003714(transcription corepressor activity);GO:0004842(ubiquitin-protein transfe…	NA	1	61,	0	-1.08	0.0213796	1.23	up
chr2	91721335	91721545	211	ENSMUSG00000040506	ENSMUST00000099712	protein_coding	3' UTR	-8589	Ambra1	autophagy/beclin 1 regulator 1 [Source:MGI Symbol;Acc:MGI:2443564]	GO:0000045(autophagosome assembly);GO:0000422(autophagy of mitochondrion);GO:0000423(mitophagy);GO:0005515(protein binding);GO:0005737(cytoplasm);GO:0005739(mitochondrion);GO:0005776(autophagosome);GO:0005829(cytosol);GO:0005930(axoneme);GO:0006914(autophagy);GO:0007275(multicellular organism development);GO:0007399(nervous system development);GO:0008285(negative regulation of cell population pro…	04137(Mitophagy - animal);04140(Autophagy - animal)	1	210,	0	-1.11	0.0199526	1.22	up
chr5	33897465	33897646	182	ENSMUSG00000057406	ENSMUST00000201572	retained_intron	3' UTR	5560	Nsd2	nuclear receptor binding SET domain protein 2 [Source:MGI Symbol;Acc:MGI:1276574]	GO:0000122(negative regulation of transcription by RNA polymerase II);GO:0000785(chromatin);GO:0003149(membranous septum morphogenesis);GO:0003289(atrial septum primum morphogenesis);GO:0003290(atrial septum secundum morphogenesis);GO:0003677(DNA binding);GO:0003682(chromatin binding);GO:0005515(protein binding);GO:0005634(nucleus);GO:0005654(nucleoplasm);GO:0005694(chromosome);GO:0006325(chromat…	00310(Lysine degradation);05202(Transcriptional misregulation in cancer)	1	181,	0	-2.9	0.000114815	1.22	up
chr5	36484975	36485275	301	ENSMUSG00000050677	ENSMUST00000060100	protein_coding	Exon (ENSMUST00000060100/ENSMUSG00000050677, exon 1 of 1)	387	Ccdc96	coiled-coil domain containing 96 [Source:MGI Symbol;Acc:MGI:1913967]	GO:0003674(molecular_function);GO:0005575(cellular_component);GO:0005737(cytoplasm);GO:0005815(microtubule organizing center);GO:0005856(cytoskeleton);GO:0008150(biological_process)	NA	1	300,	0	-0.907	0.0371535	1.22	up
chr5	104435120	104435300	181	ENSMUSG00000029304	ENSMUST00000112748	protein_coding	5' UTR	0	Spp1	secreted phosphoprotein 1 [Source:MGI Symbol;Acc:MGI:98389]	GO:0001503(ossification);GO:0001649(osteoblast differentiation);GO:0005125(cytokine activity);GO:0005178(integrin binding);GO:0005576(extracellular region);GO:0005615(extracellular space);GO:0005737(cytoplasm);GO:0005794(Golgi apparatus);GO:0006710(androgen catabolic process);GO:0007155(cell adhesion);GO:0007165(signal transduction);GO:0010033(response to organic substance);GO:0010811(positive re…	04151(PI3K-Akt signaling pathway);04371(Apelin signaling pathway);04510(Focal adhesion);04512(ECM-receptor interaction);04620(Toll-like receptor signaling pathway);05165(Human papillomavirus infection)	1	180,	0	-3.87	8.31764e-06	1.22	up
chr7	127603453	127603603	151	ENSMUSG00000030816	ENSMUST00000206443	retained_intron	3' UTR	6642	Rnf40	ring finger protein 40 [Source:MGI Symbol;Acc:MGI:2142048]	GO:0000151(ubiquitin ligase complex);GO:0003730(mRNA 3'-UTR binding);GO:0004842(ubiquitin-protein transferase activity);GO:0005515(protein binding);GO:0005634(nucleus);GO:0005654(nucleoplasm);GO:0005829(cytosol);GO:0006325(chromatin organization);GO:0006511(ubiquitin-dependent protein catabolic process);GO:0010390(histone monoubiquitination);GO:0016567(protein ubiquitination);GO:0016740(transfera…	NA	1	150,	0	-2.37	0.000489779	1.22	up
chr11	59505935	59506257	323	ENSMUSG00000020472	ENSMUST00000134522	processed_transcript	5' UTR	0	Zkscan17	zinc finger with KRAB and SCAN domains 17 [Source:MGI Symbol;Acc:MGI:2679270]	GO:0003676(nucleic acid binding);GO:0003677(DNA binding);GO:0003700(DNA-binding transcription factor activity);GO:0005515(protein binding);GO:0005634(nucleus);GO:0006355(regulation of transcription, DNA-templated);GO:0045893(positive regulation of transcription, DNA-templated);GO:0046872(metal ion binding)	NA	2	27,94,	0,228	-1.55	0.00524807	1.22	up
chr12	107916776	107917166	391	ENSMUSG00000048251	ENSMUST00000109891	protein_coding	Exon (ENSMUST00000066060/ENSMUSG00000048251, exon 4 of 4)	86638	Bcl11b	B cell leukemia/lymphoma 11B [Source:MGI Symbol;Acc:MGI:1929913]	GO:0000978(RNA polymerase II cis-regulatory region sequence-specific DNA binding);GO:0001228(DNA-binding transcription activator activity, RNA polymerase II-specific);GO:0003334(keratinocyte development);GO:0003382(epithelial cell morphogenesis);GO:0003676(nucleic acid binding);GO:0003700(DNA-binding transcription factor activity);GO:0005515(protein binding);GO:0005634(nucleus);GO:0006355(regulat…	05202(Transcriptional misregulation in cancer)	1	390,	0	-3.86	8.70964e-06	1.22	up
chr7	73739773	73740250	478	ENSMUSG00000091890	ENSMUST00000169090	TEC	Exon (ENSMUST00000205693/ENSMUSG00000091890, exon 1 of 1)	1144	A830073O21Rik	RIKEN cDNA A830073O21 gene [Source:MGI Symbol;Acc:MGI:2443692]	NA	NA	1	477,	0	-1.34	0.00977237	1.22	up
chr1	37487137	37487198	62	ENSMUSG00000103948	ENSMUST00000192316	TEC	Exon (ENSMUST00000192316/ENSMUSG00000103948, exon 1 of 1)	1468	4930594C11Rik	RIKEN cDNA 4930594C11 gene [Source:MGI Symbol;Acc:MGI:1924883]	NA	NA	1	61,	0	-1.08	0.0218776	1.21	up
chr1	155282992	155283203	212	ENSMUSG00000026469	ENSMUST00000192359	retained_intron	3' UTR	9035	Xpr1	xenotropic and polytropic retrovirus receptor 1 [Source:MGI Symbol;Acc:MGI:97932]	GO:0000822(inositol hexakisphosphate binding);GO:0001618(virus receptor activity);GO:0005737(cytoplasm);GO:0005794(Golgi apparatus);GO:0005886(plasma membrane);GO:0006817(phosphate ion transport);GO:0009615(response to virus);GO:0015114(phosphate ion transmembrane transporter activity);GO:0015562(efflux transmembrane transporter activity);GO:0016020(membrane);GO:0016021(integral component of memb…	NA	1	211,	0	-1.35	0.00933254	1.21	up
chr2	153228744	153228804	61	ENSMUSG00000074671	ENSMUST00000099194	protein_coding	3' UTR	-3363	Tspyl3	TSPY-like 3 [Source:MGI Symbol;Acc:MGI:2139328]	GO:0003682(chromatin binding);GO:0005634(nucleus);GO:0006334(nucleosome assembly);GO:0008150(biological_process);GO:0042393(histone binding)	NA	1	60,	0	-1.01	0.0269153	1.21	up
chr5	30649697	30650027	331	ENSMUSG00000029175	ENSMUST00000124474	nonsense_mediated_decay	Exon (ENSMUST00000198025/ENSMUSG00000029175, exon 1 of 1)	1685	Slc35f6	solute carrier family 35, member F6 [Source:MGI Symbol;Acc:MGI:1922169]	GO:0003674(molecular_function);GO:0005654(nucleoplasm);GO:0005739(mitochondrion);GO:0005764(lysosome);GO:0005765(lysosomal membrane);GO:0005829(cytosol);GO:0008284(positive regulation of cell population proliferation);GO:0016020(membrane);GO:0016021(integral component of membrane);GO:0022857(transmembrane transporter activity);GO:0043231(intracellular membrane-bounded organelle);GO:0055085(transm…	NA	1	330,	0	-4.49	1.62181e-06	1.21	up
chr5	134941471	134941711	241	ENSMUSG00000040557	ENSMUST00000148286	protein_coding	3' UTR	1009	Mettl27	methyltransferase like 27 [Source:MGI Symbol;Acc:MGI:1933146]	GO:0006744(ubiquinone biosynthetic process);GO:0008168(methyltransferase activity)	NA	1	240,	0	-4.66	1.04713e-06	1.21	up
chr7	96873889	96874400	512	ENSMUSG00000018995	ENSMUST00000044466	protein_coding	Exon (ENSMUST00000107162/ENSMUSG00000048078, exon 27 of 33)	-77105	Nars2	asparaginyl-tRNA synthetase 2 (mitochondrial)(putative) [Source:MGI Symbol;Acc:MGI:2142075]	GO:0000166(nucleotide binding);GO:0003676(nucleic acid binding);GO:0004812(aminoacyl-tRNA ligase activity);GO:0004816(asparagine-tRNA ligase activity);GO:0005524(ATP binding);GO:0005654(nucleoplasm);GO:0005739(mitochondrion);GO:0005759(mitochondrial matrix);GO:0005829(cytosol);GO:0006412(translation);GO:0006418(tRNA aminoacylation for protein translation);GO:0006421(asparaginyl-tRNA aminoacylatio…	00970(Aminoacyl-tRNA biosynthesis)	1	511,	0	-3.1	6.76083e-05	1.21	up
chr7	3911793	3912392	600	ENSMUSG00000030427	ENSMUST00000206851	retained_intron	Exon (ENSMUST00000131255/ENSMUSG00000030427, exon 6 of 7)	3692	Lilra6	leukocyte immunoglobulin-like receptor, subfamily A (with TM domain), member 6 [Source:MGI Symbol;Acc:MGI:1195969]	GO:0003674(molecular_function);GO:0005575(cellular_component);GO:0008150(biological_process)	04380(Osteoclast differentiation)	1	599,	0	-3.97	6.45654e-06	1.21	up
chr9	44972773	44973013	241	ENSMUSG00000002033	ENSMUST00000159019	retained_intron	Exon (ENSMUST00000159019/ENSMUSG00000002033, exon 1 of 2)	290	Cd3g	CD3 antigen, gamma polypeptide [Source:MGI Symbol;Acc:MGI:88333]	GO:0002250(adaptive immune response);GO:0002376(immune system process);GO:0004888(transmembrane signaling receptor activity);GO:0005515(protein binding);GO:0005829(cytosol);GO:0005886(plasma membrane);GO:0007163(establishment or maintenance of cell polarity);GO:0007166(cell surface receptor signaling pathway);GO:0009897(external side of plasma membrane);GO:0015031(protein transport);GO:0016020(me…	04640(Hematopoietic cell lineage);04658(Th1 and Th2 cell differentiation);04659(Th17 cell differentiation);04660(T cell receptor signaling pathway);05142(Chagas disease (American trypanosomiasis));05162(Measles);05166(Human T-cell leukemia virus 1 infection);05169(Epstein-Barr virus infection);05170(Human immunodeficiency virus 1 infection)	1	240,	0	-1.24	0.0131826	1.21	up
chr13	23535421	23535540	120	ENSMUSG00000099517	ENSMUST00000080859	protein_coding	5' UTR	0	H3c8	H3 clustered histone 8 [Source:MGI Symbol;Acc:MGI:2145541]	GO:0000228(nuclear chromosome);GO:0000786(nucleosome);GO:0000788(nuclear nucleosome);GO:0003677(DNA binding);GO:0005515(protein binding);GO:0005634(nucleus);GO:0005654(nucleoplasm);GO:0005694(chromosome);GO:0006334(nucleosome assembly);GO:0006335(DNA replication-dependent nucleosome assembly);GO:0032991(protein-containing complex);GO:0046982(protein heterodimerization activity);GO:0060968(regulat…	05034(Alcoholism);05202(Transcriptional misregulation in cancer);05322(Systemic lupus erythematosus)	1	119,	0	-0.943	0.0331131	1.21	up
X	61185521	61186032	512	ENSMUSG00000090546	ENSMUST00000166381	protein_coding	Exon (ENSMUST00000232525/ENSMUSG00000071753, exon 8 of 8)	0	Cdr1	cerebellar degeneration related antigen 1 [Source:MGI Symbol;Acc:MGI:88359]	GO:0003674(molecular_function);GO:0005575(cellular_component);GO:0008150(biological_process)	NA	1	511,	0	-1.49	0.00616595	1.21	up
X	169978500	169978917	418	ENSMUSG00000072844	ENSMUST00000154810	processed_transcript	Exon (ENSMUST00000154810/ENSMUSG00000072844, exon 1 of 2)	0	G530011O06Rik	RIKEN cDNA G530011O06 gene [Source:MGI Symbol;Acc:MGI:3603513]	NA	NA	1	417,	0	-1.91	0.0018197	1.21	up
chr1	127275044	127275285	242	ENSMUSG00000104378	ENSMUST00000194151	TEC	Exon (ENSMUST00000194151/ENSMUSG00000104378, exon 1 of 1)	4520	Gm37510	predicted gene, 37510 [Source:MGI Symbol;Acc:MGI:5610738]	NA	NA	1	241,	0	-1.13	0.0186209	1.2	up
chr4	148495961	148496171	211	ENSMUSG00000028989	ENSMUST00000030840	protein_coding	3' UTR	4499	Angptl7	angiopoietin-like 7 [Source:MGI Symbol;Acc:MGI:3605801]	GO:0001525(angiogenesis);GO:0005102(signaling receptor binding);GO:0005576(extracellular region);GO:0005615(extracellular space);GO:0042802(identical protein binding);GO:0062023(collagen-containing extracellular matrix);GO:1901346(negative regulation of vasculature development involved in avascular cornea development in camera-type eye);GO:1903053(regulation of extracellular matrix organization)	NA	1	210,	0	-4.25	3.01995e-06	1.2	up
chr7	25704987	25705077	91	ENSMUSG00000002603	ENSMUST00000171757	retained_intron	3' UTR	12569	Tgfb1	transforming growth factor, beta 1 [Source:MGI Symbol;Acc:MGI:98725]	GO:0000122(negative regulation of transcription by RNA polymerase II);GO:0000165(MAPK cascade);GO:0001501(skeletal system development);GO:0001570(vasculogenesis);GO:0001657(ureteric bud development);GO:0001666(response to hypoxia);GO:0001763(morphogenesis of a branching structure);GO:0001775(cell activation);GO:0001837(epithelial to mesenchymal transition);GO:0001843(neural tube closure);GO:00019…	04010(MAPK signaling pathway);04060(Cytokine-cytokine receptor interaction);04068(FoxO signaling pathway);04110(Cell cycle);04218(Cellular senescence);04350(TGF-beta signaling pathway);04380(Osteoclast differentiation);04390(Hippo signaling pathway);04659(Th17 cell differentiation);04672(Intestinal immune network for IgA production);04926(Relaxin signaling pathway);04932(Non-alcoholic fatty liver…	1	90,	0	-1.11	0.0194984	1.2	up
chr7	34389731	34390150	420	ENSMUSG00000108732	ENSMUST00000205403	TEC	Exon (ENSMUST00000205403/ENSMUSG00000108732, exon 1 of 1)	0	2310043P16Rik	RIKEN cDNA 2310043P16 gene [Source:MGI Symbol;Acc:MGI:1917385]	NA	NA	1	419,	0	-1.96	0.00158489	1.2	up
chr10	5228174	5228445	272	ENSMUSG00000096054	ENSMUST00000215467	protein_coding	Exon (ENSMUST00000215295/ENSMUSG00000096054, exon 77 of 146)	-33738	Syne1	spectrin repeat containing, nuclear envelope 1 [Source:MGI Symbol;Acc:MGI:1927152]	GO:0000932(P-body);GO:0002053(positive regulation of mesenchymal cell proliferation);GO:0003779(actin binding);GO:0005102(signaling receptor binding);GO:0005515(protein binding);GO:0005521(lamin binding);GO:0005634(nucleus);GO:0005635(nuclear envelope);GO:0005640(nuclear outer membrane);GO:0005654(nucleoplasm);GO:0005730(nucleolus);GO:0005737(cytoplasm);GO:0005794(Golgi apparatus);GO:0005819(spin…	NA	1	271,	0	-16.6	1.58489e-19	1.2	up
chr15	39966066	39967024	959	ENSMUSG00000115230	ENSMUST00000227886	lincRNA	Exon (ENSMUST00000227886/ENSMUSG00000115230, exon 3 of 3)	3417	AU022793	expressed sequence AU022793 [Source:MGI Symbol;Acc:MGI:2146144]	NA	NA	1	958,	0	-5.43	1.38038e-07	1.2	up
chr18	64561729	64564352	2624	ENSMUSG00000039529	ENSMUST00000235459	protein_coding	Exon (ENSMUST00000025482/ENSMUSG00000039529, exon 13 of 28)	-9152	Atp8b1	ATPase, class I, type 8B, member 1 [Source:MGI Symbol;Acc:MGI:1859665]	GO:0000166(nucleotide binding);GO:0000287(magnesium ion binding);GO:0005319(lipid transporter activity);GO:0005524(ATP binding);GO:0005654(nucleoplasm);GO:0005783(endoplasmic reticulum);GO:0005794(Golgi apparatus);GO:0005802(trans-Golgi network);GO:0005829(cytosol);GO:0005886(plasma membrane);GO:0006855(drug transmembrane transport);GO:0006869(lipid transport);GO:0007030(Golgi organization);GO:00…	NA	3	7,44,10,	0,440,2613	-1.39	0.00831764	1.2	up
chr19	5388432	5388613	182	ENSMUSG00000039148	ENSMUST00000235908	retained_intron	Exon (ENSMUST00000044207/ENSMUSG00000039148, exon 1 of 20)	0	Sart1	squamous cell carcinoma antigen recognized by T cells 1 [Source:MGI Symbol;Acc:MGI:1309453]	GO:0000398(mRNA splicing, via spliceosome);GO:0000481(maturation of 5S rRNA);GO:0005634(nucleus);GO:0005654(nucleoplasm);GO:0005681(spliceosomal complex);GO:0005794(Golgi apparatus);GO:0006397(mRNA processing);GO:0008380(RNA splicing);GO:0015030(Cajal body);GO:0016607(nuclear speck);GO:0045292(mRNA cis splicing, via spliceosome);GO:0045585(positive regulation of cytotoxic T cell differentiation);…	03040(Spliceosome)	1	181,	0	-0.87	0.0416869	1.2	up
X	7165667	7165937	271	ENSMUSG00000082240	ENSMUST00000122298	processed_pseudogene	Exon (ENSMUST00000004428/ENSMUSG00000004317, exon 8 of 12)	-22649	Gm14380	predicted gene 14380 [Source:MGI Symbol;Acc:MGI:3649347]	NA	NA	1	270,	0	-6.42	1.07152e-08	1.2	up
chr15	89120565	89120746	182	ENSMUSG00000051786	ENSMUST00000041656	protein_coding	Exon (ENSMUST00000109353/ENSMUSG00000051786, exon 2 of 25)	2321	Tubgcp6	tubulin, gamma complex associated protein 6 [Source:MGI Symbol;Acc:MGI:2146071]	GO:0000226(microtubule cytoskeleton organization);GO:0000278(mitotic cell cycle);GO:0000922(spindle pole);GO:0000923(equatorial microtubule organizing center);GO:0000930(gamma-tubulin complex);GO:0005737(cytoplasm);GO:0005813(centrosome);GO:0005815(microtubule organizing center);GO:0005856(cytoskeleton);GO:0005874(microtubule);GO:0007020(microtubule nucleation);GO:0008017(microtubule binding);GO:…	NA	1	181,	0	-2.33	0.000549541	1.2	up
chr1	171951434	171951824	391	ENSMUSG00000015314	ENSMUST00000195206	processed_transcript	3' UTR	8805	Slamf6	SLAM family member 6 [Source:MGI Symbol;Acc:MGI:1353620]	GO:0001779(natural killer cell differentiation);GO:0001787(natural killer cell proliferation);GO:0002250(adaptive immune response);GO:0002376(immune system process);GO:0005886(plasma membrane);GO:0005887(integral component of plasma membrane);GO:0016020(membrane);GO:0016021(integral component of membrane);GO:0032729(positive regulation of interferon-gamma production);GO:0032740(positive regulatio…	NA	1	390,	0	-1.18	0.0158489	1.19	up
chr2	155944534	155945189	656	ENSMUSG00000038259	ENSMUST00000040162	protein_coding	5' UTR	833	Gdf5	growth differentiation factor 5 [Source:MGI Symbol;Acc:MGI:95688]	GO:0005102(signaling receptor binding);GO:0005125(cytokine activity);GO:0005515(protein binding);GO:0005576(extracellular region);GO:0005615(extracellular space);GO:0005886(plasma membrane);GO:0007178(transmembrane receptor protein serine/threonine kinase signaling pathway);GO:0008083(growth factor activity);GO:0009612(response to mechanical stimulus);GO:0010862(positive regulation of pathway-res…	04060(Cytokine-cytokine receptor interaction);04350(TGF-beta signaling pathway);04390(Hippo signaling pathway)	1	655,	0	-0.916	0.0363078	1.19	up
chr3	53652286	53652557	272	ENSMUSG00000037016	ENSMUST00000199323	retained_intron	Exon (ENSMUST00000091137/ENSMUSG00000037016, exon 1 of 24)	-327	Frem2	Fras1 related extracellular matrix protein 2 [Source:MGI Symbol;Acc:MGI:2444465]	GO:0001654(eye development);GO:0001822(kidney development);GO:0002009(morphogenesis of an epithelium);GO:0005515(protein binding);GO:0005604(basement membrane);GO:0005886(plasma membrane);GO:0007154(cell communication);GO:0007155(cell adhesion);GO:0007275(multicellular organism development);GO:0007507(heart development);GO:0016020(membrane);GO:0016021(integral component of membrane);GO:0042733(em…	NA	1	271,	0	-1.61	0.0042658	1.19	up
chr6	48723473	48724249	777	ENSMUSG00000043931	ENSMUST00000204266	retained_intron	5' UTR	4808	Gimap7	GTPase, IMAP family member 7 [Source:MGI Symbol;Acc:MGI:1349657]	GO:0003924(GTPase activity);GO:0005525(GTP binding);GO:0005811(lipid droplet);GO:0005829(cytosol);GO:0042802(identical protein binding);GO:0042803(protein homodimerization activity);GO:0043231(intracellular membrane-bounded organelle);GO:0046039(GTP metabolic process)	NA	1	776,	0	-5.46	1.25893e-07	1.19	up
chr7	135697745	135698675	931	ENSMUSG00000031004	ENSMUST00000211238	protein_coding	Exon (ENSMUST00000033310/ENSMUSG00000031004, exon 12 of 14)	13166	Mki67	antigen identified by monoclonal antibody Ki 67 [Source:MGI Symbol;Acc:MGI:106035]	GO:0000166(nucleotide binding);GO:0000775(chromosome, centromeric region);GO:0000793(condensed chromosome);GO:0003677(DNA binding);GO:0005515(protein binding);GO:0005524(ATP binding);GO:0005634(nucleus);GO:0005654(nucleoplasm);GO:0005694(chromosome);GO:0005730(nucleolus);GO:0005737(cytoplasm);GO:0007049(cell cycle);GO:0007088(regulation of mitotic nuclear division);GO:0008022(protein C-terminus b…	NA	1	930,	0	-8.96	1.99526e-11	1.19	up
chr8	13073476	13074137	662	ENSMUSG00000091443	ENSMUST00000165885	antisense	3' UTR	-1940	Gm17023	predicted gene 17023 [Source:MGI Symbol;Acc:MGI:4937850]	NA	NA	1	661,	0	-6.39	1.1749e-08	1.19	up
chr10	120112718	120112898	181	ENSMUSG00000020228	ENSMUST00000154501	nonsense_mediated_decay	5' UTR	0	Helb	helicase (DNA) B [Source:MGI Symbol;Acc:MGI:2152895]	GO:0000166(nucleotide binding);GO:0000462(maturation of SSU-rRNA from tricistronic rRNA transcript (SSU-rRNA, 5.8S rRNA, LSU-rRNA));GO:0003678(DNA helicase activity);GO:0003723(RNA binding);GO:0004386(helicase activity);GO:0005524(ATP binding);GO:0005634(nucleus);GO:0005662(DNA replication factor A complex);GO:0005694(chromosome);GO:0005730(nucleolus);GO:0005737(cytoplasm);GO:0006260(DNA replicat…	NA	1	180,	0	-1.19	0.0154882	1.19	up
chr12	28691167	28691348	182	ENSMUSG00000020628	ENSMUST00000221783	processed_transcript	3' UTR	10442	Trappc12	trafficking protein particle complex 12 [Source:MGI Symbol;Acc:MGI:2445089]	GO:0000776(kinetochore);GO:0004175(endopeptidase activity);GO:0005515(protein binding);GO:0005634(nucleus);GO:0005654(nucleoplasm);GO:0005793(endoplasmic reticulum-Golgi intermediate compartment);GO:0005794(Golgi apparatus);GO:0006508(proteolysis);GO:0006888(endoplasmic reticulum to Golgi vesicle-mediated transport);GO:0007030(Golgi organization);GO:0016192(vesicle-mediated transport);GO:0030008(…	NA	1	181,	0	-3.58	1.86209e-05	1.19	up
chr12	103626696	103628849	2154	ENSMUSG00000061947	ENSMUST00000121625	protein_coding	Exon (ENSMUST00000044231/ENSMUSG00000061947, exon 2 of 5)	4725	Serpina10	serine (or cysteine) peptidase inhibitor, clade A (alpha-1 antiproteinase, antitrypsin), member 10 [Source:MGI Symbol;Acc:MGI:2667725]	GO:0004867(serine-type endopeptidase inhibitor activity);GO:0005576(extracellular region);GO:0005615(extracellular space);GO:0007596(blood coagulation);GO:0007599(hemostasis);GO:0008201(heparin binding);GO:0010466(negative regulation of peptidase activity);GO:0010951(negative regulation of endopeptidase activity);GO:0030414(peptidase inhibitor activity)	NA	2	187,621,	0,1532	-6.19	1.94984e-08	1.19	up
chr17	22375377	22375676	300	ENSMUSG00000044501	ENSMUST00000121315	protein_coding	Exon (ENSMUST00000088765/ENSMUSG00000044501, exon 4 of 4)	13855	Zfp758	zinc finger protein 758 [Source:MGI Symbol;Acc:MGI:2385044]	GO:0003676(nucleic acid binding);GO:0005575(cellular_component);GO:0006355(regulation of transcription, DNA-templated);GO:0046872(metal ion binding)	NA	1	299,	0	-1.3	0.0109648	1.19	up
X	134150748	134157264	6517	ENSMUSG00000031258	ENSMUST00000033611	protein_coding	Exon (ENSMUST00000033611/ENSMUSG00000031258, exon 2 of 3)	11180	Xkrx	X-linked Kx blood group related, X-linked [Source:MGI Symbol;Acc:MGI:3584011]	GO:0003674(molecular_function);GO:0005575(cellular_component);GO:0008150(biological_process);GO:0016020(membrane);GO:0016021(integral component of membrane)	NA	2	548,52,	0,6464	-2.27	0.000660693	1.19	up
chr1	85088532	85089570	1039	ENSMUSG00000101279	ENSMUST00000186987	unprocessed_pseudogene	3' UTR	-9334	Gm18342	predicted gene, 18342 [Source:MGI Symbol;Acc:MGI:5010527]	NA	NA	2	284,44,	0,994	-2.46	0.000389045	1.18	up
chr1	173974824	173975063	240	ENSMUSG00000026535	ENSMUST00000000266	protein_coding	Exon (ENSMUST00000000266/ENSMUSG00000026535, exon 3 of 7)	7920	Ifi202b	interferon activated gene 202B [Source:MGI Symbol;Acc:MGI:1347083]	GO:0002218(activation of innate immune response);GO:0002376(immune system process);GO:0003677(DNA binding);GO:0003690(double-stranded DNA binding);GO:0005515(protein binding);GO:0005634(nucleus);GO:0005730(nucleolus);GO:0005737(cytoplasm);GO:0006954(inflammatory response);GO:0009617(response to bacterium);GO:0032731(positive regulation of interleukin-1 beta production);GO:0035458(cellular respons…	04623(Cytosolic DNA-sensing pathway)	1	239,	0	-1	0.0275423	1.18	up
chr1	195139445	195139655	211	ENSMUSG00000016481	ENSMUST00000191775	protein_coding	3' UTR	-8069	Cr1l	complement component (3b/4b) receptor 1-like [Source:MGI Symbol;Acc:MGI:88513]	GO:0001701(in utero embryonic development);GO:0002376(immune system process);GO:0006956(complement activation);GO:0006958(complement activation, classical pathway);GO:0007275(multicellular organism development);GO:0007565(female pregnancy);GO:0009897(external side of plasma membrane);GO:0009986(cell surface);GO:0016020(membrane);GO:0016021(integral component of membrane);GO:0016323(basolateral pl…	NA	1	210,	0	-1.3	0.0109648	1.18	up
chr2	113441086	113441507	422	ENSMUSG00000085448	ENSMUST00000143525	antisense	5' UTR	0	Gm13963	predicted gene 13963 [Source:MGI Symbol;Acc:MGI:3650832]	NA	NA	1	421,	0	-3.36	3.23594e-05	1.18	up
chr3	89422037	89422367	331	ENSMUSG00000042626	ENSMUST00000137793	protein_coding	5' UTR	395	Shc1	src homology 2 domain-containing transforming protein C1 [Source:MGI Symbol;Acc:MGI:98296]	GO:0000165(MAPK cascade);GO:0000187(activation of MAPK activity);GO:0001525(angiogenesis);GO:0001784(phosphotyrosine residue binding);GO:0005154(epidermal growth factor receptor binding);GO:0005158(insulin receptor binding);GO:0005159(insulin-like growth factor receptor binding);GO:0005168(neurotrophin TRKA receptor binding);GO:0005515(protein binding);GO:0005634(nucleus);GO:0005737(cytoplasm);GO…	01521(EGFR tyrosine kinase inhibitor resistance);01522(Endocrine resistance);04012(ErbB signaling pathway);04014(Ras signaling pathway);04062(Chemokine signaling pathway);04072(Phospholipase D signaling pathway);04510(Focal adhesion);04650(Natural killer cell mediated cytotoxicity);04722(Neurotrophin signaling pathway);04910(Insulin signaling pathway);04915(Estrogen signaling pathway);04917(Prola…	1	330,	0	-6.23	1.77828e-08	1.18	up
chr3	50369943	50370393	451	ENSMUSG00000027737	ENSMUST00000192564	processed_transcript	3' UTR	856	Slc7a11	solute carrier family 7 (cationic amino acid transporter, y+ system), member 11 [Source:MGI Symbol;Acc:MGI:1347355]	GO:0005791(rough endoplasmic reticulum);GO:0005856(cytoskeleton);GO:0005886(plasma membrane);GO:0006749(glutathione metabolic process);GO:0006865(amino acid transport);GO:0006979(response to oxidative stress);GO:0007420(brain development);GO:0008542(visual learning);GO:0009636(response to toxic substance);GO:0009986(cell surface);GO:0014070(response to organic cyclic compound);GO:0015179(L-amino …	04216(Ferroptosis)	1	450,	0	-1.26	0.0123027	1.18	up
chr5	128602005	128603050	1046	ENSMUSG00000081683	ENSMUST00000117102	protein_coding	3' UTR	1161	Fzd10	frizzled class receptor 10 [Source:MGI Symbol;Acc:MGI:2136761]	GO:0004888(transmembrane signaling receptor activity);GO:0004930(G protein-coupled receptor activity);GO:0005515(protein binding);GO:0005654(nucleoplasm);GO:0005737(cytoplasm);GO:0005886(plasma membrane);GO:0007165(signal transduction);GO:0007166(cell surface receptor signaling pathway);GO:0007186(G protein-coupled receptor signaling pathway);GO:0007275(multicellular organism development);GO:0009…	04150(mTOR signaling pathway);04310(Wnt signaling pathway);04390(Hippo signaling pathway);04550(Signaling pathways regulating pluripotency of stem cells);04916(Melanogenesis);04934(Cushing syndrome);05165(Human papillomavirus infection);05200(Pathways in cancer);05205(Proteoglycans in cancer);05217(Basal cell carcinoma);05224(Breast cancer);05225(Hepatocellular carcinoma);05226(Gastric cancer)	1	1045,	0	-1.87	0.0020893	1.18	up
chr8	114513895	114514285	391	ENSMUSG00000004637	ENSMUST00000161753	processed_transcript	Exon (ENSMUST00000161753/ENSMUSG00000004637, exon 3 of 3)	65685	Wwox	WW domain-containing oxidoreductase [Source:MGI Symbol;Acc:MGI:1931237]	GO:0001649(osteoblast differentiation);GO:0003713(transcription coactivator activity);GO:0005515(protein binding);GO:0005634(nucleus);GO:0005654(nucleoplasm);GO:0005737(cytoplasm);GO:0005739(mitochondrion);GO:0005794(Golgi apparatus);GO:0005829(cytosol);GO:0005886(plasma membrane);GO:0005902(microvillus);GO:0006915(apoptotic process);GO:0016055(Wnt signaling pathway);GO:0016491(oxidoreductase act…	NA	1	390,	0	-3.85	8.91251e-06	1.18	up
chr15	79216225	79216780	556	ENSMUSG00000075555	ENSMUST00000148028	antisense	Exon (ENSMUST00000131710/ENSMUSG00000075555, exon 3 of 3)	6914	Gm10863	predicted gene 10863 [Source:MGI Symbol;Acc:MGI:3641623]	NA	NA	2	272,25,	0,530	-1.18	0.0158489	1.18	up
chr16	11061565	11061896	332	ENSMUSG00000022500	ENSMUST00000230709	processed_transcript	Exon (ENSMUST00000230709/ENSMUSG00000022500, exon 2 of 2)	4557	Litaf	LPS-induced TN factor [Source:MGI Symbol;Acc:MGI:1929512]	GO:0000139(Golgi membrane);GO:0000978(RNA polymerase II cis-regulatory region sequence-specific DNA binding);GO:0001228(DNA-binding transcription activator activity, RNA polymerase II-specific);GO:0001817(regulation of cytokine production);GO:0003677(DNA binding);GO:0005515(protein binding);GO:0005634(nucleus);GO:0005654(nucleoplasm);GO:0005737(cytoplasm);GO:0005764(lysosome);GO:0005765(lysosomal…	04142(Lysosome)	1	331,	0	-1.75	0.00288403	1.18	up
chr17	33882997	33884935	1939	ENSMUSG00000079553	ENSMUST00000173982	protein_coding	Exon (ENSMUST00000173492/ENSMUSG00000079553, exon 6 of 11)	0	Kifc1	kinesin family member C1 [Source:MGI Symbol;Acc:MGI:109596]	GO:0000166(nucleotide binding);GO:0003777(microtubule motor activity);GO:0005515(protein binding);GO:0005524(ATP binding);GO:0005634(nucleus);GO:0005737(cytoplasm);GO:0005768(endosome);GO:0005769(early endosome);GO:0005815(microtubule organizing center);GO:0005819(spindle);GO:0005856(cytoskeleton);GO:0005871(kinesin complex);GO:0005874(microtubule);GO:0007018(microtubule-based movement);GO:000704…	NA	2	881,347,	0,1591	-2.68	0.00020893	1.18	up
chr17	36258902	36259053	152	ENSMUSG00000024446	ENSMUST00000025319	protein_coding	3' UTR	-984	Rpp21	ribonuclease P 21 subunit [Source:MGI Symbol;Acc:MGI:1914926]	GO:0001682(tRNA 5'-leader removal);GO:0004526(ribonuclease P activity);GO:0005634(nucleus);GO:0005655(nucleolar ribonuclease P complex);GO:0005730(nucleolus);GO:0008033(tRNA processing);GO:0016787(hydrolase activity);GO:0030681(multimeric ribonuclease P complex);GO:0033204(ribonuclease P RNA binding);GO:0042493(response to drug);GO:0046872(metal ion binding);GO:0090501(RNA phosphodiester bond hyd…	03013(RNA transport)	1	151,	0	-0.91	0.0371535	1.18	up
chr19	38188480	38188660	181	ENSMUSG00000054237	ENSMUST00000238154	retained_intron	3' UTR	35658	Fra10ac1	FRA10AC1 homolog (human) [Source:MGI Symbol;Acc:MGI:1917817]	GO:0003674(molecular_function);GO:0005575(cellular_component);GO:0005634(nucleus);GO:0008150(biological_process)	NA	1	180,	0	-0.911	0.0363078	1.18	up
X	72957473	72957623	151	ENSMUSG00000084944	ENSMUST00000145722	lincRNA	3' UTR	-24200	Gm14684	predicted gene 14684 [Source:MGI Symbol;Acc:MGI:3705272]	NA	NA	1	150,	0	-3.55	1.99526e-05	1.18	up
X	12057566	12057987	422	ENSMUSG00000040363	ENSMUST00000124033	protein_coding	Exon (ENSMUST00000065143/ENSMUSG00000040363, exon 4 of 15)	22987	Bcor	BCL6 interacting corepressor [Source:MGI Symbol;Acc:MGI:1918708]	GO:0000122(negative regulation of transcription by RNA polymerase II);GO:0000415(negative regulation of histone H3-K36 methylation);GO:0000976(transcription regulatory region sequence-specific DNA binding);GO:0000977(RNA polymerase II regulatory region sequence-specific DNA binding);GO:0001835(blastocyst hatching);GO:0003714(transcription corepressor activity);GO:0004842(ubiquitin-protein transfe…	NA	1	421,	0	-9.42	6.30957e-12	1.18	up
chr7	24384096	24384306	211	ENSMUSG00000054342	ENSMUST00000206910	retained_intron	3' UTR	1042	Kcnn4	potassium intermediate/small conductance calcium-activated channel, subfamily N, member 4 [Source:MGI Symbol;Acc:MGI:1277957]	GO:0002376(immune system process);GO:0005267(potassium channel activity);GO:0005516(calmodulin binding);GO:0005886(plasma membrane);GO:0005887(integral component of plasma membrane);GO:0006811(ion transport);GO:0006813(potassium ion transport);GO:0006816(calcium ion transport);GO:0006820(anion transport);GO:0006884(cell volume homeostasis);GO:0015269(calcium-activated potassium channel activity);…	04911(Insulin secretion);04970(Salivary secretion);04974(Protein digestion and absorption)	1	210,	0	-1.98	0.00147911	1.18	up
chr1	65208842	65209353	512	ENSMUSG00000025949	ENSMUST00000190847	retained_intron	Exon (ENSMUST00000213081/ENSMUSG00000025949, exon 10 of 10)	12082	Pikfyve	phosphoinositide kinase, FYVE type zinc finger containing [Source:MGI Symbol;Acc:MGI:1335106]	GO:0000139(Golgi membrane);GO:0000166(nucleotide binding);GO:0000285(1-phosphatidylinositol-3-phosphate 5-kinase activity);GO:0004674(protein serine/threonine kinase activity);GO:0005515(protein binding);GO:0005524(ATP binding);GO:0005768(endosome);GO:0005829(cytosol);GO:0005911(cell-cell junction);GO:0006612(protein targeting to membrane);GO:0008270(zinc ion binding);GO:0010008(endosome membrane…	00562(Inositol phosphate metabolism);04070(Phosphatidylinositol signaling system);04145(Phagosome);04810(Regulation of actin cytoskeleton)	1	511,	0	-2.81	0.000147911	1.17	up
chr1	182276813	182278774	1962	ENSMUSG00000038633	ENSMUST00000133052	protein_coding	Exon (ENSMUST00000035295/ENSMUSG00000038633, exon 3 of 3)	5411	Degs1	delta(4)-desaturase, sphingolipid 1 [Source:MGI Symbol;Acc:MGI:1097711]	GO:0005739(mitochondrion);GO:0005783(endoplasmic reticulum);GO:0005789(endoplasmic reticulum membrane);GO:0006629(lipid metabolic process);GO:0006631(fatty acid metabolic process);GO:0006633(fatty acid biosynthetic process);GO:0016020(membrane);GO:0016021(integral component of membrane);GO:0016491(oxidoreductase activity);GO:0030148(sphingolipid biosynthetic process);GO:0031966(mitochondrial memb…	00600(Sphingolipid metabolism);04071(Sphingolipid signaling pathway)	2	80,278,	0,1683	-4.91	5.37032e-07	1.17	up
chr2	163726852	163726972	121	ENSMUSG00000017697	ENSMUST00000156939	processed_transcript	3' UTR	4014	Ada	adenosine deaminase [Source:MGI Symbol;Acc:MGI:87916]	GO:0001666(response to hypoxia);GO:0001701(in utero embryonic development);GO:0001821(histamine secretion);GO:0001829(trophectodermal cell differentiation);GO:0001883(purine nucleoside binding);GO:0001889(liver development);GO:0001890(placenta development);GO:0002314(germinal center B cell differentiation);GO:0002636(positive regulation of germinal center formation);GO:0002686(negative regulation…	00230(Purine metabolism);05340(Primary immunodeficiency)	1	120,	0	-1.08	0.0218776	1.17	up
chr6	87579550	87581650	2101	ENSMUSG00000049409	ENSMUST00000203636	protein_coding	3' UTR	11169	Prokr1	prokineticin receptor 1 [Source:MGI Symbol;Acc:MGI:1929676]	GO:0004930(G protein-coupled receptor activity);GO:0004983(neuropeptide Y receptor activity);GO:0005886(plasma membrane);GO:0005887(integral component of plasma membrane);GO:0007165(signal transduction);GO:0007186(G protein-coupled receptor signaling pathway);GO:0007218(neuropeptide signaling pathway);GO:0007623(circadian rhythm);GO:0016020(membrane);GO:0016021(integral component of membrane);GO:…	NA	1	2100,	0	-5.26	2.18776e-07	1.17	up
chr7	29893362	29894261	900	ENSMUSG00000062040	ENSMUST00000172448	protein_coding	3' UTR	5501	Zfp27	zinc finger protein 27 [Source:MGI Symbol;Acc:MGI:99174]	GO:0003676(nucleic acid binding);GO:0005634(nucleus);GO:0006355(regulation of transcription, DNA-templated);GO:0046872(metal ion binding)	05168(Herpes simplex virus 1 infection)	1	899,	0	-3.12	6.16595e-05	1.17	up
chr8	70768040	70768220	181	ENSMUSG00000110575	ENSMUST00000212384	TEC	Exon (ENSMUST00000212384/ENSMUSG00000110575, exon 1 of 1)	1461	6330537M06Rik	RIKEN cDNA 6330537M06 gene [Source:MGI Symbol;Acc:MGI:1923413]	NA	NA	1	180,	0	-1.39	0.00831764	1.17	up
chr8	35467529	35467709	181	ENSMUSG00000031527	ENSMUST00000211536	retained_intron	3' UTR	13879	Eri1	exoribonuclease 1 [Source:MGI Symbol;Acc:MGI:1914526]	GO:0003676(nucleic acid binding);GO:0003723(RNA binding);GO:0005730(nucleolus);GO:0005737(cytoplasm);GO:0008408(3'-5' exonuclease activity);GO:0031047(gene silencing by RNA);GO:0090305(nucleic acid phosphodiester bond hydrolysis)	NA	1	180,	0	-2.21	0.000758578	1.17	up
chr8	88627610	88630056	2447	ENSMUSG00000031662	ENSMUST00000209806	retained_intron	Exon (ENSMUST00000034087/ENSMUSG00000031662, exon 3 of 4)	8491	Snx20	sorting nexin 20 [Source:MGI Symbol;Acc:MGI:1918857]	GO:0005515(protein binding);GO:0005654(nucleoplasm);GO:0010008(endosome membrane);GO:0015031(protein transport);GO:0016020(membrane);GO:0031901(early endosome membrane);GO:0035091(phosphatidylinositol binding)	NA	2	217,143,	0,2303	-4.18	3.54813e-06	1.17	up
chr9	123774580	123779800	5221	ENSMUSG00000029530	ENSMUST00000180093	protein_coding	5' UTR	40	Ccr9	chemokine (C-C motif) receptor 9 [Source:MGI Symbol;Acc:MGI:1341902]	GO:0002305(CD8-positive, gamma-delta intraepithelial T cell differentiation);GO:0004930(G protein-coupled receptor activity);GO:0004950(chemokine receptor activity);GO:0005515(protein binding);GO:0005886(plasma membrane);GO:0006935(chemotaxis);GO:0006955(immune response);GO:0007165(signal transduction);GO:0007186(G protein-coupled receptor signaling pathway);GO:0007204(positive regulation of cyto…	04060(Cytokine-cytokine receptor interaction);04062(Chemokine signaling pathway);04672(Intestinal immune network for IgA production)	2	16,525,	0,4695	-2.4	0.000457088	1.17	up
chr11	53773011	53773099	89	ENSMUSG00000091191	ENSMUST00000170390	TEC	Exon (ENSMUST00000238260/ENSMUSG00000091191, exon 1 of 1)	176	Gm17334	predicted gene, 17334 [Source:MGI Symbol;Acc:MGI:4936968]	NA	NA	1	88,	0	-2.6	0.000263027	1.17	up
chr15	84383898	84406520	22623	ENSMUSG00000116442	ENSMUST00000230576	processed_pseudogene	3' UTR	-59741	Gm5214	predicted gene 5214 [Source:MGI Symbol;Acc:MGI:3645822]	NA	NA	2	494,75,	0,22547	-1.31	0.0104713	1.17	up
chr17	26924179	26924985	807	ENSMUSG00000098586	ENSMUST00000184919	miRNA	Exon (ENSMUST00000078961/ENSMUSG00000024301, exon 7 of 11)	3217	Gm27775	predicted gene, 27775 [Source:MGI Symbol;Acc:MGI:5531157]	NA	NA	1	806,	0	-3.16	5.62341e-05	1.17	up
chr17	87379908	87380629	722	ENSMUSG00000036918	ENSMUST00000148126	processed_transcript	3' UTR	1055	Ttc7	tetratricopeptide repeat domain 7 [Source:MGI Symbol;Acc:MGI:1920999]	GO:0005515(protein binding);GO:0005737(cytoplasm);GO:0005886(plasma membrane);GO:0006879(cellular iron ion homeostasis);GO:0016020(membrane);GO:0030097(hemopoiesis);GO:0046854(phosphatidylinositol phosphorylation);GO:0072659(protein localization to plasma membrane)	NA	1	721,	0	-13.2	6.30957e-16	1.17	up
chr17	36056767	36056827	61	ENSMUSG00000079492	ENSMUST00000113742	protein_coding	Exon (ENSMUST00000113742/ENSMUSG00000079492, exon 4 of 6)	1604	Gm11127	predicted gene 11127 [Source:MGI Symbol;Acc:MGI:3779381]	GO:0002476(antigen processing and presentation of endogenous peptide antigen via MHC class Ib);GO:0005615(extracellular space);GO:0009897(external side of plasma membrane);GO:0016020(membrane);GO:0016021(integral component of membrane)	04144(Endocytosis);04145(Phagosome);04218(Cellular senescence);04514(Cell adhesion molecules (CAMs));04612(Antigen processing and presentation);04650(Natural killer cell mediated cytotoxicity);04940(Type I diabetes mellitus);05163(Human cytomegalovirus infection);05165(Human papillomavirus infection);05166(Human T-cell leukemia virus 1 infection);05167(Kaposi sarcoma-associated herpesvirus infect…	1	60,	0	-8.37	7.94328e-11	1.17	up
chr19	3999986	4000513	528	ENSMUSG00000118132	ENSMUST00000235840	bidirectional_promoter_lncRNA	Exon (ENSMUST00000235840/ENSMUSG00000118132, exon 1 of 1)	556	4833408A19Rik	RIKEN cDNA 4833408A19 gene [Source:MGI Symbol;Acc:MGI:1921038]	NA	NA	1	527,	0	-1.5	0.0060256	1.17	up
chr19	10718130	10719145	1016	ENSMUSG00000024669	ENSMUST00000235856	protein_coding	3' UTR	3944	Cd5	CD5 antigen [Source:MGI Symbol;Acc:MGI:88340]	GO:0005044(scavenger receptor activity);GO:0005515(protein binding);GO:0005886(plasma membrane);GO:0006897(endocytosis);GO:0009897(external side of plasma membrane);GO:0016020(membrane);GO:0016021(integral component of membrane);GO:0031295(T cell costimulation);GO:0044214(spanning component of plasma membrane);GO:0097190(apoptotic signaling pathway)	04640(Hematopoietic cell lineage)	2	465,44,	0,971	-6.31	1.44544e-08	1.17	up
chr18	37637556	37638095	540	ENSMUSG00000050304	ENSMUST00000239189	transcribed_unitary_pseudogene	3' UTR	918	Slc25a2	solute carrier family 25 (mitochondrial carrier, ornithine transporter) member 2 [Source:MGI Symbol;Acc:MGI:2137907]	GO:0000064(L-ornithine transmembrane transporter activity);GO:0005739(mitochondrion);GO:0016020(membrane);GO:0016021(integral component of membrane);GO:1990575(mitochondrial L-ornithine transmembrane transport)	NA	1	539,	0	-1.01	0.0269153	1.17	up
chr1	191822543	191822724	182	ENSMUSG00000026622	ENSMUST00000150839	retained_intron	Exon (ENSMUST00000027931/ENSMUSG00000026622, exon 3 of 8)	361	Nek2	NIMA (never in mitosis gene a)-related expressed kinase 2 [Source:MGI Symbol;Acc:MGI:109359]	GO:0000070(mitotic sister chromatid segregation);GO:0000166(nucleotide binding);GO:0000775(chromosome, centromeric region);GO:0000776(kinetochore);GO:0000777(condensed chromosome kinetochore);GO:0000794(condensed nuclear chromosome);GO:0000922(spindle pole);GO:0001824(blastocyst development);GO:0004672(protein kinase activity);GO:0004674(protein serine/threonine kinase activity);GO:0005515(protei…	NA	1	181,	0	-2.88	0.000123027	1.16	up
chr4	134155733	134156034	302	ENSMUSG00000037443	ENSMUST00000145531	processed_transcript	Exon (ENSMUST00000040271/ENSMUSG00000037443, exon 4 of 14)	1188	Cep85	centrosomal protein 85 [Source:MGI Symbol;Acc:MGI:1917262]	GO:0000242(pericentriolar material);GO:0000922(spindle pole);GO:0003674(molecular_function);GO:0005634(nucleus);GO:0005730(nucleolus);GO:0005737(cytoplasm);GO:0005794(Golgi apparatus);GO:0005813(centrosome);GO:0005815(microtubule organizing center);GO:0005829(cytosol);GO:0005856(cytoskeleton);GO:0006469(negative regulation of protein kinase activity);GO:0007059(chromosome segregation);GO:0046602(…	NA	1	301,	0	-4.05	5.12861e-06	1.16	up
chr5	67417568	67418019	452	ENSMUSG00000092060	ENSMUST00000201705	protein_coding	3' UTR	9762	Bend4	BEN domain containing 4 [Source:MGI Symbol;Acc:MGI:3648414]	GO:0003674(molecular_function);GO:0005575(cellular_component);GO:0008150(biological_process)	NA	1	451,	0	-2.95	0.0001	1.16	up
chr6	6042024	6042264	241	ENSMUSG00000015112	ENSMUST00000203551	processed_transcript	3' UTR	53179	Slc25a13	solute carrier family 25 (mitochondrial carrier, adenine nucleotide translocator), member 13 [Source:MGI Symbol;Acc:MGI:1354721]	GO:0005313(L-glutamate transmembrane transporter activity);GO:0005347(ATP transmembrane transporter activity);GO:0005509(calcium ion binding);GO:0005739(mitochondrion);GO:0005743(mitochondrial inner membrane);GO:0006754(ATP biosynthetic process);GO:0015183(L-aspartate transmembrane transporter activity);GO:0015810(aspartate transmembrane transport);GO:0015813(L-glutamate transmembrane transport);…	NA	1	240,	0	-2.14	0.000933254	1.16	up
chr7	28088033	28090010	1978	ENSMUSG00000047730	ENSMUST00000148946	retained_intron	Exon (ENSMUST00000138392/ENSMUSG00000047730, exon 6 of 20)	-10799	Fcgbp	Fc fragment of IgG binding protein [Source:MGI Symbol;Acc:MGI:2444336]	GO:0005515(protein binding);GO:0008150(biological_process);GO:0031012(extracellular matrix)	NA	2	31,419,	0,1558	-1.48	0.00630957	1.16	up
chr8	14889049	14890544	1496	ENSMUSG00000026317	ENSMUST00000128839	protein_coding	5' UTR	0	Cln8	CLN8 transmembrane ER and ERGIC protein [Source:MGI Symbol;Acc:MGI:1349447]	GO:0001306(age-dependent response to oxidative stress);GO:0005515(protein binding);GO:0005739(mitochondrion);GO:0005783(endoplasmic reticulum);GO:0005789(endoplasmic reticulum membrane);GO:0005793(endoplasmic reticulum-Golgi intermediate compartment);GO:0006644(phospholipid metabolic process);GO:0006672(ceramide metabolic process);GO:0007006(mitochondrial membrane organization);GO:0007040(lysosom…	NA	3	69,59,53,	0,309,1442	-1.46	0.00691831	1.16	up
chr8	84129288	84132020	2733	ENSMUSG00000012889	ENSMUST00000147175	retained_intron	Exon (ENSMUST00000093380/ENSMUSG00000012889, exon 7 of 10)	1470	Podnl1	podocan-like 1 [Source:MGI Symbol;Acc:MGI:2685352]	GO:0005515(protein binding);GO:0005576(extracellular region);GO:0005615(extracellular space);GO:0062023(collagen-containing extracellular matrix)	NA	2	91,1490,	0,1242	-10.7	2.51189e-13	1.16	up
chr11	73135574	73136770	1197	ENSMUSG00000050107	ENSMUST00000052140	protein_coding	3' UTR	2720	Haspin	histone H3 associated protein kinase [Source:MGI Symbol;Acc:MGI:1194498]	GO:0004672(protein kinase activity);GO:0005524(ATP binding);GO:0005634(nucleus);GO:0005654(nucleoplasm);GO:0005813(centrosome);GO:0005819(spindle);GO:0006468(protein phosphorylation);GO:0007064(mitotic sister chromatid cohesion);GO:0035556(intracellular signal transduction);GO:0071459(protein localization to chromosome, centromeric region);GO:0072354(histone kinase activity (H3-T3 specific));GO:2…	NA	1	1196,	0	-7	2.39883e-09	1.16	up
chr13	52908641	52908911	271	ENSMUSG00000021460	ENSMUST00000230563	protein_coding	3' UTR	4305	Auh	AU RNA binding protein/enoyl-coenzyme A hydratase [Source:MGI Symbol;Acc:MGI:1338011]	GO:0003730(mRNA 3'-UTR binding);GO:0003824(catalytic activity);GO:0004300(enoyl-CoA hydratase activity)	00280(Valine, leucine and isoleucine degradation)	1	270,	0	-2.12	0.001	1.16	up
chr14	70223637	70223907	271	ENSMUSG00000022091	ENSMUST00000227929	protein_coding	Exon (ENSMUST00000228265/ENSMUSG00000022092, exon 13 of 13)	-11918	Sorbs3	sorbin and SH3 domain containing 3 [Source:MGI Symbol;Acc:MGI:700013]	GO:0000122(negative regulation of transcription by RNA polymerase II);GO:0005515(protein binding);GO:0005634(nucleus);GO:0005737(cytoplasm);GO:0005856(cytoskeleton);GO:0005925(focal adhesion);GO:0007015(actin filament organization);GO:0007155(cell adhesion);GO:0008134(transcription factor binding);GO:0017166(vinculin binding);GO:0030054(cell junction);GO:0031589(cell-substrate adhesion);GO:004341…	NA	1	270,	0	-5.74	6.30957e-08	1.16	up
chr16	36955362	36956015	654	ENSMUSG00000022831	ENSMUST00000163755	retained_intron	3' UTR	611	Hcls1	hematopoietic cell specific Lyn substrate 1 [Source:MGI Symbol;Acc:MGI:104568]	GO:0000122(negative regulation of transcription by RNA polymerase II);GO:0001085(RNA polymerase II transcription factor binding);GO:0003779(actin binding);GO:0005515(protein binding);GO:0005634(nucleus);GO:0005667(transcription factor complex);GO:0005737(cytoplasm);GO:0005739(mitochondrion);GO:0005829(cytosol);GO:0005884(actin filament);GO:0005886(plasma membrane);GO:0008284(positive regulation o…	04530(Tight junction);05100(Bacterial invasion of epithelial cells);05205(Proteoglycans in cancer)	2	8,52,	0,601	-1.27	0.0120226	1.16	up
chr2	181356016	181356347	332	ENSMUSG00000038685	ENSMUST00000137700	protein_coding	3' UTR	46	Rtel1	regulator of telomere elongation helicase 1 [Source:MGI Symbol;Acc:MGI:2139369]	GO:0000166(nucleotide binding);GO:0000723(telomere maintenance);GO:0000732(strand displacement);GO:0000781(chromosome, telomeric region);GO:0003676(nucleic acid binding);GO:0003677(DNA binding);GO:0003678(DNA helicase activity);GO:0004386(helicase activity);GO:0005515(protein binding);GO:0005524(ATP binding);GO:0005634(nucleus);GO:0006139(nucleobase-containing compound metabolic process);GO:00062…	NA	1	331,	0	-7	2.45471e-09	1.15	up
chr3	137981365	137981545	181	ENSMUSG00000028159	ENSMUST00000029806	protein_coding	5' UTR	0	Dapp1	dual adaptor for phosphotyrosine and 3-phosphoinositides 1 [Source:MGI Symbol;Acc:MGI:1347063]	GO:0005547(phosphatidylinositol-3,4,5-trisphosphate binding);GO:0005737(cytoplasm);GO:0005886(plasma membrane);GO:0016020(membrane);GO:0043325(phosphatidylinositol-3,4-bisphosphate binding)	04662(B cell receptor signaling pathway)	1	180,	0	-1.04	0.0245471	1.15	up
chr5	104435117	104436241	1125	ENSMUSG00000029304	ENSMUST00000086833	protein_coding	5' UTR	0	Spp1	secreted phosphoprotein 1 [Source:MGI Symbol;Acc:MGI:98389]	GO:0001503(ossification);GO:0001649(osteoblast differentiation);GO:0005125(cytokine activity);GO:0005178(integrin binding);GO:0005576(extracellular region);GO:0005615(extracellular space);GO:0005737(cytoplasm);GO:0005794(Golgi apparatus);GO:0006710(androgen catabolic process);GO:0007155(cell adhesion);GO:0007165(signal transduction);GO:0010033(response to organic substance);GO:0010811(positive re…	04151(PI3K-Akt signaling pathway);04371(Apelin signaling pathway);04510(Focal adhesion);04512(ECM-receptor interaction);04620(Toll-like receptor signaling pathway);05165(Human papillomavirus infection)	2	131,50,	0,1074	-3.32	3.71535e-05	1.15	up
chr5	149460897	149460987	91	ENSMUSG00000107164	ENSMUST00000201035	sense_intronic	3' UTR	19036	4933425D22Rik	RIKEN cDNA 4933425D22 gene [Source:MGI Symbol;Acc:MGI:1914009]	NA	NA	1	90,	0	-1.24	0.0128825	1.15	up
chr7	89508200	89508351	152	ENSMUSG00000039405	ENSMUST00000208888	protein_coding	3' UTR	9316	Prss23	protease, serine 23 [Source:MGI Symbol;Acc:MGI:1923703]	GO:0004252(serine-type endopeptidase activity);GO:0005576(extracellular region);GO:0005615(extracellular space);GO:0005634(nucleus);GO:0006508(proteolysis);GO:0008233(peptidase activity);GO:0008236(serine-type peptidase activity);GO:0016787(hydrolase activity)	NA	1	151,	0	-1.02	0.0263027	1.15	up
chr7	135696308	135697657	1350	ENSMUSG00000031004	ENSMUST00000211238	protein_coding	Exon (ENSMUST00000033310/ENSMUSG00000031004, exon 12 of 14)	14603	Mki67	antigen identified by monoclonal antibody Ki 67 [Source:MGI Symbol;Acc:MGI:106035]	GO:0000166(nucleotide binding);GO:0000775(chromosome, centromeric region);GO:0000793(condensed chromosome);GO:0003677(DNA binding);GO:0005515(protein binding);GO:0005524(ATP binding);GO:0005634(nucleus);GO:0005654(nucleoplasm);GO:0005694(chromosome);GO:0005730(nucleolus);GO:0005737(cytoplasm);GO:0007049(cell cycle);GO:0007088(regulation of mitotic nuclear division);GO:0008022(protein C-terminus b…	NA	1	1349,	0	-8.63	3.98107e-11	1.15	up
chr9	121684513	121684753	241	ENSMUSG00000061536	ENSMUST00000132733	retained_intron	3' UTR	5960	Sec22c	SEC22 homolog C, vesicle trafficking protein [Source:MGI Symbol;Acc:MGI:2447871]	GO:0005737(cytoplasm);GO:0005783(endoplasmic reticulum);GO:0005789(endoplasmic reticulum membrane);GO:0006888(endoplasmic reticulum to Golgi vesicle-mediated transport);GO:0015031(protein transport);GO:0016020(membrane);GO:0016021(integral component of membrane);GO:0016192(vesicle-mediated transport)	NA	1	240,	0	-1.78	0.00269153	1.15	up
chr10	81608183	81608869	687	ENSMUSG00000074862	ENSMUST00000099442	protein_coding	5' UTR	1158	BC025920	cDNA sequence BC025920 [Source:MGI Symbol;Acc:MGI:2670983]	GO:0003676(nucleic acid binding)	NA	1	686,	0	-2.19	0.000812831	1.15	up
chr10	80798387	80798448	62	ENSMUSG00000035278	ENSMUST00000218209	protein_coding	5' UTR	72	Plekhj1	pleckstrin homology domain containing, family J member 1 [Source:MGI Symbol;Acc:MGI:1925920]	GO:0001881(receptor recycling);GO:0003674(molecular_function);GO:0005769(early endosome);GO:0005802(trans-Golgi network);GO:0005829(cytosol);GO:0007032(endosome organization);GO:0042147(retrograde transport, endosome to Golgi);GO:0055037(recycling endosome)	NA	1	61,	0	-2.01	0.00134896	1.15	up
chr11	29504602	29504693	92	ENSMUSG00000085165	ENSMUST00000138402	antisense	Exon (ENSMUST00000239407/ENSMUSG00000032740, exon 31 of 31)	-10393	Gm12089	predicted gene 12089 [Source:MGI Symbol;Acc:MGI:3650341]	NA	NA	1	91,	0	-2.57	0.000281838	1.15	up
chr12	113325388	113326550	1163	ENSMUSG00000076614	ENSMUST00000103420	IG_C_gene	3' UTR	5135	Ighg1	immunoglobulin heavy constant gamma 1 (G1m marker) [Source:MGI Symbol;Acc:MGI:96446]	GO:0016020(membrane);GO:0016021(integral component of membrane)	NA	1	1162,	0	-0.922	0.0354813	1.15	up
chr13	24614618	24638729	24112	ENSMUSG00000036006	ENSMUST00000132689	nonsense_mediated_decay	5' UTR	0	Ripor2	RHO family interacting cell polarization regulator 2 [Source:MGI Symbol;Acc:MGI:2444879]	GO:0005515(protein binding);GO:0005737(cytoplasm);GO:0005856(cytoskeleton);GO:0005886(plasma membrane);GO:0006935(chemotaxis);GO:0007155(cell adhesion);GO:0007162(negative regulation of cell adhesion);GO:0007517(muscle organ development);GO:0007605(sensory perception of sound);GO:0009968(negative regulation of signal transduction);GO:0016020(membrane);GO:0016324(apical plasma membrane);GO:0030154…	NA	2	129,82,	0,24029	-3.59	1.8197e-05	1.15	up
chr13	47105601	47106112	512	ENSMUSG00000021377	ENSMUST00000129352	protein_coding	5' UTR	0	Dek	DEK oncogene (DNA binding) [Source:MGI Symbol;Acc:MGI:1926209]	GO:0003677(DNA binding);GO:0005634(nucleus);GO:0005654(nucleoplasm);GO:0006325(chromatin organization);GO:0042393(histone binding);GO:0043292(contractile fiber);GO:2000779(regulation of double-strand break repair);GO:2001032(regulation of double-strand break repair via nonhomologous end joining)	NA	2	229,40,	0,471	-2.01	0.00138038	1.15	up
chr13	89691458	89692207	750	ENSMUSG00000021614	ENSMUST00000159285	protein_coding	Exon (ENSMUST00000109546/ENSMUSG00000021614, exon 8 of 15)	-13299	Vcan	versican [Source:MGI Symbol;Acc:MGI:102889]	GO:0005509(calcium ion binding);GO:0005540(hyaluronic acid binding);GO:0005576(extracellular region);GO:0007155(cell adhesion);GO:0030246(carbohydrate binding)	04514(Cell adhesion molecules (CAMs))	1	749,	0	-3.26	4.36516e-05	1.15	up
chr17	10403130	10403368	239	ENSMUSG00000062078	ENSMUST00000097414	nonsense_mediated_decay	3' UTR	-83514	Qk	quaking [Source:MGI Symbol;Acc:MGI:97837]	GO:0000381(regulation of alternative mRNA splicing, via spliceosome);GO:0001570(vasculogenesis);GO:0003676(nucleic acid binding);GO:0003723(RNA binding);GO:0003729(mRNA binding);GO:0005634(nucleus);GO:0005737(cytoplasm);GO:0006397(mRNA processing);GO:0006417(regulation of translation);GO:0007275(multicellular organism development);GO:0007286(spermatid development);GO:0008366(axon ensheathment);GO…	NA	1	238,	0	-1.07	0.0223872	1.15	up
chr18	36451137	36454494	3358	ENSMUSG00000024346	ENSMUST00000237499	protein_coding	5' UTR	0	Pfdn1	prefoldin 1 [Source:MGI Symbol;Acc:MGI:1914449]	GO:0006457(protein folding);GO:0016272(prefoldin complex);GO:0044183(protein folding chaperone);GO:0051082(unfolded protein binding)	NA	2	109,42,	0,3315	-0.989	0.0288403	1.15	up
chr10	75553290	75554038	749	ENSMUSG00000046807	ENSMUST00000220172	protein_coding	3' UTR	0	Lrrc75b	leucine rich repeat containing 75B [Source:MGI Symbol;Acc:MGI:2143657]	GO:0003674(molecular_function);GO:0005575(cellular_component);GO:0008150(biological_process)	NA	1	748,	0	-1.09	0.020893	1.15	up
chr2	30889857	30890245	389	ENSMUSG00000050737	ENSMUST00000126588	processed_transcript	3' UTR	7612	Ptges	prostaglandin E synthase [Source:MGI Symbol;Acc:MGI:1927593]	GO:0001516(prostaglandin biosynthetic process);GO:0002526(acute inflammatory response);GO:0002544(chronic inflammatory response);GO:0004364(glutathione transferase activity);GO:0004602(glutathione peroxidase activity);GO:0004667(prostaglandin-D synthase activity);GO:0005641(nuclear envelope lumen);GO:0005737(cytoplasm);GO:0006629(lipid metabolic process);GO:0006631(fatty acid metabolic process);G…	00590(Arachidonic acid metabolism)	1	388,	0	-3.45	2.5704e-05	1.14	up
chr2	32777380	32777876	497	ENSMUSG00000038987	ENSMUST00000150918	retained_intron	3' UTR	1766	Cfap157	cilia and flagella associated protein 157 [Source:MGI Symbol;Acc:MGI:2447809]	GO:0005515(protein binding);GO:0005737(cytoplasm);GO:0005829(cytosol);GO:0005856(cytoskeleton);GO:0005886(plasma membrane);GO:0005929(cilium);GO:0007283(spermatogenesis);GO:0007288(sperm axoneme assembly);GO:0008017(microtubule binding);GO:0030154(cell differentiation);GO:0036064(ciliary basal body);GO:0042995(cell projection);GO:0043231(intracellular membrane-bounded organelle)	NA	2	189,49,	0,447	-1.72	0.00316228	1.14	up
chr3	107050784	107050904	121	ENSMUSG00000056145	ENSMUST00000070085	lincRNA	Exon (ENSMUST00000070085/ENSMUSG00000056145, exon 2 of 2)	11280	AI504432	expressed sequence AI504432 [Source:MGI Symbol;Acc:MGI:2139742]	NA	NA	1	120,	0	-2.29	0.000616595	1.14	up
chr4	21757531	21757861	331	ENSMUSG00000028251	ENSMUST00000029915	protein_coding	3' UTR	9681	Tstd3	thiosulfate sulfurtransferase (rhodanese)-like domain containing 3 [Source:MGI Symbol;Acc:MGI:1924282]	GO:0003674(molecular_function);GO:0004792(thiosulfate sulfurtransferase activity);GO:0005575(cellular_component);GO:0008150(biological_process)	NA	1	330,	0	-2.47	0.000380189	1.14	up
chr5	30652299	30652509	211	ENSMUSG00000029175	ENSMUST00000199052	protein_coding	Exon (ENSMUST00000198025/ENSMUSG00000029175, exon 1 of 1)	-3587	Slc35f6	solute carrier family 35, member F6 [Source:MGI Symbol;Acc:MGI:1922169]	GO:0003674(molecular_function);GO:0005654(nucleoplasm);GO:0005739(mitochondrion);GO:0005764(lysosome);GO:0005765(lysosomal membrane);GO:0005829(cytosol);GO:0008284(positive regulation of cell population proliferation);GO:0016020(membrane);GO:0016021(integral component of membrane);GO:0022857(transmembrane transporter activity);GO:0043231(intracellular membrane-bounded organelle);GO:0055085(transm…	NA	1	210,	0	-1.83	0.00229087	1.14	up
chr5	134946487	134946934	448	ENSMUSG00000047501	ENSMUST00000051401	protein_coding	5' UTR	0	Cldn4	claudin 4 [Source:MGI Symbol;Acc:MGI:1313314]	GO:0005198(structural molecule activity);GO:0005254(chloride channel activity);GO:0005515(protein binding);GO:0005886(plasma membrane);GO:0005887(integral component of plasma membrane);GO:0005911(cell-cell junction);GO:0005923(bicellular tight junction);GO:0006811(ion transport);GO:0006821(chloride transport);GO:0007155(cell adhesion);GO:0007565(female pregnancy);GO:0007623(circadian rhythm);GO:0…	04514(Cell adhesion molecules (CAMs));04530(Tight junction);04670(Leukocyte transendothelial migration);05160(Hepatitis C)	1	447,	0	-2.18	0.000851138	1.14	up
chr7	63098989	63099736	748	ENSMUSG00000109057	ENSMUST00000207503	TEC	3' UTR	37301	Gm44741	predicted gene 44741 [Source:MGI Symbol;Acc:MGI:5753317]	NA	NA	1	747,	0	-2.49	0.000354813	1.14	up
chr8	13032236	13033951	1716	ENSMUSG00000031444	ENSMUST00000063820	protein_coding	Exon (ENSMUST00000033820/ENSMUSG00000031443, exon 5 of 8)	-3357	F10	coagulation factor X [Source:MGI Symbol;Acc:MGI:103107]	GO:0004252(serine-type endopeptidase activity);GO:0005509(calcium ion binding);GO:0005543(phospholipid binding);GO:0005576(extracellular region);GO:0005615(extracellular space);GO:0005783(endoplasmic reticulum);GO:0006508(proteolysis);GO:0007596(blood coagulation);GO:0007599(hemostasis);GO:0008233(peptidase activity);GO:0008236(serine-type peptidase activity);GO:0016020(membrane);GO:0016787(hydro…	04610(Complement and coagulation cascades)	3	89,110,11,	0,1139,1704	-3.74	1.20226e-05	1.14	up
chr10	7444725	7445622	898	ENSMUSG00000079685	ENSMUST00000169796	protein_coding	3' UTR	28616	Ulbp1	UL16 binding protein 1 [Source:MGI Symbol;Acc:MGI:1925027]	GO:0002839(positive regulation of immune response to tumor cell);GO:0005615(extracellular space);GO:0005829(cytosol);GO:0005886(plasma membrane);GO:0005887(integral component of plasma membrane);GO:0009897(external side of plasma membrane);GO:0016020(membrane);GO:0016021(integral component of membrane);GO:0030101(natural killer cell activation);GO:0032729(positive regulation of interferon-gamma p…	04650(Natural killer cell mediated cytotoxicity)	1	897,	0	-9.14	1.25893e-11	1.14	up
chr15	88779409	88783590	4182	ENSMUSG00000034333	ENSMUST00000160975	processed_transcript	3' UTR	27649	Zbed4	zinc finger, BED type containing 4 [Source:MGI Symbol;Acc:MGI:2682302]	GO:0000976(transcription regulatory region sequence-specific DNA binding);GO:0003677(DNA binding);GO:0003723(RNA binding);GO:0005634(nucleus);GO:0005654(nucleoplasm);GO:0005737(cytoplasm);GO:0042802(identical protein binding);GO:0045944(positive regulation of transcription by RNA polymerase II);GO:0046872(metal ion binding);GO:0046983(protein dimerization activity)	NA	1	4181,	0	-24.7	6.30957e-28	1.14	up
X	107293486	107293636	151	ENSMUSG00000073008	ENSMUST00000178838	protein_coding	3' UTR	9140	Gpr174	G protein-coupled receptor 174 [Source:MGI Symbol;Acc:MGI:2685222]	GO:0004930(G protein-coupled receptor activity);GO:0005886(plasma membrane);GO:0005887(integral component of plasma membrane);GO:0007165(signal transduction);GO:0007186(G protein-coupled receptor signaling pathway);GO:0016020(membrane);GO:0016021(integral component of membrane);GO:0035025(positive regulation of Rho protein signal transduction);GO:0043029(T cell homeostasis);GO:0045125(bioactive l…	NA	1	150,	0	-0.894	0.0389045	1.14	up
chr1	59980226	59980407	182	ENSMUSG00000041040	ENSMUST00000189790	retained_intron	Exon (ENSMUST00000189790/ENSMUSG00000041040, exon 1 of 1)	1045	Fam117b	family with sequence similarity 117, member B [Source:MGI Symbol;Acc:MGI:1920000]	GO:0003674(molecular_function);GO:0008150(biological_process)	NA	1	181,	0	-1.14	0.0177828	1.13	up
chr1	38863896	38866056	2161	ENSMUSG00000026080	ENSMUST00000192948	nonsense_mediated_decay	3' UTR	7864	Chst10	carbohydrate sulfotransferase 10 [Source:MGI Symbol;Acc:MGI:2138283]	GO:0000139(Golgi membrane);GO:0005794(Golgi apparatus);GO:0005975(carbohydrate metabolic process);GO:0008146(sulfotransferase activity);GO:0016020(membrane);GO:0016021(integral component of membrane);GO:0016051(carbohydrate biosynthetic process);GO:0016740(transferase activity)	00515(Mannose type O-glycan biosynthesis)	1	2160,	0	-6.89	3.23594e-09	1.13	up
chr2	16023136	16023339	204	ENSMUSG00000103865	ENSMUST00000193596	TEC	Exon (ENSMUST00000193596/ENSMUSG00000103865, exon 1 of 1)	289	Gm37416	predicted gene, 37416 [Source:MGI Symbol;Acc:MGI:5610644]	NA	NA	1	203,	0	-1.12	0.0190546	1.13	up
chr4	63583847	63584146	300	ENSMUSG00000045917	ENSMUST00000080336	protein_coding	3' UTR	23487	Tmem268	transmembrane protein 268 [Source:MGI Symbol;Acc:MGI:1913920]	GO:0003674(molecular_function);GO:0005575(cellular_component);GO:0008150(biological_process);GO:0016020(membrane);GO:0016021(integral component of membrane)	NA	1	299,	0	-3.2	5.12861e-05	1.13	up
chr4	119467117	119467444	328	ENSMUSG00000070806	ENSMUST00000129150	processed_transcript	Exon (ENSMUST00000129150/ENSMUSG00000070806, exon 3 of 3)	22397	Zmynd12	zinc finger, MYND domain containing 12 [Source:MGI Symbol;Acc:MGI:2140259]	GO:0003674(molecular_function);GO:0005515(protein binding);GO:0008150(biological_process);GO:0008168(methyltransferase activity);GO:0032259(methylation)	NA	1	327,	0	-1.4	0.00812831	1.13	up
chr5	105276860	105277859	1000	ENSMUSG00000104713	ENSMUST00000200045	nonsense_mediated_decay	3' UTR	16824	Gbp6	guanylate binding protein 6 [Source:MGI Symbol;Acc:MGI:2140937]	GO:0003924(GTPase activity);GO:0005525(GTP binding);GO:0009617(response to bacterium);GO:0020005(symbiont-containing vacuole membrane);GO:0031410(cytoplasmic vesicle);GO:0035458(cellular response to interferon-beta);GO:0042832(defense response to protozoan);GO:0044406(adhesion of symbiont to host);GO:0050830(defense response to Gram-positive bacterium);GO:0071222(cellular response to lipopolysacc…	NA	2	47,163,	0,836	-2.06	0.00120226	1.13	up
chr7	30860341	30860968	628	ENSMUSG00000044453	ENSMUST00000052700	protein_coding	3' UTR	1223	Ffar1	free fatty acid receptor 1 [Source:MGI Symbol;Acc:MGI:2684079]	GO:0004930(G protein-coupled receptor activity);GO:0005504(fatty acid binding);GO:0005886(plasma membrane);GO:0005887(integral component of plasma membrane);GO:0007165(signal transduction);GO:0007186(G protein-coupled receptor signaling pathway);GO:0007204(positive regulation of cytosolic calcium ion concentration);GO:0008289(lipid binding);GO:0010524(positive regulation of calcium ion transport …	04911(Insulin secretion)	1	627,	0	-1.76	0.00281838	1.13	up
chr7	73739755	73740143	389	ENSMUSG00000091890	ENSMUST00000169090	TEC	Exon (ENSMUST00000205693/ENSMUSG00000091890, exon 1 of 1)	1162	A830073O21Rik	RIKEN cDNA A830073O21 gene [Source:MGI Symbol;Acc:MGI:2443692]	NA	NA	1	388,	0	-1.23	0.0134896	1.13	up
chr8	89031470	89031770	301	ENSMUSG00000031665	ENSMUST00000034090	protein_coding	Exon (ENSMUST00000034090/ENSMUSG00000031665, exon 3 of 4)	12692	Sall1	spalt like transcription factor 1 [Source:MGI Symbol;Acc:MGI:1889585]	GO:0000122(negative regulation of transcription by RNA polymerase II);GO:0000792(heterochromatin);GO:0000978(RNA polymerase II cis-regulatory region sequence-specific DNA binding);GO:0001227(DNA-binding transcription repressor activity, RNA polymerase II-specific);GO:0001822(kidney development);GO:0003337(mesenchymal to epithelial transition involved in metanephros morphogenesis);GO:0003676(nucle…	NA	1	300,	0	-0.824	0.0489779	1.13	up
chr10	75895256	75895703	448	ENSMUSG00000009092	ENSMUST00000220190	retained_intron	3' UTR	682	Derl3	Der1-like domain family, member 3 [Source:MGI Symbol;Acc:MGI:1917627]	GO:0000839(Hrd1p ubiquitin ligase ERAD-L complex);GO:0005783(endoplasmic reticulum);GO:0005785(signal recognition particle receptor complex);GO:0005789(endoplasmic reticulum membrane);GO:0016020(membrane);GO:0016021(integral component of membrane);GO:0018279(protein N-linked glycosylation via asparagine);GO:0030176(integral component of endoplasmic reticulum membrane);GO:0030433(ubiquitin-depende…	04141(Protein processing in endoplasmic reticulum)	1	447,	0	-5.68	7.4131e-08	1.13	up
chr10	127620787	127621148	362	ENSMUSG00000040249	ENSMUST00000049149	protein_coding	5' UTR	0	Lrp1	low density lipoprotein receptor-related protein 1 [Source:MGI Symbol;Acc:MGI:96828]	GO:0002020(protease binding);GO:0005509(calcium ion binding);GO:0005515(protein binding);GO:0005768(endosome);GO:0005769(early endosome);GO:0006897(endocytosis);GO:0006898(receptor-mediated endocytosis);GO:0006909(phagocytosis);GO:0007204(positive regulation of cytosolic calcium ion concentration);GO:0007205(protein kinase C-activating G protein-coupled receptor signaling pathway);GO:0007568(agin…	04979(Cholesterol metabolism);05010(Alzheimer disease);05144(Malaria)	1	361,	0	-3.42	2.75423e-05	1.13	up
chr11	83704020	83704877	858	ENSMUSG00000069792	ENSMUST00000092836	protein_coding	5' UTR	29	Wfdc17	WAP four-disulfide core domain 17 [Source:MGI Symbol;Acc:MGI:3649773]	GO:0004867(serine-type endopeptidase inhibitor activity);GO:0005576(extracellular region);GO:0005615(extracellular space);GO:0010466(negative regulation of peptidase activity);GO:0010951(negative regulation of endopeptidase activity);GO:0019731(antibacterial humoral response);GO:0030414(peptidase inhibitor activity);GO:0045087(innate immune response)	NA	2	153,84,	0,773	-6.19	1.99526e-08	1.13	up
chr12	100878029	100879407	1379	ENSMUSG00000082604	ENSMUST00000117972	processed_pseudogene	3' UTR	-14968	Gm8482	predicted pseudogene 8482 [Source:MGI Symbol;Acc:MGI:3647858]	NA	NA	1	1378,	0	-9.87	1.99526e-12	1.13	up
chr13	17989593	17991644	2052	ENSMUSG00000113030	ENSMUST00000223489	processed_transcript	5' UTR	2940	Gm48778	predicted gene, 48778 [Source:MGI Symbol;Acc:MGI:6098473]	NA	NA	2	189,17,	0,2034	-5.8	5.37032e-08	1.13	up
chr15	81399567	81399748	182	ENSMUSG00000022403	ENSMUST00000023039	protein_coding	5' UTR	0	St13	suppression of tumorigenicity 13 [Source:MGI Symbol;Acc:MGI:1917606]	GO:0005515(protein binding);GO:0005737(cytoplasm);GO:0005829(cytosol);GO:0009617(response to bacterium);GO:0019904(protein domain specific binding);GO:0030544(Hsp70 protein binding);GO:0031072(heat shock protein binding);GO:0032564(dATP binding);GO:0032991(protein-containing complex);GO:0042802(identical protein binding);GO:0044877(protein-containing complex binding);GO:0046983(protein dimerizati…	NA	1	181,	0	-2.52	0.000323594	1.13	up
X	20703935	20706967	3033	ENSMUSG00000031066	ENSMUST00000137101	retained_intron	5' UTR	0	Usp11	ubiquitin specific peptidase 11 [Source:MGI Symbol;Acc:MGI:2384312]	GO:0001226(RNA polymerase II transcription corepressor binding);GO:0004843(thiol-dependent ubiquitin-specific protease activity);GO:0005634(nucleus);GO:0005654(nucleoplasm);GO:0005694(chromosome);GO:0005737(cytoplasm);GO:0005829(cytosol);GO:0006508(proteolysis);GO:0006511(ubiquitin-dependent protein catabolic process);GO:0008233(peptidase activity);GO:0008234(cysteine-type peptidase activity);GO:…	NA	2	184,56,	0,2976	-1.63	0.0040738	1.13	up
X	73778565	73778925	361	ENSMUSG00000002007	ENSMUST00000139630	retained_intron	3' UTR	587	Srpk3	serine/arginine-rich protein specific kinase 3 [Source:MGI Symbol;Acc:MGI:1891338]	GO:0000165(MAPK cascade);GO:0000166(nucleotide binding);GO:0000245(spliceosomal complex assembly);GO:0004672(protein kinase activity);GO:0004674(protein serine/threonine kinase activity);GO:0004707(MAP kinase activity);GO:0005524(ATP binding);GO:0005634(nucleus);GO:0005737(cytoplasm);GO:0006468(protein phosphorylation);GO:0007275(multicellular organism development);GO:0007517(muscle organ develop…	NA	1	360,	0	-3.14	5.88844e-05	1.13	up
chr2	58633937	58634448	512	ENSMUSG00000026839	ENSMUST00000230667	processed_transcript	Exon (ENSMUST00000135737/ENSMUSG00000026839, exon 2 of 2)	856	Upp2	uridine phosphorylase 2 [Source:MGI Symbol;Acc:MGI:1923904]	GO:0003824(catalytic activity);GO:0004850(uridine phosphorylase activity);GO:0005737(cytoplasm);GO:0006218(uridine catabolic process);GO:0009116(nucleoside metabolic process);GO:0009166(nucleotide catabolic process);GO:0016740(transferase activity);GO:0016757(transferase activity, transferring glycosyl groups);GO:0016763(transferase activity, transferring pentosyl groups);GO:0042802(identical pro…	00240(Pyrimidine metabolism);00983(Drug metabolism - other enzymes)	1	511,	0	-1.12	0.0190546	1.12	up
chr3	108573296	108581169	7874	ENSMUSG00000048100	ENSMUST00000139603	retained_intron	Exon (ENSMUST00000131814/ENSMUSG00000048100, exon 3 of 4)	1585	Taf13	TATA-box binding protein associated factor 13 [Source:MGI Symbol;Acc:MGI:1913500]	GO:0003677(DNA binding);GO:0003712(transcription coregulator activity);GO:0005515(protein binding);GO:0005634(nucleus);GO:0005654(nucleoplasm);GO:0005669(transcription factor TFIID complex);GO:0005730(nucleolus);GO:0006357(regulation of transcription by RNA polymerase II);GO:0006366(transcription by RNA polymerase II);GO:0008022(protein C-terminus binding);GO:0017025(TBP-class protein binding);GO…	03022(Basal transcription factors)	3	8,98,163,	0,4819,7710	-2.2	0.000794328	1.12	up
chr4	140973748	140973869	122	ENSMUSG00000009863	ENSMUST00000125780	processed_transcript	Exon (ENSMUST00000010007/ENSMUSG00000009863, exon 5 of 8)	12345	Sdhb	succinate dehydrogenase complex, subunit B, iron sulfur (Ip) [Source:MGI Symbol;Acc:MGI:1914930]	GO:0005654(nucleoplasm);GO:0005739(mitochondrion);GO:0005743(mitochondrial inner membrane);GO:0005749(mitochondrial respiratory chain complex II, succinate dehydrogenase complex (ubiquinone));GO:0005886(plasma membrane);GO:0006099(tricarboxylic acid cycle);GO:0006105(succinate metabolic process);GO:0008177(succinate dehydrogenase (ubiquinone) activity);GO:0009055(electron transfer activity);GO:00…	00020(Citrate cycle (TCA cycle));00190(Oxidative phosphorylation);04714(Thermogenesis);04932(Non-alcoholic fatty liver disease (NAFLD));05010(Alzheimer disease);05012(Parkinson disease);05016(Huntington disease)	1	121,	0	-13.3	3.98107e-16	1.12	up
chr5	34001369	34001699	331	ENSMUSG00000048142	ENSMUST00000201041	processed_transcript	3' UTR	1606	Nat8l	N-acetyltransferase 8-like [Source:MGI Symbol;Acc:MGI:2447776]	GO:0005737(cytoplasm);GO:0005739(mitochondrion);GO:0008080(N-acetyltransferase activity);GO:0016020(membrane);GO:0016021(integral component of membrane);GO:0017188(aspartate N-acetyltransferase activity);GO:0031966(mitochondrial membrane)	00250(Alanine, aspartate and glutamate metabolism)	1	330,	0	-1.4	0.00812831	1.12	up
chr5	139272414	139273391	978	ENSMUSG00000056413	ENSMUST00000123748	retained_intron	3' UTR	2227	Adap1	ArfGAP with dual PH domains 1 [Source:MGI Symbol;Acc:MGI:2442201]	GO:0005096(GTPase activator activity);GO:0005547(phosphatidylinositol-3,4,5-trisphosphate binding);GO:0005634(nucleus);GO:0005737(cytoplasm);GO:0005829(cytosol);GO:0005886(plasma membrane);GO:0043087(regulation of GTPase activity);GO:0043231(intracellular membrane-bounded organelle);GO:0043547(positive regulation of GTPase activity);GO:1902936(phosphatidylinositol bisphosphate binding)	NA	2	662,57,	0,920	-5.6	8.91251e-08	1.12	up
chr6	65118547	65119385	839	ENSMUSG00000029919	ENSMUST00000205250	retained_intron	3' UTR	4380	Hpgds	hematopoietic prostaglandin D synthase [Source:MGI Symbol;Acc:MGI:1859384]	GO:0000287(magnesium ion binding);GO:0001516(prostaglandin biosynthetic process);GO:0004364(glutathione transferase activity);GO:0004667(prostaglandin-D synthase activity);GO:0005509(calcium ion binding);GO:0005515(protein binding);GO:0005654(nucleoplasm);GO:0005737(cytoplasm);GO:0005829(cytosol);GO:0006629(lipid metabolic process);GO:0006631(fatty acid metabolic process);GO:0006633(fatty acid bi…	00480(Glutathione metabolism);00590(Arachidonic acid metabolism);00980(Metabolism of xenobiotics by cytochrome P450);00982(Drug metabolism - cytochrome P450);05204(Chemical carcinogenesis)	1	838,	0	-4.23	3.16228e-06	1.12	up
chr9	96541907	96544310	2404	ENSMUSG00000032413	ENSMUST00000188853	retained_intron	3' UTR	3272	Rasa2	RAS p21 protein activator 2 [Source:MGI Symbol;Acc:MGI:2149960]	GO:0005096(GTPase activator activity);GO:0005543(phospholipid binding);GO:0005886(plasma membrane);GO:0007165(signal transduction);GO:0016020(membrane);GO:0035556(intracellular signal transduction);GO:0043087(regulation of GTPase activity);GO:0043547(positive regulation of GTPase activity);GO:0046580(negative regulation of Ras protein signal transduction);GO:0046872(metal ion binding)	04010(MAPK signaling pathway);04014(Ras signaling pathway);05203(Viral carcinogenesis)	2	568,32,	0,2371	-11.2	7.94328e-14	1.12	up
chr10	80866999	80867210	212	ENSMUSG00000035206	ENSMUST00000219136	retained_intron	3' UTR	3518	Sppl2b	signal peptide peptidase like 2B [Source:MGI Symbol;Acc:MGI:1920468]	GO:0000139(Golgi membrane);GO:0004190(aspartic-type endopeptidase activity);GO:0005654(nucleoplasm);GO:0005764(lysosome);GO:0005765(lysosomal membrane);GO:0005768(endosome);GO:0005794(Golgi apparatus);GO:0005813(centrosome);GO:0005886(plasma membrane);GO:0006508(proteolysis);GO:0006509(membrane protein ectodomain proteolysis);GO:0008233(peptidase activity);GO:0010008(endosome membrane);GO:0015629…	NA	1	211,	0	-0.877	0.040738	1.12	up
chr11	55204349	55213797	9449	ENSMUSG00000020261	ENSMUST00000108872	protein_coding	5' UTR	0	Slc36a1	solute carrier family 36 (proton/amino acid symporter), member 1 [Source:MGI Symbol;Acc:MGI:2445299]	GO:0003333(amino acid transmembrane transport);GO:0005280(amino acid:proton symporter activity);GO:0005368(taurine transmembrane transporter activity);GO:0005764(lysosome);GO:0005765(lysosomal membrane);GO:0005783(endoplasmic reticulum);GO:0005886(plasma membrane);GO:0006865(amino acid transport);GO:0015078(proton transmembrane transporter activity);GO:0015171(amino acid transmembrane transporter…	04974(Protein digestion and absorption)	3	139,39,3,	0,8515,9445	-1.25	0.0125893	1.12	up
chr11	55260586	55262716	2131	ENSMUSG00000055333	ENSMUST00000108864	protein_coding	Exon (ENSMUST00000068853/ENSMUSG00000055333, exon 19 of 24)	51671	Fat2	FAT atypical cadherin 2 [Source:MGI Symbol;Acc:MGI:2685369]	GO:0005509(calcium ion binding);GO:0005794(Golgi apparatus);GO:0005886(plasma membrane);GO:0005912(adherens junction);GO:0007155(cell adhesion);GO:0007156(homophilic cell adhesion via plasma membrane adhesion molecules);GO:0010631(epithelial cell migration);GO:0016020(membrane);GO:0016021(integral component of membrane);GO:0030054(cell junction);GO:0031589(cell-substrate adhesion);GO:0098609(cell…	NA	2	5,655,	0,1475	-2.97	9.54993e-05	1.12	up
chr12	17902447	17903349	903	ENSMUSG00000114025	ENSMUST00000221489	unprocessed_pseudogene	Exon (ENSMUST00000221489/ENSMUSG00000114025, exon 1 of 3)	58	Gm49331	predicted gene, 49331 [Source:MGI Symbol;Acc:MGI:6121516]	NA	NA	2	179,384,	0,518	-2.94	0.000102329	1.12	up
chr13	54214372	54215062	691	ENSMUSG00000034987	ENSMUST00000211742	nonsense_mediated_decay	Exon (ENSMUST00000038101/ENSMUSG00000034987, exon 2 of 3)	365	Hrh2	histamine receptor H2 [Source:MGI Symbol;Acc:MGI:108482]	GO:0001696(gastric acid secretion);GO:0001697(histamine-induced gastric acid secretion);GO:0001698(gastrin-induced gastric acid secretion);GO:0003382(epithelial cell morphogenesis);GO:0004930(G protein-coupled receptor activity);GO:0004969(histamine receptor activity);GO:0004993(G protein-coupled serotonin receptor activity);GO:0005886(plasma membrane);GO:0005887(integral component of plasma memb…	04020(Calcium signaling pathway);04080(Neuroactive ligand-receptor interaction);04971(Gastric acid secretion)	1	690,	0	-3.87	8.31764e-06	1.12	up
chr16	43648925	43649104	180	ENSMUSG00000071552	ENSMUST00000096065	protein_coding	3' UTR	15221	Tigit	T cell immunoreceptor with Ig and ITIM domains [Source:MGI Symbol;Acc:MGI:3642260]	GO:0005102(signaling receptor binding);GO:0009986(cell surface);GO:0016020(membrane);GO:0016021(integral component of membrane);GO:0032695(negative regulation of interleukin-12 production);GO:0032733(positive regulation of interleukin-10 production);GO:0042802(identical protein binding);GO:0050868(negative regulation of T cell activation)	04514(Cell adhesion molecules (CAMs))	1	179,	0	-1.05	0.0234423	1.12	up
chr18	33184858	33185338	481	ENSMUSG00000038128	ENSMUST00000042868	protein_coding	3' UTR	245700	Camk4	calcium/calmodulin-dependent protein kinase IV [Source:MGI Symbol;Acc:MGI:88258]	GO:0000166(nucleotide binding);GO:0001650(fibrillar center);GO:0004672(protein kinase activity);GO:0004674(protein serine/threonine kinase activity);GO:0004683(calmodulin-dependent protein kinase activity);GO:0005524(ATP binding);GO:0005654(nucleoplasm);GO:0006468(protein phosphorylation);GO:0007616(long-term memory);GO:0016301(kinase activity);GO:0016310(phosphorylation);GO:0043011(myeloid dendr…	04020(Calcium signaling pathway);04024(cAMP signaling pathway);04211(Longevity regulating pathway);04371(Apelin signaling pathway);04380(Osteoclast differentiation);04720(Long-term potentiation);04722(Neurotrophin signaling pathway);04725(Cholinergic synapse);04921(Oxytocin signaling pathway);04925(Aldosterone synthesis and secretion);05031(Amphetamine addiction);05034(Alcoholism);05214(Glioma)	1	480,	0	-2.25	0.000691831	1.12	up
chr19	9874892	9877817	2926	ENSMUSG00000024660	ENSMUST00000238004	protein_coding	Exon (ENSMUST00000025562/ENSMUSG00000024660, exon 13 of 18)	0	Incenp	inner centromere protein [Source:MGI Symbol;Acc:MGI:1313288]	GO:0000070(mitotic sister chromatid segregation);GO:0000281(mitotic cytokinesis);GO:0000775(chromosome, centromeric region);GO:0000776(kinetochore);GO:0000777(condensed chromosome kinetochore);GO:0000793(condensed chromosome);GO:0000795(synaptonemal complex);GO:0000800(lateral element);GO:0000801(central element);GO:0005634(nucleus);GO:0005654(nucleoplasm);GO:0005694(chromosome);GO:0005721(perice…	NA	4	31,79,227,141,	0,205,1697,2784	-2.93	0.000107152	1.12	up
chr1	54434090	54437833	3744	ENSMUSG00000041303	ENSMUST00000041638	protein_coding	Exon (ENSMUST00000041638/ENSMUSG00000041303, exon 2 of 18)	4881	Gtf3c3	general transcription factor IIIC, polypeptide 3 [Source:MGI Symbol;Acc:MGI:2138383]	GO:0000127(transcription factor TFIIIC complex);GO:0001004(obsolete RNA polymerase III transcription regulator recruiting activity);GO:0005515(protein binding);GO:0005654(nucleoplasm);GO:0005730(nucleolus);GO:0006383(transcription by RNA polymerase III);GO:0031965(nuclear membrane)	NA	2	148,2,	0,3741	-2.32	0.00057544	1.11	up
chr1	85598315	85598757	443	ENSMUSG00000070034	ENSMUST00000131950	retained_intron	5' UTR	0	Sp110	Sp110 nuclear body protein [Source:MGI Symbol;Acc:MGI:1923364]	GO:0002376(immune system process);GO:0003677(DNA binding);GO:0005634(nucleus);GO:0005654(nucleoplasm);GO:0006915(apoptotic process);GO:0009617(response to bacterium);GO:0043065(positive regulation of apoptotic process);GO:0045087(innate immune response)	NA	2	81,129,	0,313	-2.28	0.000645654	1.11	up
chr2	58038857	58039396	540	ENSMUSG00000026828	ENSMUST00000166729	protein_coding	3' UTR	40973	Galnt5	polypeptide N-acetylgalactosaminyltransferase 5 [Source:MGI Symbol;Acc:MGI:2179403]	GO:0000139(Golgi membrane);GO:0004653(polypeptide N-acetylgalactosaminyltransferase activity);GO:0005794(Golgi apparatus);GO:0006486(protein glycosylation);GO:0016020(membrane);GO:0016021(integral component of membrane);GO:0016740(transferase activity);GO:0016757(transferase activity, transferring glycosyl groups);GO:0030246(carbohydrate binding);GO:0046872(metal ion binding)	00512(Mucin type O-glycan biosynthesis)	1	539,	0	-1.17	0.0162181	1.11	up
chr4	129578338	129578549	212	ENSMUSG00000050493	ENSMUST00000052835	protein_coding	5' UTR	0	Fam167b	family with sequence similarity 167, member B [Source:MGI Symbol;Acc:MGI:2668032]	GO:0003674(molecular_function);GO:0005575(cellular_component);GO:0008150(biological_process)	NA	1	211,	0	-0.97	0.0301995	1.11	up
chr5	139716062	139716719	658	ENSMUSG00000036718	ENSMUST00000165645	nonsense_mediated_decay	Exon (ENSMUST00000170773/ENSMUSG00000036718, exon 6 of 17)	-5100	Micall2	MICAL-like 2 [Source:MGI Symbol;Acc:MGI:2444818]	GO:0001725(stress fiber);GO:0005515(protein binding);GO:0005737(cytoplasm);GO:0005768(endosome);GO:0005829(cytosol);GO:0005856(cytoskeleton);GO:0005886(plasma membrane);GO:0005911(cell-cell junction);GO:0005923(bicellular tight junction);GO:0016020(membrane);GO:0017137(Rab GTPase binding);GO:0030041(actin filament polymerization);GO:0030054(cell junction);GO:0031005(filamin binding);GO:0031175(ne…	04530(Tight junction)	1	657,	0	-4.65	1.07152e-06	1.11	up
chr10	60750565	60752794	2230	ENSMUSG00000020100	ENSMUST00000117513	protein_coding	5' UTR	0	Slc29a3	solute carrier family 29 (nucleoside transporters), member 3 [Source:MGI Symbol;Acc:MGI:1918529]	GO:0005337(nucleoside transmembrane transporter activity);GO:0005764(lysosome);GO:0005765(lysosomal membrane);GO:0005768(endosome);GO:0005794(Golgi apparatus);GO:0005886(plasma membrane);GO:0015858(nucleoside transport);GO:0016020(membrane);GO:0016021(integral component of membrane);GO:0031902(late endosome membrane);GO:0043231(intracellular membrane-bounded organelle);GO:1901642(nucleoside trans…	NA	2	119,61,	0,2168	-1.97	0.00151356	1.11	up
chr11	3458054	3471375	13322	ENSMUSG00000034587	ENSMUST00000154397	processed_transcript	Exon (ENSMUST00000146456/ENSMUSG00000034587, exon 2 of 2)	5574	8430429K09Rik	RIKEN cDNA 8430429K09 gene [Source:MGI Symbol;Acc:MGI:1918773]	NA	NA	2	284,44,	0,13277	-1.5	0.0060256	1.11	up
chr11	18467478	18468520	1043	ENSMUSG00000085675	ENSMUST00000143311	lincRNA	Exon (ENSMUST00000143311/ENSMUSG00000085675, exon 2 of 2)	25777	Gm12022	predicted gene 12022 [Source:MGI Symbol;Acc:MGI:3650976]	NA	NA	1	1042,	0	-1.16	0.0165959	1.11	up
chr15	82995159	82995909	751	ENSMUSG00000041852	ENSMUST00000229439	protein_coding	3' UTR	-8037	Tcf20	transcription factor 20 [Source:MGI Symbol;Acc:MGI:108399]	GO:0000976(transcription regulatory region sequence-specific DNA binding);GO:0000978(RNA polymerase II cis-regulatory region sequence-specific DNA binding);GO:0001228(DNA-binding transcription activator activity, RNA polymerase II-specific);GO:0003677(DNA binding);GO:0003700(DNA-binding transcription factor activity);GO:0005634(nucleus);GO:0005654(nucleoplasm);GO:0016604(nuclear body);GO:0045944(…	NA	1	750,	0	-8.74	3.16228e-11	1.11	up
chr18	82513974	82514154	181	ENSMUSG00000041607	ENSMUST00000143506	nonsense_mediated_decay	3' UTR	38604	Mbp	myelin basic protein [Source:MGI Symbol;Acc:MGI:96925]	GO:0000165(MAPK cascade);GO:0002020(protease binding);GO:0005516(calmodulin binding);GO:0005634(nucleus);GO:0005737(cytoplasm);GO:0005886(plasma membrane);GO:0007605(sensory perception of sound);GO:0009636(response to toxic substance);GO:0016020(membrane);GO:0019911(structural constituent of myelin sheath);GO:0032755(positive regulation of interleukin-6 production);GO:0032991(protein-containing c…	NA	1	180,	0	-1.27	0.011749	1.11	up
chr19	36444950	36445221	272	ENSMUSG00000024805	ENSMUST00000225185	retained_intron	Exon (ENSMUST00000225920/ENSMUSG00000024805, exon 8 of 9)	5296	Pcgf5	polycomb group ring finger 5 [Source:MGI Symbol;Acc:MGI:1923505]	GO:0000805(X chromosome);GO:0000977(RNA polymerase II regulatory region sequence-specific DNA binding);GO:0003700(DNA-binding transcription factor activity);GO:0005515(protein binding);GO:0005634(nucleus);GO:0005654(nucleoplasm);GO:0005813(centrosome);GO:0031519(PcG protein complex);GO:0035102(PRC1 complex);GO:0036353(histone H2A-K119 monoubiquitination);GO:0045944(positive regulation of transcri…	04550(Signaling pathways regulating pluripotency of stem cells)	1	271,	0	-2.57	0.000281838	1.11	up
chr19	46313894	46314104	211	ENSMUSG00000037126	ENSMUST00000226062	retained_intron	Exon (ENSMUST00000226062/ENSMUSG00000037126, exon 1 of 2)	410	Psd	pleckstrin and Sec7 domain containing [Source:MGI Symbol;Acc:MGI:1920978]	GO:0001726(ruffle);GO:0005085(guanyl-nucleotide exchange factor activity);GO:0005086(ARF guanyl-nucleotide exchange factor activity);GO:0005515(protein binding);GO:0005543(phospholipid binding);GO:0005886(plasma membrane);GO:0014069(postsynaptic density);GO:0016020(membrane);GO:0016021(integral component of membrane);GO:0031175(neuron projection development);GO:0032012(regulation of ARF protein s…	04144(Endocytosis)	1	210,	0	-1.91	0.0018197	1.11	up
chr1	96880984	96907706	26723	ENSMUSG00000097814	ENSMUST00000202118	antisense	Exon (ENSMUST00000188631/ENSMUSG00000097814, exon 4 of 4)	8751	Panct2	pluripotency-associated noncoding transcript 2 [Source:MGI Symbol;Acc:MGI:3643517]	NA	NA	2	250,19,	0,26703	-1.9	0.00186209	1.1	up
chr1	180240934	180245918	4985	ENSMUSG00000010609	ENSMUST00000111104	protein_coding	5' UTR	0	Psen2	presenilin 2 [Source:MGI Symbol;Acc:MGI:109284]	GO:0000139(Golgi membrane);GO:0000776(kinetochore);GO:0001666(response to hypoxia);GO:0004190(aspartic-type endopeptidase activity);GO:0005637(nuclear inner membrane);GO:0005769(early endosome);GO:0005783(endoplasmic reticulum);GO:0005789(endoplasmic reticulum membrane);GO:0005794(Golgi apparatus);GO:0005813(centrosome);GO:0005886(plasma membrane);GO:0005887(integral component of plasma membrane)…	04330(Notch signaling pathway);04722(Neurotrophin signaling pathway);05010(Alzheimer disease)	3	11,144,55,	0,4679,4929	-4.82	6.76083e-07	1.1	up
chr2	150952524	150952764	241	ENSMUSG00000068115	ENSMUST00000124135	protein_coding	Exon (ENSMUST00000109896/ENSMUSG00000068115, exon 16 of 24)	268	Ninl	ninein-like [Source:MGI Symbol;Acc:MGI:1925427]	GO:0005509(calcium ion binding);GO:0005737(cytoplasm);GO:0005813(centrosome);GO:0005815(microtubule organizing center);GO:0005829(cytosol);GO:0005856(cytoskeleton);GO:0005874(microtubule);GO:0034454(microtubule anchoring at centrosome);GO:0045171(intercellular bridge);GO:0046872(metal ion binding)	NA	1	240,	0	-1.85	0.00218776	1.1	up
chr2	157147510	157147601	92	ENSMUSG00000027639	ENSMUST00000057725	protein_coding	Exon (ENSMUST00000029170/ENSMUSG00000027641, exon 22 of 22)	-12336	Samhd1	SAM domain and HD domain, 1 [Source:MGI Symbol;Acc:MGI:1927468]	GO:0000166(nucleotide binding);GO:0000724(double-strand break repair via homologous recombination);GO:0002376(immune system process);GO:0003676(nucleic acid binding);GO:0003697(single-stranded DNA binding);GO:0003723(RNA binding);GO:0003824(catalytic activity);GO:0004540(ribonuclease activity);GO:0005515(protein binding);GO:0005525(GTP binding);GO:0005634(nucleus);GO:0005654(nucleoplasm);GO:00056…	05170(Human immunodeficiency virus 1 infection)	1	91,	0	-1.12	0.0190546	1.1	up
chr4	133661998	133662208	211	ENSMUSG00000043257	ENSMUST00000151837	processed_transcript	3' UTR	10649	Pigv	phosphatidylinositol glycan anchor biosynthesis, class V [Source:MGI Symbol;Acc:MGI:2442480]	GO:0000009(alpha-1,6-mannosyltransferase activity);GO:0000030(mannosyltransferase activity);GO:0004376(glycolipid mannosyltransferase activity);GO:0004584(dolichyl-phosphate-mannose-glycolipid alpha-mannosyltransferase activity);GO:0005783(endoplasmic reticulum);GO:0005789(endoplasmic reticulum membrane);GO:0006506(GPI anchor biosynthetic process);GO:0016020(membrane);GO:0016021(integral componen…	00563(Glycosylphosphatidylinositol (GPI)-anchor biosynthesis)	1	210,	0	-2.34	0.000537032	1.1	up
chr4	144972921	144973102	182	ENSMUSG00000020220	ENSMUST00000147511	processed_transcript	3' UTR	11040	Vps13d	vacuolar protein sorting 13D [Source:MGI Symbol;Acc:MGI:2448530]	GO:0003674(molecular_function);GO:0005515(protein binding);GO:0006623(protein targeting to vacuole);GO:0007005(mitochondrion organization);GO:0019898(extrinsic component of membrane);GO:0045053(protein retention in Golgi apparatus);GO:1901526(positive regulation of mitophagy)	NA	1	181,	0	-1.63	0.0040738	1.1	up
chr5	108648542	108648752	211	ENSMUSG00000013495	ENSMUST00000198346	processed_transcript	3' UTR	4217	Tmem175	transmembrane protein 175 [Source:MGI Symbol;Acc:MGI:1919642]	GO:0005267(potassium channel activity);GO:0005764(lysosome);GO:0005765(lysosomal membrane);GO:0005768(endosome);GO:0006811(ion transport);GO:0006813(potassium ion transport);GO:0010008(endosome membrane);GO:0016020(membrane);GO:0016021(integral component of membrane);GO:0022841(potassium ion leak channel activity);GO:0035751(regulation of lysosomal lumen pH);GO:0071805(potassium ion transmembrane…	NA	1	210,	0	-5.42	1.41254e-07	1.1	up
chr6	145863296	145863684	389	ENSMUSG00000108126	ENSMUST00000203443	TEC	Exon (ENSMUST00000203443/ENSMUSG00000108126, exon 1 of 1)	0	Gm43909	predicted gene, 43909 [Source:MGI Symbol;Acc:MGI:5690301]	NA	NA	1	388,	0	-2.79	0.000154882	1.1	up
chr8	88647344	88660585	13242	ENSMUSG00000055994	ENSMUST00000124091	retained_intron	5' UTR	0	Nod2	nucleotide-binding oligomerization domain containing 2 [Source:MGI Symbol;Acc:MGI:2429397]	GO:0000166(nucleotide binding);GO:0002221(pattern recognition receptor signaling pathway);GO:0002227(innate immune response in mucosa);GO:0002253(activation of immune response);GO:0002367(cytokine production involved in immune response);GO:0002374(cytokine secretion involved in immune response);GO:0002376(immune system process);GO:0002381(immunoglobulin production involved in immunoglobulin media…	04621(NOD-like receptor signaling pathway);04668(TNF signaling pathway);05152(Tuberculosis);05321(Inflammatory bowel disease (IBD))	4	65,108,467,47,	0,3996,5520,13194	-2.93	0.000107152	1.1	up
chr11	103348864	103349824	961	ENSMUSG00000085887	ENSMUST00000124462	antisense	Exon (ENSMUST00000124462/ENSMUSG00000085887, exon 4 of 4)	4111	Arhgap27os3	Rho GTPase activating protein 27, opposite strand 3 [Source:MGI Symbol;Acc:MGI:3650159]	NA	NA	1	960,	0	-14.9	7.94328e-18	1.1	up
chr11	118165906	118169066	3161	ENSMUSG00000088119	ENSMUST00000157494	snRNA	3' UTR	15129	Gm24060	predicted gene, 24060 [Source:MGI Symbol;Acc:MGI:5453837]	NA	NA	2	188,51,	0,3109	-4.62	1.14815e-06	1.1	up
X	95026264	95026444	181	ENSMUSG00000071722	ENSMUST00000096367	protein_coding	5' UTR	418	Spin4	spindlin family, member 4 [Source:MGI Symbol;Acc:MGI:2444925]	GO:0005654(nucleoplasm);GO:0005829(cytosol);GO:0006355(regulation of transcription, DNA-templated);GO:0007276(gamete generation);GO:0035064(methylated histone binding)	NA	1	180,	0	-1.62	0.00416869	1.1	up
chr1	92985345	92985585	241	ENSMUSG00000026271	ENSMUST00000169198	protein_coding	3' UTR	6423	Gpr35	G protein-coupled receptor 35 [Source:MGI Symbol;Acc:MGI:1929509]	GO:0004930(G protein-coupled receptor activity);GO:0004950(chemokine receptor activity);GO:0005886(plasma membrane);GO:0005887(integral component of plasma membrane);GO:0007010(cytoskeleton organization);GO:0007165(signal transduction);GO:0007186(G protein-coupled receptor signaling pathway);GO:0007204(positive regulation of cytosolic calcium ion concentration);GO:0016020(membrane);GO:0016021(int…	04080(Neuroactive ligand-receptor interaction)	1	240,	0	-1.51	0.00588844	1.09	up
chr1	132349116	132349387	272	ENSMUSG00000100658	ENSMUST00000189288	lincRNA	Exon (ENSMUST00000189288/ENSMUSG00000100658, exon 3 of 3)	7093	F730311O21Rik	RIKEN cDNA F730311O21 gene [Source:MGI Symbol;Acc:MGI:3643355]	NA	NA	1	271,	0	-1.17	0.0162181	1.09	up
chr1	85028220	85028577	358	ENSMUSG00000118640	ENSMUST00000239185	protein_coding	Exon (ENSMUST00000239185/ENSMUSG00000118640, exon 1 of 1)	624	AC167036	novel protein	GO:0016021(integral component of membrane)	NA	1	357,	0	-1.08	0.0213796	1.09	up
chr2	112631744	112631925	182	ENSMUSG00000057378	ENSMUST00000142537	retained_intron	3' UTR	8815	Ryr3	ryanodine receptor 3 [Source:MGI Symbol;Acc:MGI:99684]	GO:0005216(ion channel activity);GO:0005219(ryanodine-sensitive calcium-release channel activity);GO:0005262(calcium channel activity);GO:0005509(calcium ion binding);GO:0005515(protein binding);GO:0005516(calmodulin binding);GO:0005783(endoplasmic reticulum);GO:0005790(smooth endoplasmic reticulum);GO:0005886(plasma membrane);GO:0006811(ion transport);GO:0006816(calcium ion transport);GO:0006874…	04020(Calcium signaling pathway);04371(Apelin signaling pathway);04713(Circadian entrainment);04921(Oxytocin signaling pathway);04970(Salivary secretion);05010(Alzheimer disease)	1	181,	0	-0.978	0.0295121	1.09	up
chr3	59216930	59217649	720	ENSMUSG00000036353	ENSMUST00000199675	protein_coding	3' UTR	3270	P2ry12	purinergic receptor P2Y, G-protein coupled 12 [Source:MGI Symbol;Acc:MGI:1918089]	GO:0001609(G protein-coupled adenosine receptor activity);GO:0001621(G protein-coupled ADP receptor activity);GO:0001973(G protein-coupled adenosine receptor signaling pathway);GO:0004930(G protein-coupled receptor activity);GO:0005739(mitochondrion);GO:0005886(plasma membrane);GO:0005887(integral component of plasma membrane);GO:0005901(caveola);GO:0006930(substrate-dependent cell migration, cel…	04611(Platelet activation)	1	719,	0	-4.07	4.89779e-06	1.09	up
chr4	124708108	124708345	238	ENSMUSG00000028902	ENSMUST00000030734	protein_coding	3' UTR	-6431	Sf3a3	splicing factor 3a, subunit 3 [Source:MGI Symbol;Acc:MGI:1922312]	GO:0000398(mRNA splicing, via spliceosome);GO:0003676(nucleic acid binding);GO:0003723(RNA binding);GO:0005634(nucleus);GO:0005654(nucleoplasm);GO:0005681(spliceosomal complex);GO:0005686(U2 snRNP);GO:0006397(mRNA processing);GO:0008270(zinc ion binding);GO:0008380(RNA splicing);GO:0016607(nuclear speck);GO:0046872(metal ion binding);GO:0071005(U2-type precatalytic spliceosome);GO:0071013(catalyt…	03040(Spliceosome)	1	237,	0	-1.93	0.0017378	1.09	up
chr7	66677692	66677842	151	ENSMUSG00000030509	ENSMUST00000131320	nonsense_mediated_decay	Exon (ENSMUST00000068980/ENSMUSG00000030509, exon 6 of 6)	11192	Asb7	ankyrin repeat and SOCS box-containing 7 [Source:MGI Symbol;Acc:MGI:2152835]	GO:0003674(molecular_function);GO:0005515(protein binding);GO:0005575(cellular_component);GO:0008150(biological_process);GO:0016567(protein ubiquitination);GO:0035556(intracellular signal transduction)	NA	1	150,	0	-1.55	0.00512861	1.09	up
chr11	54697218	54697459	242	ENSMUSG00000037533	ENSMUST00000136494	protein_coding	3' UTR	5786	Rapgef6	Rap guanine nucleotide exchange factor (GEF) 6 [Source:MGI Symbol;Acc:MGI:2384761]	GO:0005085(guanyl-nucleotide exchange factor activity);GO:0005096(GTPase activator activity);GO:0005515(protein binding);GO:0005813(centrosome);GO:0005829(cytosol);GO:0005886(plasma membrane);GO:0007165(signal transduction);GO:0007264(small GTPase mediated signal transduction);GO:0016324(apical plasma membrane);GO:0017016(Ras GTPase binding);GO:0030033(microvillus assembly);GO:0030139(endocytic v…	04015(Rap1 signaling pathway);04530(Tight junction)	1	241,	0	-4	5.88844e-06	1.09	up
chr12	114322607	114322801	195	ENSMUSG00000076674	ENSMUST00000103483	IG_V_gene	Exon (ENSMUST00000103483/ENSMUSG00000076674, exon 1 of 2)	0	Ighv3-8	immunoglobulin heavy variable V3-8 [Source:MGI Symbol;Acc:MGI:3645298]	GO:0003823(antigen binding);GO:0006910(phagocytosis, recognition);GO:0006911(phagocytosis, engulfment);GO:0006958(complement activation, classical pathway);GO:0009897(external side of plasma membrane);GO:0034987(immunoglobulin receptor binding);GO:0042571(immunoglobulin complex, circulating);GO:0042742(defense response to bacterium);GO:0045087(innate immune response);GO:0050853(B cell receptor si…	NA	2	70,43,	0,151	-0.869	0.0416869	1.09	up
chr15	39962678	39964216	1539	ENSMUSG00000115230	ENSMUST00000227886	lincRNA	Exon (ENSMUST00000227886/ENSMUSG00000115230, exon 1 of 3)	29	AU022793	expressed sequence AU022793 [Source:MGI Symbol;Acc:MGI:2146144]	NA	NA	2	128,142,	0,1396	-1.32	0.0102329	1.09	up
chr15	94566800	94567156	357	ENSMUSG00000059883	ENSMUST00000109248	protein_coding	3' UTR	23128	Irak4	interleukin-1 receptor-associated kinase 4 [Source:MGI Symbol;Acc:MGI:2182474]	GO:0000166(nucleotide binding);GO:0000287(magnesium ion binding);GO:0001816(cytokine production);GO:0002376(immune system process);GO:0002446(neutrophil mediated immunity);GO:0004672(protein kinase activity);GO:0004674(protein serine/threonine kinase activity);GO:0005149(interleukin-1 receptor binding);GO:0005515(protein binding);GO:0005524(ATP binding);GO:0005615(extracellular space);GO:0005634(…	04010(MAPK signaling pathway);04064(NF-kappa B signaling pathway);04620(Toll-like receptor signaling pathway);04621(NOD-like receptor signaling pathway);04722(Neurotrophin signaling pathway);05133(Pertussis);05140(Leishmaniasis);05142(Chagas disease (American trypanosomiasis));05145(Toxoplasmosis);05152(Tuberculosis);05161(Hepatitis B);05162(Measles);05164(Influenza A);05168(Herpes simplex virus …	2	97,143,	0,213	-2.72	0.000186209	1.09	up
chr16	20618502	20618802	301	ENSMUSG00000115293	ENSMUST00000079600	protein_coding	3' UTR	6877	Gm49333	predicted gene, 49333 [Source:MGI Symbol;Acc:MGI:6121518]	GO:0000139(Golgi membrane);GO:0003824(catalytic activity);GO:0004222(metalloendopeptidase activity);GO:0005794(Golgi apparatus);GO:0005802(trans-Golgi network);GO:0006508(proteolysis);GO:0007420(brain development);GO:0007507(heart development);GO:0008152(metabolic process);GO:0008168(methyltransferase activity);GO:0008233(peptidase activity);GO:0008237(metallopeptidase activity);GO:0010002(cardio…	NA	1	300,	0	-1.55	0.00524807	1.09	up
X	73437314	73437495	182	ENSMUSG00000031372	ENSMUST00000033738	protein_coding	3' UTR	-2151	Trex2	three prime repair exonuclease 2 [Source:MGI Symbol;Acc:MGI:1346343]	GO:0000287(magnesium ion binding);GO:0003676(nucleic acid binding);GO:0004518(nuclease activity);GO:0004527(exonuclease activity);GO:0005634(nucleus);GO:0006259(DNA metabolic process);GO:0006281(DNA repair);GO:0006974(cellular response to DNA damage stimulus);GO:0008296(3'-5'-exodeoxyribonuclease activity);GO:0008408(3'-5' exonuclease activity);GO:0008853(exodeoxyribonuclease III activity);GO:001…	NA	1	181,	0	-2.08	0.00112202	1.09	up
chr1	33454049	33454110	62	ENSMUSG00000100318	ENSMUST00000189104	processed_pseudogene	3' UTR	-137528	Gm18799	predicted gene, 18799 [Source:MGI Symbol;Acc:MGI:5010984]	NA	NA	1	61,	0	-1.19	0.0154882	1.08	up
chr3	46446385	46447163	779	ENSMUSG00000090919	ENSMUST00000195537	protein_coding	Exon (ENSMUST00000166505/ENSMUSG00000090919, exon 2 of 2)	1535	Pabpc4l	poly(A) binding protein, cytoplasmic 4-like [Source:MGI Symbol;Acc:MGI:3643087]	GO:0003676(nucleic acid binding);GO:0003723(RNA binding);GO:0003730(mRNA 3'-UTR binding);GO:0005634(nucleus);GO:0005737(cytoplasm);GO:0005829(cytosol);GO:0008143(poly(A) binding);GO:0008150(biological_process);GO:0008266(poly(U) RNA binding);GO:0010494(cytoplasmic stress granule);GO:1990904(ribonucleoprotein complex)	03013(RNA transport);03015(mRNA surveillance pathway);03018(RNA degradation)	1	778,	0	-1.1	0.0199526	1.08	up
chr4	134472925	134473518	594	ENSMUSG00000028832	ENSMUST00000105868	protein_coding	3' UTR	3183	Stmn1	stathmin 1 [Source:MGI Symbol;Acc:MGI:96739]	GO:0000281(mitotic cytokinesis);GO:0005515(protein binding);GO:0005737(cytoplasm);GO:0005829(cytosol);GO:0005856(cytoskeleton);GO:0005874(microtubule);GO:0007019(microtubule depolymerization);GO:0007052(mitotic spindle organization);GO:0007275(multicellular organism development);GO:0007399(nervous system development);GO:0007409(axonogenesis);GO:0007420(brain development);GO:0009615(response to vi…	04010(MAPK signaling pathway);05206(MicroRNAs in cancer)	2	70,197,	0,396	-29.7	5.01187e-33	1.08	up
chr5	30624224	30624524	301	ENSMUSG00000049265	ENSMUST00000197428	processed_transcript	3' UTR	2851	Kcnk3	potassium channel, subfamily K, member 3 [Source:MGI Symbol;Acc:MGI:1100509]	GO:0005216(ion channel activity);GO:0005252(open rectifier potassium channel activity);GO:0005267(potassium channel activity);GO:0005886(plasma membrane);GO:0005887(integral component of plasma membrane);GO:0006811(ion transport);GO:0006813(potassium ion transport);GO:0007420(brain development);GO:0008022(protein C-terminus binding);GO:0016020(membrane);GO:0016021(integral component of membrane);…	04925(Aldosterone synthesis and secretion);04927(Cortisol synthesis and secretion);04934(Cushing syndrome)	1	300,	0	-17.2	3.98107e-20	1.08	up
chr5	116007388	116007928	541	ENSMUSG00000085376	ENSMUST00000127049	antisense	3' UTR	-1388	Gm14508	predicted gene 14508 [Source:MGI Symbol;Acc:MGI:3705279]	NA	NA	1	540,	0	-3.85	8.91251e-06	1.08	up
chr5	150536963	150538835	1873	ENSMUSG00000041147	ENSMUST00000201149	processed_transcript	Exon (ENSMUST00000044620/ENSMUSG00000041147, exon 10 of 27)	7857	Brca2	breast cancer 2, early onset [Source:MGI Symbol;Acc:MGI:109337]	GO:0000722(telomere maintenance via recombination);GO:0000724(double-strand break repair via homologous recombination);GO:0000784(nuclear chromosome, telomeric region);GO:0000800(lateral element);GO:0001556(oocyte maturation);GO:0001833(inner cell mass cell proliferation);GO:0002020(protease binding);GO:0003677(DNA binding);GO:0003697(single-stranded DNA binding);GO:0005515(protein binding);GO:00…	03440(Homologous recombination);03460(Fanconi anemia pathway);05200(Pathways in cancer);05212(Pancreatic cancer);05224(Breast cancer)	2	174,187,	0,1685	-1.38	0.00851138	1.08	up
chr6	29461433	29461823	391	ENSMUSG00000004285	ENSMUST00000004396	protein_coding	3' UTR	-5895	Atp6v1f	ATPase, H+ transporting, lysosomal V1 subunit F [Source:MGI Symbol;Acc:MGI:1913394]	GO:0006811(ion transport);GO:0016020(membrane);GO:0016471(vacuolar proton-transporting V-type ATPase complex);GO:0033180(proton-transporting V-type ATPase, V1 domain);GO:0034220(ion transmembrane transport);GO:0042625(ATPase-coupled ion transmembrane transporter activity);GO:0046961(proton-transporting ATPase activity, rotational mechanism);GO:1902600(proton transmembrane transport)	00190(Oxidative phosphorylation);04145(Phagosome);04150(mTOR signaling pathway);04721(Synaptic vesicle cycle);04966(Collecting duct acid secretion);05165(Human papillomavirus infection);05323(Rheumatoid arthritis)	1	390,	0	-1.63	0.00416869	1.08	up
chr8	122433900	122434051	152	ENSMUSG00000006519	ENSMUST00000017604	protein_coding	3' UTR	-1121	Cyba	cytochrome b-245, alpha polypeptide [Source:MGI Symbol;Acc:MGI:1316658]	GO:0001666(response to hypoxia);GO:0001725(stress fiber);GO:0001938(positive regulation of endothelial cell proliferation);GO:0003106(negative regulation of glomerular filtration by angiotensin);GO:0005515(protein binding);GO:0005634(nucleus);GO:0005737(cytoplasm);GO:0005739(mitochondrion);GO:0005768(endosome);GO:0005794(Golgi apparatus);GO:0005886(plasma membrane);GO:0005925(focal adhesion);GO:0…	04145(Phagosome);04380(Osteoclast differentiation);04621(NOD-like receptor signaling pathway);04670(Leukocyte transendothelial migration);05140(Leishmaniasis);05418(Fluid shear stress and atherosclerosis)	1	151,	0	-1.49	0.00616595	1.08	up
chr9	42144748	42146119	1372	ENSMUSG00000111167	ENSMUST00000217090	lincRNA	Exon (ENSMUST00000216597/ENSMUSG00000111167, exon 3 of 3)	2387	Gm39321	predicted gene, 39321 [Source:MGI Symbol;Acc:MGI:5622206]	NA	NA	1	1371,	0	-3.33	3.54813e-05	1.08	up
chr9	100458255	100461448	3194	ENSMUSG00000044244	ENSMUST00000125259	retained_intron	3' UTR	3480	Il20rb	interleukin 20 receptor beta [Source:MGI Symbol;Acc:MGI:2143266]	GO:0001808(negative regulation of type IV hypersensitivity);GO:0002437(inflammatory response to antigenic stimulus);GO:0002765(immune response-inhibiting signal transduction);GO:0004896(cytokine receptor activity);GO:0005515(protein binding);GO:0005886(plasma membrane);GO:0016020(membrane);GO:0016021(integral component of membrane);GO:0019221(cytokine-mediated signaling pathway);GO:0032689(negati…	04060(Cytokine-cytokine receptor interaction);04630(Jak-STAT signaling pathway)	2	986,59,	0,3134	-4.41	1.99526e-06	1.08	up
chr11	41142136	41142396	261	ENSMUSG00000084129	ENSMUST00000119350	processed_pseudogene	Exon (ENSMUST00000119350/ENSMUSG00000084129, exon 1 of 1)	373	Hmgb1-ps1	high mobility group box 1, pseudogene 1 [Source:MGI Symbol;Acc:MGI:3768536]	NA	NA	1	260,	0	-2.06	0.0011749	1.08	up
chr11	78466910	78467090	181	ENSMUSG00000020829	ENSMUST00000146431	nonsense_mediated_decay	Exon (ENSMUST00000001126/ENSMUSG00000020829, exon 2 of 5)	1160	Slc46a1	solute carrier family 46, member 1 [Source:MGI Symbol;Acc:MGI:1098733]	GO:0005542(folic acid binding);GO:0005737(cytoplasm);GO:0005886(plasma membrane);GO:0008517(folic acid transmembrane transporter activity);GO:0015078(proton transmembrane transporter activity);GO:0015232(heme transporter activity);GO:0015350(methotrexate transmembrane transporter activity);GO:0015884(folic acid transport);GO:0015886(heme transport);GO:0016020(membrane);GO:0016021(integral compone…	01523(Antifolate resistance);04977(Vitamin digestion and absorption);04978(Mineral absorption)	1	180,	0	-1.03	0.0251189	1.08	up
chr11	109572465	109572734	270	ENSMUSG00000020604	ENSMUST00000106696	protein_coding	3' UTR	28711	Arsg	arylsulfatase G [Source:MGI Symbol;Acc:MGI:1921258]	GO:0003824(catalytic activity);GO:0004065(arylsulfatase activity);GO:0005615(extracellular space);GO:0005764(lysosome);GO:0005783(endoplasmic reticulum);GO:0006790(sulfur compound metabolic process);GO:0008484(sulfuric ester hydrolase activity);GO:0016787(hydrolase activity);GO:0046872(metal ion binding)	04142(Lysosome)	1	269,	0	-3.04	7.76247e-05	1.08	up
chr11	120374250	120374551	302	ENSMUSG00000025384	ENSMUST00000134771	processed_transcript	Exon (ENSMUST00000135635/ENSMUSG00000025384, exon 4 of 9)	-384	Faap100	Fanconi anemia core complex associated protein 100 [Source:MGI Symbol;Acc:MGI:1919135]	GO:0003674(molecular_function);GO:0003677(DNA binding);GO:0005634(nucleus);GO:0005654(nucleoplasm);GO:0006281(DNA repair);GO:0006974(cellular response to DNA damage stimulus);GO:0008150(biological_process);GO:0036297(interstrand cross-link repair);GO:0043240(Fanconi anaemia nuclear complex)	03460(Fanconi anemia pathway)	1	301,	0	-3.32	3.63078e-05	1.08	up
chr13	92355173	92355688	516	ENSMUSG00000021707	ENSMUST00000022218	protein_coding	5' UTR	447	Dhfr	dihydrofolate reductase [Source:MGI Symbol;Acc:MGI:94890]	GO:0000900(translation repressor activity, mRNA regulatory element binding);GO:0003723(RNA binding);GO:0003729(mRNA binding);GO:0004146(dihydrofolate reductase activity);GO:0005542(folic acid binding);GO:0005737(cytoplasm);GO:0005739(mitochondrion);GO:0005829(cytosol);GO:0006729(tetrahydrobiopterin biosynthetic process);GO:0006730(one-carbon metabolic process);GO:0008144(drug binding);GO:0016491(…	00670(One carbon pool by folate);00790(Folate biosynthesis);01523(Antifolate resistance)	2	171,39,	0,476	-1.37	0.00870964	1.08	up
chr15	97856666	97857175	510	ENSMUSG00000022479	ENSMUST00000139656	retained_intron	3' UTR	3032	Vdr	vitamin D (1,25-dihydroxyvitamin D3) receptor [Source:MGI Symbol;Acc:MGI:103076]	GO:0000122(negative regulation of transcription by RNA polymerase II);GO:0000791(euchromatin);GO:0000792(heterochromatin);GO:0000902(cell morphogenesis);GO:0000977(RNA polymerase II regulatory region sequence-specific DNA binding);GO:0001501(skeletal system development);GO:0001651(dense fibrillar component);GO:0003677(DNA binding);GO:0003700(DNA-binding transcription factor activity);GO:0003707(s…	04928(Parathyroid hormone synthesis, secretion and action);04961(Endocrine and other factor-regulated calcium reabsorption);04978(Mineral absorption);05152(Tuberculosis)	1	509,	0	-4.27	2.81838e-06	1.08	up
chr16	10422556	10422766	211	ENSMUSG00000050908	ENSMUST00000135315	processed_transcript	3' UTR	6629	Tvp23a	trans-golgi network vesicle protein 23A [Source:MGI Symbol;Acc:MGI:3665441]	GO:0003674(molecular_function);GO:0009306(protein secretion);GO:0016020(membrane);GO:0016021(integral component of membrane);GO:0016192(vesicle-mediated transport);GO:0030173(integral component of Golgi membrane)	NA	1	210,	0	-0.987	0.0288403	1.08	up
chr11	80479866	80480645	780	ENSMUSG00000048895	ENSMUST00000147694	protein_coding	3' UTR	2810	Cdk5r1	cyclin-dependent kinase 5, regulatory subunit 1 (p35) [Source:MGI Symbol;Acc:MGI:101764]	GO:0001764(neuron migration);GO:0002020(protease binding);GO:0003779(actin binding);GO:0005509(calcium ion binding);GO:0005515(protein binding);GO:0005634(nucleus);GO:0005654(nucleoplasm);GO:0005737(cytoplasm);GO:0005829(cytosol);GO:0005886(plasma membrane);GO:0007158(neuron cell-cell adhesion);GO:0007213(G protein-coupled acetylcholine receptor signaling pathway);GO:0007411(axon guidance);GO:000…	05010(Alzheimer disease);05030(Cocaine addiction)	1	779,	0	-2.8	0.000147911	1.08	up
chr12	105604655	105605428	774	ENSMUSG00000041347	ENSMUST00000041229	protein_coding	3' UTR	564	Bdkrb1	bradykinin receptor, beta 1 [Source:MGI Symbol;Acc:MGI:88144]	GO:0001933(negative regulation of protein phosphorylation);GO:0002687(positive regulation of leukocyte migration);GO:0004930(G protein-coupled receptor activity);GO:0004947(bradykinin receptor activity);GO:0005886(plasma membrane);GO:0006954(inflammatory response);GO:0007165(signal transduction);GO:0007186(G protein-coupled receptor signaling pathway);GO:0007205(protein kinase C-activating G prot…	04020(Calcium signaling pathway);04080(Neuroactive ligand-receptor interaction);04610(Complement and coagulation cascades);04750(Inflammatory mediator regulation of TRP channels);04810(Regulation of actin cytoskeleton);05200(Pathways in cancer)	1	773,	0	-2.77	0.000162181	1.08	up
chr1	85586105	85586255	151	ENSMUSG00000070034	ENSMUST00000186740	retained_intron	Exon (ENSMUST00000128339/ENSMUSG00000070034, exon 3 of 7)	-1977	Sp110	Sp110 nuclear body protein [Source:MGI Symbol;Acc:MGI:1923364]	GO:0002376(immune system process);GO:0003677(DNA binding);GO:0005634(nucleus);GO:0005654(nucleoplasm);GO:0006915(apoptotic process);GO:0009617(response to bacterium);GO:0043065(positive regulation of apoptotic process);GO:0045087(innate immune response)	NA	1	150,	0	-2.11	0.00102329	1.07	up
chr2	156994172	156994892	721	ENSMUSG00000082163	ENSMUST00000117941	processed_pseudogene	Exon (ENSMUST00000117941/ENSMUSG00000082163, exon 1 of 1)	0	Gm14276	predicted gene 14276 [Source:MGI Symbol;Acc:MGI:3701955]	NA	NA	1	720,	0	-3.04	7.76247e-05	1.07	up
chr7	43417939	43418358	420	ENSMUSG00000030468	ENSMUST00000123042	retained_intron	3' UTR	6560	Siglecg	sialic acid binding Ig-like lectin G [Source:MGI Symbol;Acc:MGI:2443630]	GO:0002244(hematopoietic progenitor cell differentiation);GO:0002250(adaptive immune response);GO:0002376(immune system process);GO:0005515(protein binding);GO:0005886(plasma membrane);GO:0007155(cell adhesion);GO:0016020(membrane);GO:0016021(integral component of membrane);GO:0019902(phosphatase binding);GO:0030246(carbohydrate binding);GO:0030888(regulation of B cell proliferation);GO:0033691(s…	NA	1	419,	0	-2.27	0.000645654	1.07	up
chr7	110863030	110863239	210	ENSMUSG00000030787	ENSMUST00000033050	protein_coding	5' UTR	0	Lyve1	lymphatic vessel endothelial hyaluronan receptor 1 [Source:MGI Symbol;Acc:MGI:2136348]	GO:0004888(transmembrane signaling receptor activity);GO:0005540(hyaluronic acid binding);GO:0005886(plasma membrane);GO:0006027(glycosaminoglycan catabolic process);GO:0007155(cell adhesion);GO:0016020(membrane);GO:0016021(integral component of membrane);GO:0071944(cell periphery)	NA	1	209,	0	-1.33	0.01	1.07	up
chr8	84132138	84132527	390	ENSMUSG00000012889	ENSMUST00000147175	retained_intron	3' UTR	4320	Podnl1	podocan-like 1 [Source:MGI Symbol;Acc:MGI:2685352]	GO:0005515(protein binding);GO:0005576(extracellular region);GO:0005615(extracellular space);GO:0062023(collagen-containing extracellular matrix)	NA	1	389,	0	-2.53	0.000316228	1.07	up
chr9	89215160	89215430	271	ENSMUSG00000066442	ENSMUST00000185894	protein_coding	Exon (ENSMUST00000138109/ENSMUSG00000100838, exon 2 of 2)	0	Mthfs	5, 10-methenyltetrahydrofolate synthetase [Source:MGI Symbol;Acc:MGI:1340032]	GO:0000166(nucleotide binding);GO:0005524(ATP binding);GO:0005542(folic acid binding);GO:0005737(cytoplasm);GO:0005739(mitochondrion);GO:0005759(mitochondrial matrix);GO:0005829(cytosol);GO:0009396(folic acid-containing compound biosynthetic process);GO:0016020(membrane);GO:0016021(integral component of membrane);GO:0016874(ligase activity);GO:0030272(5-formyltetrahydrofolate cyclo-ligase activit…	00670(One carbon pool by folate)	1	270,	0	-3.57	1.90546e-05	1.07	up
chr10	20269578	20273600	4023	ENSMUSG00000019996	ENSMUST00000216308	retained_intron	Exon (ENSMUST00000020173/ENSMUSG00000019996, exon 11 of 18)	77	Map7	microtubule-associated protein 7 [Source:MGI Symbol;Acc:MGI:1328328]	GO:0000226(microtubule cytoskeleton organization);GO:0005829(cytosol);GO:0015630(microtubule cytoskeleton);GO:0030424(axon)	NA	2	10,321,	0,3701	-1.64	0.00398107	1.07	up
chr10	117733678	117733888	211	ENSMUSG00000060181	ENSMUST00000219482	processed_transcript	3' UTR	11264	Slc35e3	solute carrier family 35, member E3 [Source:MGI Symbol;Acc:MGI:2448489]	GO:0005338(nucleotide-sugar transmembrane transporter activity);GO:0005794(Golgi apparatus);GO:0015297(antiporter activity);GO:0015931(nucleobase-containing compound transport);GO:0016020(membrane);GO:0016021(integral component of membrane);GO:0022857(transmembrane transporter activity);GO:0055085(transmembrane transport);GO:1901264(carbohydrate derivative transport)	NA	1	210,	0	-2.61	0.00025704	1.07	up
chr14	55784994	55785263	270	ENSMUSG00000022221	ENSMUST00000228077	retained_intron	3' UTR	989	Ripk3	receptor-interacting serine-threonine kinase 3 [Source:MGI Symbol;Acc:MGI:2154952]	GO:0000166(nucleotide binding);GO:0001914(regulation of T cell mediated cytotoxicity);GO:0002819(regulation of adaptive immune response);GO:0004672(protein kinase activity);GO:0004674(protein serine/threonine kinase activity);GO:0004704(NF-kappaB-inducing kinase activity);GO:0005515(protein binding);GO:0005524(ATP binding);GO:0005634(nucleus);GO:0005737(cytoplasm);GO:0005829(cytosol);GO:0005886(p…	04217(Necroptosis);04621(NOD-like receptor signaling pathway);04623(Cytosolic DNA-sensing pathway);04668(TNF signaling pathway)	1	269,	0	-2.95	0.0001	1.07	up
chr15	62107357	62107597	241	ENSMUSG00000099295	ENSMUST00000183721	misc_RNA	Exon (ENSMUST00000182956/ENSMUSG00000097039, exon 2 of 7)	170	Gm27718	predicted gene, 27718 [Source:MGI Symbol;Acc:MGI:5531100]	NA	NA	1	240,	0	-2.48	0.000363078	1.07	up
X	151430515	151430575	61	ENSMUSG00000064416	ENSMUST00000082482	snRNA	Exon (ENSMUST00000073364/ENSMUSG00000025262, exon 7 of 16)	46021	Gm22248	predicted gene, 22248 [Source:MGI Symbol;Acc:MGI:5452025]	NA	NA	1	60,	0	-1.02	0.0263027	1.07	up
chr3	106483054	106483472	419	ENSMUSG00000091575	ENSMUST00000164330	processed_transcript	Exon (ENSMUST00000190356/ENSMUSG00000091575, exon 2 of 2)	0	2010016I18Rik	RIKEN cDNA 2010016I18 gene [Source:MGI Symbol;Acc:MGI:1916456]	NA	NA	1	418,	0	-4.62	1.14815e-06	1.06	up
chr5	108648519	108648730	212	ENSMUSG00000004815	ENSMUST00000145917	retained_intron	3' UTR	1408	Dgkq	diacylglycerol kinase, theta [Source:MGI Symbol;Acc:MGI:102918]	GO:0000166(nucleotide binding);GO:0003951(NAD+ kinase activity);GO:0004143(diacylglycerol kinase activity);GO:0005524(ATP binding);GO:0005634(nucleus);GO:0005737(cytoplasm);GO:0005768(endosome);GO:0005829(cytosol);GO:0005856(cytoskeleton);GO:0005886(plasma membrane);GO:0006111(regulation of gluconeogenesis);GO:0006357(regulation of transcription by RNA polymerase II);GO:0006654(phosphatidic acid …	00561(Glycerolipid metabolism);00564(Glycerophospholipid metabolism);04070(Phosphatidylinositol signaling system);04072(Phospholipase D signaling pathway);05231(Choline metabolism in cancer)	1	211,	0	-5.5	1.14815e-07	1.06	up
chr7	100184423	100184869	447	ENSMUSG00000035165	ENSMUST00000208260	protein_coding	3' UTR	5707	Kcne3	potassium voltage-gated channel, Isk-related subfamily, gene 3 [Source:MGI Symbol;Acc:MGI:1891124]	GO:0005244(voltage-gated ion channel activity);GO:0005249(voltage-gated potassium channel activity);GO:0005251(delayed rectifier potassium channel activity);GO:0005267(potassium channel activity);GO:0005737(cytoplasm);GO:0005886(plasma membrane);GO:0006811(ion transport);GO:0006813(potassium ion transport);GO:0008076(voltage-gated potassium channel complex);GO:0015459(potassium channel regulator …	04974(Protein digestion and absorption)	1	446,	0	-1.4	0.00812831	1.06	up
chr9	43806931	43807022	92	ENSMUSG00000032012	ENSMUST00000216893	protein_coding	3' UTR	12810	Nectin1	nectin cell adhesion molecule 1 [Source:MGI Symbol;Acc:MGI:1926483]	GO:0002089(lens morphogenesis in camera-type eye);GO:0002934(desmosome organization);GO:0005515(protein binding);GO:0005886(plasma membrane);GO:0005911(cell-cell junction);GO:0005912(adherens junction);GO:0006826(iron ion transport);GO:0007155(cell adhesion);GO:0007156(homophilic cell adhesion via plasma membrane adhesion molecules);GO:0007157(heterophilic cell-cell adhesion via plasma membrane c…	04514(Cell adhesion molecules (CAMs));04520(Adherens junction);05168(Herpes simplex virus 1 infection)	1	91,	0	-2.16	0.000891251	1.06	up
chr10	51495674	51495794	121	ENSMUSG00000112148	ENSMUST00000218753	retained_intron	3' UTR	458	Lilrb4a	leukocyte immunoglobulin-like receptor, subfamily B, member 4A [Source:MGI Symbol;Acc:MGI:102701]	GO:0001780(neutrophil homeostasis);GO:0002250(adaptive immune response);GO:0002376(immune system process);GO:0002437(inflammatory response to antigenic stimulus);GO:0005886(plasma membrane);GO:0006954(inflammatory response);GO:0007596(blood coagulation);GO:0009611(response to wounding);GO:0009624(response to nematode);GO:0009897(external side of plasma membrane);GO:0009991(response to extracellul…	04380(Osteoclast differentiation)	1	120,	0	-1.66	0.00371535	1.06	up
chr11	51620145	51623362	3218	ENSMUSG00000001056	ENSMUST00000001083	retained_intron	3' UTR	374	Nhp2	NHP2 ribonucleoprotein [Source:MGI Symbol;Acc:MGI:1098547]	GO:0000469(cleavage involved in rRNA processing);GO:0000470(maturation of LSU-rRNA);GO:0003723(RNA binding);GO:0005515(protein binding);GO:0005634(nucleus);GO:0005697(telomerase holoenzyme complex);GO:0005730(nucleolus);GO:0005732(small nucleolar ribonucleoprotein complex);GO:0006364(rRNA processing);GO:0007004(telomere maintenance via telomerase);GO:0015030(Cajal body);GO:0031118(rRNA pseudourid…	03008(Ribosome biogenesis in eukaryotes)	3	6,106,271,	0,2339,2946	-5.1	3.38844e-07	1.06	up
chr12	33249993	33250084	92	ENSMUSG00000020564	ENSMUST00000090597	protein_coding	3' UTR	-52431	Atxn7l1	ataxin 7-like 1 [Source:MGI Symbol;Acc:MGI:3584458]	GO:0003674(molecular_function);GO:0005575(cellular_component);GO:0008150(biological_process)	NA	1	91,	0	-2.36	0.000501187	1.06	up
chr14	70157437	70159353	1917	ENSMUSG00000044551	ENSMUST00000153871	protein_coding	Exon (ENSMUST00000058240/ENSMUSG00000044551, exon 1 of 7)	2065	9930012K11Rik	RIKEN cDNA 9930012K11 gene [Source:MGI Symbol;Acc:MGI:2145726]	GO:0003674(molecular_function);GO:0008150(biological_process)	NA	2	217,22,	0,1894	-2.01	0.00138038	1.06	up
chr2	84672300	84672361	62	ENSMUSG00000076437	ENSMUST00000117299	protein_coding	3' UTR	-1591	Selenoh	selenoprotein H [Source:MGI Symbol;Acc:MGI:1919907]	GO:0005737(cytoplasm);GO:0005794(Golgi apparatus)	NA	1	61,	0	-1.26	0.0123027	1.05	up
chr6	145863071	145863672	602	ENSMUSG00000108126	ENSMUST00000203443	TEC	3' UTR	0	Gm43909	predicted gene, 43909 [Source:MGI Symbol;Acc:MGI:5690301]	NA	NA	1	601,	0	-3.93	7.07946e-06	1.05	up
chr8	83272067	83272247	181	ENSMUSG00000110422	ENSMUST00000211568	processed_pseudogene	3' UTR	4981	Gm17999	predicted gene, 17999 [Source:MGI Symbol;Acc:MGI:5010184]	NA	NA	1	180,	0	-1.26	0.0123027	1.05	up
chr11	120956491	120956910	420	ENSMUSG00000025161	ENSMUST00000134540	retained_intron	Exon (ENSMUST00000070653/ENSMUSG00000025161, exon 5 of 6)	1265	Slc16a3	solute carrier family 16 (monocarboxylic acid transporters), member 3 [Source:MGI Symbol;Acc:MGI:1933438]	GO:0005886(plasma membrane);GO:0005887(integral component of plasma membrane);GO:0008028(monocarboxylic acid transmembrane transporter activity);GO:0015129(lactate transmembrane transporter activity);GO:0015293(symporter activity);GO:0015718(monocarboxylic acid transport);GO:0016020(membrane);GO:0016021(integral component of membrane);GO:0016323(basolateral plasma membrane);GO:0016324(apical plas…	05230(Central carbon metabolism in cancer)	1	419,	0	-4.14	4.0738e-06	1.05	up
chr11	103931082	103938183	7102	ENSMUSG00000034187	ENSMUST00000149642	protein_coding	5' UTR	7134	Nsf	N-ethylmaleimide sensitive fusion protein [Source:MGI Symbol;Acc:MGI:104560]	GO:0000149(SNARE binding);GO:0000166(nucleotide binding);GO:0001921(positive regulation of receptor recycling);GO:0002090(regulation of receptor internalization);GO:0005515(protein binding);GO:0005524(ATP binding);GO:0005737(cytoplasm);GO:0005795(Golgi stack);GO:0005829(cytosol);GO:0005886(plasma membrane);GO:0006813(potassium ion transport);GO:0006886(intracellular protein transport);GO:0006891(…	04721(Synaptic vesicle cycle);04727(GABAergic synapse);04962(Vasopressin-regulated water reabsorption)	2	41,19,	0,7082	-1.29	0.0112202	1.05	up
chr11	116538366	116538576	211	ENSMUSG00000100779	ENSMUST00000186169	antisense	3' UTR	-5499	Gm29292	predicted gene 29292 [Source:MGI Symbol;Acc:MGI:5579998]	NA	NA	1	210,	0	-4.52	1.51356e-06	1.05	up
chr18	37753866	37754165	300	ENSMUSG00000102742	ENSMUST00000061279	protein_coding	Exon (ENSMUST00000194928/ENSMUSG00000104063, exon 1 of 4)	-1566	Pcdhga11	protocadherin gamma subfamily A, 11 [Source:MGI Symbol;Acc:MGI:1935228]	GO:0003674(molecular_function);GO:0005509(calcium ion binding);GO:0005886(plasma membrane);GO:0005887(integral component of plasma membrane);GO:0007155(cell adhesion);GO:0007156(homophilic cell adhesion via plasma membrane adhesion molecules);GO:0016020(membrane);GO:0016021(integral component of membrane)	NA	1	299,	0	-7.87	2.75423e-10	1.05	up
X	101318047	101318526	480	ENSMUSG00000031302	ENSMUST00000144860	processed_transcript	Exon (ENSMUST00000113671/ENSMUSG00000096056, exon 10 of 11)	3656	Nlgn3	neuroligin 3 [Source:MGI Symbol;Acc:MGI:2444609]	GO:0002087(regulation of respiratory gaseous exchange by nervous system process);GO:0005886(plasma membrane);GO:0005887(integral component of plasma membrane);GO:0006898(receptor-mediated endocytosis);GO:0007155(cell adhesion);GO:0007158(neuron cell-cell adhesion);GO:0007268(chemical synaptic transmission);GO:0007416(synapse assembly);GO:0007612(learning);GO:0008542(visual learning);GO:0009986(ce…	04514(Cell adhesion molecules (CAMs))	1	479,	0	-1.19	0.0151356	1.05	up
chr1	172581877	172584410	2534	ENSMUSG00000053318	ENSMUST00000193843	retained_intron	3' UTR	8572	Slamf8	SLAM family member 8 [Source:MGI Symbol;Acc:MGI:1921998]	GO:0016020(membrane);GO:0016021(integral component of membrane)	NA	3	628,108,71,	0,2274,2462	-4.83	6.60693e-07	1.04	up
chr2	122264327	122264388	62	ENSMUSG00000027227	ENSMUST00000110551	protein_coding	3' UTR	29578	Sord	sorbitol dehydrogenase [Source:MGI Symbol;Acc:MGI:98266]	GO:0003939(L-iditol 2-dehydrogenase activity);GO:0005739(mitochondrion);GO:0005929(cilium);GO:0006060(sorbitol metabolic process);GO:0006062(sorbitol catabolic process);GO:0006970(response to osmotic stress);GO:0008270(zinc ion binding);GO:0009725(response to hormone);GO:0016020(membrane);GO:0016491(oxidoreductase activity);GO:0030317(flagellated sperm motility);GO:0031514(motile cilium);GO:00316…	00040(Pentose and glucuronate interconversions);00051(Fructose and mannose metabolism)	1	61,	0	-2.92	0.000109648	1.04	up
chr4	58068412	58068533	122	ENSMUSG00000038709	ENSMUST00000102897	protein_coding	Exon (ENSMUST00000042850/ENSMUSG00000028369, exon 38 of 48)	-59409	Txndc8	thioredoxin domain containing 8 [Source:MGI Symbol;Acc:MGI:1914652]	GO:0001669(acrosomal vesicle);GO:0005737(cytoplasm);GO:0005794(Golgi apparatus);GO:0007275(multicellular organism development);GO:0007283(spermatogenesis);GO:0030154(cell differentiation);GO:0036126(sperm flagellum);GO:0045454(cell redox homeostasis)	NA	1	121,	0	-2.81	0.000144544	1.04	up
[truncated: 369 more rows]
