# Supplementary material for: N 6-Methyladenosine Methylomic Landscape of Lung Tissues in Murine Acute Allergic Asthma
Source: Front Immunol. 2021 Oct 19;12:740571. doi: 10.3389/fimmu.2021.740571 (PMC8560743; doi:10.3389/fimmu.2021.740571)
Supplement: Supplementary file 9 [file Table_9.xlsx]

## Sheet: Sheet1
Table S9. Distribution of differentially methylated peaks in mRNAs
seqnames	start	end	width	geneId	transcriptId	transcript_biotype	annotation	distanceToTSS	geneName	Description	GO	KEGG	blockCount	blockSizes	blockStarts	diff.lg.fdr	diff.P	diff.log2.fc	regulation
chr3	54317751	54318231	481	ENSMUSG00000027750	ENSMUST00000117373	protein_coding	3' UTR	-42878	Postn	periostin, osteoblast specific factor [Source:MGI Symbol;Acc:MGI:1926321]	GO:0001666(response to hypoxia);GO:0001953(negative regulation of cell-matrix adhesion);GO:0003073(regulation of systemic arterial blood pressure);GO:0005201(extracellular matrix structural constituent);GO:0005515(protein binding);GO:0005576(extracellular region);GO:0005615(extracellular space);GO:0005737(cytoplasm);GO:0005794(Golgi apparatus);GO:0005802(trans-Golgi network);GO:0007155(cell adhes…	NA	1	480,	0	-1.1	0.0204174	4.79	up
chr8	47822372	47822517	146	ENSMUSG00000061974	ENSMUST00000079639	protein_coding	Exon (ENSMUST00000079639/ENSMUSG00000061974, exon 1 of 1)	229	Cldn24	claudin 24 [Source:MGI Symbol;Acc:MGI:3712484]	GO:0003674(molecular_function);GO:0005198(structural molecule activity);GO:0005886(plasma membrane);GO:0005923(bicellular tight junction);GO:0007155(cell adhesion);GO:0016020(membrane);GO:0016021(integral component of membrane);GO:0016324(apical plasma membrane);GO:0030054(cell junction);GO:0070830(bicellular tight junction assembly)	04514(Cell adhesion molecules (CAMs));04530(Tight junction);04670(Leukocyte transendothelial migration);05160(Hepatitis C)	1	145,	0	-0.869	0.0416869	4.58	up
chr5	73607180	73607451	272	ENSMUSG00000067206	ENSMUST00000152215	protein_coding	Exon (ENSMUST00000087177/ENSMUSG00000067206, exon 5 of 5)	23132	Lrrc66	leucine rich repeat containing 66 [Source:MGI Symbol;Acc:MGI:2387634]	GO:0005515(protein binding);GO:0016020(membrane);GO:0016021(integral component of membrane)	NA	1	271,	0	-0.927	0.0346737	4.06	up
chr13	37967203	37967444	242	ENSMUSG00000021427	ENSMUST00000224399	protein_coding	3' UTR	26501	Ssr1	signal sequence receptor, alpha [Source:MGI Symbol;Acc:MGI:105082]	GO:0005783(endoplasmic reticulum);GO:0005789(endoplasmic reticulum membrane);GO:0016020(membrane);GO:0016021(integral component of membrane)	04141(Protein processing in endoplasmic reticulum)	1	241,	0	-1.93	0.0017378	3.9	up
chr7	43617720	43618018	299	ENSMUSG00000055102	ENSMUST00000116324	protein_coding	3' UTR	7813	Zfp819	zinc finger protein 819 [Source:MGI Symbol;Acc:MGI:1921650]	GO:0003676(nucleic acid binding);GO:0003700(DNA-binding transcription factor activity);GO:0005515(protein binding);GO:0005634(nucleus);GO:0006355(regulation of transcription, DNA-templated);GO:0043065(positive regulation of apoptotic process);GO:0043565(sequence-specific DNA binding);GO:0045892(negative regulation of transcription, DNA-templated);GO:0046872(metal ion binding)	05168(Herpes simplex virus 1 infection)	1	298,	0	-1.19	0.0154882	3.86	up
chr2	129038002	129039048	1047	ENSMUSG00000079051	ENSMUST00000145798	protein_coding	Exon (ENSMUST00000145798/ENSMUSG00000079051, exon 3 of 7)	10170	Vinac1	vinculin/alpha-catenin family member 1 [Source:MGI Symbol;Acc:MGI:3649276]	GO:0003674(molecular_function);GO:0005575(cellular_component);GO:0005737(cytoplasm);GO:0005856(cytoskeleton);GO:0007155(cell adhesion);GO:0008150(biological_process);GO:0045296(cadherin binding);GO:0051015(actin filament binding)	NA	1	1046,	0	-2.32	0.000562341	3.68	up
chr3	132085769	132085949	181	ENSMUSG00000028031	ENSMUST00000029665	protein_coding	5' UTR	477	Dkk2	dickkopf WNT signaling pathway inhibitor 2 [Source:MGI Symbol;Acc:MGI:1890663]	GO:0005576(extracellular region);GO:0005615(extracellular space);GO:0007275(multicellular organism development);GO:0016055(Wnt signaling pathway);GO:0030178(negative regulation of Wnt signaling pathway);GO:0039706(co-receptor binding);GO:0048019(receptor antagonist activity);GO:0090090(negative regulation of canonical Wnt signaling pathway);GO:0090263(positive regulation of canonical Wnt signalin…	04310(Wnt signaling pathway)	1	180,	0	-0.856	0.0436516	3.64	up
chr11	71033245	71033483	239	ENSMUSG00000018451	ENSMUST00000238695	protein_coding	5' UTR	268	6330403K07Rik	RIKEN cDNA 6330403K07 gene [Source:MGI Symbol;Acc:MGI:1918001]	GO:0016020(membrane);GO:0016021(integral component of membrane)	NA	1	238,	0	-1.61	0.0042658	3.59	up
chr11	94521502	94521682	181	ENSMUSG00000039110	ENSMUST00000239238	protein_coding	5' UTR	0	Mycbpap	MYCBP associated protein [Source:MGI Symbol;Acc:MGI:2388726]	GO:0005737(cytoplasm);GO:0007268(chemical synaptic transmission);GO:0007275(multicellular organism development);GO:0007283(spermatogenesis);GO:0008150(biological_process);GO:0016020(membrane);GO:0030154(cell differentiation);GO:0045202(synapse)	NA	1	180,	0	-1.56	0.00501187	3.54	up
chr3	37311668	37311907	240	ENSMUSG00000045031	ENSMUST00000075537	protein_coding	5' UTR	752	Cetn4	centrin 4 [Source:MGI Symbol;Acc:MGI:2677454]	GO:0000278(mitotic cell cycle);GO:0005509(calcium ion binding);GO:0005737(cytoplasm);GO:0005813(centrosome);GO:0005814(centriole);GO:0005856(cytoskeleton);GO:0007099(centriole replication);GO:0031683(G-protein beta/gamma-subunit complex binding);GO:0032795(heterotrimeric G-protein binding);GO:0036064(ciliary basal body)	NA	1	239,	0	-1.32	0.0104713	3.46	up
chr7	139977201	139978161	961	ENSMUSG00000073795	ENSMUST00000210254	protein_coding	Exon (ENSMUST00000146974/ENSMUSG00000073795, exon 1 of 5)	1518	Spef1l	sperm flagellar 1 like [Source:MGI Symbol;Acc:MGI:2685939]	GO:0005515(protein binding);GO:0005930(axoneme);GO:0008017(microtubule binding);GO:0051493(regulation of cytoskeleton organization)	NA	2	21,128,	0,832	-8.59	5.01187e-11	3.44	up
X	136033694	136034350	657	ENSMUSG00000048355	ENSMUST00000057625	protein_coding	3' UTR	327	Arxes1	adipocyte-related X-chromosome expressed sequence 1 [Source:MGI Symbol;Acc:MGI:1923469]	GO:0004252(serine-type endopeptidase activity);GO:0005783(endoplasmic reticulum);GO:0005787(signal peptidase complex);GO:0005789(endoplasmic reticulum membrane);GO:0006465(signal peptide processing);GO:0008233(peptidase activity);GO:0016020(membrane);GO:0016021(integral component of membrane);GO:0045047(protein targeting to ER);GO:0045444(fat cell differentiation)	03060(Protein export)	1	656,	0	-3.96	6.60693e-06	3.29	up
chr1	190960155	190966239	6085	ENSMUSG00000037568	ENSMUST00000047409	protein_coding	Exon (ENSMUST00000166139/ENSMUSG00000037568, exon 5 of 8)	18847	Vash2	vasohibin 2 [Source:MGI Symbol;Acc:MGI:2444826]	GO:0000768(syncytium formation by plasma membrane fusion);GO:0001938(positive regulation of endothelial cell proliferation);GO:0003779(actin binding);GO:0004180(carboxypeptidase activity);GO:0004181(metallocarboxypeptidase activity);GO:0005515(protein binding);GO:0005576(extracellular region);GO:0005737(cytoplasm);GO:0005856(cytoskeleton);GO:0006508(proteolysis);GO:0008017(microtubule binding);GO…	NA	2	324,37,	0,6047	-2.5	0.000346737	3.23	up
chr10	62623355	62623506	152	ENSMUSG00000020076	ENSMUST00000218304	protein_coding	Exon (ENSMUST00000217970/ENSMUSG00000020076, exon 3 of 3)	-1994	Ddx50	DEAD (Asp-Glu-Ala-Asp) box polypeptide 50 [Source:MGI Symbol;Acc:MGI:2182303]	GO:0000166(nucleotide binding);GO:0003676(nucleic acid binding);GO:0003723(RNA binding);GO:0003724(RNA helicase activity);GO:0004386(helicase activity);GO:0005524(ATP binding);GO:0005634(nucleus);GO:0005730(nucleolus);GO:0005886(plasma membrane);GO:0016787(hydrolase activity)	NA	1	151,	0	-0.921	0.0354813	3.19	up
chr16	17894311	17894611	301	ENSMUSG00000041566	ENSMUST00000046937	protein_coding	5' UTR	88	Tssk1	testis-specific serine kinase 1 [Source:MGI Symbol;Acc:MGI:1347557]	GO:0000166(nucleotide binding);GO:0000287(magnesium ion binding);GO:0001669(acrosomal vesicle);GO:0004672(protein kinase activity);GO:0004674(protein serine/threonine kinase activity);GO:0005515(protein binding);GO:0005524(ATP binding);GO:0005634(nucleus);GO:0005737(cytoplasm);GO:0005929(cilium);GO:0006468(protein phosphorylation);GO:0007275(multicellular organism development);GO:0007283(spermato…	NA	1	300,	0	-1.18	0.0158489	3.14	up
chr13	67291471	67292851	1381	ENSMUSG00000055341	ENSMUST00000225338	protein_coding	3' UTR	0	Zfp457	zinc finger protein 457 [Source:MGI Symbol;Acc:MGI:2664334]	GO:0003676(nucleic acid binding);GO:0003700(DNA-binding transcription factor activity);GO:0006355(regulation of transcription, DNA-templated);GO:0016020(membrane);GO:0016021(integral component of membrane);GO:0045892(negative regulation of transcription, DNA-templated);GO:0046872(metal ion binding);GO:0070895(negative regulation of transposon integration)	05168(Herpes simplex virus 1 infection)	2	163,106,	0,1274	-1.11	0.0194984	3.12	up
chr14	58109840	58110081	242	ENSMUSG00000021974	ENSMUST00000166770	protein_coding	3' UTR	33333	Fgf9	fibroblast growth factor 9 [Source:MGI Symbol;Acc:MGI:104723]	GO:0000122(negative regulation of transcription by RNA polymerase II);GO:0001525(angiogenesis);GO:0001649(osteoblast differentiation);GO:0001654(eye development);GO:0002053(positive regulation of mesenchymal cell proliferation);GO:0002062(chondrocyte differentiation);GO:0003214(cardiac left ventricle morphogenesis);GO:0003231(cardiac ventricle development);GO:0005104(fibroblast growth factor rece…	04010(MAPK signaling pathway);04014(Ras signaling pathway);04015(Rap1 signaling pathway);04151(PI3K-Akt signaling pathway);04810(Regulation of actin cytoskeleton);05200(Pathways in cancer);05218(Melanoma);05224(Breast cancer);05226(Gastric cancer)	1	241,	0	-0.89	0.0398107	3.08	up
chr1	86110615	86111970	1356	ENSMUSG00000026228	ENSMUST00000027431	protein_coding	5' UTR	0	Htr2b	5-hydroxytryptamine (serotonin) receptor 2B [Source:MGI Symbol;Acc:MGI:109323]	GO:0001755(neural crest cell migration);GO:0001819(positive regulation of cytokine production);GO:0001938(positive regulation of endothelial cell proliferation);GO:0001965(G-protein alpha-subunit binding);GO:0002031(G protein-coupled receptor internalization);GO:0003007(heart morphogenesis);GO:0003300(cardiac muscle hypertrophy);GO:0004930(G protein-coupled receptor activity);GO:0004993(G protein…	04020(Calcium signaling pathway);04080(Neuroactive ligand-receptor interaction);04540(Gap junction);04726(Serotonergic synapse);04750(Inflammatory mediator regulation of TRP channels)	2	501,92,	0,1263	-32.7	3.98107e-36	3.06	up
chr7	46715037	46715700	664	ENSMUSG00000040026	ENSMUST00000006956	protein_coding	5' UTR	0	Saa3	serum amyloid A 3 [Source:MGI Symbol;Acc:MGI:98223]	GO:0005576(extracellular region);GO:0005615(extracellular space);GO:0006953(acute-phase response);GO:0007252(I-kappaB phosphorylation);GO:0009617(response to bacterium);GO:0034364(high-density lipoprotein particle);GO:0035634(response to stilbenoid);GO:0035662(Toll-like receptor 4 binding);GO:0042056(chemoattractant activity);GO:0050918(positive chemotaxis);GO:0060326(cell chemotaxis);GO:0071347(…	NA	2	67,54,	0,609	-1.08	0.0213796	3	up
chr9	109875578	109875848	271	ENSMUSG00000032477	ENSMUST00000094324	protein_coding	5' UTR	0	Cdc25a	cell division cycle 25A [Source:MGI Symbol;Acc:MGI:103198]	GO:0000082(G1/S transition of mitotic cell cycle);GO:0000086(G2/M transition of mitotic cell cycle);GO:0004721(phosphoprotein phosphatase activity);GO:0004725(protein tyrosine phosphatase activity);GO:0005634(nucleus);GO:0005737(cytoplasm);GO:0006470(protein dephosphorylation);GO:0007049(cell cycle);GO:0009314(response to radiation);GO:0010971(positive regulation of G2/M transition of mitotic cel…	04110(Cell cycle);04218(Cellular senescence);04914(Progesterone-mediated oocyte maturation);05206(MicroRNAs in cancer)	1	270,	0	-1.34	0.00977237	2.98	up
chr7	45921254	45921404	151	ENSMUSG00000040212	ENSMUST00000038876	protein_coding	5' UTR	0	Emp3	epithelial membrane protein 3 [Source:MGI Symbol;Acc:MGI:1098729]	GO:0005886(plasma membrane);GO:0008219(cell death);GO:0016020(membrane);GO:0016021(integral component of membrane);GO:0032060(bleb assembly)	NA	1	150,	0	-1.34	0.00954993	2.97	up
chr17	48232797	48237042	4246	ENSMUSG00000042265	ENSMUST00000048782	protein_coding	Exon (ENSMUST00000113251/ENSMUSG00000042265, exon 1 of 3)	26	Trem1	triggering receptor expressed on myeloid cells 1 [Source:MGI Symbol;Acc:MGI:1930005]	GO:0002374(cytokine secretion involved in immune response);GO:0002526(acute inflammatory response);GO:0016020(membrane);GO:0016021(integral component of membrane);GO:0016477(cell migration);GO:0030593(neutrophil chemotaxis);GO:0038023(signaling receptor activity);GO:0042107(cytokine metabolic process);GO:0050755(chemokine metabolic process);GO:0070945(neutrophil-mediated killing of gram-negative …	NA	2	46,45,	0,4200	-0.862	0.0436516	2.97	up
chr6	131388266	131388476	211	ENSMUSG00000030189	ENSMUST00000032309	protein_coding	5' UTR	0	Ybx3	Y box protein 3 [Source:MGI Symbol;Acc:MGI:2137670]	GO:0000122(negative regulation of transcription by RNA polymerase II);GO:0000977(RNA polymerase II regulatory region sequence-specific DNA binding);GO:0000978(RNA polymerase II cis-regulatory region sequence-specific DNA binding);GO:0001227(DNA-binding transcription repressor activity, RNA polymerase II-specific);GO:0001701(in utero embryonic development);GO:0003676(nucleic acid binding);GO:00036…	04530(Tight junction)	1	210,	0	-4.31	2.5704e-06	2.95	up
chr1	86110991	86116588	5598	ENSMUSG00000026228	ENSMUST00000027431	protein_coding	3' UTR	0	Htr2b	5-hydroxytryptamine (serotonin) receptor 2B [Source:MGI Symbol;Acc:MGI:109323]	GO:0001755(neural crest cell migration);GO:0001819(positive regulation of cytokine production);GO:0001938(positive regulation of endothelial cell proliferation);GO:0001965(G-protein alpha-subunit binding);GO:0002031(G protein-coupled receptor internalization);GO:0003007(heart morphogenesis);GO:0003300(cardiac muscle hypertrophy);GO:0004930(G protein-coupled receptor activity);GO:0004993(G protein…	04020(Calcium signaling pathway);04080(Neuroactive ligand-receptor interaction);04540(Gap junction);04726(Serotonergic synapse);04750(Inflammatory mediator regulation of TRP channels)	2	77,14,	0,5583	-12	1e-14	2.94	up
chr15	99772573	99772885	313	ENSMUSG00000023021	ENSMUST00000023762	protein_coding	5' UTR	0	Cers5	ceramide synthase 5 [Source:MGI Symbol;Acc:MGI:1919199]	GO:0003677(DNA binding);GO:0005634(nucleus);GO:0005783(endoplasmic reticulum);GO:0005789(endoplasmic reticulum membrane);GO:0006629(lipid metabolic process);GO:0006665(sphingolipid metabolic process);GO:0016020(membrane);GO:0016021(integral component of membrane);GO:0016410(N-acyltransferase activity);GO:0016740(transferase activity);GO:0030148(sphingolipid biosynthetic process);GO:0046513(cerami…	00600(Sphingolipid metabolism);04071(Sphingolipid signaling pathway)	2	28,211,	0,101	-0.861	0.0436516	2.94	up
chr5	138252348	138252677	330	ENSMUSG00000050552	ENSMUST00000062067	protein_coding	3' UTR	-2805	Lamtor4	late endosomal/lysosomal adaptor, MAPK and MTOR activator 4 [Source:MGI Symbol;Acc:MGI:1913346]	GO:0005085(guanyl-nucleotide exchange factor activity);GO:0005764(lysosome);GO:0008361(regulation of cell size);GO:0032008(positive regulation of TOR signaling);GO:0043231(intracellular membrane-bounded organelle);GO:0060090(molecular adaptor activity);GO:0061462(protein localization to lysosome);GO:0071230(cellular response to amino acid stimulus);GO:0071986(Ragulator complex)	04150(mTOR signaling pathway)	1	329,	0	-1.25	0.0128825	2.91	up
chr14	66640046	66640287	242	ENSMUSG00000045875	ENSMUST00000161339	protein_coding	Exon (ENSMUST00000160647/ENSMUSG00000045875, exon 2 of 2)	4490	Adra1a	adrenergic receptor, alpha 1a [Source:MGI Symbol;Acc:MGI:104773]	GO:0001985(negative regulation of heart rate involved in baroreceptor response to increased systemic arterial blood pressure);GO:0001994(norepinephrine-epinephrine vasoconstriction involved in regulation of systemic arterial blood pressure);GO:0001996(positive regulation of heart rate by epinephrine-norepinephrine);GO:0001997(positive regulation of the force of heart contraction by epinephrine-no…	04020(Calcium signaling pathway);04022(cGMP-PKG signaling pathway);04080(Neuroactive ligand-receptor interaction);04152(AMPK signaling pathway);04261(Adrenergic signaling in cardiomyocytes);04270(Vascular smooth muscle contraction);04970(Salivary secretion)	1	241,	0	-1.08	0.0213796	2.9	up
chr1	169498322	169498622	301	ENSMUSG00000026683	ENSMUST00000195342	protein_coding	3' UTR	24060	Nuf2	NUF2, NDC80 kinetochore complex component [Source:MGI Symbol;Acc:MGI:1914227]	GO:0000775(chromosome, centromeric region);GO:0000776(kinetochore);GO:0000777(condensed chromosome kinetochore);GO:0000778(condensed nuclear chromosome kinetochore);GO:0005634(nucleus);GO:0005654(nucleoplasm);GO:0005694(chromosome);GO:0007049(cell cycle);GO:0007052(mitotic spindle organization);GO:0008608(attachment of spindle microtubules to kinetochore);GO:0031262(Ndc80 complex);GO:0044877(prot…	NA	1	300,	0	-3.84	9.33254e-06	2.89	up
chr1	133701638	133701881	244	ENSMUSG00000026463	ENSMUST00000167348	protein_coding	3' UTR	0	Atp2b4	ATPase, Ca++ transporting, plasma membrane 4 [Source:MGI Symbol;Acc:MGI:88111]	GO:0000166(nucleotide binding);GO:0003407(neural retina development);GO:0005388(calcium transmembrane transporter activity, phosphorylative mechanism);GO:0005515(protein binding);GO:0005516(calmodulin binding);GO:0005524(ATP binding);GO:0005886(plasma membrane);GO:0005887(integral component of plasma membrane);GO:0005929(cilium);GO:0006357(regulation of transcription by RNA polymerase II);GO:0006…	04020(Calcium signaling pathway);04022(cGMP-PKG signaling pathway);04024(cAMP signaling pathway);04261(Adrenergic signaling in cardiomyocytes);04925(Aldosterone synthesis and secretion);04970(Salivary secretion);04972(Pancreatic secretion)	1	243,	0	-0.868	0.042658	2.86	up
chr18	37006848	37007388	541	ENSMUSG00000007440	ENSMUST00000115658	protein_coding	Exon (ENSMUST00000115658/ENSMUSG00000007440, exon 1 of 4)	1645	Pcdha11	protocadherin alpha 11 [Source:MGI Symbol;Acc:MGI:1298372]	GO:0005509(calcium ion binding);GO:0005886(plasma membrane);GO:0005887(integral component of plasma membrane);GO:0007155(cell adhesion);GO:0007156(homophilic cell adhesion via plasma membrane adhesion molecules);GO:0016020(membrane);GO:0016021(integral component of membrane)	NA	1	540,	0	-2.07	0.00114815	2.86	up
chr13	29985462	29985853	392	ENSMUSG00000016477	ENSMUST00000102948	protein_coding	5' UTR	601	E2f3	E2F transcription factor 3 [Source:MGI Symbol;Acc:MGI:1096340]	GO:0000082(G1/S transition of mitotic cell cycle);GO:0000122(negative regulation of transcription by RNA polymerase II);GO:0000977(RNA polymerase II regulatory region sequence-specific DNA binding);GO:0000981(DNA-binding transcription factor activity, RNA polymerase II-specific);GO:0000987(cis-regulatory region sequence-specific DNA binding);GO:0001216(DNA-binding transcription activator activity…	01522(Endocrine resistance);04110(Cell cycle);04218(Cellular senescence);04934(Cushing syndrome);05160(Hepatitis C);05161(Hepatitis B);05163(Human cytomegalovirus infection);05166(Human T-cell leukemia virus 1 infection);05167(Kaposi sarcoma-associated herpesvirus infection);05169(Epstein-Barr virus infection);05200(Pathways in cancer);05206(MicroRNAs in cancer);05212(Pancreatic cancer);05214(Gli…	1	391,	0	-2.58	0.000269153	2.85	up
chr15	103308234	103308562	329	ENSMUSG00000063234	ENSMUST00000079824	protein_coding	3' UTR	2378	Gpr84	G protein-coupled receptor 84 [Source:MGI Symbol;Acc:MGI:1934129]	GO:0004930(G protein-coupled receptor activity);GO:0007186(G protein-coupled receptor signaling pathway);GO:0016020(membrane);GO:0016021(integral component of membrane)	NA	1	328,	0	-1.22	0.0141254	2.8	up
chr4	134522978	134523808	831	ENSMUSG00000078521	ENSMUST00000105866	protein_coding	3' UTR	11979	Aunip	aurora kinase A and ninein interacting protein [Source:MGI Symbol;Acc:MGI:1917135]	GO:0000724(double-strand break repair via homologous recombination);GO:0000922(spindle pole);GO:0003677(DNA binding);GO:0003684(damaged DNA binding);GO:0005634(nucleus);GO:0005694(chromosome);GO:0005737(cytoplasm);GO:0005813(centrosome);GO:0005815(microtubule organizing center);GO:0005856(cytoskeleton);GO:0006281(DNA repair);GO:0006974(cellular response to DNA damage stimulus);GO:0007051(spindle …	NA	1	830,	0	-5.81	5.24807e-08	2.78	up
chr14	103054546	103055977	1432	ENSMUSG00000022126	ENSMUST00000022722	protein_coding	3' UTR	7569	Acod1	aconitate decarboxylase 1 [Source:MGI Symbol;Acc:MGI:103206]	GO:0002760(positive regulation of antimicrobial humoral response);GO:0006952(defense response);GO:0016829(lyase activity);GO:0047613(aconitate decarboxylase activity);GO:0071222(cellular response to lipopolysaccharide);GO:0072573(tolerance induction to lipopolysaccharide)	NA	1	1431,	0	-38.4	7.94328e-42	2.78	up
chr18	65265767	65266068	302	ENSMUSG00000032845	ENSMUST00000235298	protein_coding	3' UTR	38689	Alpk2	alpha-kinase 2 [Source:MGI Symbol;Acc:MGI:2449492]	GO:0003007(heart morphogenesis);GO:0003308(negative regulation of Wnt signaling pathway involved in heart development);GO:0004674(protein serine/threonine kinase activity);GO:0005524(ATP binding);GO:0005886(plasma membrane);GO:0006468(protein phosphorylation);GO:0010468(regulation of gene expression);GO:0016020(membrane);GO:0016301(kinase activity);GO:0016310(phosphorylation);GO:0016323(basolater…	NA	1	301,	0	-2.84	0.000138038	2.75	up
chr6	122562421	122562750	330	ENSMUSG00000040627	ENSMUST00000160685	protein_coding	3' UTR	1936	Aicda	activation-induced cytidine deaminase [Source:MGI Symbol;Acc:MGI:1342279]	GO:0000932(P-body);GO:0003723(RNA binding);GO:0003824(catalytic activity);GO:0004126(cytidine deaminase activity);GO:0005515(protein binding);GO:0005634(nucleus);GO:0005737(cytoplasm);GO:0006397(mRNA processing);GO:0008270(zinc ion binding);GO:0009972(cytidine deamination);GO:0010529(negative regulation of transposition);GO:0016445(somatic diversification of immunoglobulins);GO:0016446(somatic hy…	04672(Intestinal immune network for IgA production);05340(Primary immunodeficiency)	1	329,	0	-1.76	0.00281838	2.69	up
chr1	190948214	190948305	92	ENSMUSG00000037568	ENSMUST00000047409	protein_coding	3' UTR	30788	Vash2	vasohibin 2 [Source:MGI Symbol;Acc:MGI:2444826]	GO:0000768(syncytium formation by plasma membrane fusion);GO:0001938(positive regulation of endothelial cell proliferation);GO:0003779(actin binding);GO:0004180(carboxypeptidase activity);GO:0004181(metallocarboxypeptidase activity);GO:0005515(protein binding);GO:0005576(extracellular region);GO:0005737(cytoplasm);GO:0005856(cytoskeleton);GO:0006508(proteolysis);GO:0008017(microtubule binding);GO…	NA	1	91,	0	-0.895	0.0389045	2.68	up
chr4	124849589	124849800	212	ENSMUSG00000028889	ENSMUST00000102628	protein_coding	3' UTR	-879	Yrdc	yrdC domain containing (E.coli) [Source:MGI Symbol;Acc:MGI:2387201]	GO:0000049(tRNA binding);GO:0003725(double-stranded RNA binding);GO:0005515(protein binding);GO:0005737(cytoplasm);GO:0005739(mitochondrion);GO:0006450(regulation of translational fidelity);GO:0016020(membrane);GO:0016779(nucleotidyltransferase activity);GO:0051051(negative regulation of transport)	NA	1	211,	0	-5.72	6.60693e-08	2.66	up
chr3	88821630	88821720	91	ENSMUSG00000054199	ENSMUST00000107498	protein_coding	Exon (ENSMUST00000135913/ENSMUSG00000078684, exon 16 of 19)	-13511	Gon4l	gon-4-like (C.elegans) [Source:MGI Symbol;Acc:MGI:1917579]	GO:0003677(DNA binding);GO:0003714(transcription corepressor activity);GO:0005634(nucleus);GO:0006355(regulation of transcription, DNA-templated);GO:0030183(B cell differentiation);GO:0045892(negative regulation of transcription, DNA-templated)	NA	1	90,	0	-1.24	0.0131826	2.64	up
chr6	85587620	85587861	242	ENSMUSG00000063810	ENSMUST00000213058	protein_coding	5' UTR	0	Alms1	ALMS1, centrosome and basal body associated [Source:MGI Symbol;Acc:MGI:1934606]	GO:0000922(spindle pole);GO:0001678(cellular glucose homeostasis);GO:0001736(establishment of planar polarity);GO:0005737(cytoplasm);GO:0005813(centrosome);GO:0005814(centriole);GO:0005815(microtubule organizing center);GO:0005829(cytosol);GO:0005856(cytoskeleton);GO:0005929(cilium);GO:0006629(lipid metabolic process);GO:0007286(spermatid development);GO:0007605(sensory perception of sound);GO:00…	NA	1	241,	0	-1.8	0.00251189	2.64	up
chr17	43539060	43543491	4432	ENSMUSG00000096140	ENSMUST00000178772	protein_coding	Exon (ENSMUST00000178772/ENSMUSG00000096140, exon 1 of 3)	4579	Ankrd66	ankyrin repeat domain 66 [Source:MGI Symbol;Acc:MGI:1925106]	GO:0005515(protein binding)	NA	2	46,15,	0,4416	-3.87	8.31764e-06	2.61	up
chr4	98736893	98737642	750	ENSMUSG00000087166	ENSMUST00000173659	protein_coding	Exon (ENSMUST00000154279/ENSMUSG00000087166, exon 5 of 5)	3690	L1td1	LINE-1 type transposase domain containing 1 [Source:MGI Symbol;Acc:MGI:3578435]	GO:0003727(single-stranded RNA binding);GO:0032197(transposition, RNA-mediated);GO:1990904(ribonucleoprotein complex)	NA	1	749,	0	-0.83	0.047863	2.6	up
chr9	95561605	95561786	182	ENSMUSG00000064225	ENSMUST00000079597	protein_coding	3' UTR	1948	Paqr9	progestin and adipoQ receptor family member IX [Source:MGI Symbol;Acc:MGI:1922802]	GO:0005496(steroid binding);GO:0005886(plasma membrane);GO:0008289(lipid binding);GO:0016020(membrane);GO:0016021(integral component of membrane);GO:0038023(signaling receptor activity)	NA	1	181,	0	-1.41	0.00776247	2.6	up
chr11	51070040	51070371	332	ENSMUSG00000020364	ENSMUST00000020628	protein_coding	Exon (ENSMUST00000102766/ENSMUSG00000020364, exon 5 of 5)	9918	Zfp354a	zinc finger protein 354A [Source:MGI Symbol;Acc:MGI:103172]	GO:0000122(negative regulation of transcription by RNA polymerase II);GO:0001666(response to hypoxia);GO:0001822(kidney development);GO:0003676(nucleic acid binding);GO:0003677(DNA binding);GO:0003700(DNA-binding transcription factor activity);GO:0005634(nucleus);GO:0005654(nucleoplasm);GO:0005730(nucleolus);GO:0005829(cytosol);GO:0006355(regulation of transcription, DNA-templated);GO:0007275(mul…	05168(Herpes simplex virus 1 infection)	1	331,	0	-0.822	0.0489779	2.6	up
chr13	93095825	93096456	632	ENSMUSG00000047419	ENSMUST00000062122	protein_coding	Exon (ENSMUST00000062122/ENSMUSG00000047419, exon 2 of 13)	48899	Cmya5	cardiomyopathy associated 5 [Source:MGI Symbol;Acc:MGI:1923719]	GO:0005515(protein binding)	NA	1	631,	0	-23.3	1.58489e-26	2.58	up
chr9	123851569	123851899	331	ENSMUSG00000025241	ENSMUST00000084715	protein_coding	5' UTR	0	Fyco1	FYVE and coiled-coil domain containing 1 [Source:MGI Symbol;Acc:MGI:107277]	GO:0005764(lysosome);GO:0005768(endosome);GO:0005770(late endosome);GO:0005776(autophagosome);GO:0005794(Golgi apparatus);GO:0031410(cytoplasmic vesicle);GO:0043231(intracellular membrane-bounded organelle);GO:0046872(metal ion binding);GO:0072383(plus-end-directed vesicle transport along microtubule);GO:1901098(positive regulation of autophagosome maturation)	NA	2	92,119,	0,211	-7.94	2.29087e-10	2.55	up
chr8	72304876	72305260	385	ENSMUSG00000070713	ENSMUST00000075602	protein_coding	3' UTR	0	Gm10282	predicted pseudogene 10282 [Source:MGI Symbol;Acc:MGI:3704312]	GO:0000122(negative regulation of transcription by RNA polymerase II);GO:0000785(chromatin);GO:0003677(DNA binding);GO:0005634(nucleus);GO:0005737(cytoplasm);GO:0006357(regulation of transcription by RNA polymerase II);GO:0031492(nucleosomal DNA binding);GO:0040034(regulation of development, heterochronic)	NA	1	384,	0	-34.9	2.51189e-38	2.52	up
chr13	31557747	31558077	331	ENSMUSG00000038415	ENSMUST00000042118	protein_coding	5' UTR	1613	Foxq1	forkhead box Q1 [Source:MGI Symbol;Acc:MGI:1298228]	GO:0000122(negative regulation of transcription by RNA polymerase II);GO:0000978(RNA polymerase II cis-regulatory region sequence-specific DNA binding);GO:0000981(DNA-binding transcription factor activity, RNA polymerase II-specific);GO:0001227(DNA-binding transcription repressor activity, RNA polymerase II-specific);GO:0003677(DNA binding);GO:0003700(DNA-binding transcription factor activity);GO…	NA	1	330,	0	-1.43	0.00724436	2.52	up
chr13	31557747	31558077	331	ENSMUSG00000090863	ENSMUST00000170573	protein_coding	3' UTR	1586	A530084C06Rik	RIKEN cDNA A530084C06 gene [Source:MGI Symbol;Acc:MGI:3704402]	GO:0003674(molecular_function);GO:0005575(cellular_component);GO:0008150(biological_process)	NA	1	330,	0	-1.43	0.00724436	2.52	up
chr2	151591564	151591864	301	ENSMUSG00000027457	ENSMUST00000137936	protein_coding	3' UTR	40907	Snph	syntaphilin [Source:MGI Symbol;Acc:MGI:2139270]	GO:0005737(cytoplasm);GO:0005739(mitochondrion);GO:0005881(cytoplasmic microtubule);GO:0005886(plasma membrane);GO:0006906(vesicle fusion);GO:0007420(brain development);GO:0008017(microtubule binding);GO:0016020(membrane);GO:0016021(integral component of membrane);GO:0017075(syntaxin-1 binding);GO:0030054(cell junction);GO:0030182(neuron differentiation);GO:0031966(mitochondrial membrane);GO:0042…	NA	1	300,	0	-0.901	0.0380189	2.48	up
chr16	96008895	96009435	541	ENSMUSG00000022914	ENSMUST00000232993	protein_coding	Exon (ENSMUST00000099502/ENSMUSG00000022914, exon 40 of 42)	0	Brwd1	bromodomain and WD repeat domain containing 1 [Source:MGI Symbol;Acc:MGI:1890651]	GO:0005158(insulin receptor binding);GO:0005515(protein binding);GO:0005634(nucleus);GO:0005654(nucleoplasm);GO:0005730(nucleolus);GO:0005737(cytoplasm);GO:0005829(cytosol);GO:0006357(regulation of transcription by RNA polymerase II);GO:0007010(cytoskeleton organization);GO:0008286(insulin receptor signaling pathway);GO:0008360(regulation of cell shape)	NA	1	540,	0	-1.98	0.00147911	2.46	up
chr11	73137516	73137726	211	ENSMUSG00000050107	ENSMUST00000052140	protein_coding	Exon (ENSMUST00000052140/ENSMUSG00000050107, exon 1 of 1)	778	Haspin	histone H3 associated protein kinase [Source:MGI Symbol;Acc:MGI:1194498]	GO:0004672(protein kinase activity);GO:0005524(ATP binding);GO:0005634(nucleus);GO:0005654(nucleoplasm);GO:0005813(centrosome);GO:0005819(spindle);GO:0006468(protein phosphorylation);GO:0007064(mitotic sister chromatid cohesion);GO:0035556(intracellular signal transduction);GO:0071459(protein localization to chromosome, centromeric region);GO:0072354(histone kinase activity (H3-T3 specific));GO:2…	NA	1	210,	0	-2.64	0.000234423	2.37	up
chr7	45335498	45335618	121	ENSMUSG00000038239	ENSMUST00000211327	protein_coding	Exon (ENSMUST00000085351/ENSMUSG00000038239, exon 1 of 6)	151	Hrc	histidine rich calcium binding protein [Source:MGI Symbol;Acc:MGI:96226]	GO:0002027(regulation of heart rate);GO:0005509(calcium ion binding);GO:0008016(regulation of heart contraction);GO:0010460(positive regulation of heart rate);GO:0010880(regulation of release of sequestered calcium ion into cytosol by sarcoplasmic reticulum);GO:0030018(Z disc);GO:0033017(sarcoplasmic reticulum membrane);GO:0033135(regulation of peptidyl-serine phosphorylation);GO:0044325(ion chan…	NA	1	120,	0	-0.89	0.0389045	2.36	up
chr7	80260224	80260672	449	ENSMUSG00000047084	ENSMUST00000117989	protein_coding	3' UTR	-543	Ngrn	neugrin, neurite outgrowth associated [Source:MGI Symbol;Acc:MGI:1933212]	GO:0005576(extracellular region);GO:0005634(nucleus);GO:0005654(nucleoplasm);GO:0005739(mitochondrion);GO:0007275(multicellular organism development);GO:0016020(membrane);GO:0016604(nuclear body);GO:0019843(rRNA binding);GO:0030154(cell differentiation);GO:0031966(mitochondrial membrane);GO:0045171(intercellular bridge);GO:0070131(positive regulation of mitochondrial translation);GO:0072686(mitot…	NA	1	448,	0	-1.34	0.00977237	2.35	up
chr5	144193992	144194351	360	ENSMUSG00000052271	ENSMUST00000060747	protein_coding	3' UTR	3706	Bhlha15	basic helix-loop-helix family, member a15 [Source:MGI Symbol;Acc:MGI:891976]	GO:0000977(RNA polymerase II regulatory region sequence-specific DNA binding);GO:0001228(DNA-binding transcription activator activity, RNA polymerase II-specific);GO:0003677(DNA binding);GO:0005634(nucleus);GO:0006355(regulation of transcription, DNA-templated);GO:0006851(mitochondrial calcium ion transmembrane transport);GO:0007030(Golgi organization);GO:0007186(G protein-coupled receptor signal…	04950(Maturity onset diabetes of the young)	1	359,	0	-7.06	2.0893e-09	2.34	up
chr10	81206057	81206327	271	ENSMUSG00000004939	ENSMUST00000005069	protein_coding	3' UTR	-4276	Nmrk2	nicotinamide riboside kinase 2 [Source:MGI Symbol;Acc:MGI:1916814]	GO:0000166(nucleotide binding);GO:0005515(protein binding);GO:0005524(ATP binding);GO:0005654(nucleoplasm);GO:0005886(plasma membrane);GO:0009435(NAD biosynthetic process);GO:0016301(kinase activity);GO:0016310(phosphorylation);GO:0016740(transferase activity);GO:0019363(pyridine nucleotide biosynthetic process);GO:0043231(intracellular membrane-bounded organelle);GO:0045662(negative regulation o…	00760(Nicotinate and nicotinamide metabolism)	1	270,	0	-1.12	0.0190546	2.31	up
chr15	56694270	56694539	270	ENSMUSG00000022367	ENSMUST00000050544	protein_coding	5' UTR	0	Has2	hyaluronan synthase 2 [Source:MGI Symbol;Acc:MGI:107821]	GO:0001570(vasculogenesis);GO:0001822(kidney development);GO:0005737(cytoplasm);GO:0005887(integral component of plasma membrane);GO:0008284(positive regulation of cell population proliferation);GO:0010838(positive regulation of keratinocyte proliferation);GO:0014911(positive regulation of smooth muscle cell migration);GO:0016020(membrane);GO:0016021(integral component of membrane);GO:0016740(tra…	NA	1	269,	0	-3.05	7.58578e-05	2.31	up
chr1	190949712	190950192	481	ENSMUSG00000037568	ENSMUST00000047409	protein_coding	3' UTR	29290	Vash2	vasohibin 2 [Source:MGI Symbol;Acc:MGI:2444826]	GO:0000768(syncytium formation by plasma membrane fusion);GO:0001938(positive regulation of endothelial cell proliferation);GO:0003779(actin binding);GO:0004180(carboxypeptidase activity);GO:0004181(metallocarboxypeptidase activity);GO:0005515(protein binding);GO:0005576(extracellular region);GO:0005737(cytoplasm);GO:0005856(cytoskeleton);GO:0006508(proteolysis);GO:0008017(microtubule binding);GO…	NA	1	480,	0	-2.32	0.000562341	2.29	up
chr2	92953610	92954029	420	ENSMUSG00000027220	ENSMUST00000028648	protein_coding	3' UTR	38512	Syt13	synaptotagmin XIII [Source:MGI Symbol;Acc:MGI:1933945]	GO:0000149(SNARE binding);GO:0001786(phosphatidylserine binding);GO:0005509(calcium ion binding);GO:0005544(calcium-dependent phospholipid binding);GO:0005886(plasma membrane);GO:0005887(integral component of plasma membrane);GO:0006906(vesicle fusion);GO:0014059(regulation of dopamine secretion);GO:0016020(membrane);GO:0016021(integral component of membrane);GO:0016192(vesicle-mediated transport…	NA	1	419,	0	-1.72	0.00316228	2.28	up
chr15	43866648	43866977	330	ENSMUSG00000054409	ENSMUST00000067469	protein_coding	3' UTR	3388	Tmem74	transmembrane protein 74 [Source:MGI Symbol;Acc:MGI:2443417]	GO:0000421(autophagosome membrane);GO:0003674(molecular_function);GO:0005575(cellular_component);GO:0005764(lysosome);GO:0005765(lysosomal membrane);GO:0006914(autophagy);GO:0016020(membrane);GO:0016021(integral component of membrane);GO:0016236(macroautophagy);GO:0031410(cytoplasmic vesicle)	NA	1	329,	0	-1.13	0.0186209	2.28	up
chr1	133701642	133702092	451	ENSMUSG00000026463	ENSMUST00000167348	protein_coding	3' UTR	0	Atp2b4	ATPase, Ca++ transporting, plasma membrane 4 [Source:MGI Symbol;Acc:MGI:88111]	GO:0000166(nucleotide binding);GO:0003407(neural retina development);GO:0005388(calcium transmembrane transporter activity, phosphorylative mechanism);GO:0005515(protein binding);GO:0005516(calmodulin binding);GO:0005524(ATP binding);GO:0005886(plasma membrane);GO:0005887(integral component of plasma membrane);GO:0005929(cilium);GO:0006357(regulation of transcription by RNA polymerase II);GO:0006…	04020(Calcium signaling pathway);04022(cGMP-PKG signaling pathway);04024(cAMP signaling pathway);04261(Adrenergic signaling in cardiomyocytes);04925(Aldosterone synthesis and secretion);04970(Salivary secretion);04972(Pancreatic secretion)	1	450,	0	-1.34	0.00977237	2.25	up
chr12	24713907	24714116	210	ENSMUSG00000020649	ENSMUST00000154588	protein_coding	3' UTR	4878	Rrm2	ribonucleotide reductase M2 [Source:MGI Symbol;Acc:MGI:98181]	GO:0004748(ribonucleoside-diphosphate reductase activity, thioredoxin disulfide as acceptor);GO:0005515(protein binding);GO:0005635(nuclear envelope);GO:0005737(cytoplasm);GO:0005829(cytosol);GO:0005971(ribonucleoside-diphosphate reductase complex);GO:0006260(DNA replication);GO:0008199(ferric iron binding);GO:0009262(deoxyribonucleotide metabolic process);GO:0009263(deoxyribonucleotide biosynthe…	00230(Purine metabolism);00240(Pyrimidine metabolism);00480(Glutathione metabolism);00983(Drug metabolism - other enzymes);04115(p53 signaling pathway)	1	209,	0	-1.52	0.00562341	2.24	up
chr11	79528050	79528319	270	ENSMUSG00000078771	ENSMUST00000146611	protein_coding	5' UTR	0	Evi2a	ecotropic viral integration site 2a [Source:MGI Symbol;Acc:MGI:95458]	GO:0016020(membrane);GO:0016021(integral component of membrane)	NA	1	269,	0	-9.08	1.25893e-11	2.24	up
chr5	93044571	93044932	362	ENSMUSG00000045314	ENSMUST00000061328	protein_coding	5' UTR	451	Sowahb	sosondowah ankyrin repeat domain family member B [Source:MGI Symbol;Acc:MGI:1925338]	GO:0003674(molecular_function);GO:0005515(protein binding);GO:0005575(cellular_component);GO:0008150(biological_process)	NA	1	361,	0	-1.15	0.017378	2.22	up
chr2	31808195	31808346	152	ENSMUSG00000043102	ENSMUST00000057407	protein_coding	3' UTR	2385	Qrfp	pyroglutamylated RFamide peptide [Source:MGI Symbol;Acc:MGI:3630329]	GO:0001664(G protein-coupled receptor binding);GO:0005184(neuropeptide hormone activity);GO:0005575(cellular_component);GO:0005576(extracellular region);GO:0007218(neuropeptide signaling pathway);GO:0007625(grooming behavior);GO:0007626(locomotory behavior);GO:0031854(orexigenic neuropeptide QRFP receptor binding);GO:0045777(positive regulation of blood pressure);GO:0060259(regulation of feeding …	NA	1	151,	0	-1.01	0.0263027	2.1	up
chr14	54722897	54722988	92	ENSMUSG00000052435	ENSMUST00000064290	protein_coding	3' UTR	-10814	Cebpe	CCAAT/enhancer binding protein (C/EBP), epsilon [Source:MGI Symbol;Acc:MGI:103572]	GO:0000978(RNA polymerase II cis-regulatory region sequence-specific DNA binding);GO:0001228(DNA-binding transcription activator activity, RNA polymerase II-specific);GO:0003677(DNA binding);GO:0003700(DNA-binding transcription factor activity);GO:0005634(nucleus);GO:0006355(regulation of transcription, DNA-templated);GO:0006909(phagocytosis);GO:0010628(positive regulation of gene expression);GO:…	05202(Transcriptional misregulation in cancer);05221(Acute myeloid leukemia)	1	91,	0	-1.19	0.0154882	2.1	up
X	109196833	109197873	1041	ENSMUSG00000048621	ENSMUST00000060013	protein_coding	5' UTR	75	Gm6377	predicted gene 6377 [Source:MGI Symbol;Acc:MGI:3647255]	GO:0003674(molecular_function);GO:0005575(cellular_component);GO:0035751(regulation of lysosomal lumen pH)	NA	2	53,98,	0,942	-1.15	0.017378	2.09	up
chr1	183297218	183297279	62	ENSMUSG00000046836	ENSMUST00000163528	protein_coding	5' UTR	0	Brox	BRO1 domain and CAAX motif containing [Source:MGI Symbol;Acc:MGI:1918928]	GO:0003674(molecular_function);GO:0008150(biological_process);GO:0016020(membrane)	NA	1	61,	0	-0.824	0.0489779	2.06	up
chr8	40551632	40551782	151	ENSMUSG00000031601	ENSMUST00000132032	protein_coding	3' UTR	-35935	Cnot7	CCR4-NOT transcription complex, subunit 7 [Source:MGI Symbol;Acc:MGI:1298230]	GO:0000175(3'-5'-exoribonuclease activity);GO:0000289(nuclear-transcribed mRNA poly(A) tail shortening);GO:0000290(deadenylation-dependent decapping of nuclear-transcribed mRNA);GO:0000932(P-body);GO:0003676(nucleic acid binding);GO:0003714(transcription corepressor activity);GO:0003723(RNA binding);GO:0004518(nuclease activity);GO:0004527(exonuclease activity);GO:0004532(exoribonuclease activity…	03018(RNA degradation)	1	150,	0	-9.55	3.98107e-12	2.06	up
chr1	86099972	86102410	2439	ENSMUSG00000026228	ENSMUST00000155077	protein_coding	Exon (ENSMUST00000027431/ENSMUSG00000026228, exon 4 of 4)	10700	Htr2b	5-hydroxytryptamine (serotonin) receptor 2B [Source:MGI Symbol;Acc:MGI:109323]	GO:0001755(neural crest cell migration);GO:0001819(positive regulation of cytokine production);GO:0001938(positive regulation of endothelial cell proliferation);GO:0001965(G-protein alpha-subunit binding);GO:0002031(G protein-coupled receptor internalization);GO:0003007(heart morphogenesis);GO:0003300(cardiac muscle hypertrophy);GO:0004930(G protein-coupled receptor activity);GO:0004993(G protein…	04020(Calcium signaling pathway);04080(Neuroactive ligand-receptor interaction);04540(Gap junction);04726(Serotonergic synapse);04750(Inflammatory mediator regulation of TRP channels)	2	260,37,	0,2401	-9.88	1.99526e-12	2.04	up
chr11	77787657	77787747	91	ENSMUSG00000069804	ENSMUST00000092883	protein_coding	5' UTR	0	Gm10277	predicted gene 10277 [Source:MGI Symbol;Acc:MGI:3641921]	GO:0003674(molecular_function);GO:0005575(cellular_component);GO:0008150(biological_process)	NA	1	90,	0	-0.933	0.0338844	2.03	up
chr3	101017042	101018935	1894	ENSMUSG00000086564	ENSMUST00000167086	protein_coding	Exon (ENSMUST00000147399/ENSMUSG00000086564, exon 3 of 9)	5134	Cd101	CD101 antigen [Source:MGI Symbol;Acc:MGI:2685862]	GO:0002763(positive regulation of myeloid leukocyte differentiation);GO:0003674(molecular_function);GO:0016020(membrane);GO:0016021(integral component of membrane)	NA	2	238,363,	0,1530	-9.5	5.01187e-12	2.01	up
chr13	31807531	31808401	871	ENSMUSG00000050295	ENSMUST00000062292	protein_coding	Exon (ENSMUST00000062292/ENSMUSG00000050295, exon 1 of 1)	898	Foxc1	forkhead box C1 [Source:MGI Symbol;Acc:MGI:1347466]	GO:0000122(negative regulation of transcription by RNA polymerase II);GO:0000976(transcription regulatory region sequence-specific DNA binding);GO:0000977(RNA polymerase II regulatory region sequence-specific DNA binding);GO:0000978(RNA polymerase II cis-regulatory region sequence-specific DNA binding);GO:0000981(DNA-binding transcription factor activity, RNA polymerase II-specific);GO:0001228(DN…	NA	1	870,	0	-2.36	0.000501187	2.01	up
chr6	24954617	24954948	332	ENSMUSG00000048022	ENSMUST00000127247	protein_coding	3' UTR	1680	Tmem229a	transmembrane protein 229A [Source:MGI Symbol;Acc:MGI:2442812]	GO:0003674(molecular_function);GO:0005575(cellular_component);GO:0008150(biological_process);GO:0016020(membrane);GO:0016021(integral component of membrane)	NA	1	331,	0	-1.06	0.0229087	1.98	up
chr1	86099350	86099825	476	ENSMUSG00000026228	ENSMUST00000155077	protein_coding	Exon (ENSMUST00000027431/ENSMUSG00000026228, exon 4 of 4)	11322	Htr2b	5-hydroxytryptamine (serotonin) receptor 2B [Source:MGI Symbol;Acc:MGI:109323]	GO:0001755(neural crest cell migration);GO:0001819(positive regulation of cytokine production);GO:0001938(positive regulation of endothelial cell proliferation);GO:0001965(G-protein alpha-subunit binding);GO:0002031(G protein-coupled receptor internalization);GO:0003007(heart morphogenesis);GO:0003300(cardiac muscle hypertrophy);GO:0004930(G protein-coupled receptor activity);GO:0004993(G protein…	04020(Calcium signaling pathway);04080(Neuroactive ligand-receptor interaction);04540(Gap junction);04726(Serotonergic synapse);04750(Inflammatory mediator regulation of TRP channels)	1	475,	0	-6.13	2.29087e-08	1.97	up
chr14	63191389	63191748	360	ENSMUSG00000035121	ENSMUST00000226002	protein_coding	Exon (ENSMUST00000038229/ENSMUSG00000035121, exon 2 of 5)	2136	Neil2	nei like 2 (E. coli) [Source:MGI Symbol;Acc:MGI:2686058]	GO:0003676(nucleic acid binding);GO:0003677(DNA binding);GO:0003684(damaged DNA binding);GO:0003824(catalytic activity);GO:0003906(DNA-(apurinic or apyrimidinic site) endonuclease activity);GO:0005634(nucleus);GO:0005654(nucleoplasm);GO:0005737(cytoplasm);GO:0005876(spindle microtubule);GO:0006281(DNA repair);GO:0006284(base-excision repair);GO:0006289(nucleotide-excision repair);GO:0006974(cellu…	03410(Base excision repair)	1	359,	0	-1.94	0.00165959	1.97	up
chr15	74670861	74671282	422	ENSMUSG00000022602	ENSMUST00000023268	protein_coding	3' UTR	1707	Arc	activity regulated cytoskeletal-associated protein [Source:MGI Symbol;Acc:MGI:88067]	GO:0001669(acrosomal vesicle);GO:0003723(RNA binding);GO:0003729(mRNA binding);GO:0003779(actin binding);GO:0005515(protein binding);GO:0005737(cytoplasm);GO:0005768(endosome);GO:0005856(cytoskeleton);GO:0005886(plasma membrane);GO:0005938(cell cortex);GO:0006897(endocytosis);GO:0007010(cytoskeleton organization);GO:0007275(multicellular organism development);GO:0007492(endoderm development);GO:0…	05031(Amphetamine addiction)	1	421,	0	-0.827	0.0489779	1.97	up
chr1	92911917	92912246	330	ENSMUSG00000026269	ENSMUST00000179993	protein_coding	Exon (ENSMUST00000180306/ENSMUSG00000026269, exon 1 of 1)	708	Rnpepl1	arginyl aminopeptidase (aminopeptidase B)-like 1 [Source:MGI Symbol;Acc:MGI:1914170]	GO:0004177(aminopeptidase activity);GO:0006508(proteolysis);GO:0008233(peptidase activity);GO:0008237(metallopeptidase activity);GO:0008270(zinc ion binding);GO:0016787(hydrolase activity);GO:0046872(metal ion binding);GO:0070006(metalloaminopeptidase activity)	NA	1	329,	0	-6.11	2.45471e-08	1.93	up
chr9	65388773	65389074	302	ENSMUSG00000054978	ENSMUST00000068307	protein_coding	3' UTR	2879	Kbtbd13	kelch repeat and BTB (POZ) domain containing 13 [Source:MGI Symbol;Acc:MGI:1921742]	GO:0005515(protein binding);GO:0005737(cytoplasm);GO:0016567(protein ubiquitination)	NA	1	301,	0	-0.842	0.0457088	1.93	up
chr1	16082293	16082474	182	ENSMUSG00000067795	ENSMUST00000115367	protein_coding	5' UTR	-1262	4930444P10Rik	RIKEN cDNA 4930444P10 gene [Source:MGI Symbol;Acc:MGI:1923049]	GO:0003674(molecular_function);GO:0005575(cellular_component);GO:0008150(biological_process)	NA	1	181,	0	-1.13	0.0186209	1.91	up
chr8	122260023	122260324	302	ENSMUSG00000043903	ENSMUST00000187142	protein_coding	5' UTR	1403	Zfp469	zinc finger protein 469 [Source:MGI Symbol;Acc:MGI:2684868]	GO:0003674(molecular_function);GO:0003676(nucleic acid binding);GO:0005575(cellular_component);GO:0008150(biological_process)	NA	1	301,	0	-0.846	0.0457088	1.9	up
chr1	85550540	85550720	181	ENSMUSG00000118607	ENSMUST00000113407	protein_coding	3' UTR	853	AC147806	predicted 7592 [Source:NCBI gene;Acc:101055758]	GO:0005634(nucleus);GO:0016021(integral component of membrane)	NA	1	180,	0	-1.12	0.0194984	1.87	up
chr7	24370321	24370441	121	ENSMUSG00000054342	ENSMUST00000205626	protein_coding	5' UTR	0	Kcnn4	potassium intermediate/small conductance calcium-activated channel, subfamily N, member 4 [Source:MGI Symbol;Acc:MGI:1277957]	GO:0002376(immune system process);GO:0005267(potassium channel activity);GO:0005516(calmodulin binding);GO:0005886(plasma membrane);GO:0005887(integral component of plasma membrane);GO:0006811(ion transport);GO:0006813(potassium ion transport);GO:0006816(calcium ion transport);GO:0006820(anion transport);GO:0006884(cell volume homeostasis);GO:0015269(calcium-activated potassium channel activity);…	04911(Insulin secretion);04970(Salivary secretion);04974(Protein digestion and absorption)	1	120,	0	-0.838	0.0467735	1.84	up
chr1	193173641	193173912	272	ENSMUSG00000079144	ENSMUST00000193307	protein_coding	5' UTR	0	A130010J15Rik	RIKEN cDNA A130010J15 gene [Source:MGI Symbol;Acc:MGI:2441776]	GO:0003674(molecular_function);GO:0005575(cellular_component);GO:0008150(biological_process)	NA	1	271,	0	-1.59	0.00467735	1.82	up
chr4	120267761	120268208	448	ENSMUSG00000052135	ENSMUST00000102656	protein_coding	3' UTR	19588	Foxo6	forkhead box O6 [Source:MGI Symbol;Acc:MGI:2676586]	GO:0000122(negative regulation of transcription by RNA polymerase II);GO:0000981(DNA-binding transcription factor activity, RNA polymerase II-specific);GO:0003677(DNA binding);GO:0003700(DNA-binding transcription factor activity);GO:0005634(nucleus);GO:0005654(nucleoplasm);GO:0005737(cytoplasm);GO:0006355(regulation of transcription, DNA-templated);GO:0006357(regulation of transcription by RNA po…	04068(FoxO signaling pathway)	1	447,	0	-1.03	0.0251189	1.82	up
chr7	140046365	140047946	1582	ENSMUSG00000025469	ENSMUST00000172775	protein_coding	3' UTR	2723	Msx3	msh homeobox 3 [Source:MGI Symbol;Acc:MGI:106587]	GO:0000122(negative regulation of transcription by RNA polymerase II);GO:0000977(RNA polymerase II regulatory region sequence-specific DNA binding);GO:0000981(DNA-binding transcription factor activity, RNA polymerase II-specific);GO:0003677(DNA binding);GO:0005515(protein binding);GO:0005634(nucleus);GO:0006355(regulation of transcription, DNA-templated);GO:0006357(regulation of transcription by …	05166(Human T-cell leukemia virus 1 infection)	1	1581,	0	-0.885	0.0398107	1.81	up
chr11	121054682	121054862	181	ENSMUSG00000039364	ENSMUST00000170381	protein_coding	3' UTR	1681	Sectm1b	secreted and transmembrane 1B [Source:MGI Symbol;Acc:MGI:1929083]	GO:0005125(cytokine activity);GO:0006955(immune response);GO:0007165(signal transduction);GO:0016020(membrane);GO:0016021(integral component of membrane)	NA	1	180,	0	-0.897	0.0389045	1.81	up
chr6	23649855	23650066	212	ENSMUSG00000051956	ENSMUST00000115354	protein_coding	5' UTR	351	Rnf133	ring finger protein 133 [Source:MGI Symbol;Acc:MGI:2677436]	GO:0005737(cytoplasm);GO:0005770(late endosome);GO:0005783(endoplasmic reticulum);GO:0005789(endoplasmic reticulum membrane);GO:0005794(Golgi apparatus);GO:0006511(ubiquitin-dependent protein catabolic process);GO:0016020(membrane);GO:0016021(integral component of membrane);GO:0016567(protein ubiquitination);GO:0016740(transferase activity);GO:0046872(metal ion binding);GO:0051865(protein autoubi…	NA	1	211,	0	-1.16	0.0165959	1.8	up
chr7	45091525	45092132	608	ENSMUSG00000019539	ENSMUST00000210527	protein_coding	5' UTR	0	Rcn3	reticulocalbin 3, EF-hand calcium binding domain [Source:MGI Symbol;Acc:MGI:1277122]	GO:0005509(calcium ion binding);GO:0005783(endoplasmic reticulum);GO:0005788(endoplasmic reticulum lumen);GO:0009306(protein secretion);GO:0010952(positive regulation of peptidase activity);GO:0015031(protein transport);GO:0032964(collagen biosynthetic process);GO:0036503(ERAD pathway);GO:0043129(surfactant homeostasis);GO:0046872(metal ion binding);GO:0051896(regulation of protein kinase B signa…	NA	2	200,37,	0,570	-8.73	3.16228e-11	1.78	up
chr7	118623158	118623759	602	ENSMUSG00000030650	ENSMUST00000155572	protein_coding	Exon (ENSMUST00000098088/ENSMUSG00000030650, exon 3 of 22)	644	Tmc5	transmembrane channel-like gene family 5 [Source:MGI Symbol;Acc:MGI:1921674]	GO:0005887(integral component of plasma membrane);GO:0006811(ion transport);GO:0008381(mechanosensitive ion channel activity);GO:0016020(membrane);GO:0016021(integral component of membrane);GO:0034220(ion transmembrane transport)	NA	1	601,	0	-6.11	2.39883e-08	1.77	up
chr13	120041589	120043572	1984	ENSMUSG00000095609	ENSMUST00000178618	protein_coding	5' UTR	-8241	Gm21188	predicted gene, 21188 [Source:MGI Symbol;Acc:MGI:5434543]	GO:0038023(signaling receptor activity)	NA	2	361,148,	0,1835	-4.1	4.46684e-06	1.77	up
chr9	21544830	21545038	209	ENSMUSG00000032185	ENSMUST00000034703	protein_coding	3' UTR	-1856	Carm1	coactivator-associated arginine methyltransferase 1 [Source:MGI Symbol;Acc:MGI:1913208]	GO:0000976(transcription regulatory region sequence-specific DNA binding);GO:0003420(regulation of growth plate cartilage chondrocyte proliferation);GO:0003713(transcription coactivator activity);GO:0005515(protein binding);GO:0005634(nucleus);GO:0005654(nucleoplasm);GO:0005737(cytoplasm);GO:0005829(cytosol);GO:0006325(chromatin organization);GO:0006355(regulation of transcription, DNA-templated)…	01522(Endocrine resistance)	1	208,	0	-8.25	1.07152e-10	1.76	up
chr5	63807968	63808778	811	ENSMUSG00000060512	ENSMUST00000081747	protein_coding	3' UTR	-3585	0610040J01Rik	RIKEN cDNA 0610040J01 gene [Source:MGI Symbol;Acc:MGI:1923511]	GO:0003674(molecular_function);GO:0005654(nucleoplasm);GO:0008150(biological_process);GO:0030054(cell junction)	NA	1	810,	0	-3.21	5.01187e-05	1.74	up
chr13	49057005	49057305	301	ENSMUSG00000037989	ENSMUST00000159196	protein_coding	Exon (ENSMUST00000162581/ENSMUSG00000037989, exon 23 of 28)	3878	Wnk2	WNK lysine deficient protein kinase 2 [Source:MGI Symbol;Acc:MGI:1922857]	GO:0000166(nucleotide binding);GO:0004672(protein kinase activity);GO:0004674(protein serine/threonine kinase activity);GO:0005524(ATP binding);GO:0005737(cytoplasm);GO:0005829(cytosol);GO:0006468(protein phosphorylation);GO:0008285(negative regulation of cell population proliferation);GO:0016301(kinase activity);GO:0016310(phosphorylation);GO:0016740(transferase activity);GO:0046777(protein auto…	NA	1	300,	0	-0.841	0.0457088	1.73	up
chr7	45091494	45098205	6712	ENSMUSG00000019539	ENSMUST00000019683	protein_coding	Exon (ENSMUST00000209808/ENSMUSG00000109947, exon 1 of 2)	0	Rcn3	reticulocalbin 3, EF-hand calcium binding domain [Source:MGI Symbol;Acc:MGI:1277122]	GO:0005509(calcium ion binding);GO:0005783(endoplasmic reticulum);GO:0005788(endoplasmic reticulum lumen);GO:0009306(protein secretion);GO:0010952(positive regulation of peptidase activity);GO:0015031(protein transport);GO:0032964(collagen biosynthetic process);GO:0036503(ERAD pathway);GO:0043129(surfactant homeostasis);GO:0046872(metal ion binding);GO:0051896(regulation of protein kinase B signa…	NA	2	204,54,	0,6657	-9.02	1.58489e-11	1.72	up
chr14	55746221	55746371	151	ENSMUSG00000019297	ENSMUST00000019441	protein_coding	Exon (ENSMUST00000019441/ENSMUSG00000019297, exon 2 of 10)	528	Nop9	NOP9 nucleolar protein [Source:MGI Symbol;Acc:MGI:1915092]	GO:0003723(RNA binding);GO:0005575(cellular_component);GO:0008150(biological_process)	NA	1	150,	0	-5.1	3.31131e-07	1.72	up
chr3	79632491	79632671	181	ENSMUSG00000027811	ENSMUST00000029388	protein_coding	3' UTR	3412	4930579G24Rik	RIKEN cDNA 4930579G24 gene [Source:MGI Symbol;Acc:MGI:1923189]	GO:0003674(molecular_function);GO:0005575(cellular_component);GO:0005737(cytoplasm);GO:0008150(biological_process)	NA	1	180,	0	-1.99	0.00144544	1.7	up
chr5	144191096	144192381	1286	ENSMUSG00000052271	ENSMUST00000060747	protein_coding	3' UTR	810	Bhlha15	basic helix-loop-helix family, member a15 [Source:MGI Symbol;Acc:MGI:891976]	GO:0000977(RNA polymerase II regulatory region sequence-specific DNA binding);GO:0001228(DNA-binding transcription activator activity, RNA polymerase II-specific);GO:0003677(DNA binding);GO:0005634(nucleus);GO:0006355(regulation of transcription, DNA-templated);GO:0006851(mitochondrial calcium ion transmembrane transport);GO:0007030(Golgi organization);GO:0007186(G protein-coupled receptor signal…	04950(Maturity onset diabetes of the young)	1	1285,	0	-11.3	5.01187e-14	1.7	up
chr7	112954021	112954679	659	ENSMUSG00000098132	ENSMUST00000182858	protein_coding	5' UTR	59	Rassf10	Ras association (RalGDS/AF-6) domain family (N-terminal) member 10 [Source:MGI Symbol;Acc:MGI:1925998]	GO:0000922(spindle pole);GO:0003674(molecular_function);GO:0005575(cellular_component);GO:0005737(cytoplasm);GO:0005815(microtubule organizing center);GO:0005829(cytosol);GO:0005856(cytoskeleton);GO:0007165(signal transduction);GO:0007399(nervous system development);GO:0050769(positive regulation of neurogenesis);GO:2000179(positive regulation of neural precursor cell proliferation)	NA	1	658,	0	-2.34	0.000537032	1.7	up
chr6	85901019	85901199	181	ENSMUSG00000068299	ENSMUST00000159755	protein_coding	Exon (ENSMUST00000159755/ENSMUSG00000068299, exon 3 of 4)	1514	Nat8f4	N-acetyltransferase 8 (GCN5-related) family member 4 [Source:MGI Symbol;Acc:MGI:1922791]	GO:0005575(cellular_component);GO:0008080(N-acetyltransferase activity);GO:0008150(biological_process);GO:0016020(membrane);GO:0016021(integral component of membrane)	NA	1	180,	0	-1.1	0.0204174	1.69	up
chr11	72046392	72047281	890	ENSMUSG00000020808	ENSMUST00000125655	protein_coding	3' UTR	3470	Pimreg	PICALM interacting mitotic regulator [Source:MGI Symbol;Acc:MGI:1924434]	GO:0003674(molecular_function);GO:0005634(nucleus);GO:0005654(nucleoplasm);GO:0005730(nucleolus);GO:0007049(cell cycle);GO:0051301(cell division)	NA	2	1,595,	0,294	-4.05	5.24807e-06	1.69	up
chr13	83663600	83663661	62	ENSMUSG00000005583	ENSMUST00000197145	protein_coding	3' UTR	10712	Mef2c	myocyte enhancer factor 2C [Source:MGI Symbol;Acc:MGI:99458]	GO:0000122(negative regulation of transcription by RNA polymerase II);GO:0000165(MAPK cascade);GO:0000790(nuclear chromatin);GO:0000976(transcription regulatory region sequence-specific DNA binding);GO:0000977(RNA polymerase II regulatory region sequence-specific DNA binding);GO:0000978(RNA polymerase II cis-regulatory region sequence-specific DNA binding);GO:0000981(DNA-binding transcription fac…	04010(MAPK signaling pathway);04022(cGMP-PKG signaling pathway);04371(Apelin signaling pathway);04921(Oxytocin signaling pathway);04928(Parathyroid hormone synthesis, secretion and action);05202(Transcriptional misregulation in cancer);05418(Fluid shear stress and atherosclerosis)	1	61,	0	-1.6	0.00446684	1.69	up
chr15	4574747	4575046	300	ENSMUSG00000022181	ENSMUST00000162585	protein_coding	3' UTR	-152129	C6	complement component 6 [Source:MGI Symbol;Acc:MGI:88233]	GO:0001701(in utero embryonic development);GO:0001970(positive regulation of activation of membrane attack complex);GO:0002376(immune system process);GO:0005515(protein binding);GO:0005576(extracellular region);GO:0005579(membrane attack complex);GO:0005615(extracellular space);GO:0006955(immune response);GO:0006956(complement activation);GO:0006958(complement activation, classical pathway);GO:00…	04610(Complement and coagulation cascades);05020(Prion diseases);05322(Systemic lupus erythematosus)	1	299,	0	-0.837	0.0467735	1.68	up
chr6	147475150	147475837	688	ENSMUSG00000030301	ENSMUST00000203659	protein_coding	Exon (ENSMUST00000100778/ENSMUSG00000072660, exon 1 of 5)	0	Ccdc91	coiled-coil domain containing 91 [Source:MGI Symbol;Acc:MGI:1914265]	GO:0005654(nucleoplasm);GO:0005794(Golgi apparatus);GO:0005802(trans-Golgi network);GO:0005829(cytosol);GO:0015031(protein transport);GO:0016020(membrane);GO:0042802(identical protein binding);GO:0048193(Golgi vesicle transport);GO:0090160(Golgi to lysosome transport)	NA	1	687,	0	-3.24	4.57088e-05	1.67	up
chr9	77754564	77754684	121	ENSMUSG00000032350	ENSMUST00000034905	protein_coding	5' UTR	29	Gclc	glutamate-cysteine ligase, catalytic subunit [Source:MGI Symbol;Acc:MGI:104990]	GO:0000166(nucleotide binding);GO:0000287(magnesium ion binding);GO:0003824(catalytic activity);GO:0004357(glutamate-cysteine ligase activity);GO:0005515(protein binding);GO:0005524(ATP binding);GO:0005739(mitochondrion);GO:0005829(cytosol);GO:0006534(cysteine metabolic process);GO:0006536(glutamate metabolic process);GO:0006749(glutathione metabolic process);GO:0006750(glutathione biosynthetic p…	00270(Cysteine and methionine metabolism);00480(Glutathione metabolism);04216(Ferroptosis)	1	120,	0	-0.911	0.0371535	1.67	up
chr9	40320636	40320907	272	ENSMUSG00000040111	ENSMUST00000239052	protein_coding	5' UTR	284	Gramd1b	GRAM domain containing 1B [Source:MGI Symbol;Acc:MGI:1925037]	GO:0001786(phosphatidylserine binding);GO:0005783(endoplasmic reticulum);GO:0005789(endoplasmic reticulum membrane);GO:0005886(plasma membrane);GO:0006869(lipid transport);GO:0008289(lipid binding);GO:0015485(cholesterol binding);GO:0015918(sterol transport);GO:0016020(membrane);GO:0016021(integral component of membrane);GO:0042632(cholesterol homeostasis);GO:0070300(phosphatidic acid binding);GO…	NA	1	271,	0	-4.12	4.2658e-06	1.66	up
chr13	21783252	21783370	119	ENSMUSG00000101972	ENSMUST00000189457	protein_coding	Exon (ENSMUST00000189457/ENSMUSG00000101972, exon 1 of 1)	0	H3c11	H3 clustered histone 11 [Source:MGI Symbol;Acc:MGI:2448350]	GO:0000228(nuclear chromosome);GO:0000786(nucleosome);GO:0000788(nuclear nucleosome);GO:0003677(DNA binding);GO:0005515(protein binding);GO:0005634(nucleus);GO:0005654(nucleoplasm);GO:0005694(chromosome);GO:0006334(nucleosome assembly);GO:0006335(DNA replication-dependent nucleosome assembly);GO:0032991(protein-containing complex);GO:0046982(protein heterodimerization activity);GO:0060968(regulat…	05034(Alcoholism);05202(Transcriptional misregulation in cancer);05322(Systemic lupus erythematosus)	1	118,	0	-1.17	0.0162181	1.66	up
chr19	6911632	6911782	151	ENSMUSG00000024953	ENSMUST00000025904	protein_coding	3' UTR	-1676	Prdx5	peroxiredoxin 5 [Source:MGI Symbol;Acc:MGI:1859821]	GO:0001016(RNA polymerase III regulatory region DNA binding);GO:0004601(peroxidase activity);GO:0005102(signaling receptor binding);GO:0005515(protein binding);GO:0005634(nucleus);GO:0005737(cytoplasm);GO:0005739(mitochondrion);GO:0005777(peroxisome);GO:0005782(peroxisomal matrix);GO:0005829(cytosol);GO:0006915(apoptotic process);GO:0006979(response to oxidative stress);GO:0008379(thioredoxin per…	04146(Peroxisome)	1	150,	0	-3.53	2.0893e-05	1.65	up
X	13169370	13169580	211	ENSMUSG00000031010	ENSMUST00000133997	protein_coding	3' UTR	8513	Usp9x	ubiquitin specific peptidase 9, X chromosome [Source:MGI Symbol;Acc:MGI:894681]	GO:0001764(neuron migration);GO:0005737(cytoplasm);GO:0005829(cytosol);GO:0006508(proteolysis);GO:0006511(ubiquitin-dependent protein catabolic process);GO:0007179(transforming growth factor beta receptor signaling pathway);GO:0008233(peptidase activity);GO:0008234(cysteine-type peptidase activity);GO:0016579(protein deubiquitination);GO:0016787(hydrolase activity);GO:0030426(growth cone);GO:0030…	NA	1	210,	0	-29.2	1.58489e-32	1.64	up
chr6	15727816	15729099	1284	ENSMUSG00000041390	ENSMUST00000128849	protein_coding	5' UTR	17	Mdfic	MyoD family inhibitor domain containing [Source:MGI Symbol;Acc:MGI:104611]	GO:0005515(protein binding);GO:0005634(nucleus);GO:0005730(nucleolus);GO:0005737(cytoplasm);GO:0007257(activation of JUN kinase activity);GO:0008134(transcription factor binding);GO:0030111(regulation of Wnt signaling pathway);GO:0030332(cyclin binding);GO:0030957(Tat protein binding);GO:0042308(negative regulation of protein import into nucleus);GO:0045892(negative regulation of transcription, D…	NA	2	245,85,	0,1198	-7.63	5.01187e-10	1.63	up
chr18	43393086	43437957	44872	ENSMUSG00000024501	ENSMUST00000025379	protein_coding	5' UTR	0	Dpysl3	dihydropyrimidinase-like 3 [Source:MGI Symbol;Acc:MGI:1349762]	GO:0005515(protein binding);GO:0005615(extracellular space);GO:0005737(cytoplasm);GO:0005829(cytosol);GO:0007399(nervous system development);GO:0010975(regulation of neuron projection development);GO:0010976(positive regulation of neuron projection development);GO:0010977(negative regulation of neuron projection development);GO:0016787(hydrolase activity);GO:0016810(hydrolase activity, acting on …	NA	2	291,128,	0,44743	-1.69	0.00346737	1.63	up
chr4	156215956	156217800	1845	ENSMUSG00000078486	ENSMUST00000105572	protein_coding	5' UTR	88	Perm1	PPARGC1 and ESRR induced regulator, muscle 1 [Source:MGI Symbol;Acc:MGI:1921433]	GO:0003674(molecular_function);GO:0005634(nucleus);GO:0005654(nucleoplasm);GO:0005737(cytoplasm);GO:0006355(regulation of transcription, DNA-templated);GO:0014850(response to muscle activity)	NA	2	19,1084,	0,760	-9.84	1.99526e-12	1.61	up
chr1	52925368	52925668	301	ENSMUSG00000043629	ENSMUST00000050567	protein_coding	5' UTR	27476	1700019D03Rik	RIKEN cDNA 1700019D03 gene [Source:MGI Symbol;Acc:MGI:1914330]	GO:0003674(molecular_function);GO:0005886(plasma membrane);GO:0008150(biological_process);GO:0016020(membrane);GO:0034237(protein kinase A regulatory subunit binding)	NA	1	300,	0	-1.81	0.00245471	1.6	up
chr5	102667511	102667752	242	ENSMUSG00000057315	ENSMUST00000112853	protein_coding	Exon (ENSMUST00000126125/ENSMUSG00000057315, exon 3 of 3)	-57221	Arhgap24	Rho GTPase activating protein 24 [Source:MGI Symbol;Acc:MGI:1922647]	GO:0001525(angiogenesis);GO:0005096(GTPase activator activity);GO:0005737(cytoplasm);GO:0005856(cytoskeleton);GO:0005912(adherens junction);GO:0005925(focal adhesion);GO:0007165(signal transduction);GO:0007275(multicellular organism development);GO:0030054(cell junction);GO:0030154(cell differentiation);GO:0035021(negative regulation of Rac protein signal transduction);GO:0035313(wound healing, s…	NA	1	241,	0	-1.24	0.0128825	1.6	up
chr9	20345195	20345436	242	ENSMUSG00000066896	ENSMUST00000212943	protein_coding	3' UTR	-9342	Olfr18	olfactory receptor 18 [Source:MGI Symbol;Acc:MGI:109317]	GO:0004930(G protein-coupled receptor activity);GO:0004984(olfactory receptor activity);GO:0005886(plasma membrane);GO:0007165(signal transduction);GO:0007186(G protein-coupled receptor signaling pathway);GO:0007608(sensory perception of smell);GO:0016020(membrane);GO:0016021(integral component of membrane);GO:0050896(response to stimulus);GO:0050911(detection of chemical stimulus involved in sen…	04740(Olfactory transduction)	1	241,	0	-0.866	0.042658	1.6	up
chr2	181195429	181195850	422	ENSMUSG00000038751	ENSMUST00000016511	protein_coding	3' UTR	7360	Ptk6	PTK6 protein tyrosine kinase 6 [Source:MGI Symbol;Acc:MGI:99683]	GO:0000166(nucleotide binding);GO:0001726(ruffle);GO:0004672(protein kinase activity);GO:0004713(protein tyrosine kinase activity);GO:0004715(non-membrane spanning protein tyrosine kinase activity);GO:0005102(signaling receptor binding);GO:0005515(protein binding);GO:0005524(ATP binding);GO:0005634(nucleus);GO:0005654(nucleoplasm);GO:0005737(cytoplasm);GO:0005829(cytosol);GO:0005886(plasma membra…	NA	1	421,	0	-0.946	0.0331131	1.59	up
chr7	127800603	127801013	411	ENSMUSG00000042289	ENSMUST00000046863	protein_coding	5' UTR	0	Hsd3b7	hydroxy-delta-5-steroid dehydrogenase, 3 beta- and steroid delta-isomerase 7 [Source:MGI Symbol;Acc:MGI:2141879]	GO:0001558(regulation of cell growth);GO:0003854(3-beta-hydroxy-delta5-steroid dehydrogenase activity);GO:0005783(endoplasmic reticulum);GO:0005789(endoplasmic reticulum membrane);GO:0005811(lipid droplet);GO:0006694(steroid biosynthetic process);GO:0006707(cholesterol catabolic process);GO:0016020(membrane);GO:0016021(integral component of membrane);GO:0016491(oxidoreductase activity);GO:0016616…	00120(Primary bile acid biosynthesis)	2	111,98,	0,312	-3.27	4.16869e-05	1.59	up
chr13	110353447	110353834	388	ENSMUSG00000046006	ENSMUST00000058806	protein_coding	3' UTR	3740	Gapt	Grb2-binding adaptor, transmembrane [Source:MGI Symbol;Acc:MGI:3608341]	GO:0001782(B cell homeostasis);GO:0002322(B cell proliferation involved in immune response);GO:0002381(immunoglobulin production involved in immunoglobulin mediated immune response);GO:0005886(plasma membrane);GO:0016020(membrane);GO:0016021(integral component of membrane);GO:0042113(B cell activation)	NA	1	387,	0	-2.92	0.000107152	1.59	up
chr3	7612793	7613191	399	ENSMUSG00000040329	ENSMUST00000194184	protein_coding	5' UTR	0	Il7	interleukin 7 [Source:MGI Symbol;Acc:MGI:96561]	GO:0001961(positive regulation of cytokine-mediated signaling pathway);GO:0002360(T cell lineage commitment);GO:0005125(cytokine activity);GO:0005126(cytokine receptor binding);GO:0005139(interleukin-7 receptor binding);GO:0005576(extracellular region);GO:0005615(extracellular space);GO:0006955(immune response);GO:0007165(signal transduction);GO:0008083(growth factor activity);GO:0010468(regulati…	04060(Cytokine-cytokine receptor interaction);04151(PI3K-Akt signaling pathway);04630(Jak-STAT signaling pathway);04640(Hematopoietic cell lineage);05200(Pathways in cancer)	2	100,21,	0,377	-1.5	0.0060256	1.58	up
chr17	56162536	56162716	181	ENSMUSG00000044469	ENSMUST00000077788	protein_coding	5' UTR	59	Tnfaip8l1	tumor necrosis factor, alpha-induced protein 8-like 1 [Source:MGI Symbol;Acc:MGI:1913693]	GO:0005515(protein binding);GO:0005737(cytoplasm);GO:0032007(negative regulation of TOR signaling);GO:0042802(identical protein binding);GO:0042981(regulation of apoptotic process)	NA	1	180,	0	-0.905	0.0380189	1.58	up
chr1	85620133	85628214	8082	ENSMUSG00000070031	ENSMUST00000161497	protein_coding	Exon (ENSMUST00000080204/ENSMUSG00000070031, exon 6 of 17)	-4264	Sp140	Sp140 nuclear body protein [Source:MGI Symbol;Acc:MGI:3702467]	GO:0001650(fibrillar center);GO:0003677(DNA binding);GO:0005515(protein binding);GO:0005634(nucleus);GO:0005739(mitochondrion);GO:0016604(nuclear body);GO:0046872(metal ion binding)	NA	4	24,54,66,37,	0,1520,5966,8044	-4.22	3.31131e-06	1.57	up
chr10	127032974	127033304	331	ENSMUSG00000040521	ENSMUST00000040560	protein_coding	Exon (ENSMUST00000116231/ENSMUSG00000080115, exon 3 of 3)	-2464	Tsfm	Ts translation elongation factor, mitochondrial [Source:MGI Symbol;Acc:MGI:1913649]	GO:0003746(translation elongation factor activity);GO:0005515(protein binding);GO:0005654(nucleoplasm);GO:0005739(mitochondrion);GO:0005759(mitochondrial matrix);GO:0006412(translation);GO:0006414(translational elongation);GO:0070125(mitochondrial translational elongation);GO:0070129(regulation of mitochondrial translation)	NA	1	330,	0	-0.92	0.0354813	1.57	up
chr11	48992076	48992226	151	ENSMUSG00000048852	ENSMUST00000059930	protein_coding	5' UTR	0	Gm12185	predicted gene 12185 [Source:MGI Symbol;Acc:MGI:3652173]	GO:0003924(GTPase activity);GO:0005525(GTP binding);GO:0005789(endoplasmic reticulum membrane);GO:0006952(defense response);GO:0016020(membrane);GO:0035458(cellular response to interferon-beta)	NA	1	150,	0	-2.48	0.000363078	1.57	up
chr16	62813225	62825716	12492	ENSMUSG00000047854	ENSMUST00000055557	protein_coding	Exon (ENSMUST00000089289/ENSMUSG00000022911, exon 4 of 10)	0	Stx19	syntaxin 19 [Source:MGI Symbol;Acc:MGI:1915409]	GO:0000149(SNARE binding);GO:0005484(SNAP receptor activity);GO:0005737(cytoplasm);GO:0005886(plasma membrane);GO:0006886(intracellular protein transport);GO:0006887(exocytosis);GO:0006906(vesicle fusion);GO:0008021(synaptic vesicle);GO:0012505(endomembrane system);GO:0016020(membrane);GO:0016021(integral component of membrane);GO:0016192(vesicle-mediated transport);GO:0031201(SNARE complex);GO:0…	04130(SNARE interactions in vesicular transport)	2	39,112,	0,12379	-0.851	0.0446684	1.57	up
chr7	127800633	127800813	181	ENSMUSG00000042289	ENSMUST00000125188	protein_coding	Exon (ENSMUST00000206516/ENSMUSG00000108402, exon 1 of 1)	0	Hsd3b7	hydroxy-delta-5-steroid dehydrogenase, 3 beta- and steroid delta-isomerase 7 [Source:MGI Symbol;Acc:MGI:2141879]	GO:0001558(regulation of cell growth);GO:0003854(3-beta-hydroxy-delta5-steroid dehydrogenase activity);GO:0005783(endoplasmic reticulum);GO:0005789(endoplasmic reticulum membrane);GO:0005811(lipid droplet);GO:0006694(steroid biosynthetic process);GO:0006707(cholesterol catabolic process);GO:0016020(membrane);GO:0016021(integral component of membrane);GO:0016491(oxidoreductase activity);GO:0016616…	00120(Primary bile acid biosynthesis)	1	180,	0	-3.07	7.24436e-05	1.56	up
chr10	127695539	127696494	956	ENSMUSG00000025401	ENSMUST00000079590	protein_coding	3' UTR	-8676	Myo1a	myosin IA [Source:MGI Symbol;Acc:MGI:107732]	GO:0000146(microfilament motor activity);GO:0000166(nucleotide binding);GO:0003774(motor activity);GO:0003779(actin binding);GO:0005515(protein binding);GO:0005516(calmodulin binding);GO:0005524(ATP binding);GO:0005737(cytoplasm);GO:0005886(plasma membrane);GO:0005902(microvillus);GO:0005903(brush border);GO:0007015(actin filament organization);GO:0007605(sensory perception of sound);GO:0009925(b…	NA	2	3,267,	0,688	-6.1	2.45471e-08	1.56	up
chr17	28174194	28174704	511	ENSMUSG00000024220	ENSMUST00000073534	protein_coding	3' UTR	-2425	Zfp523	zinc finger protein 523 [Source:MGI Symbol;Acc:MGI:2687278]	GO:0000977(RNA polymerase II regulatory region sequence-specific DNA binding);GO:0000981(DNA-binding transcription factor activity, RNA polymerase II-specific);GO:0001228(DNA-binding transcription activator activity, RNA polymerase II-specific);GO:0003676(nucleic acid binding);GO:0003677(DNA binding);GO:0005515(protein binding);GO:0005634(nucleus);GO:0006357(regulation of transcription by RNA pol…	NA	1	510,	0	-5.65	7.94328e-08	1.56	up
chr3	59217948	59218098	151	ENSMUSG00000036353	ENSMUST00000199675	protein_coding	Exon (ENSMUST00000196583/ENSMUSG00000036353, exon 4 of 4)	2252	P2ry12	purinergic receptor P2Y, G-protein coupled 12 [Source:MGI Symbol;Acc:MGI:1918089]	GO:0001609(G protein-coupled adenosine receptor activity);GO:0001621(G protein-coupled ADP receptor activity);GO:0001973(G protein-coupled adenosine receptor signaling pathway);GO:0004930(G protein-coupled receptor activity);GO:0005739(mitochondrion);GO:0005886(plasma membrane);GO:0005887(integral component of plasma membrane);GO:0005901(caveola);GO:0006930(substrate-dependent cell migration, cel…	04611(Platelet activation)	1	150,	0	-1.94	0.00169824	1.55	up
chr7	43651427	43651577	151	ENSMUSG00000030474	ENSMUST00000206421	protein_coding	3' UTR	7926	Siglece	sialic acid binding Ig-like lectin E [Source:MGI Symbol;Acc:MGI:1932475]	GO:0005515(protein binding);GO:0005886(plasma membrane);GO:0007155(cell adhesion);GO:0009897(external side of plasma membrane);GO:0016020(membrane);GO:0016021(integral component of membrane);GO:0030246(carbohydrate binding);GO:0033691(sialic acid binding);GO:0048029(monosaccharide binding);GO:0050728(negative regulation of inflammatory response);GO:0060101(negative regulation of phagocytosis, eng…	NA	1	150,	0	-1.12	0.0194984	1.55	up
chr7	135689783	135693299	3517	ENSMUSG00000031004	ENSMUST00000211238	protein_coding	3' UTR	21128	Mki67	antigen identified by monoclonal antibody Ki 67 [Source:MGI Symbol;Acc:MGI:106035]	GO:0000166(nucleotide binding);GO:0000775(chromosome, centromeric region);GO:0000793(condensed chromosome);GO:0003677(DNA binding);GO:0005515(protein binding);GO:0005524(ATP binding);GO:0005634(nucleus);GO:0005654(nucleoplasm);GO:0005694(chromosome);GO:0005730(nucleolus);GO:0005737(cytoplasm);GO:0007049(cell cycle);GO:0007088(regulation of mitotic nuclear division);GO:0008022(protein C-terminus b…	NA	2	350,220,	0,3296	-4.31	2.5704e-06	1.55	up
chr13	62772946	62773365	420	ENSMUSG00000091183	ENSMUST00000167516	protein_coding	3' UTR	4143	Gm5141	predicted gene 5141 [Source:MGI Symbol;Acc:MGI:3779466]	GO:0003676(nucleic acid binding);GO:0005575(cellular_component);GO:0006355(regulation of transcription, DNA-templated);GO:0046872(metal ion binding)	05168(Herpes simplex virus 1 infection)	1	419,	0	-2.52	0.000323594	1.55	up
chr7	127609271	127609570	300	ENSMUSG00000045639	ENSMUST00000131318	protein_coding	3' UTR	5089	Zfp629	zinc finger protein 629 [Source:MGI Symbol;Acc:MGI:2444524]	GO:0003676(nucleic acid binding);GO:0003677(DNA binding);GO:0005634(nucleus);GO:0046872(metal ion binding)	NA	1	299,	0	-4.38	2.13796e-06	1.54	up
chr16	23219252	23222976	3725	ENSMUSG00000022885	ENSMUST00000023601	protein_coding	Exon (ENSMUST00000149488/ENSMUSG00000068463, exon 2 of 3)	-1764	St6gal1	beta galactoside alpha 2,6 sialyltransferase 1 [Source:MGI Symbol;Acc:MGI:108470]	GO:0000138(Golgi trans cisterna);GO:0000139(Golgi membrane);GO:0003835(beta-galactoside alpha-2,6-sialyltransferase activity);GO:0005576(extracellular region);GO:0005783(endoplasmic reticulum);GO:0005794(Golgi apparatus);GO:0005797(Golgi medial cisterna);GO:0006054(N-acetylneuraminate metabolic process);GO:0006486(protein glycosylation);GO:0008373(sialyltransferase activity);GO:0016020(membrane);…	00510(N-Glycan biosynthesis);00514(Other types of O-glycan biosynthesis)	2	217,114,	0,3610	-2.22	0.00074131	1.54	up
X	109196814	109198745	1932	ENSMUSG00000048621	ENSMUST00000060013	protein_coding	3' UTR	56	Gm6377	predicted gene 6377 [Source:MGI Symbol;Acc:MGI:3647255]	GO:0003674(molecular_function);GO:0005575(cellular_component);GO:0035751(regulation of lysosomal lumen pH)	NA	2	72,970,	0,961	-3.78	1.07152e-05	1.54	up
chr2	173218743	173218923	181	ENSMUSG00000027514	ENSMUST00000029018	protein_coding	5' UTR	0	Zbp1	Z-DNA binding protein 1 [Source:MGI Symbol;Acc:MGI:1927449]	GO:0002218(activation of innate immune response);GO:0002376(immune system process);GO:0003677(DNA binding);GO:0003692(left-handed Z-DNA binding);GO:0003723(RNA binding);GO:0003725(double-stranded RNA binding);GO:0005515(protein binding);GO:0005634(nucleus);GO:0005737(cytoplasm);GO:0005829(cytosol);GO:0006915(apoptotic process);GO:0012501(programmed cell death);GO:0016032(viral process);GO:0042802…	04217(Necroptosis);04623(Cytosolic DNA-sensing pathway)	1	180,	0	-1.64	0.00398107	1.53	up
chr6	50565892	50566538	647	ENSMUSG00000063694	ENSMUST00000161401	protein_coding	5' UTR	0	Cycs	cytochrome c, somatic [Source:MGI Symbol;Acc:MGI:88578]	GO:0005634(nucleus);GO:0005739(mitochondrion);GO:0005758(mitochondrial intermembrane space);GO:0005829(cytosol);GO:0006122(mitochondrial electron transport, ubiquinol to cytochrome c);GO:0006123(mitochondrial electron transport, cytochrome c to oxygen);GO:0006915(apoptotic process);GO:0008635(activation of cysteine-type endopeptidase activity involved in apoptotic process by cytochrome c);GO:0009…	01524(Platinum drug resistance);04115(p53 signaling pathway);04210(Apoptosis);04215(Apoptosis - multiple species);04932(Non-alcoholic fatty liver disease (NAFLD));05010(Alzheimer disease);05012(Parkinson disease);05014(Amyotrophic lateral sclerosis (ALS));05016(Huntington disease);05134(Legionellosis);05145(Toxoplasmosis);05152(Tuberculosis);05160(Hepatitis C);05161(Hepatitis B);05162(Measles);05…	2	57,123,	0,523	-1.16	0.0165959	1.53	up
chr8	106879629	106880918	1290	ENSMUSG00000031910	ENSMUST00000175987	protein_coding	3' UTR	8738	Has3	hyaluronan synthase 3 [Source:MGI Symbol;Acc:MGI:109599]	GO:0005634(nucleus);GO:0005737(cytoplasm);GO:0005887(integral component of plasma membrane);GO:0016020(membrane);GO:0016021(integral component of membrane);GO:0016740(transferase activity);GO:0016757(transferase activity, transferring glycosyl groups);GO:0030213(hyaluronan biosynthetic process);GO:0036117(hyaluranon cable);GO:0042802(identical protein binding);GO:0045226(extracellular polysacchar…	NA	1	1289,	0	-36.8	2.51189e-40	1.53	up
chr14	20549809	20549989	181	ENSMUSG00000021816	ENSMUST00000159027	protein_coding	3' UTR	-3416	Ppp3cb	protein phosphatase 3, catalytic subunit, beta isoform [Source:MGI Symbol;Acc:MGI:107163]	GO:0001915(negative regulation of T cell mediated cytotoxicity);GO:0001946(lymphangiogenesis);GO:0004721(phosphoprotein phosphatase activity);GO:0004722(protein serine/threonine phosphatase activity);GO:0004723(calcium-dependent protein serine/threonine phosphatase activity);GO:0005509(calcium ion binding);GO:0005515(protein binding);GO:0005516(calmodulin binding);GO:0005737(cytoplasm);GO:0005829…	04010(MAPK signaling pathway);04020(Calcium signaling pathway);04022(cGMP-PKG signaling pathway);04114(Oocyte meiosis);04218(Cellular senescence);04310(Wnt signaling pathway);04360(Axon guidance);04370(VEGF signaling pathway);04380(Osteoclast differentiation);04625(C-type lectin receptor signaling pathway);04650(Natural killer cell mediated cytotoxicity);04658(Th1 and Th2 cell differentiation);04…	1	180,	0	-2.45	0.000398107	1.53	up
chr1	85112268	85112597	330	ENSMUSG00000089844	ENSMUST00000160792	protein_coding	3' UTR	-2744	A530032D15Rik	RIKEN cDNA A530032D15Rik gene [Source:MGI Symbol;Acc:MGI:3037746]	GO:0003674(molecular_function);GO:0005575(cellular_component);GO:0005634(nucleus);GO:0008150(biological_process);GO:0016604(nuclear body)	NA	1	329,	0	-4.55	1.38038e-06	1.52	up
chr2	168260146	168260386	241	ENSMUSG00000074575	ENSMUST00000099069	protein_coding	3' UTR	9185	Kcng1	potassium voltage-gated channel, subfamily G, member 1 [Source:MGI Symbol;Acc:MGI:3616086]	GO:0005216(ion channel activity);GO:0005244(voltage-gated ion channel activity);GO:0005249(voltage-gated potassium channel activity);GO:0005251(delayed rectifier potassium channel activity);GO:0005267(potassium channel activity);GO:0005515(protein binding);GO:0005886(plasma membrane);GO:0006811(ion transport);GO:0006813(potassium ion transport);GO:0008076(voltage-gated potassium channel complex);…	NA	1	240,	0	-1.22	0.0138038	1.52	up
chr5	35583039	35583307	269	ENSMUSG00000029098	ENSMUST00000068947	protein_coding	Exon (ENSMUST00000124643/ENSMUSG00000055061, exon 4 of 4)	0	Acox3	acyl-Coenzyme A oxidase 3, pristanoyl [Source:MGI Symbol;Acc:MGI:1933156]	GO:0003997(acyl-CoA oxidase activity);GO:0005504(fatty acid binding);GO:0005739(mitochondrion);GO:0005777(peroxisome);GO:0005782(peroxisomal matrix);GO:0006629(lipid metabolic process);GO:0006631(fatty acid metabolic process);GO:0006635(fatty acid beta-oxidation);GO:0016402(pristanoyl-CoA oxidase activity);GO:0016491(oxidoreductase activity);GO:0016627(oxidoreductase activity, acting on the CH-CH…	00071(Fatty acid degradation);00592(alpha-Linolenic acid metabolism);01040(Biosynthesis of unsaturated fatty acids);03320(PPAR signaling pathway);04024(cAMP signaling pathway);04146(Peroxisome)	1	268,	0	-5.79	5.49541e-08	1.52	up
chr7	141638488	141638639	152	ENSMUSG00000048191	ENSMUST00000190907	protein_coding	Exon (ENSMUST00000062451/ENSMUSG00000048191, exon 32 of 34)	16820	Muc6	mucin 6, gastric [Source:MGI Symbol;Acc:MGI:2663233]	GO:0005515(protein binding);GO:0030277(maintenance of gastrointestinal epithelium)	NA	1	151,	0	-2.18	0.000831764	1.52	up
chr9	85320498	85320678	181	ENSMUSG00000032265	ENSMUST00000034802	protein_coding	3' UTR	6626	Tent5a	terminal nucleotidyltransferase 5A [Source:MGI Symbol;Acc:MGI:2670964]	GO:0005575(cellular_component);GO:0009617(response to bacterium);GO:0048255(mRNA stabilization);GO:1990817(RNA adenylyltransferase activity)	NA	1	180,	0	-2.9	0.000114815	1.52	up
chr2	160891996	160892206	211	ENSMUSG00000027412	ENSMUST00000109457	protein_coding	5' UTR	3825	Lpin3	lipin 3 [Source:MGI Symbol;Acc:MGI:1891342]	GO:0003713(transcription coactivator activity);GO:0005634(nucleus);GO:0006629(lipid metabolic process);GO:0006631(fatty acid metabolic process);GO:0008195(phosphatidate phosphatase activity);GO:0009062(fatty acid catabolic process);GO:0016311(dephosphorylation);GO:0016787(hydrolase activity);GO:0019432(triglyceride biosynthetic process);GO:0032869(cellular response to insulin stimulus);GO:0044255…	00561(Glycerolipid metabolism);00564(Glycerophospholipid metabolism)	1	210,	0	-1.96	0.00158489	1.51	up
chr5	99978633	99979048	416	ENSMUSG00000000568	ENSMUST00000172361	protein_coding	Exon (ENSMUST00000166606/ENSMUSG00000091623, exon 2 of 2)	0	Hnrnpd	heterogeneous nuclear ribonucleoprotein D [Source:MGI Symbol;Acc:MGI:101947]	GO:0000790(nuclear chromatin);GO:0001889(liver development);GO:0003676(nucleic acid binding);GO:0003677(DNA binding);GO:0003680(AT DNA binding);GO:0003682(chromatin binding);GO:0003723(RNA binding);GO:0003729(mRNA binding);GO:0005515(protein binding);GO:0005634(nucleus);GO:0005654(nucleoplasm);GO:0005737(cytoplasm);GO:0005829(cytosol);GO:0007420(brain development);GO:0008134(transcription factor …	NA	1	415,	0	-2.01	0.00138038	1.51	up
chr10	34126096	34126451	356	ENSMUSG00000046031	ENSMUST00000062784	protein_coding	3' UTR	1888	Calhm6	calcium homeostasis modulator family member 6 [Source:MGI Symbol;Acc:MGI:2443082]	GO:0005261(cation channel activity);GO:0005887(integral component of plasma membrane);GO:0006811(ion transport);GO:0016020(membrane);GO:0016021(integral component of membrane);GO:0034220(ion transmembrane transport);GO:0098655(cation transmembrane transport)	NA	1	355,	0	-1.66	0.00371535	1.5	up
chr5	35583039	35583279	241	ENSMUSG00000029098	ENSMUST00000068947	protein_coding	5' UTR	0	Acox3	acyl-Coenzyme A oxidase 3, pristanoyl [Source:MGI Symbol;Acc:MGI:1933156]	GO:0003997(acyl-CoA oxidase activity);GO:0005504(fatty acid binding);GO:0005739(mitochondrion);GO:0005777(peroxisome);GO:0005782(peroxisomal matrix);GO:0006629(lipid metabolic process);GO:0006631(fatty acid metabolic process);GO:0006635(fatty acid beta-oxidation);GO:0016402(pristanoyl-CoA oxidase activity);GO:0016491(oxidoreductase activity);GO:0016627(oxidoreductase activity, acting on the CH-CH…	00071(Fatty acid degradation);00592(alpha-Linolenic acid metabolism);01040(Biosynthesis of unsaturated fatty acids);03320(PPAR signaling pathway);04024(cAMP signaling pathway);04146(Peroxisome)	1	240,	0	-5.2	2.51189e-07	1.49	up
chr6	128375606	128375936	331	ENSMUSG00000108011	ENSMUST00000204223	protein_coding	3' UTR	103	Gm44596	predicted gene 44596 [Source:MGI Symbol;Acc:MGI:5753172]	NA	NA	1	330,	0	-1.21	0.0141254	1.49	up
chr8	110714308	110714459	152	ENSMUSG00000033763	ENSMUST00000052457	protein_coding	3' UTR	-7017	Mtss2	MTSS I-BAR domain containing 2 [Source:MGI Symbol;Acc:MGI:3039591]	GO:0001726(ruffle);GO:0003779(actin binding);GO:0003785(actin monomer binding);GO:0005096(GTPase activator activity);GO:0005546(phosphatidylinositol-4,5-bisphosphate binding);GO:0005737(cytoplasm);GO:0005886(plasma membrane);GO:0007009(plasma membrane organization);GO:0030027(lamellipodium);GO:0030864(cortical actin cytoskeleton);GO:0032587(ruffle membrane);GO:0036120(cellular response to platele…	NA	1	151,	0	-2.44	0.00040738	1.49	up
chr1	171588623	171589071	449	ENSMUSG00000004707	ENSMUST00000111277	protein_coding	3' UTR	18706	Ly9	lymphocyte antigen 9 [Source:MGI Symbol;Acc:MGI:96885]	GO:0002250(adaptive immune response);GO:0002376(immune system process);GO:0005886(plasma membrane);GO:0007155(cell adhesion);GO:0009986(cell surface);GO:0016020(membrane);GO:0016021(integral component of membrane);GO:0032740(positive regulation of interleukin-17 production);GO:0045087(innate immune response);GO:0072540(T-helper 17 cell lineage commitment)	NA	1	448,	0	-9.19	1e-11	1.48	up
chr11	70640602	70640752	151	ENSMUSG00000050675	ENSMUST00000108551	protein_coding	Exon (ENSMUST00000055184/ENSMUSG00000050675, exon 2 of 2)	1458	Gp1ba	glycoprotein 1b, alpha polypeptide [Source:MGI Symbol;Acc:MGI:1333744]	GO:0000902(cell morphogenesis);GO:0005515(protein binding);GO:0005615(extracellular space);GO:0005886(plasma membrane);GO:0005887(integral component of plasma membrane);GO:0007155(cell adhesion);GO:0007596(blood coagulation);GO:0007599(hemostasis);GO:0016020(membrane);GO:0016021(integral component of membrane);GO:0031012(extracellular matrix);GO:0031362(anchored component of external side of plas…	04512(ECM-receptor interaction);04611(Platelet activation);04640(Hematopoietic cell lineage)	1	150,	0	-1.31	0.0107152	1.48	up
chr14	121953324	121953473	150	ENSMUSG00000051212	ENSMUST00000227267	protein_coding	3' UTR	11781	Gpr183	G protein-coupled receptor 183 [Source:MGI Symbol;Acc:MGI:2442034]	GO:0002250(adaptive immune response);GO:0002312(B cell activation involved in immune response);GO:0002313(mature B cell differentiation involved in immune response);GO:0002376(immune system process);GO:0002407(dendritic cell chemotaxis);GO:0004930(G protein-coupled receptor activity);GO:0005886(plasma membrane);GO:0006959(humoral immune response);GO:0007165(signal transduction);GO:0007186(G prote…	NA	1	149,	0	-4.08	4.67735e-06	1.48	up
chr8	69293186	69293456	271	ENSMUSG00000079038	ENSMUST00000078257	protein_coding	Exon (ENSMUST00000211805/ENSMUSG00000079038, exon 2 of 2)	-7320	D130040H23Rik	RIKEN cDNA D130040H23 gene [Source:MGI Symbol;Acc:MGI:2444324]	GO:0003674(molecular_function);GO:0003676(nucleic acid binding);GO:0005575(cellular_component);GO:0008150(biological_process)	NA	1	270,	0	-1.36	0.00933254	1.47	up
chr11	102430494	102430584	91	ENSMUSG00000034708	ENSMUST00000129997	protein_coding	5' UTR	0	Grn	granulin [Source:MGI Symbol;Acc:MGI:95832]	GO:0001835(blastocyst hatching);GO:0002265(astrocyte activation involved in immune response);GO:0002282(microglial cell activation involved in immune response);GO:0005125(cytokine activity);GO:0005515(protein binding);GO:0005576(extracellular region);GO:0005615(extracellular space);GO:0005739(mitochondrion);GO:0005764(lysosome);GO:0005765(lysosomal membrane);GO:0005768(endosome);GO:0005770(late e…	NA	1	90,	0	-2.52	0.000323594	1.46	up
X	139563345	139563794	450	ENSMUSG00000031438	ENSMUST00000113027	protein_coding	5' UTR	29	Rnf128	ring finger protein 128 [Source:MGI Symbol;Acc:MGI:1914139]	GO:0005737(cytoplasm);GO:0005770(late endosome);GO:0005783(endoplasmic reticulum);GO:0005794(Golgi apparatus);GO:0005856(cytoskeleton);GO:0006511(ubiquitin-dependent protein catabolic process);GO:0012505(endomembrane system);GO:0016020(membrane);GO:0016021(integral component of membrane);GO:0016567(protein ubiquitination);GO:0016740(transferase activity);GO:0031647(regulation of protein stability…	NA	1	449,	0	-3.64	1.54882e-05	1.46	up
chr1	86179119	86179450	332	ENSMUSG00000062590	ENSMUST00000150059	protein_coding	Exon (ENSMUST00000134858/ENSMUSG00000062590, exon 10 of 10)	-16940	Armc9	armadillo repeat containing 9 [Source:MGI Symbol;Acc:MGI:1926045]	GO:0003674(molecular_function);GO:0005515(protein binding);GO:0005737(cytoplasm);GO:0005814(centriole);GO:0005856(cytoskeleton);GO:0005929(cilium);GO:0030030(cell projection organization);GO:0036064(ciliary basal body);GO:0042995(cell projection);GO:0045880(positive regulation of smoothened signaling pathway);GO:0060271(cilium assembly);GO:0097542(ciliary tip)	NA	1	331,	0	-0.857	0.0436516	1.45	up
chr4	154986616	154986677	62	ENSMUSG00000029055	ENSMUST00000124517	protein_coding	Exon (ENSMUST00000127661/ENSMUSG00000029055, exon 11 of 12)	3175	Plch2	phospholipase C, eta 2 [Source:MGI Symbol;Acc:MGI:2443078]	GO:0004435(phosphatidylinositol phospholipase C activity);GO:0004629(phospholipase C activity);GO:0005509(calcium ion binding);GO:0005737(cytoplasm);GO:0005886(plasma membrane);GO:0006629(lipid metabolic process);GO:0007165(signal transduction);GO:0008081(phosphoric diester hydrolase activity);GO:0016020(membrane);GO:0016042(lipid catabolic process);GO:0016787(hydrolase activity);GO:0035556(intra…	00562(Inositol phosphate metabolism)	1	61,	0	-1.29	0.0112202	1.45	up
chr4	64016876	64018192	1317	ENSMUSG00000028364	ENSMUST00000107371	protein_coding	Exon (ENSMUST00000030056/ENSMUSG00000028364, exon 2 of 25)	3849	Tnc	tenascin C [Source:MGI Symbol;Acc:MGI:101922]	GO:0001968(fibronectin binding);GO:0005201(extracellular matrix structural constituent);GO:0005515(protein binding);GO:0005576(extracellular region);GO:0005604(basement membrane);GO:0005614(interstitial matrix);GO:0007155(cell adhesion);GO:0007162(negative regulation of cell adhesion);GO:0007528(neuromuscular junction development);GO:0008284(positive regulation of cell population proliferation);G…	04151(PI3K-Akt signaling pathway);04510(Focal adhesion);04512(ECM-receptor interaction);05165(Human papillomavirus infection);05206(MicroRNAs in cancer)	1	1316,	0	-19	5.01187e-22	1.44	up
chr5	142722251	142722490	240	ENSMUSG00000050822	ENSMUST00000058418	protein_coding	3' UTR	20150	Slc29a4	solute carrier family 29 (nucleoside transporters), member 4 [Source:MGI Symbol;Acc:MGI:2385330]	GO:0005326(neurotransmitter transmembrane transporter activity);GO:0005337(nucleoside transmembrane transporter activity);GO:0005342(organic acid transmembrane transporter activity);GO:0005886(plasma membrane);GO:0006836(neurotransmitter transport);GO:0008324(cation transmembrane transporter activity);GO:0008504(monoamine transmembrane transporter activity);GO:0015101(organic cation transmembrane…	NA	1	239,	0	-1.15	0.017378	1.44	up
chr11	109573720	109573871	152	ENSMUSG00000041895	ENSMUST00000106689	protein_coding	3' UTR	37712	Wipi1	WD repeat domain, phosphoinositide interacting 1 [Source:MGI Symbol;Acc:MGI:1261864]	GO:0000045(autophagosome assembly);GO:0000407(phagophore assembly site);GO:0000421(autophagosome membrane);GO:0000422(autophagy of mitochondrion);GO:0005102(signaling receptor binding);GO:0005515(protein binding);GO:0005737(cytoplasm);GO:0005768(endosome);GO:0005794(Golgi apparatus);GO:0005802(trans-Golgi network);GO:0005829(cytosol);GO:0005856(cytoskeleton);GO:0006497(protein lipidation);GO:0006…	04136(Autophagy - other);04140(Autophagy - animal)	1	151,	0	-1.41	0.00776247	1.44	up
chr13	98692063	98692362	300	ENSMUSG00000052485	ENSMUST00000148950	protein_coding	Exon (ENSMUST00000064347/ENSMUSG00000052485, exon 2 of 4)	2705	Tmem171	transmembrane protein 171 [Source:MGI Symbol;Acc:MGI:2685751]	GO:0003674(molecular_function);GO:0005575(cellular_component);GO:0008150(biological_process);GO:0016020(membrane);GO:0016021(integral component of membrane)	NA	1	299,	0	-1.03	0.0251189	1.44	up
chr19	4097330	4097598	269	ENSMUSG00000024856	ENSMUST00000174514	protein_coding	5' UTR	0	Cdk2ap2	CDK2-associated protein 2 [Source:MGI Symbol;Acc:MGI:1098779]	GO:0005515(protein binding);GO:0005634(nucleus);GO:0005737(cytoplasm);GO:0005874(microtubule);GO:0070507(regulation of microtubule cytoskeleton organization);GO:2000035(regulation of stem cell division);GO:2000134(negative regulation of G1/S transition of mitotic cell cycle)	NA	1	268,	0	-6.6	6.76083e-09	1.44	up
chr2	174076965	174077055	91	ENSMUSG00000027522	ENSMUST00000044638	protein_coding	5' UTR	-3	Stx16	syntaxin 16 [Source:MGI Symbol;Acc:MGI:1923396]	GO:0000139(Golgi membrane);GO:0000149(SNARE binding);GO:0005484(SNAP receptor activity);GO:0005515(protein binding);GO:0005737(cytoplasm);GO:0005783(endoplasmic reticulum);GO:0005794(Golgi apparatus);GO:0005802(trans-Golgi network);GO:0005829(cytosol);GO:0006886(intracellular protein transport);GO:0006906(vesicle fusion);GO:0012505(endomembrane system);GO:0015031(protein transport);GO:0016020(mem…	04130(SNARE interactions in vesicular transport)	1	90,	0	-1.49	0.00616595	1.43	up
chr5	148313759	148313939	181	ENSMUSG00000029651	ENSMUST00000085554	protein_coding	3' UTR	10585	Mtus2	microtubule associated tumor suppressor candidate 2 [Source:MGI Symbol;Acc:MGI:1915388]	GO:0005634(nucleus);GO:0005737(cytoplasm);GO:0005813(centrosome);GO:0005856(cytoskeleton);GO:0005874(microtubule);GO:0005881(cytoplasmic microtubule);GO:0008017(microtubule binding);GO:0042803(protein homodimerization activity)	NA	1	180,	0	-1.09	0.020893	1.42	up
chr7	100846532	100846622	91	ENSMUSG00000008318	ENSMUST00000156855	protein_coding	3' UTR	8897	Relt	RELT tumor necrosis factor receptor [Source:MGI Symbol;Acc:MGI:2443373]	GO:0005515(protein binding);GO:0005654(nucleoplasm);GO:0005737(cytoplasm);GO:0005886(plasma membrane);GO:0006915(apoptotic process);GO:0012501(programmed cell death);GO:0016020(membrane);GO:0016021(integral component of membrane);GO:0048471(perinuclear region of cytoplasm);GO:0097186(amelogenesis)	04060(Cytokine-cytokine receptor interaction)	1	90,	0	-0.981	0.0295121	1.41	up
chr8	3691193	3694175	2983	ENSMUSG00000005540	ENSMUST00000005678	protein_coding	5' UTR	0	Fcer2a	Fc receptor, IgE, low affinity II, alpha polypeptide [Source:MGI Symbol;Acc:MGI:95497]	GO:0002925(positive regulation of humoral immune response mediated by circulating immunoglobulin);GO:0005886(plasma membrane);GO:0009897(external side of plasma membrane);GO:0016020(membrane);GO:0016021(integral component of membrane);GO:0019863(IgE binding);GO:0030246(carbohydrate binding);GO:0046872(metal ion binding);GO:0051000(positive regulation of nitric-oxide synthase activity);GO:0051712(…	04640(Hematopoietic cell lineage);05169(Epstein-Barr virus infection)	2	28,92,	0,2890	-1.61	0.0042658	1.41	up
chr16	62814675	62821834	7160	ENSMUSG00000047854	ENSMUST00000055557	protein_coding	5' UTR	0	Stx19	syntaxin 19 [Source:MGI Symbol;Acc:MGI:1915409]	GO:0000149(SNARE binding);GO:0005484(SNAP receptor activity);GO:0005737(cytoplasm);GO:0005886(plasma membrane);GO:0006886(intracellular protein transport);GO:0006887(exocytosis);GO:0006906(vesicle fusion);GO:0008021(synaptic vesicle);GO:0012505(endomembrane system);GO:0016020(membrane);GO:0016021(integral component of membrane);GO:0016192(vesicle-mediated transport);GO:0031201(SNARE complex);GO:0…	04130(SNARE interactions in vesicular transport)	2	275,25,	0,7134	-1.3	0.0109648	1.41	up
chr3	30896562	30897012	451	ENSMUSG00000037661	ENSMUST00000147697	protein_coding	3' UTR	40419	Gpr160	G protein-coupled receptor 160 [Source:MGI Symbol;Acc:MGI:1919112]	GO:0004930(G protein-coupled receptor activity);GO:0005886(plasma membrane);GO:0007165(signal transduction);GO:0007186(G protein-coupled receptor signaling pathway);GO:0016020(membrane);GO:0016021(integral component of membrane);GO:0043235(receptor complex)	NA	1	450,	0	-7.72	3.98107e-10	1.4	up
chr15	99700740	99701130	391	ENSMUSG00000023018	ENSMUST00000023759	protein_coding	3' UTR	-999	Smarcd1	SWI/SNF related, matrix associated, actin dependent regulator of chromatin, subfamily d, member 1 [Source:MGI Symbol;Acc:MGI:1933623]	GO:0003682(chromatin binding);GO:0005102(signaling receptor binding);GO:0005515(protein binding);GO:0005634(nucleus);GO:0005654(nucleoplasm);GO:0006325(chromatin organization);GO:0006337(nucleosome disassembly);GO:0006338(chromatin remodeling);GO:0007399(nervous system development);GO:0016514(SWI/SNF complex);GO:0043231(intracellular membrane-bounded organelle);GO:0048096(chromatin-mediated maint…	04714(Thermogenesis);05225(Hepatocellular carcinoma)	1	390,	0	-3.39	3.01995e-05	1.4	up
chr2	113832869	113834457	1589	ENSMUSG00000023236	ENSMUST00000024005	protein_coding	3' UTR	-5336	Scg5	secretogranin V [Source:MGI Symbol;Acc:MGI:98289]	GO:0004857(enzyme inhibitor activity);GO:0005576(extracellular region);GO:0005634(nucleus);GO:0006886(intracellular protein transport);GO:0007218(neuropeptide signaling pathway);GO:0016486(peptide hormone processing);GO:0030141(secretory granule);GO:0030234(enzyme regulator activity);GO:0043086(negative regulation of catalytic activity);GO:0046883(regulation of hormone secretion);GO:0050790(regul…	NA	1	1588,	0	-14.3	3.98107e-17	1.39	up
chr7	43573847	43574237	391	ENSMUSG00000030469	ENSMUST00000058104	protein_coding	Exon (ENSMUST00000107972/ENSMUSG00000056592, exon 5 of 5)	-5373	Zfp719	zinc finger protein 719 [Source:MGI Symbol;Acc:MGI:2444708]	GO:0000978(RNA polymerase II cis-regulatory region sequence-specific DNA binding);GO:0003676(nucleic acid binding);GO:0005634(nucleus);GO:0006355(regulation of transcription, DNA-templated);GO:0046872(metal ion binding)	05168(Herpes simplex virus 1 infection)	1	390,	0	-2.61	0.00025704	1.39	up
chr6	114481354	114482341	988	ENSMUSG00000053004	ENSMUST00000160780	protein_coding	3' UTR	22835	Hrh1	histamine receptor H1 [Source:MGI Symbol;Acc:MGI:107619]	GO:0004930(G protein-coupled receptor activity);GO:0004969(histamine receptor activity);GO:0004993(G protein-coupled serotonin receptor activity);GO:0005829(cytosol);GO:0005886(plasma membrane);GO:0005887(integral component of plasma membrane);GO:0007165(signal transduction);GO:0007186(G protein-coupled receptor signaling pathway);GO:0007187(G protein-coupled receptor signaling pathway, coupled t…	04020(Calcium signaling pathway);04080(Neuroactive ligand-receptor interaction);04750(Inflammatory mediator regulation of TRP channels)	1	987,	0	-1.86	0.0020893	1.38	up
chr17	37002541	37003041	501	ENSMUSG00000036036	ENSMUST00000174747	protein_coding	5' UTR	0	Zfp57	zinc finger protein 57 [Source:MGI Symbol;Acc:MGI:99204]	GO:0000122(negative regulation of transcription by RNA polymerase II);GO:0003676(nucleic acid binding);GO:0003677(DNA binding);GO:0003682(chromatin binding);GO:0003700(DNA-binding transcription factor activity);GO:0005515(protein binding);GO:0005634(nucleus);GO:0005720(nuclear heterochromatin);GO:0006349(regulation of gene expression by genetic imprinting);GO:0006355(regulation of transcription, …	05168(Herpes simplex virus 1 infection)	2	236,4,	0,496	-2.1	0.00104713	1.38	up
chr2	51973015	51973494	480	ENSMUSG00000026946	ENSMUST00000028314	protein_coding	5' UTR	0	Nmi	N-myc (and STAT) interactor [Source:MGI Symbol;Acc:MGI:1928368]	GO:0003712(transcription coregulator activity);GO:0005515(protein binding);GO:0005654(nucleoplasm);GO:0005737(cytoplasm);GO:0005829(cytosol);GO:0006366(transcription by RNA polymerase II);GO:0032480(negative regulation of type I interferon production);GO:0032687(negative regulation of interferon-alpha production);GO:0032688(negative regulation of interferon-beta production);GO:0042802(identical p…	NA	1	479,	0	-1.07	0.0223872	1.37	up
chr4	132582116	132582385	270	ENSMUSG00000056529	ENSMUST00000070690	protein_coding	3' UTR	18049	Ptafr	platelet-activating factor receptor [Source:MGI Symbol;Acc:MGI:106066]	GO:0001530(lipopolysaccharide binding);GO:0001816(cytokine production);GO:0001875(lipopolysaccharide immune receptor activity);GO:0002693(positive regulation of cellular extravasation);GO:0004930(G protein-coupled receptor activity);GO:0004992(platelet activating factor receptor activity);GO:0005543(phospholipid binding);GO:0005886(plasma membrane);GO:0006357(regulation of transcription by RNA po…	04020(Calcium signaling pathway);04080(Neuroactive ligand-receptor interaction);05150(Staphylococcus aureus infection)	1	269,	0	-3.43	2.69153e-05	1.37	up
chr8	106878072	106878672	601	ENSMUSG00000031910	ENSMUST00000175987	protein_coding	Exon (ENSMUST00000034385/ENSMUSG00000031910, exon 4 of 4)	7181	Has3	hyaluronan synthase 3 [Source:MGI Symbol;Acc:MGI:109599]	GO:0005634(nucleus);GO:0005737(cytoplasm);GO:0005887(integral component of plasma membrane);GO:0016020(membrane);GO:0016021(integral component of membrane);GO:0016740(transferase activity);GO:0016757(transferase activity, transferring glycosyl groups);GO:0030213(hyaluronan biosynthetic process);GO:0036117(hyaluranon cable);GO:0042802(identical protein binding);GO:0045226(extracellular polysacchar…	NA	1	600,	0	-12.3	5.01187e-15	1.37	up
chr17	28173594	28173805	212	ENSMUSG00000024220	ENSMUST00000073534	protein_coding	3' UTR	-3324	Zfp523	zinc finger protein 523 [Source:MGI Symbol;Acc:MGI:2687278]	GO:0000977(RNA polymerase II regulatory region sequence-specific DNA binding);GO:0000981(DNA-binding transcription factor activity, RNA polymerase II-specific);GO:0001228(DNA-binding transcription activator activity, RNA polymerase II-specific);GO:0003676(nucleic acid binding);GO:0003677(DNA binding);GO:0005515(protein binding);GO:0005634(nucleus);GO:0006357(regulation of transcription by RNA pol…	NA	1	211,	0	-3.82	9.77237e-06	1.37	up
X	37191810	37192109	300	ENSMUSG00000036537	ENSMUST00000046433	protein_coding	Exon (ENSMUST00000046433/ENSMUSG00000036537, exon 1 of 1)	565	Rnf113a1	ring finger protein 113A1 [Source:MGI Symbol;Acc:MGI:1917192]	GO:0003674(molecular_function);GO:0005684(U2-type spliceosomal complex);GO:0034247(snoRNA splicing);GO:0046872(metal ion binding)	NA	1	299,	0	-1.41	0.00776247	1.37	up
chr7	29170878	29171475	598	ENSMUSG00000031493	ENSMUST00000208330	protein_coding	5' UTR	374	Ggn	gametogenetin [Source:MGI Symbol;Acc:MGI:2181461]	GO:0005515(protein binding);GO:0005634(nucleus);GO:0005635(nuclear envelope);GO:0005730(nucleolus);GO:0005737(cytoplasm);GO:0006302(double-strand break repair);GO:0007275(multicellular organism development);GO:0007276(gamete generation);GO:0007283(spermatogenesis);GO:0007566(embryo implantation);GO:0008104(protein localization);GO:0016021(integral component of membrane);GO:0030154(cell differenti…	NA	1	597,	0	-1.81	0.00245471	1.36	up
chr2	69397726	69402468	4743	ENSMUSG00000027068	ENSMUST00000063690	protein_coding	3' UTR	17281	Dhrs9	dehydrogenase/reductase (SDR family) member 9 [Source:MGI Symbol;Acc:MGI:2442798]	GO:0002138(retinoic acid biosynthetic process);GO:0004022(alcohol dehydrogenase (NAD+) activity);GO:0004745(retinol dehydrogenase activity);GO:0005783(endoplasmic reticulum);GO:0005789(endoplasmic reticulum membrane);GO:0006629(lipid metabolic process);GO:0008202(steroid metabolic process);GO:0008209(androgen metabolic process);GO:0016020(membrane);GO:0016491(oxidoreductase activity);GO:0030176(i…	00830(Retinol metabolism)	2	53,1235,	0,3507	-9.05	1.58489e-11	1.35	up
chr9	120124055	120124325	271	ENSMUSG00000032518	ENSMUST00000035105	protein_coding	3' UTR	-3364	Rpsa	ribosomal protein SA [Source:MGI Symbol;Acc:MGI:105381]	GO:0000028(ribosomal small subunit assembly);GO:0002181(cytoplasmic translation);GO:0003735(structural constituent of ribosome);GO:0005055(laminin receptor activity);GO:0005604(basement membrane);GO:0005634(nucleus);GO:0005737(cytoplasm);GO:0005829(cytosol);GO:0005840(ribosome);GO:0005886(plasma membrane);GO:0006412(translation);GO:0007155(cell adhesion);GO:0015935(small ribosomal subunit);GO:001…	03010(Ribosome)	1	270,	0	-5.32	1.86209e-07	1.34	up
chr15	6439962	6440143	182	ENSMUSG00000022149	ENSMUST00000022749	protein_coding	3' UTR	-5184	C9	complement component 9 [Source:MGI Symbol;Acc:MGI:1098282]	GO:0001906(cell killing);GO:0002376(immune system process);GO:0005515(protein binding);GO:0005576(extracellular region);GO:0005579(membrane attack complex);GO:0005615(extracellular space);GO:0005886(plasma membrane);GO:0006955(immune response);GO:0006957(complement activation, alternative pathway);GO:0006958(complement activation, classical pathway);GO:0007596(blood coagulation);GO:0016020(membra…	04610(Complement and coagulation cascades);05020(Prion diseases);05146(Amoebiasis);05322(Systemic lupus erythematosus)	1	181,	0	-7.69	4.36516e-10	1.34	up
chr5	114432077	114432197	121	ENSMUSG00000029575	ENSMUST00000123256	protein_coding	3' UTR	11915	Mmab	methylmalonic aciduria (cobalamin deficiency) cblB type homolog (human) [Source:MGI Symbol;Acc:MGI:1924947]	GO:0000166(nucleotide binding);GO:0005524(ATP binding);GO:0005739(mitochondrion);GO:0008817(cob(I)yrinic acid a,c-diamide adenosyltransferase activity);GO:0009235(cobalamin metabolic process);GO:0016740(transferase activity);GO:0031419(cobalamin binding)	00860(Porphyrin and chlorophyll metabolism)	1	120,	0	-1.98	0.00147911	1.33	up
chr6	71377294	71377534	241	ENSMUSG00000053977	ENSMUST00000172321	protein_coding	3' UTR	3741	Cd8a	CD8 antigen, alpha chain [Source:MGI Symbol;Acc:MGI:88346]	GO:0002250(adaptive immune response);GO:0002376(immune system process);GO:0002456(T cell mediated immunity);GO:0005515(protein binding);GO:0005886(plasma membrane);GO:0007166(cell surface receptor signaling pathway);GO:0009897(external side of plasma membrane);GO:0009986(cell surface);GO:0016020(membrane);GO:0016021(integral component of membrane);GO:0019901(protein kinase binding);GO:0023024(MHC…	04514(Cell adhesion molecules (CAMs));04612(Antigen processing and presentation);04640(Hematopoietic cell lineage);04660(T cell receptor signaling pathway);05340(Primary immunodeficiency)	1	240,	0	-3.09	6.91831e-05	1.33	up
chr10	80902580	80902641	62	ENSMUSG00000020219	ENSMUST00000020440	protein_coding	3' UTR	-1672	Timm13	translocase of inner mitochondrial membrane 13 [Source:MGI Symbol;Acc:MGI:1353432]	GO:0001650(fibrillar center);GO:0005739(mitochondrion);GO:0005743(mitochondrial inner membrane);GO:0005758(mitochondrial intermembrane space);GO:0015031(protein transport);GO:0016020(membrane);GO:0042719(mitochondrial intermembrane space protein transporter complex);GO:0045039(protein insertion into mitochondrial inner membrane);GO:0046872(metal ion binding);GO:0072321(chaperone-mediated protein …	NA	1	61,	0	-1.15	0.017378	1.33	up
chr14	32663731	32664061	331	ENSMUSG00000071540	ENSMUST00000096038	protein_coding	5' UTR	21541	3425401B19Rik	RIKEN cDNA 3425401B19 gene [Source:MGI Symbol;Acc:MGI:3588196]	GO:0003674(molecular_function);GO:0005737(cytoplasm);GO:0030018(Z disc);GO:0070886(positive regulation of calcineurin-NFAT signaling cascade)	NA	1	330,	0	-1.07	0.0223872	1.33	up
X	56348302	56348721	420	ENSMUSG00000073176	ENSMUST00000101560	protein_coding	5' UTR	1902	Zfp449	zinc finger protein 449 [Source:MGI Symbol;Acc:MGI:1925869]	GO:0003676(nucleic acid binding);GO:0003700(DNA-binding transcription factor activity);GO:0005634(nucleus);GO:0006355(regulation of transcription, DNA-templated);GO:0007284(spermatogonial cell division);GO:1990837(sequence-specific double-stranded DNA binding)	NA	1	419,	0	-1.16	0.0169824	1.33	up
chr11	99492900	99493137	238	ENSMUSG00000006777	ENSMUST00000006969	protein_coding	5' UTR	0	Krt23	keratin 23 [Source:MGI Symbol;Acc:MGI:2148866]	GO:0005198(structural molecule activity);GO:0005882(intermediate filament);GO:0008150(biological_process)	04915(Estrogen signaling pathway)	1	237,	0	-1.81	0.00239883	1.32	up
chr11	80478339	80479029	691	ENSMUSG00000048895	ENSMUST00000147694	protein_coding	3' UTR	1283	Cdk5r1	cyclin-dependent kinase 5, regulatory subunit 1 (p35) [Source:MGI Symbol;Acc:MGI:101764]	GO:0001764(neuron migration);GO:0002020(protease binding);GO:0003779(actin binding);GO:0005509(calcium ion binding);GO:0005515(protein binding);GO:0005634(nucleus);GO:0005654(nucleoplasm);GO:0005737(cytoplasm);GO:0005829(cytosol);GO:0005886(plasma membrane);GO:0007158(neuron cell-cell adhesion);GO:0007213(G protein-coupled acetylcholine receptor signaling pathway);GO:0007411(axon guidance);GO:000…	05010(Alzheimer disease);05030(Cocaine addiction)	1	690,	0	-3.24	4.57088e-05	1.32	up
chr1	40463706	40463976	271	ENSMUSG00000026070	ENSMUST00000167723	protein_coding	3' UTR	-1576	Il18r1	interleukin 18 receptor 1 [Source:MGI Symbol;Acc:MGI:105383]	GO:0005515(protein binding);GO:0006954(inflammatory response);GO:0007165(signal transduction);GO:0016020(membrane);GO:0016021(integral component of membrane);GO:0016787(hydrolase activity);GO:0030101(natural killer cell activation);GO:0032729(positive regulation of interferon-gamma production);GO:0035655(interleukin-18-mediated signaling pathway);GO:0042007(interleukin-18 binding);GO:0042008(inte…	04060(Cytokine-cytokine receptor interaction);04668(TNF signaling pathway);05321(Inflammatory bowel disease (IBD))	1	270,	0	-3.53	2.0893e-05	1.31	up
chr2	32110433	32110701	269	ENSMUSG00000051373	ENSMUST00000146502	protein_coding	3' UTR	14278	Plpp7	phospholipid phosphatase 7 (inactive) [Source:MGI Symbol;Acc:MGI:2445183]	GO:0005634(nucleus);GO:0005635(nuclear envelope);GO:0005783(endoplasmic reticulum);GO:0005789(endoplasmic reticulum membrane);GO:0010832(negative regulation of myotube differentiation);GO:0016020(membrane);GO:0016021(integral component of membrane);GO:0016311(dephosphorylation);GO:0042392(sphingosine-1-phosphate phosphatase activity)	NA	1	268,	0	-1.14	0.0177828	1.31	up
chr8	85056116	85056266	151	ENSMUSG00000008167	ENSMUST00000095220	protein_coding	3' UTR	-3789	Fbxw9	F-box and WD-40 domain protein 9 [Source:MGI Symbol;Acc:MGI:1915878]	GO:0005515(protein binding);GO:0030687(preribosome, large subunit precursor)	NA	1	150,	0	-2.69	0.000204174	1.31	up
chr1	189656939	189658588	1650	ENSMUSG00000026605	ENSMUST00000165798	protein_coding	Exon (ENSMUST00000171929/ENSMUSG00000026605, exon 12 of 18)	-9732	Cenpf	centromere protein F [Source:MGI Symbol;Acc:MGI:1313302]	GO:0000278(mitotic cell cycle);GO:0000775(chromosome, centromeric region);GO:0000922(spindle pole);GO:0000940(condensed chromosome outer kinetochore);GO:0001822(kidney development);GO:0005634(nucleus);GO:0005635(nuclear envelope);GO:0005654(nucleoplasm);GO:0005737(cytoplasm);GO:0005813(centrosome);GO:0005819(spindle);GO:0005930(axoneme);GO:0007059(chromosome segregation);GO:0008017(microtubule bi…	NA	1	1649,	0	-3.23	4.7863e-05	1.3	up
chr2	104832232	104839341	7110	ENSMUSG00000027171	ENSMUST00000126824	protein_coding	3' UTR	17261	Prrg4	proline rich Gla (G-carboxyglutamic acid) 4 (transmembrane) [Source:MGI Symbol;Acc:MGI:2442211]	GO:0003674(molecular_function);GO:0005509(calcium ion binding);GO:0005576(extracellular region);GO:0008150(biological_process);GO:0016020(membrane);GO:0016021(integral component of membrane);GO:0033116(endoplasmic reticulum-Golgi intermediate compartment membrane)	NA	2	578,20,	0,7089	-5.09	3.38844e-07	1.3	up
chr5	105290975	105293695	2721	ENSMUSG00000079362	ENSMUST00000050011	protein_coding	5' UTR	0	Gm43302	predicted gene 43302 [Source:MGI Symbol;Acc:MGI:5663439]	GO:0003924(GTPase activity);GO:0005525(GTP binding);GO:0006955(immune response);GO:0020005(symbiont-containing vacuole membrane);GO:0031410(cytoplasmic vesicle);GO:0042742(defense response to bacterium);GO:0042832(defense response to protozoan);GO:0050830(defense response to Gram-positive bacterium);GO:0071346(cellular response to interferon-gamma)	NA	2	51,70,	0,2650	-2.09	0.00107152	1.3	up
chr8	3459011	3459131	121	ENSMUSG00000069633	ENSMUST00000111081	protein_coding	3' UTR	8634	Pex11g	peroxisomal biogenesis factor 11 gamma [Source:MGI Symbol;Acc:MGI:1920905]	GO:0003674(molecular_function);GO:0005777(peroxisome);GO:0005778(peroxisomal membrane);GO:0005779(integral component of peroxisomal membrane);GO:0016020(membrane);GO:0016021(integral component of membrane);GO:0016559(peroxisome fission);GO:0031231(intrinsic component of peroxisomal membrane);GO:0032991(protein-containing complex);GO:0044375(regulation of peroxisome size)	04146(Peroxisome)	1	120,	0	-2	0.00141254	1.3	up
chr9	22200366	22201171	806	ENSMUSG00000074472	ENSMUST00000091508	protein_coding	3' UTR	3299	Zfp872	zinc finger protein 872 [Source:MGI Symbol;Acc:MGI:3588272]	GO:0003674(molecular_function);GO:0003676(nucleic acid binding);GO:0005575(cellular_component);GO:0006355(regulation of transcription, DNA-templated);GO:0008150(biological_process);GO:0046872(metal ion binding)	05168(Herpes simplex virus 1 infection)	1	805,	0	-4.9	5.49541e-07	1.3	up
chr12	112760654	112761756	1103	ENSMUSG00000052160	ENSMUST00000063888	protein_coding	5' UTR	0	Pld4	phospholipase D family, member 4 [Source:MGI Symbol;Acc:MGI:2144765]	GO:0002244(hematopoietic progenitor cell differentiation);GO:0002376(immune system process);GO:0003824(catalytic activity);GO:0004518(nuclease activity);GO:0004527(exonuclease activity);GO:0005515(protein binding);GO:0005634(nucleus);GO:0005768(endosome);GO:0005769(early endosome);GO:0005783(endoplasmic reticulum);GO:0005789(endoplasmic reticulum membrane);GO:0005794(Golgi apparatus);GO:0006259(D…	00564(Glycerophospholipid metabolism);00565(Ether lipid metabolism)	2	129,81,	0,1021	-2.55	0.000295121	1.3	up
chr13	40716497	40716886	390	ENSMUSG00000021359	ENSMUST00000225180	protein_coding	3' UTR	12447	Tfap2a	transcription factor AP-2, alpha [Source:MGI Symbol;Acc:MGI:104671]	GO:0000122(negative regulation of transcription by RNA polymerase II);GO:0000976(transcription regulatory region sequence-specific DNA binding);GO:0000978(RNA polymerase II cis-regulatory region sequence-specific DNA binding);GO:0000981(DNA-binding transcription factor activity, RNA polymerase II-specific);GO:0001227(DNA-binding transcription repressor activity, RNA polymerase II-specific);GO:000…	NA	1	389,	0	-1.16	0.0165959	1.3	up
chr2	77519488	77527309	7822	ENSMUSG00000027016	ENSMUST00000111830	protein_coding	3' UTR	0	Zfp385b	zinc finger protein 385B [Source:MGI Symbol;Acc:MGI:2444734]	GO:0002039(p53 binding);GO:0003676(nucleic acid binding);GO:0005634(nucleus);GO:0006915(apoptotic process);GO:0008270(zinc ion binding);GO:0046872(metal ion binding);GO:0072332(intrinsic apoptotic signaling pathway by p53 class mediator)	NA	2	130,21,	0,7800	-0.872	0.0416869	1.29	up
chr4	139619694	139619844	151	ENSMUSG00000028737	ENSMUST00000039818	protein_coding	3' UTR	-3022	Aldh4a1	aldehyde dehydrogenase 4 family, member A1 [Source:MGI Symbol;Acc:MGI:2443883]	GO:0003842(1-pyrroline-5-carboxylate dehydrogenase activity);GO:0004029(aldehyde dehydrogenase (NAD+) activity);GO:0005739(mitochondrion);GO:0005759(mitochondrial matrix);GO:0006560(proline metabolic process);GO:0010133(proline catabolic process to glutamate);GO:0016491(oxidoreductase activity);GO:0016620(oxidoreductase activity, acting on the aldehyde or oxo group of donors, NAD or NADP as accep…	00250(Alanine, aspartate and glutamate metabolism);00330(Arginine and proline metabolism)	1	150,	0	-0.995	0.0281838	1.29	up
chr5	105290978	105293698	2721	ENSMUSG00000079362	ENSMUST00000050011	protein_coding	5' UTR	0	Gm43302	predicted gene 43302 [Source:MGI Symbol;Acc:MGI:5663439]	GO:0003924(GTPase activity);GO:0005525(GTP binding);GO:0006955(immune response);GO:0020005(symbiont-containing vacuole membrane);GO:0031410(cytoplasmic vesicle);GO:0042742(defense response to bacterium);GO:0042832(defense response to protozoan);GO:0050830(defense response to Gram-positive bacterium);GO:0071346(cellular response to interferon-gamma)	NA	2	48,73,	0,2647	-2.08	0.00112202	1.29	up
chr6	123123509	123123629	121	ENSMUSG00000030148	ENSMUST00000032248	protein_coding	5' UTR	42	Clec4a2	C-type lectin domain family 4, member a2 [Source:MGI Symbol;Acc:MGI:1349412]	GO:0001818(negative regulation of cytokine production);GO:0002250(adaptive immune response);GO:0002376(immune system process);GO:0002470(plasmacytoid dendritic cell antigen processing and presentation);GO:0005509(calcium ion binding);GO:0005537(mannose binding);GO:0005886(plasma membrane);GO:0016020(membrane);GO:0016021(integral component of membrane);GO:0030246(carbohydrate binding);GO:0032720(n…	NA	1	120,	0	-2.1	0.00107152	1.29	up
chr8	69134735	69134946	212	ENSMUSG00000036306	ENSMUST00000037049	protein_coding	3' UTR	6218	Lzts1	leucine zipper, putative tumor suppressor 1 [Source:MGI Symbol;Acc:MGI:2684762]	GO:0005737(cytoplasm);GO:0005886(plasma membrane);GO:0007049(cell cycle);GO:0008017(microtubule binding);GO:0014069(postsynaptic density);GO:0016020(membrane);GO:0016242(negative regulation of macroautophagy);GO:0016324(apical plasma membrane);GO:0030054(cell junction);GO:0042995(cell projection);GO:0043005(neuron projection);GO:0043197(dendritic spine);GO:0043198(dendritic shaft);GO:0044297(cell…	NA	1	211,	0	-1.25	0.0125893	1.29	up
chr9	22137696	22137756	61	ENSMUSG00000010607	ENSMUST00000123680	protein_coding	Exon (ENSMUST00000214165/ENSMUSG00000111856, exon 4 of 4)	-19090	Pigyl	phosphatidylinositol glycan anchor biosynthesis, class Y-like [Source:MGI Symbol;Acc:MGI:1913518]	GO:0000506(glycosylphosphatidylinositol-N-acetylglucosaminyltransferase (GPI-GnT) complex);GO:0005783(endoplasmic reticulum);GO:0005789(endoplasmic reticulum membrane);GO:0006506(GPI anchor biosynthetic process);GO:0016020(membrane);GO:0016021(integral component of membrane);GO:0017176(phosphatidylinositol N-acetylglucosaminyltransferase activity)	00563(Glycosylphosphatidylinositol (GPI)-anchor biosynthesis)	1	60,	0	-0.935	0.0338844	1.29	up
chr13	100222756	100223116	361	ENSMUSG00000078945	ENSMUST00000117913	protein_coding	Exon (ENSMUST00000049789/ENSMUSG00000071203, exon 9 of 14)	-21024	Naip2	NLR family, apoptosis inhibitory protein 2 [Source:MGI Symbol;Acc:MGI:1298226]	GO:0000166(nucleotide binding);GO:0002376(immune system process);GO:0005515(protein binding);GO:0005524(ATP binding);GO:0006915(apoptotic process);GO:0006954(inflammatory response);GO:0016045(detection of bacterium);GO:0042742(defense response to bacterium);GO:0043027(cysteine-type endopeptidase inhibitor activity involved in apoptotic process);GO:0043066(negative regulation of apoptotic process)…	04621(NOD-like receptor signaling pathway);05134(Legionellosis)	1	360,	0	-2.3	0.00060256	1.29	up
chr17	56064953	56068042	3090	ENSMUSG00000002835	ENSMUST00000232828	protein_coding	3' UTR	7210	Chaf1a	chromatin assembly factor 1, subunit A (p150) [Source:MGI Symbol;Acc:MGI:1351331]	GO:0000790(nuclear chromatin);GO:0005515(protein binding);GO:0005634(nucleus);GO:0006260(DNA replication);GO:0006281(DNA repair);GO:0006334(nucleosome assembly);GO:0006335(DNA replication-dependent nucleosome assembly);GO:0006974(cellular response to DNA damage stimulus);GO:0007049(cell cycle);GO:0031497(chromatin assembly);GO:0032991(protein-containing complex);GO:0033186(CAF-1 complex);GO:00428…	NA	2	472,636,	0,2453	-18.1	3.98107e-21	1.29	up
chr1	75507076	75507372	297	ENSMUSG00000032968	ENSMUST00000037330	protein_coding	5' UTR	0	Inha	inhibin alpha [Source:MGI Symbol;Acc:MGI:96569]	GO:0001541(ovarian follicle development);GO:0001750(photoreceptor outer segment);GO:0001917(photoreceptor inner segment);GO:0005102(signaling receptor binding);GO:0005125(cytokine activity);GO:0005179(hormone activity);GO:0005576(extracellular region);GO:0005615(extracellular space);GO:0005737(cytoplasm);GO:0008083(growth factor activity);GO:0008584(male gonad development);GO:0010862(positive reg…	04060(Cytokine-cytokine receptor interaction)	1	296,	0	-1.23	0.0138038	1.28	up
chr7	105694500	105694771	272	ENSMUSG00000030882	ENSMUST00000106776	protein_coding	Exon (ENSMUST00000145988/ENSMUSG00000030882, exon 22 of 44)	16476	Dnhd1	dynein heavy chain domain 1 [Source:MGI Symbol;Acc:MGI:1924755]	GO:0000166(nucleotide binding);GO:0003341(cilium movement);GO:0003774(motor activity);GO:0003777(microtubule motor activity);GO:0005524(ATP binding);GO:0005856(cytoskeleton);GO:0005858(axonemal dynein complex);GO:0005874(microtubule);GO:0007018(microtubule-based movement);GO:0008569(ATP-dependent microtubule motor activity, minus-end-directed);GO:0030286(dynein complex);GO:0036156(inner dynein ar…	NA	1	271,	0	-2.39	0.000467735	1.28	up
chr8	85075064	85075155	92	ENSMUSG00000005150	ENSMUST00000142201	protein_coding	3' UTR	1043	Wdr83	WD repeat domain containing 83 [Source:MGI Symbol;Acc:MGI:1915086]	GO:0000375(RNA splicing, via transesterification reactions);GO:0000398(mRNA splicing, via spliceosome);GO:0001666(response to hypoxia);GO:0003674(molecular_function);GO:0005515(protein binding);GO:0005634(nucleus);GO:0005681(spliceosomal complex);GO:0005737(cytoplasm);GO:0006397(mRNA processing);GO:0008380(RNA splicing);GO:0009611(response to wounding);GO:0032496(response to lipopolysaccharide);G…	NA	1	91,	0	-0.914	0.0363078	1.28	up
chr13	89692416	89692956	541	ENSMUSG00000021614	ENSMUST00000159285	protein_coding	Exon (ENSMUST00000109546/ENSMUSG00000021614, exon 8 of 15)	-14048	Vcan	versican [Source:MGI Symbol;Acc:MGI:102889]	GO:0005509(calcium ion binding);GO:0005540(hyaluronic acid binding);GO:0005576(extracellular region);GO:0007155(cell adhesion);GO:0030246(carbohydrate binding)	04514(Cell adhesion molecules (CAMs))	1	540,	0	-4.36	2.29087e-06	1.28	up
chr16	44746063	44746363	301	ENSMUSG00000022668	ENSMUST00000162512	protein_coding	5' UTR	0	Gtpbp8	GTP-binding protein 8 (putative) [Source:MGI Symbol;Acc:MGI:1913317]	GO:0000166(nucleotide binding);GO:0005525(GTP binding);GO:0005739(mitochondrion);GO:0008150(biological_process);GO:0046872(metal ion binding)	NA	1	300,	0	-1.27	0.0120226	1.28	up
chr3	87259599	87263570	3972	ENSMUSG00000015852	ENSMUST00000090986	protein_coding	5' UTR	4000	Fcrls	Fc receptor-like S, scavenger receptor [Source:MGI Symbol;Acc:MGI:1933397]	GO:0004888(transmembrane signaling receptor activity);GO:0005044(scavenger receptor activity);GO:0005887(integral component of plasma membrane);GO:0006897(endocytosis);GO:0007166(cell surface receptor signaling pathway);GO:0016020(membrane)	NA	3	33,21,126,	0,2579,3845	-1.62	0.00416869	1.27	up
chr4	147807154	147809788	2635	ENSMUSG00000078495	ENSMUST00000105734	protein_coding	5' UTR	0	Zfp984	zinc finger protein 984 [Source:MGI Symbol;Acc:MGI:3651978]	GO:0003674(molecular_function);GO:0003676(nucleic acid binding);GO:0005575(cellular_component);GO:0006355(regulation of transcription, DNA-templated);GO:0008150(biological_process);GO:0046872(metal ion binding)	05168(Herpes simplex virus 1 infection)	2	29,121,	0,2513	-2.03	0.00128825	1.27	up
chr11	70459863	70459984	122	ENSMUSG00000018920	ENSMUST00000019064	protein_coding	5' UTR	0	Cxcl16	chemokine (C-X-C motif) ligand 16 [Source:MGI Symbol;Acc:MGI:1932682]	GO:0005041(low-density lipoprotein particle receptor activity);GO:0005044(scavenger receptor activity);GO:0005125(cytokine activity);GO:0005615(extracellular space);GO:0006898(receptor-mediated endocytosis);GO:0006935(chemotaxis);GO:0007165(signal transduction);GO:0008009(chemokine activity);GO:0010818(T cell chemotaxis);GO:0016020(membrane);GO:0016021(integral component of membrane);GO:0030307(p…	04060(Cytokine-cytokine receptor interaction);04062(Chemokine signaling pathway)	1	121,	0	-2.87	0.000123027	1.27	up
chr12	103731975	103732095	121	ENSMUSG00000071178	ENSMUST00000187220	protein_coding	Exon (ENSMUST00000095450/ENSMUSG00000071178, exon 2 of 5)	6183	Serpina1b	serine (or cysteine) preptidase inhibitor, clade A, member 1B [Source:MGI Symbol;Acc:MGI:891970]	GO:0001701(in utero embryonic development);GO:0002020(protease binding);GO:0004866(endopeptidase inhibitor activity);GO:0004867(serine-type endopeptidase inhibitor activity);GO:0005515(protein binding);GO:0005576(extracellular region);GO:0005615(extracellular space);GO:0005783(endoplasmic reticulum);GO:0005794(Golgi apparatus);GO:0006487(protein N-linked glycosylation);GO:0006953(acute-phase resp…	04610(Complement and coagulation cascades)	1	120,	0	-1.71	0.00323594	1.27	up
chr2	13652966	13653565	600	ENSMUSG00000026723	ENSMUST00000124488	protein_coding	3' UTR	-108897	Trdmt1	tRNA aspartic acid methyltransferase 1 [Source:MGI Symbol;Acc:MGI:1274787]	GO:0001975(response to amphetamine);GO:0003723(RNA binding);GO:0005737(cytoplasm);GO:0008033(tRNA processing);GO:0008168(methyltransferase activity);GO:0008175(tRNA methyltransferase activity);GO:0016428(tRNA (cytosine-5-)-methyltransferase activity);GO:0016740(transferase activity);GO:0030488(tRNA methylation);GO:0032259(methylation);GO:0036416(tRNA stabilization)	NA	1	599,	0	-4.8	7.24436e-07	1.26	up
chr6	120958843	120992042	33200	ENSMUSG00000051586	ENSMUST00000212333	protein_coding	Exon (ENSMUST00000203013/ENSMUSG00000108171, exon 1 of 3)	0	Mical3	microtubule associated monooxygenase, calponin and LIM domain containing 3 [Source:MGI Symbol;Acc:MGI:2442733]	GO:0003779(actin binding);GO:0004497(monooxygenase activity);GO:0005515(protein binding);GO:0005634(nucleus);GO:0005654(nucleoplasm);GO:0005737(cytoplasm);GO:0005819(spindle);GO:0005829(cytosol);GO:0005856(cytoskeleton);GO:0005886(plasma membrane);GO:0005938(cell cortex);GO:0006887(exocytosis);GO:0007010(cytoskeleton organization);GO:0007049(cell cycle);GO:0016491(oxidoreductase activity);GO:0016…	NA	2	130,81,	0,33118	-6.31	1.44544e-08	1.26	up
chr6	54972282	54972403	122	ENSMUSG00000038058	ENSMUST00000060655	protein_coding	5' UTR	330	Nod1	nucleotide-binding oligomerization domain containing 1 [Source:MGI Symbol;Acc:MGI:1341839]	GO:0000166(nucleotide binding);GO:0002221(pattern recognition receptor signaling pathway);GO:0002376(immune system process);GO:0002606(positive regulation of dendritic cell antigen processing and presentation);GO:0005515(protein binding);GO:0005524(ATP binding);GO:0005737(cytoplasm);GO:0005829(cytosol);GO:0005886(plasma membrane);GO:0006915(apoptotic process);GO:0006919(activation of cysteine-typ…	04621(NOD-like receptor signaling pathway);05133(Pertussis)	1	121,	0	-2.67	0.000218776	1.26	up
chr1	4346712	4346983	272	ENSMUSG00000025900	ENSMUST00000027032	protein_coding	Exon (ENSMUST00000027032/ENSMUSG00000025900, exon 4 of 4)	13602	Rp1	retinitis pigmentosa 1 (human) [Source:MGI Symbol;Acc:MGI:1341105]	GO:0001750(photoreceptor outer segment);GO:0001917(photoreceptor inner segment);GO:0004096(catalase activity);GO:0005515(protein binding);GO:0005737(cytoplasm);GO:0005856(cytoskeleton);GO:0005875(microtubule associated complex);GO:0005929(cilium);GO:0005930(axoneme);GO:0007026(negative regulation of microtubule depolymerization);GO:0007601(visual perception);GO:0008017(microtubule binding);GO:002…	NA	1	271,	0	-0.863	0.042658	1.25	up
chr4	4793055	4793355	301	ENSMUSG00000066324	ENSMUST00000084949	protein_coding	5' UTR	0	Impad1	inositol monophosphatase domain containing 1 [Source:MGI Symbol;Acc:MGI:1915720]	GO:0001501(skeletal system development);GO:0001958(endochondral ossification);GO:0002063(chondrocyte development);GO:0005654(nucleoplasm);GO:0005794(Golgi apparatus);GO:0005829(cytosol);GO:0008254(3'-nucleotidase activity);GO:0008441(3'(2'),5'-bisphosphate nucleotidase activity);GO:0009791(post-embryonic development);GO:0012505(endomembrane system);GO:0016020(membrane);GO:0016021(integral compone…	00562(Inositol phosphate metabolism);00920(Sulfur metabolism);04070(Phosphatidylinositol signaling system)	1	300,	0	-1.62	0.0042658	1.25	up
chr7	44849914	44850402	489	ENSMUSG00000011096	ENSMUST00000141311	protein_coding	5' UTR	0	Akt1s1	AKT1 substrate 1 (proline-rich) [Source:MGI Symbol;Acc:MGI:1914855]	GO:0005634(nucleus);GO:0005737(cytoplasm);GO:0005829(cytosol);GO:0006469(negative regulation of protein kinase activity);GO:0007219(Notch signaling pathway);GO:0031931(TORC1 complex);GO:0032007(negative regulation of TOR signaling);GO:0032991(protein-containing complex);GO:0042981(regulation of apoptotic process);GO:0043523(regulation of neuron apoptotic process);GO:0045792(negative regulation of…	04140(Autophagy - animal);04150(mTOR signaling pathway);04152(AMPK signaling pathway);04211(Longevity regulating pathway);04213(Longevity regulating pathway - multiple species);04714(Thermogenesis)	2	382,7,	0,481	-3.31	3.80189e-05	1.25	up
chr10	80015392	80015572	181	ENSMUSG00000035697	ENSMUST00000099501	protein_coding	3' UTR	-1081	Arhgap45	Rho GTPase activating protein 45 [Source:MGI Symbol;Acc:MGI:1917969]	GO:0005096(GTPase activator activity);GO:0005737(cytoplasm);GO:0005886(plasma membrane);GO:0007165(signal transduction);GO:0016020(membrane);GO:0032587(ruffle membrane);GO:0035556(intracellular signal transduction);GO:0042995(cell projection);GO:0043547(positive regulation of GTPase activity);GO:0046872(metal ion binding);GO:0090630(activation of GTPase activity)	NA	1	180,	0	-2.06	0.00120226	1.25	up
chr10	111298827	111299038	212	ENSMUSG00000035759	ENSMUST00000040454	protein_coding	Exon (ENSMUST00000219990/ENSMUSG00000035759, exon 1 of 1)	148	Bbs10	Bardet-Biedl syndrome 10 (human) [Source:MGI Symbol;Acc:MGI:1919019]	GO:0000166(nucleotide binding);GO:0001103(RNA polymerase II repressing transcription factor binding);GO:0005524(ATP binding);GO:0005575(cellular_component);GO:0005929(cilium);GO:0042995(cell projection);GO:0043254(regulation of protein-containing complex assembly);GO:0045494(photoreceptor cell maintenance);GO:0051131(chaperone-mediated protein complex assembly);GO:1905515(non-motile cilium assemb…	NA	1	211,	0	-1.03	0.025704	1.25	up
chr5	116125778	116126049	272	ENSMUSG00000079278	ENSMUST00000239438	protein_coding	3' UTR	-42803	Tmem233	transmembrane protein 233 [Source:MGI Symbol;Acc:MGI:3651514]	GO:0003674(molecular_function);GO:0008150(biological_process);GO:0016020(membrane);GO:0016021(integral component of membrane)	NA	1	271,	0	-1	0.0275423	1.24	up
chr6	29171295	29176468	5174	ENSMUSG00000079654	ENSMUST00000159200	protein_coding	Exon (ENSMUST00000159200/ENSMUSG00000079654, exon 4 of 5)	8289	Prrt4	proline-rich transmembrane protein 4 [Source:MGI Symbol;Acc:MGI:2141677]	GO:0003674(molecular_function);GO:0005575(cellular_component);GO:0008150(biological_process);GO:0016020(membrane);GO:0016021(integral component of membrane)	NA	2	273,27,	0,5146	-1.31	0.0107152	1.24	up
chr7	79793402	79793788	387	ENSMUSG00000030544	ENSMUST00000032760	protein_coding	5' UTR	0	Mesp1	mesoderm posterior 1 [Source:MGI Symbol;Acc:MGI:107785]	GO:0000976(transcription regulatory region sequence-specific DNA binding);GO:0000978(RNA polymerase II cis-regulatory region sequence-specific DNA binding);GO:0000987(cis-regulatory region sequence-specific DNA binding);GO:0001228(DNA-binding transcription activator activity, RNA polymerase II-specific);GO:0001707(mesoderm formation);GO:0001947(heart looping);GO:0003007(heart morphogenesis);GO:00…	NA	1	386,	0	-1.02	0.0263027	1.24	up
chr9	124103534	124103834	301	ENSMUSG00000049103	ENSMUST00000055918	protein_coding	5' UTR	1351	Ccr2	chemokine (C-C motif) receptor 2 [Source:MGI Symbol;Acc:MGI:106185]	GO:0001525(angiogenesis);GO:0001974(blood vessel remodeling);GO:0002246(wound healing involved in inflammatory response);GO:0002548(monocyte chemotaxis);GO:0002724(regulation of T cell cytokine production);GO:0002827(positive regulation of T-helper 1 type immune response);GO:0002829(negative regulation of type 2 immune response);GO:0004930(G protein-coupled receptor activity);GO:0004950(chemokine…	04060(Cytokine-cytokine receptor interaction);04062(Chemokine signaling pathway)	1	300,	0	-3.17	5.49541e-05	1.24	up
chr17	35124396	35124814	419	ENSMUSG00000092417	ENSMUST00000052167	protein_coding	3' UTR	1444	Gpank1	G patch domain and ankyrin repeats 1 [Source:MGI Symbol;Acc:MGI:2148975]	GO:0003676(nucleic acid binding);GO:0005515(protein binding);GO:0005575(cellular_component);GO:0008150(biological_process)	NA	1	418,	0	-4.46	1.7378e-06	1.24	up
chr4	147807145	147809750	2606	ENSMUSG00000078495	ENSMUST00000105734	protein_coding	5' UTR	2643	Zfp984	zinc finger protein 984 [Source:MGI Symbol;Acc:MGI:3651978]	GO:0003674(molecular_function);GO:0003676(nucleic acid binding);GO:0005575(cellular_component);GO:0006355(regulation of transcription, DNA-templated);GO:0008150(biological_process);GO:0046872(metal ion binding)	05168(Herpes simplex virus 1 infection)	2	38,83,	0,2522	-1.89	0.00194984	1.23	up
chr5	115332784	115332933	150	ENSMUSG00000029538	ENSMUST00000149510	protein_coding	3' UTR	2206	Srsf9	serine and arginine-rich splicing factor 9 [Source:MGI Symbol;Acc:MGI:104896]	GO:0000381(regulation of alternative mRNA splicing, via spliceosome);GO:0003676(nucleic acid binding);GO:0003723(RNA binding);GO:0005634(nucleus);GO:0005654(nucleoplasm);GO:0005730(nucleolus);GO:0006397(mRNA processing);GO:0008380(RNA splicing);GO:0009636(response to toxic substance);GO:0016607(nuclear speck);GO:0019904(protein domain specific binding);GO:0043279(response to alkaloid);GO:0045292(…	03040(Spliceosome);05168(Herpes simplex virus 1 infection)	1	149,	0	-2.51	0.000331131	1.23	up
chr17	56303380	56304415	1036	ENSMUSG00000001228	ENSMUST00000113038	protein_coding	5' UTR	0	Uhrf1	ubiquitin-like, containing PHD and RING finger domains, 1 [Source:MGI Symbol;Acc:MGI:1338889]	GO:0000122(negative regulation of transcription by RNA polymerase II);GO:0000790(nuclear chromatin);GO:0000791(euchromatin);GO:0000792(heterochromatin);GO:0000987(cis-regulatory region sequence-specific DNA binding);GO:0003677(DNA binding);GO:0004842(ubiquitin-protein transferase activity);GO:0005515(protein binding);GO:0005634(nucleus);GO:0005654(nucleoplasm);GO:0005657(replication fork);GO:0005…	NA	3	181,81,9,	0,932,1026	-1.14	0.0177828	1.23	up
X	12079998	12080059	62	ENSMUSG00000040363	ENSMUST00000124033	protein_coding	5' UTR	555	Bcor	BCL6 interacting corepressor [Source:MGI Symbol;Acc:MGI:1918708]	GO:0000122(negative regulation of transcription by RNA polymerase II);GO:0000415(negative regulation of histone H3-K36 methylation);GO:0000976(transcription regulatory region sequence-specific DNA binding);GO:0000977(RNA polymerase II regulatory region sequence-specific DNA binding);GO:0001835(blastocyst hatching);GO:0003714(transcription corepressor activity);GO:0004842(ubiquitin-protein transfe…	NA	1	61,	0	-1.08	0.0213796	1.23	up
chr2	91721335	91721545	211	ENSMUSG00000040506	ENSMUST00000099712	protein_coding	3' UTR	-8589	Ambra1	autophagy/beclin 1 regulator 1 [Source:MGI Symbol;Acc:MGI:2443564]	GO:0000045(autophagosome assembly);GO:0000422(autophagy of mitochondrion);GO:0000423(mitophagy);GO:0005515(protein binding);GO:0005737(cytoplasm);GO:0005739(mitochondrion);GO:0005776(autophagosome);GO:0005829(cytosol);GO:0005930(axoneme);GO:0006914(autophagy);GO:0007275(multicellular organism development);GO:0007399(nervous system development);GO:0008285(negative regulation of cell population pro…	04137(Mitophagy - animal);04140(Autophagy - animal)	1	210,	0	-1.11	0.0199526	1.22	up
chr5	36484975	36485275	301	ENSMUSG00000050677	ENSMUST00000060100	protein_coding	Exon (ENSMUST00000060100/ENSMUSG00000050677, exon 1 of 1)	387	Ccdc96	coiled-coil domain containing 96 [Source:MGI Symbol;Acc:MGI:1913967]	GO:0003674(molecular_function);GO:0005575(cellular_component);GO:0005737(cytoplasm);GO:0005815(microtubule organizing center);GO:0005856(cytoskeleton);GO:0008150(biological_process)	NA	1	300,	0	-0.907	0.0371535	1.22	up
chr5	104435120	104435300	181	ENSMUSG00000029304	ENSMUST00000112748	protein_coding	5' UTR	0	Spp1	secreted phosphoprotein 1 [Source:MGI Symbol;Acc:MGI:98389]	GO:0001503(ossification);GO:0001649(osteoblast differentiation);GO:0005125(cytokine activity);GO:0005178(integrin binding);GO:0005576(extracellular region);GO:0005615(extracellular space);GO:0005737(cytoplasm);GO:0005794(Golgi apparatus);GO:0006710(androgen catabolic process);GO:0007155(cell adhesion);GO:0007165(signal transduction);GO:0010033(response to organic substance);GO:0010811(positive re…	04151(PI3K-Akt signaling pathway);04371(Apelin signaling pathway);04510(Focal adhesion);04512(ECM-receptor interaction);04620(Toll-like receptor signaling pathway);05165(Human papillomavirus infection)	1	180,	0	-3.87	8.31764e-06	1.22	up
chr12	107916776	107917166	391	ENSMUSG00000048251	ENSMUST00000109891	protein_coding	Exon (ENSMUST00000066060/ENSMUSG00000048251, exon 4 of 4)	86638	Bcl11b	B cell leukemia/lymphoma 11B [Source:MGI Symbol;Acc:MGI:1929913]	GO:0000978(RNA polymerase II cis-regulatory region sequence-specific DNA binding);GO:0001228(DNA-binding transcription activator activity, RNA polymerase II-specific);GO:0003334(keratinocyte development);GO:0003382(epithelial cell morphogenesis);GO:0003676(nucleic acid binding);GO:0003700(DNA-binding transcription factor activity);GO:0005515(protein binding);GO:0005634(nucleus);GO:0006355(regulat…	05202(Transcriptional misregulation in cancer)	1	390,	0	-3.86	8.70964e-06	1.22	up
chr2	153228744	153228804	61	ENSMUSG00000074671	ENSMUST00000099194	protein_coding	3' UTR	-3363	Tspyl3	TSPY-like 3 [Source:MGI Symbol;Acc:MGI:2139328]	GO:0003682(chromatin binding);GO:0005634(nucleus);GO:0006334(nucleosome assembly);GO:0008150(biological_process);GO:0042393(histone binding)	NA	1	60,	0	-1.01	0.0269153	1.21	up
chr5	134941471	134941711	241	ENSMUSG00000040557	ENSMUST00000148286	protein_coding	3' UTR	1009	Mettl27	methyltransferase like 27 [Source:MGI Symbol;Acc:MGI:1933146]	GO:0006744(ubiquinone biosynthetic process);GO:0008168(methyltransferase activity)	NA	1	240,	0	-4.66	1.04713e-06	1.21	up
chr7	96873889	96874400	512	ENSMUSG00000018995	ENSMUST00000044466	protein_coding	Exon (ENSMUST00000107162/ENSMUSG00000048078, exon 27 of 33)	-77105	Nars2	asparaginyl-tRNA synthetase 2 (mitochondrial)(putative) [Source:MGI Symbol;Acc:MGI:2142075]	GO:0000166(nucleotide binding);GO:0003676(nucleic acid binding);GO:0004812(aminoacyl-tRNA ligase activity);GO:0004816(asparagine-tRNA ligase activity);GO:0005524(ATP binding);GO:0005654(nucleoplasm);GO:0005739(mitochondrion);GO:0005759(mitochondrial matrix);GO:0005829(cytosol);GO:0006412(translation);GO:0006418(tRNA aminoacylation for protein translation);GO:0006421(asparaginyl-tRNA aminoacylatio…	00970(Aminoacyl-tRNA biosynthesis)	1	511,	0	-3.1	6.76083e-05	1.21	up
chr13	23535421	23535540	120	ENSMUSG00000099517	ENSMUST00000080859	protein_coding	5' UTR	0	H3c8	H3 clustered histone 8 [Source:MGI Symbol;Acc:MGI:2145541]	GO:0000228(nuclear chromosome);GO:0000786(nucleosome);GO:0000788(nuclear nucleosome);GO:0003677(DNA binding);GO:0005515(protein binding);GO:0005634(nucleus);GO:0005654(nucleoplasm);GO:0005694(chromosome);GO:0006334(nucleosome assembly);GO:0006335(DNA replication-dependent nucleosome assembly);GO:0032991(protein-containing complex);GO:0046982(protein heterodimerization activity);GO:0060968(regulat…	05034(Alcoholism);05202(Transcriptional misregulation in cancer);05322(Systemic lupus erythematosus)	1	119,	0	-0.943	0.0331131	1.21	up
X	61185521	61186032	512	ENSMUSG00000090546	ENSMUST00000166381	protein_coding	Exon (ENSMUST00000232525/ENSMUSG00000071753, exon 8 of 8)	0	Cdr1	cerebellar degeneration related antigen 1 [Source:MGI Symbol;Acc:MGI:88359]	GO:0003674(molecular_function);GO:0005575(cellular_component);GO:0008150(biological_process)	NA	1	511,	0	-1.49	0.00616595	1.21	up
chr4	148495961	148496171	211	ENSMUSG00000028989	ENSMUST00000030840	protein_coding	3' UTR	4499	Angptl7	angiopoietin-like 7 [Source:MGI Symbol;Acc:MGI:3605801]	GO:0001525(angiogenesis);GO:0005102(signaling receptor binding);GO:0005576(extracellular region);GO:0005615(extracellular space);GO:0042802(identical protein binding);GO:0062023(collagen-containing extracellular matrix);GO:1901346(negative regulation of vasculature development involved in avascular cornea development in camera-type eye);GO:1903053(regulation of extracellular matrix organization)	NA	1	210,	0	-4.25	3.01995e-06	1.2	up
chr10	5228174	5228445	272	ENSMUSG00000096054	ENSMUST00000215467	protein_coding	Exon (ENSMUST00000215295/ENSMUSG00000096054, exon 77 of 146)	-33738	Syne1	spectrin repeat containing, nuclear envelope 1 [Source:MGI Symbol;Acc:MGI:1927152]	GO:0000932(P-body);GO:0002053(positive regulation of mesenchymal cell proliferation);GO:0003779(actin binding);GO:0005102(signaling receptor binding);GO:0005515(protein binding);GO:0005521(lamin binding);GO:0005634(nucleus);GO:0005635(nuclear envelope);GO:0005640(nuclear outer membrane);GO:0005654(nucleoplasm);GO:0005730(nucleolus);GO:0005737(cytoplasm);GO:0005794(Golgi apparatus);GO:0005819(spin…	NA	1	271,	0	-16.6	1.58489e-19	1.2	up
chr18	64561729	64564352	2624	ENSMUSG00000039529	ENSMUST00000235459	protein_coding	Exon (ENSMUST00000025482/ENSMUSG00000039529, exon 13 of 28)	-9152	Atp8b1	ATPase, class I, type 8B, member 1 [Source:MGI Symbol;Acc:MGI:1859665]	GO:0000166(nucleotide binding);GO:0000287(magnesium ion binding);GO:0005319(lipid transporter activity);GO:0005524(ATP binding);GO:0005654(nucleoplasm);GO:0005783(endoplasmic reticulum);GO:0005794(Golgi apparatus);GO:0005802(trans-Golgi network);GO:0005829(cytosol);GO:0005886(plasma membrane);GO:0006855(drug transmembrane transport);GO:0006869(lipid transport);GO:0007030(Golgi organization);GO:00…	NA	3	7,44,10,	0,440,2613	-1.39	0.00831764	1.2	up
chr15	89120565	89120746	182	ENSMUSG00000051786	ENSMUST00000041656	protein_coding	Exon (ENSMUST00000109353/ENSMUSG00000051786, exon 2 of 25)	2321	Tubgcp6	tubulin, gamma complex associated protein 6 [Source:MGI Symbol;Acc:MGI:2146071]	GO:0000226(microtubule cytoskeleton organization);GO:0000278(mitotic cell cycle);GO:0000922(spindle pole);GO:0000923(equatorial microtubule organizing center);GO:0000930(gamma-tubulin complex);GO:0005737(cytoplasm);GO:0005813(centrosome);GO:0005815(microtubule organizing center);GO:0005856(cytoskeleton);GO:0005874(microtubule);GO:0007020(microtubule nucleation);GO:0008017(microtubule binding);GO:…	NA	1	181,	0	-2.33	0.000549541	1.2	up
chr2	155944534	155945189	656	ENSMUSG00000038259	ENSMUST00000040162	protein_coding	5' UTR	833	Gdf5	growth differentiation factor 5 [Source:MGI Symbol;Acc:MGI:95688]	GO:0005102(signaling receptor binding);GO:0005125(cytokine activity);GO:0005515(protein binding);GO:0005576(extracellular region);GO:0005615(extracellular space);GO:0005886(plasma membrane);GO:0007178(transmembrane receptor protein serine/threonine kinase signaling pathway);GO:0008083(growth factor activity);GO:0009612(response to mechanical stimulus);GO:0010862(positive regulation of pathway-res…	04060(Cytokine-cytokine receptor interaction);04350(TGF-beta signaling pathway);04390(Hippo signaling pathway)	1	655,	0	-0.916	0.0363078	1.19	up
chr7	135697745	135698675	931	ENSMUSG00000031004	ENSMUST00000211238	protein_coding	Exon (ENSMUST00000033310/ENSMUSG00000031004, exon 12 of 14)	13166	Mki67	antigen identified by monoclonal antibody Ki 67 [Source:MGI Symbol;Acc:MGI:106035]	GO:0000166(nucleotide binding);GO:0000775(chromosome, centromeric region);GO:0000793(condensed chromosome);GO:0003677(DNA binding);GO:0005515(protein binding);GO:0005524(ATP binding);GO:0005634(nucleus);GO:0005654(nucleoplasm);GO:0005694(chromosome);GO:0005730(nucleolus);GO:0005737(cytoplasm);GO:0007049(cell cycle);GO:0007088(regulation of mitotic nuclear division);GO:0008022(protein C-terminus b…	NA	1	930,	0	-8.96	1.99526e-11	1.19	up
chr12	103626696	103628849	2154	ENSMUSG00000061947	ENSMUST00000121625	protein_coding	Exon (ENSMUST00000044231/ENSMUSG00000061947, exon 2 of 5)	4725	Serpina10	serine (or cysteine) peptidase inhibitor, clade A (alpha-1 antiproteinase, antitrypsin), member 10 [Source:MGI Symbol;Acc:MGI:2667725]	GO:0004867(serine-type endopeptidase inhibitor activity);GO:0005576(extracellular region);GO:0005615(extracellular space);GO:0007596(blood coagulation);GO:0007599(hemostasis);GO:0008201(heparin binding);GO:0010466(negative regulation of peptidase activity);GO:0010951(negative regulation of endopeptidase activity);GO:0030414(peptidase inhibitor activity)	NA	2	187,621,	0,1532	-6.19	1.94984e-08	1.19	up
chr17	22375377	22375676	300	ENSMUSG00000044501	ENSMUST00000121315	protein_coding	Exon (ENSMUST00000088765/ENSMUSG00000044501, exon 4 of 4)	13855	Zfp758	zinc finger protein 758 [Source:MGI Symbol;Acc:MGI:2385044]	GO:0003676(nucleic acid binding);GO:0005575(cellular_component);GO:0006355(regulation of transcription, DNA-templated);GO:0046872(metal ion binding)	NA	1	299,	0	-1.3	0.0109648	1.19	up
X	134150748	134157264	6517	ENSMUSG00000031258	ENSMUST00000033611	protein_coding	Exon (ENSMUST00000033611/ENSMUSG00000031258, exon 2 of 3)	11180	Xkrx	X-linked Kx blood group related, X-linked [Source:MGI Symbol;Acc:MGI:3584011]	GO:0003674(molecular_function);GO:0005575(cellular_component);GO:0008150(biological_process);GO:0016020(membrane);GO:0016021(integral component of membrane)	NA	2	548,52,	0,6464	-2.27	0.000660693	1.19	up
chr1	173974824	173975063	240	ENSMUSG00000026535	ENSMUST00000000266	protein_coding	Exon (ENSMUST00000000266/ENSMUSG00000026535, exon 3 of 7)	7920	Ifi202b	interferon activated gene 202B [Source:MGI Symbol;Acc:MGI:1347083]	GO:0002218(activation of innate immune response);GO:0002376(immune system process);GO:0003677(DNA binding);GO:0003690(double-stranded DNA binding);GO:0005515(protein binding);GO:0005634(nucleus);GO:0005730(nucleolus);GO:0005737(cytoplasm);GO:0006954(inflammatory response);GO:0009617(response to bacterium);GO:0032731(positive regulation of interleukin-1 beta production);GO:0035458(cellular respons…	04623(Cytosolic DNA-sensing pathway)	1	239,	0	-1	0.0275423	1.18	up
chr1	195139445	195139655	211	ENSMUSG00000016481	ENSMUST00000191775	protein_coding	3' UTR	-8069	Cr1l	complement component (3b/4b) receptor 1-like [Source:MGI Symbol;Acc:MGI:88513]	GO:0001701(in utero embryonic development);GO:0002376(immune system process);GO:0006956(complement activation);GO:0006958(complement activation, classical pathway);GO:0007275(multicellular organism development);GO:0007565(female pregnancy);GO:0009897(external side of plasma membrane);GO:0009986(cell surface);GO:0016020(membrane);GO:0016021(integral component of membrane);GO:0016323(basolateral pl…	NA	1	210,	0	-1.3	0.0109648	1.18	up
chr3	89422037	89422367	331	ENSMUSG00000042626	ENSMUST00000137793	protein_coding	5' UTR	395	Shc1	src homology 2 domain-containing transforming protein C1 [Source:MGI Symbol;Acc:MGI:98296]	GO:0000165(MAPK cascade);GO:0000187(activation of MAPK activity);GO:0001525(angiogenesis);GO:0001784(phosphotyrosine residue binding);GO:0005154(epidermal growth factor receptor binding);GO:0005158(insulin receptor binding);GO:0005159(insulin-like growth factor receptor binding);GO:0005168(neurotrophin TRKA receptor binding);GO:0005515(protein binding);GO:0005634(nucleus);GO:0005737(cytoplasm);GO…	01521(EGFR tyrosine kinase inhibitor resistance);01522(Endocrine resistance);04012(ErbB signaling pathway);04014(Ras signaling pathway);04062(Chemokine signaling pathway);04072(Phospholipase D signaling pathway);04510(Focal adhesion);04650(Natural killer cell mediated cytotoxicity);04722(Neurotrophin signaling pathway);04910(Insulin signaling pathway);04915(Estrogen signaling pathway);04917(Prola…	1	330,	0	-6.23	1.77828e-08	1.18	up
chr5	128602005	128603050	1046	ENSMUSG00000081683	ENSMUST00000117102	protein_coding	3' UTR	1161	Fzd10	frizzled class receptor 10 [Source:MGI Symbol;Acc:MGI:2136761]	GO:0004888(transmembrane signaling receptor activity);GO:0004930(G protein-coupled receptor activity);GO:0005515(protein binding);GO:0005654(nucleoplasm);GO:0005737(cytoplasm);GO:0005886(plasma membrane);GO:0007165(signal transduction);GO:0007166(cell surface receptor signaling pathway);GO:0007186(G protein-coupled receptor signaling pathway);GO:0007275(multicellular organism development);GO:0009…	04150(mTOR signaling pathway);04310(Wnt signaling pathway);04390(Hippo signaling pathway);04550(Signaling pathways regulating pluripotency of stem cells);04916(Melanogenesis);04934(Cushing syndrome);05165(Human papillomavirus infection);05200(Pathways in cancer);05205(Proteoglycans in cancer);05217(Basal cell carcinoma);05224(Breast cancer);05225(Hepatocellular carcinoma);05226(Gastric cancer)	1	1045,	0	-1.87	0.0020893	1.18	up
chr17	33882997	33884935	1939	ENSMUSG00000079553	ENSMUST00000173982	protein_coding	Exon (ENSMUST00000173492/ENSMUSG00000079553, exon 6 of 11)	0	Kifc1	kinesin family member C1 [Source:MGI Symbol;Acc:MGI:109596]	GO:0000166(nucleotide binding);GO:0003777(microtubule motor activity);GO:0005515(protein binding);GO:0005524(ATP binding);GO:0005634(nucleus);GO:0005737(cytoplasm);GO:0005768(endosome);GO:0005769(early endosome);GO:0005815(microtubule organizing center);GO:0005819(spindle);GO:0005856(cytoskeleton);GO:0005871(kinesin complex);GO:0005874(microtubule);GO:0007018(microtubule-based movement);GO:000704…	NA	2	881,347,	0,1591	-2.68	0.00020893	1.18	up
chr17	36258902	36259053	152	ENSMUSG00000024446	ENSMUST00000025319	protein_coding	3' UTR	-984	Rpp21	ribonuclease P 21 subunit [Source:MGI Symbol;Acc:MGI:1914926]	GO:0001682(tRNA 5'-leader removal);GO:0004526(ribonuclease P activity);GO:0005634(nucleus);GO:0005655(nucleolar ribonuclease P complex);GO:0005730(nucleolus);GO:0008033(tRNA processing);GO:0016787(hydrolase activity);GO:0030681(multimeric ribonuclease P complex);GO:0033204(ribonuclease P RNA binding);GO:0042493(response to drug);GO:0046872(metal ion binding);GO:0090501(RNA phosphodiester bond hyd…	03013(RNA transport)	1	151,	0	-0.91	0.0371535	1.18	up
X	12057566	12057987	422	ENSMUSG00000040363	ENSMUST00000124033	protein_coding	Exon (ENSMUST00000065143/ENSMUSG00000040363, exon 4 of 15)	22987	Bcor	BCL6 interacting corepressor [Source:MGI Symbol;Acc:MGI:1918708]	GO:0000122(negative regulation of transcription by RNA polymerase II);GO:0000415(negative regulation of histone H3-K36 methylation);GO:0000976(transcription regulatory region sequence-specific DNA binding);GO:0000977(RNA polymerase II regulatory region sequence-specific DNA binding);GO:0001835(blastocyst hatching);GO:0003714(transcription corepressor activity);GO:0004842(ubiquitin-protein transfe…	NA	1	421,	0	-9.42	6.30957e-12	1.18	up
chr1	182276813	182278774	1962	ENSMUSG00000038633	ENSMUST00000133052	protein_coding	Exon (ENSMUST00000035295/ENSMUSG00000038633, exon 3 of 3)	5411	Degs1	delta(4)-desaturase, sphingolipid 1 [Source:MGI Symbol;Acc:MGI:1097711]	GO:0005739(mitochondrion);GO:0005783(endoplasmic reticulum);GO:0005789(endoplasmic reticulum membrane);GO:0006629(lipid metabolic process);GO:0006631(fatty acid metabolic process);GO:0006633(fatty acid biosynthetic process);GO:0016020(membrane);GO:0016021(integral component of membrane);GO:0016491(oxidoreductase activity);GO:0030148(sphingolipid biosynthetic process);GO:0031966(mitochondrial memb…	00600(Sphingolipid metabolism);04071(Sphingolipid signaling pathway)	2	80,278,	0,1683	-4.91	5.37032e-07	1.17	up
chr6	87579550	87581650	2101	ENSMUSG00000049409	ENSMUST00000203636	protein_coding	3' UTR	11169	Prokr1	prokineticin receptor 1 [Source:MGI Symbol;Acc:MGI:1929676]	GO:0004930(G protein-coupled receptor activity);GO:0004983(neuropeptide Y receptor activity);GO:0005886(plasma membrane);GO:0005887(integral component of plasma membrane);GO:0007165(signal transduction);GO:0007186(G protein-coupled receptor signaling pathway);GO:0007218(neuropeptide signaling pathway);GO:0007623(circadian rhythm);GO:0016020(membrane);GO:0016021(integral component of membrane);GO:…	NA	1	2100,	0	-5.26	2.18776e-07	1.17	up
chr7	29893362	29894261	900	ENSMUSG00000062040	ENSMUST00000172448	protein_coding	3' UTR	5501	Zfp27	zinc finger protein 27 [Source:MGI Symbol;Acc:MGI:99174]	GO:0003676(nucleic acid binding);GO:0005634(nucleus);GO:0006355(regulation of transcription, DNA-templated);GO:0046872(metal ion binding)	05168(Herpes simplex virus 1 infection)	1	899,	0	-3.12	6.16595e-05	1.17	up
chr9	123774580	123779800	5221	ENSMUSG00000029530	ENSMUST00000180093	protein_coding	5' UTR	40	Ccr9	chemokine (C-C motif) receptor 9 [Source:MGI Symbol;Acc:MGI:1341902]	GO:0002305(CD8-positive, gamma-delta intraepithelial T cell differentiation);GO:0004930(G protein-coupled receptor activity);GO:0004950(chemokine receptor activity);GO:0005515(protein binding);GO:0005886(plasma membrane);GO:0006935(chemotaxis);GO:0006955(immune response);GO:0007165(signal transduction);GO:0007186(G protein-coupled receptor signaling pathway);GO:0007204(positive regulation of cyto…	04060(Cytokine-cytokine receptor interaction);04062(Chemokine signaling pathway);04672(Intestinal immune network for IgA production)	2	16,525,	0,4695	-2.4	0.000457088	1.17	up
chr17	36056767	36056827	61	ENSMUSG00000079492	ENSMUST00000113742	protein_coding	Exon (ENSMUST00000113742/ENSMUSG00000079492, exon 4 of 6)	1604	Gm11127	predicted gene 11127 [Source:MGI Symbol;Acc:MGI:3779381]	GO:0002476(antigen processing and presentation of endogenous peptide antigen via MHC class Ib);GO:0005615(extracellular space);GO:0009897(external side of plasma membrane);GO:0016020(membrane);GO:0016021(integral component of membrane)	04144(Endocytosis);04145(Phagosome);04218(Cellular senescence);04514(Cell adhesion molecules (CAMs));04612(Antigen processing and presentation);04650(Natural killer cell mediated cytotoxicity);04940(Type I diabetes mellitus);05163(Human cytomegalovirus infection);05165(Human papillomavirus infection);05166(Human T-cell leukemia virus 1 infection);05167(Kaposi sarcoma-associated herpesvirus infect…	1	60,	0	-8.37	7.94328e-11	1.17	up
chr19	10718130	10719145	1016	ENSMUSG00000024669	ENSMUST00000235856	protein_coding	3' UTR	3944	Cd5	CD5 antigen [Source:MGI Symbol;Acc:MGI:88340]	GO:0005044(scavenger receptor activity);GO:0005515(protein binding);GO:0005886(plasma membrane);GO:0006897(endocytosis);GO:0009897(external side of plasma membrane);GO:0016020(membrane);GO:0016021(integral component of membrane);GO:0031295(T cell costimulation);GO:0044214(spanning component of plasma membrane);GO:0097190(apoptotic signaling pathway)	04640(Hematopoietic cell lineage)	2	465,44,	0,971	-6.31	1.44544e-08	1.17	up
chr5	67417568	67418019	452	ENSMUSG00000092060	ENSMUST00000201705	protein_coding	3' UTR	9762	Bend4	BEN domain containing 4 [Source:MGI Symbol;Acc:MGI:3648414]	GO:0003674(molecular_function);GO:0005575(cellular_component);GO:0008150(biological_process)	NA	1	451,	0	-2.95	0.0001	1.16	up
chr8	14889049	14890544	1496	ENSMUSG00000026317	ENSMUST00000128839	protein_coding	5' UTR	0	Cln8	CLN8 transmembrane ER and ERGIC protein [Source:MGI Symbol;Acc:MGI:1349447]	GO:0001306(age-dependent response to oxidative stress);GO:0005515(protein binding);GO:0005739(mitochondrion);GO:0005783(endoplasmic reticulum);GO:0005789(endoplasmic reticulum membrane);GO:0005793(endoplasmic reticulum-Golgi intermediate compartment);GO:0006644(phospholipid metabolic process);GO:0006672(ceramide metabolic process);GO:0007006(mitochondrial membrane organization);GO:0007040(lysosom…	NA	3	69,59,53,	0,309,1442	-1.46	0.00691831	1.16	up
chr11	73135574	73136770	1197	ENSMUSG00000050107	ENSMUST00000052140	protein_coding	3' UTR	2720	Haspin	histone H3 associated protein kinase [Source:MGI Symbol;Acc:MGI:1194498]	GO:0004672(protein kinase activity);GO:0005524(ATP binding);GO:0005634(nucleus);GO:0005654(nucleoplasm);GO:0005813(centrosome);GO:0005819(spindle);GO:0006468(protein phosphorylation);GO:0007064(mitotic sister chromatid cohesion);GO:0035556(intracellular signal transduction);GO:0071459(protein localization to chromosome, centromeric region);GO:0072354(histone kinase activity (H3-T3 specific));GO:2…	NA	1	1196,	0	-7	2.39883e-09	1.16	up
chr13	52908641	52908911	271	ENSMUSG00000021460	ENSMUST00000230563	protein_coding	3' UTR	4305	Auh	AU RNA binding protein/enoyl-coenzyme A hydratase [Source:MGI Symbol;Acc:MGI:1338011]	GO:0003730(mRNA 3'-UTR binding);GO:0003824(catalytic activity);GO:0004300(enoyl-CoA hydratase activity)	00280(Valine, leucine and isoleucine degradation)	1	270,	0	-2.12	0.001	1.16	up
chr14	70223637	70223907	271	ENSMUSG00000022091	ENSMUST00000227929	protein_coding	Exon (ENSMUST00000228265/ENSMUSG00000022092, exon 13 of 13)	-11918	Sorbs3	sorbin and SH3 domain containing 3 [Source:MGI Symbol;Acc:MGI:700013]	GO:0000122(negative regulation of transcription by RNA polymerase II);GO:0005515(protein binding);GO:0005634(nucleus);GO:0005737(cytoplasm);GO:0005856(cytoskeleton);GO:0005925(focal adhesion);GO:0007015(actin filament organization);GO:0007155(cell adhesion);GO:0008134(transcription factor binding);GO:0017166(vinculin binding);GO:0030054(cell junction);GO:0031589(cell-substrate adhesion);GO:004341…	NA	1	270,	0	-5.74	6.30957e-08	1.16	up
chr2	181356016	181356347	332	ENSMUSG00000038685	ENSMUST00000137700	protein_coding	3' UTR	46	Rtel1	regulator of telomere elongation helicase 1 [Source:MGI Symbol;Acc:MGI:2139369]	GO:0000166(nucleotide binding);GO:0000723(telomere maintenance);GO:0000732(strand displacement);GO:0000781(chromosome, telomeric region);GO:0003676(nucleic acid binding);GO:0003677(DNA binding);GO:0003678(DNA helicase activity);GO:0004386(helicase activity);GO:0005515(protein binding);GO:0005524(ATP binding);GO:0005634(nucleus);GO:0006139(nucleobase-containing compound metabolic process);GO:00062…	NA	1	331,	0	-7	2.45471e-09	1.15	up
chr3	137981365	137981545	181	ENSMUSG00000028159	ENSMUST00000029806	protein_coding	5' UTR	0	Dapp1	dual adaptor for phosphotyrosine and 3-phosphoinositides 1 [Source:MGI Symbol;Acc:MGI:1347063]	GO:0005547(phosphatidylinositol-3,4,5-trisphosphate binding);GO:0005737(cytoplasm);GO:0005886(plasma membrane);GO:0016020(membrane);GO:0043325(phosphatidylinositol-3,4-bisphosphate binding)	04662(B cell receptor signaling pathway)	1	180,	0	-1.04	0.0245471	1.15	up
chr5	104435117	104436241	1125	ENSMUSG00000029304	ENSMUST00000086833	protein_coding	5' UTR	0	Spp1	secreted phosphoprotein 1 [Source:MGI Symbol;Acc:MGI:98389]	GO:0001503(ossification);GO:0001649(osteoblast differentiation);GO:0005125(cytokine activity);GO:0005178(integrin binding);GO:0005576(extracellular region);GO:0005615(extracellular space);GO:0005737(cytoplasm);GO:0005794(Golgi apparatus);GO:0006710(androgen catabolic process);GO:0007155(cell adhesion);GO:0007165(signal transduction);GO:0010033(response to organic substance);GO:0010811(positive re…	04151(PI3K-Akt signaling pathway);04371(Apelin signaling pathway);04510(Focal adhesion);04512(ECM-receptor interaction);04620(Toll-like receptor signaling pathway);05165(Human papillomavirus infection)	2	131,50,	0,1074	-3.32	3.71535e-05	1.15	up
chr7	89508200	89508351	152	ENSMUSG00000039405	ENSMUST00000208888	protein_coding	3' UTR	9316	Prss23	protease, serine 23 [Source:MGI Symbol;Acc:MGI:1923703]	GO:0004252(serine-type endopeptidase activity);GO:0005576(extracellular region);GO:0005615(extracellular space);GO:0005634(nucleus);GO:0006508(proteolysis);GO:0008233(peptidase activity);GO:0008236(serine-type peptidase activity);GO:0016787(hydrolase activity)	NA	1	151,	0	-1.02	0.0263027	1.15	up
chr7	135696308	135697657	1350	ENSMUSG00000031004	ENSMUST00000211238	protein_coding	Exon (ENSMUST00000033310/ENSMUSG00000031004, exon 12 of 14)	14603	Mki67	antigen identified by monoclonal antibody Ki 67 [Source:MGI Symbol;Acc:MGI:106035]	GO:0000166(nucleotide binding);GO:0000775(chromosome, centromeric region);GO:0000793(condensed chromosome);GO:0003677(DNA binding);GO:0005515(protein binding);GO:0005524(ATP binding);GO:0005634(nucleus);GO:0005654(nucleoplasm);GO:0005694(chromosome);GO:0005730(nucleolus);GO:0005737(cytoplasm);GO:0007049(cell cycle);GO:0007088(regulation of mitotic nuclear division);GO:0008022(protein C-terminus b…	NA	1	1349,	0	-8.63	3.98107e-11	1.15	up
chr10	81608183	81608869	687	ENSMUSG00000074862	ENSMUST00000099442	protein_coding	5' UTR	1158	BC025920	cDNA sequence BC025920 [Source:MGI Symbol;Acc:MGI:2670983]	GO:0003676(nucleic acid binding)	NA	1	686,	0	-2.19	0.000812831	1.15	up
chr10	80798387	80798448	62	ENSMUSG00000035278	ENSMUST00000218209	protein_coding	5' UTR	72	Plekhj1	pleckstrin homology domain containing, family J member 1 [Source:MGI Symbol;Acc:MGI:1925920]	GO:0001881(receptor recycling);GO:0003674(molecular_function);GO:0005769(early endosome);GO:0005802(trans-Golgi network);GO:0005829(cytosol);GO:0007032(endosome organization);GO:0042147(retrograde transport, endosome to Golgi);GO:0055037(recycling endosome)	NA	1	61,	0	-2.01	0.00134896	1.15	up
chr13	47105601	47106112	512	ENSMUSG00000021377	ENSMUST00000129352	protein_coding	5' UTR	0	Dek	DEK oncogene (DNA binding) [Source:MGI Symbol;Acc:MGI:1926209]	GO:0003677(DNA binding);GO:0005634(nucleus);GO:0005654(nucleoplasm);GO:0006325(chromatin organization);GO:0042393(histone binding);GO:0043292(contractile fiber);GO:2000779(regulation of double-strand break repair);GO:2001032(regulation of double-strand break repair via nonhomologous end joining)	NA	2	229,40,	0,471	-2.01	0.00138038	1.15	up
chr13	89691458	89692207	750	ENSMUSG00000021614	ENSMUST00000159285	protein_coding	Exon (ENSMUST00000109546/ENSMUSG00000021614, exon 8 of 15)	-13299	Vcan	versican [Source:MGI Symbol;Acc:MGI:102889]	GO:0005509(calcium ion binding);GO:0005540(hyaluronic acid binding);GO:0005576(extracellular region);GO:0007155(cell adhesion);GO:0030246(carbohydrate binding)	04514(Cell adhesion molecules (CAMs))	1	749,	0	-3.26	4.36516e-05	1.15	up
chr18	36451137	36454494	3358	ENSMUSG00000024346	ENSMUST00000237499	protein_coding	5' UTR	0	Pfdn1	prefoldin 1 [Source:MGI Symbol;Acc:MGI:1914449]	GO:0006457(protein folding);GO:0016272(prefoldin complex);GO:0044183(protein folding chaperone);GO:0051082(unfolded protein binding)	NA	2	109,42,	0,3315	-0.989	0.0288403	1.15	up
chr10	75553290	75554038	749	ENSMUSG00000046807	ENSMUST00000220172	protein_coding	3' UTR	0	Lrrc75b	leucine rich repeat containing 75B [Source:MGI Symbol;Acc:MGI:2143657]	GO:0003674(molecular_function);GO:0005575(cellular_component);GO:0008150(biological_process)	NA	1	748,	0	-1.09	0.020893	1.15	up
chr4	21757531	21757861	331	ENSMUSG00000028251	ENSMUST00000029915	protein_coding	3' UTR	9681	Tstd3	thiosulfate sulfurtransferase (rhodanese)-like domain containing 3 [Source:MGI Symbol;Acc:MGI:1924282]	GO:0003674(molecular_function);GO:0004792(thiosulfate sulfurtransferase activity);GO:0005575(cellular_component);GO:0008150(biological_process)	NA	1	330,	0	-2.47	0.000380189	1.14	up
chr5	30652299	30652509	211	ENSMUSG00000029175	ENSMUST00000199052	protein_coding	Exon (ENSMUST00000198025/ENSMUSG00000029175, exon 1 of 1)	-3587	Slc35f6	solute carrier family 35, member F6 [Source:MGI Symbol;Acc:MGI:1922169]	GO:0003674(molecular_function);GO:0005654(nucleoplasm);GO:0005739(mitochondrion);GO:0005764(lysosome);GO:0005765(lysosomal membrane);GO:0005829(cytosol);GO:0008284(positive regulation of cell population proliferation);GO:0016020(membrane);GO:0016021(integral component of membrane);GO:0022857(transmembrane transporter activity);GO:0043231(intracellular membrane-bounded organelle);GO:0055085(transm…	NA	1	210,	0	-1.83	0.00229087	1.14	up
chr5	134946487	134946934	448	ENSMUSG00000047501	ENSMUST00000051401	protein_coding	5' UTR	0	Cldn4	claudin 4 [Source:MGI Symbol;Acc:MGI:1313314]	GO:0005198(structural molecule activity);GO:0005254(chloride channel activity);GO:0005515(protein binding);GO:0005886(plasma membrane);GO:0005887(integral component of plasma membrane);GO:0005911(cell-cell junction);GO:0005923(bicellular tight junction);GO:0006811(ion transport);GO:0006821(chloride transport);GO:0007155(cell adhesion);GO:0007565(female pregnancy);GO:0007623(circadian rhythm);GO:0…	04514(Cell adhesion molecules (CAMs));04530(Tight junction);04670(Leukocyte transendothelial migration);05160(Hepatitis C)	1	447,	0	-2.18	0.000851138	1.14	up
chr8	13032236	13033951	1716	ENSMUSG00000031444	ENSMUST00000063820	protein_coding	Exon (ENSMUST00000033820/ENSMUSG00000031443, exon 5 of 8)	-3357	F10	coagulation factor X [Source:MGI Symbol;Acc:MGI:103107]	GO:0004252(serine-type endopeptidase activity);GO:0005509(calcium ion binding);GO:0005543(phospholipid binding);GO:0005576(extracellular region);GO:0005615(extracellular space);GO:0005783(endoplasmic reticulum);GO:0006508(proteolysis);GO:0007596(blood coagulation);GO:0007599(hemostasis);GO:0008233(peptidase activity);GO:0008236(serine-type peptidase activity);GO:0016020(membrane);GO:0016787(hydro…	04610(Complement and coagulation cascades)	3	89,110,11,	0,1139,1704	-3.74	1.20226e-05	1.14	up
chr10	7444725	7445622	898	ENSMUSG00000079685	ENSMUST00000169796	protein_coding	3' UTR	28616	Ulbp1	UL16 binding protein 1 [Source:MGI Symbol;Acc:MGI:1925027]	GO:0002839(positive regulation of immune response to tumor cell);GO:0005615(extracellular space);GO:0005829(cytosol);GO:0005886(plasma membrane);GO:0005887(integral component of plasma membrane);GO:0009897(external side of plasma membrane);GO:0016020(membrane);GO:0016021(integral component of membrane);GO:0030101(natural killer cell activation);GO:0032729(positive regulation of interferon-gamma p…	04650(Natural killer cell mediated cytotoxicity)	1	897,	0	-9.14	1.25893e-11	1.14	up
X	107293486	107293636	151	ENSMUSG00000073008	ENSMUST00000178838	protein_coding	3' UTR	9140	Gpr174	G protein-coupled receptor 174 [Source:MGI Symbol;Acc:MGI:2685222]	GO:0004930(G protein-coupled receptor activity);GO:0005886(plasma membrane);GO:0005887(integral component of plasma membrane);GO:0007165(signal transduction);GO:0007186(G protein-coupled receptor signaling pathway);GO:0016020(membrane);GO:0016021(integral component of membrane);GO:0035025(positive regulation of Rho protein signal transduction);GO:0043029(T cell homeostasis);GO:0045125(bioactive l…	NA	1	150,	0	-0.894	0.0389045	1.14	up
chr4	63583847	63584146	300	ENSMUSG00000045917	ENSMUST00000080336	protein_coding	3' UTR	23487	Tmem268	transmembrane protein 268 [Source:MGI Symbol;Acc:MGI:1913920]	GO:0003674(molecular_function);GO:0005575(cellular_component);GO:0008150(biological_process);GO:0016020(membrane);GO:0016021(integral component of membrane)	NA	1	299,	0	-3.2	5.12861e-05	1.13	up
chr7	30860341	30860968	628	ENSMUSG00000044453	ENSMUST00000052700	protein_coding	3' UTR	1223	Ffar1	free fatty acid receptor 1 [Source:MGI Symbol;Acc:MGI:2684079]	GO:0004930(G protein-coupled receptor activity);GO:0005504(fatty acid binding);GO:0005886(plasma membrane);GO:0005887(integral component of plasma membrane);GO:0007165(signal transduction);GO:0007186(G protein-coupled receptor signaling pathway);GO:0007204(positive regulation of cytosolic calcium ion concentration);GO:0008289(lipid binding);GO:0010524(positive regulation of calcium ion transport …	04911(Insulin secretion)	1	627,	0	-1.76	0.00281838	1.13	up
chr8	89031470	89031770	301	ENSMUSG00000031665	ENSMUST00000034090	protein_coding	Exon (ENSMUST00000034090/ENSMUSG00000031665, exon 3 of 4)	12692	Sall1	spalt like transcription factor 1 [Source:MGI Symbol;Acc:MGI:1889585]	GO:0000122(negative regulation of transcription by RNA polymerase II);GO:0000792(heterochromatin);GO:0000978(RNA polymerase II cis-regulatory region sequence-specific DNA binding);GO:0001227(DNA-binding transcription repressor activity, RNA polymerase II-specific);GO:0001822(kidney development);GO:0003337(mesenchymal to epithelial transition involved in metanephros morphogenesis);GO:0003676(nucle…	NA	1	300,	0	-0.824	0.0489779	1.13	up
chr10	127620787	127621148	362	ENSMUSG00000040249	ENSMUST00000049149	protein_coding	5' UTR	0	Lrp1	low density lipoprotein receptor-related protein 1 [Source:MGI Symbol;Acc:MGI:96828]	GO:0002020(protease binding);GO:0005509(calcium ion binding);GO:0005515(protein binding);GO:0005768(endosome);GO:0005769(early endosome);GO:0006897(endocytosis);GO:0006898(receptor-mediated endocytosis);GO:0006909(phagocytosis);GO:0007204(positive regulation of cytosolic calcium ion concentration);GO:0007205(protein kinase C-activating G protein-coupled receptor signaling pathway);GO:0007568(agin…	04979(Cholesterol metabolism);05010(Alzheimer disease);05144(Malaria)	1	361,	0	-3.42	2.75423e-05	1.13	up
chr11	83704020	83704877	858	ENSMUSG00000069792	ENSMUST00000092836	protein_coding	5' UTR	29	Wfdc17	WAP four-disulfide core domain 17 [Source:MGI Symbol;Acc:MGI:3649773]	GO:0004867(serine-type endopeptidase inhibitor activity);GO:0005576(extracellular region);GO:0005615(extracellular space);GO:0010466(negative regulation of peptidase activity);GO:0010951(negative regulation of endopeptidase activity);GO:0019731(antibacterial humoral response);GO:0030414(peptidase inhibitor activity);GO:0045087(innate immune response)	NA	2	153,84,	0,773	-6.19	1.99526e-08	1.13	up
chr15	81399567	81399748	182	ENSMUSG00000022403	ENSMUST00000023039	protein_coding	5' UTR	0	St13	suppression of tumorigenicity 13 [Source:MGI Symbol;Acc:MGI:1917606]	GO:0005515(protein binding);GO:0005737(cytoplasm);GO:0005829(cytosol);GO:0009617(response to bacterium);GO:0019904(protein domain specific binding);GO:0030544(Hsp70 protein binding);GO:0031072(heat shock protein binding);GO:0032564(dATP binding);GO:0032991(protein-containing complex);GO:0042802(identical protein binding);GO:0044877(protein-containing complex binding);GO:0046983(protein dimerizati…	NA	1	181,	0	-2.52	0.000323594	1.13	up
chr11	55204349	55213797	9449	ENSMUSG00000020261	ENSMUST00000108872	protein_coding	5' UTR	0	Slc36a1	solute carrier family 36 (proton/amino acid symporter), member 1 [Source:MGI Symbol;Acc:MGI:2445299]	GO:0003333(amino acid transmembrane transport);GO:0005280(amino acid:proton symporter activity);GO:0005368(taurine transmembrane transporter activity);GO:0005764(lysosome);GO:0005765(lysosomal membrane);GO:0005783(endoplasmic reticulum);GO:0005886(plasma membrane);GO:0006865(amino acid transport);GO:0015078(proton transmembrane transporter activity);GO:0015171(amino acid transmembrane transporter…	04974(Protein digestion and absorption)	3	139,39,3,	0,8515,9445	-1.25	0.0125893	1.12	up
chr11	55260586	55262716	2131	ENSMUSG00000055333	ENSMUST00000108864	protein_coding	Exon (ENSMUST00000068853/ENSMUSG00000055333, exon 19 of 24)	51671	Fat2	FAT atypical cadherin 2 [Source:MGI Symbol;Acc:MGI:2685369]	GO:0005509(calcium ion binding);GO:0005794(Golgi apparatus);GO:0005886(plasma membrane);GO:0005912(adherens junction);GO:0007155(cell adhesion);GO:0007156(homophilic cell adhesion via plasma membrane adhesion molecules);GO:0010631(epithelial cell migration);GO:0016020(membrane);GO:0016021(integral component of membrane);GO:0030054(cell junction);GO:0031589(cell-substrate adhesion);GO:0098609(cell…	NA	2	5,655,	0,1475	-2.97	9.54993e-05	1.12	up
chr16	43648925	43649104	180	ENSMUSG00000071552	ENSMUST00000096065	protein_coding	3' UTR	15221	Tigit	T cell immunoreceptor with Ig and ITIM domains [Source:MGI Symbol;Acc:MGI:3642260]	GO:0005102(signaling receptor binding);GO:0009986(cell surface);GO:0016020(membrane);GO:0016021(integral component of membrane);GO:0032695(negative regulation of interleukin-12 production);GO:0032733(positive regulation of interleukin-10 production);GO:0042802(identical protein binding);GO:0050868(negative regulation of T cell activation)	04514(Cell adhesion molecules (CAMs))	1	179,	0	-1.05	0.0234423	1.12	up
chr18	33184858	33185338	481	ENSMUSG00000038128	ENSMUST00000042868	protein_coding	3' UTR	245700	Camk4	calcium/calmodulin-dependent protein kinase IV [Source:MGI Symbol;Acc:MGI:88258]	GO:0000166(nucleotide binding);GO:0001650(fibrillar center);GO:0004672(protein kinase activity);GO:0004674(protein serine/threonine kinase activity);GO:0004683(calmodulin-dependent protein kinase activity);GO:0005524(ATP binding);GO:0005654(nucleoplasm);GO:0006468(protein phosphorylation);GO:0007616(long-term memory);GO:0016301(kinase activity);GO:0016310(phosphorylation);GO:0043011(myeloid dendr…	04020(Calcium signaling pathway);04024(cAMP signaling pathway);04211(Longevity regulating pathway);04371(Apelin signaling pathway);04380(Osteoclast differentiation);04720(Long-term potentiation);04722(Neurotrophin signaling pathway);04725(Cholinergic synapse);04921(Oxytocin signaling pathway);04925(Aldosterone synthesis and secretion);05031(Amphetamine addiction);05034(Alcoholism);05214(Glioma)	1	480,	0	-2.25	0.000691831	1.12	up
chr19	9874892	9877817	2926	ENSMUSG00000024660	ENSMUST00000238004	protein_coding	Exon (ENSMUST00000025562/ENSMUSG00000024660, exon 13 of 18)	0	Incenp	inner centromere protein [Source:MGI Symbol;Acc:MGI:1313288]	GO:0000070(mitotic sister chromatid segregation);GO:0000281(mitotic cytokinesis);GO:0000775(chromosome, centromeric region);GO:0000776(kinetochore);GO:0000777(condensed chromosome kinetochore);GO:0000793(condensed chromosome);GO:0000795(synaptonemal complex);GO:0000800(lateral element);GO:0000801(central element);GO:0005634(nucleus);GO:0005654(nucleoplasm);GO:0005694(chromosome);GO:0005721(perice…	NA	4	31,79,227,141,	0,205,1697,2784	-2.93	0.000107152	1.12	up
chr1	54434090	54437833	3744	ENSMUSG00000041303	ENSMUST00000041638	protein_coding	Exon (ENSMUST00000041638/ENSMUSG00000041303, exon 2 of 18)	4881	Gtf3c3	general transcription factor IIIC, polypeptide 3 [Source:MGI Symbol;Acc:MGI:2138383]	GO:0000127(transcription factor TFIIIC complex);GO:0001004(obsolete RNA polymerase III transcription regulator recruiting activity);GO:0005515(protein binding);GO:0005654(nucleoplasm);GO:0005730(nucleolus);GO:0006383(transcription by RNA polymerase III);GO:0031965(nuclear membrane)	NA	2	148,2,	0,3741	-2.32	0.00057544	1.11	up
chr2	58038857	58039396	540	ENSMUSG00000026828	ENSMUST00000166729	protein_coding	3' UTR	40973	Galnt5	polypeptide N-acetylgalactosaminyltransferase 5 [Source:MGI Symbol;Acc:MGI:2179403]	GO:0000139(Golgi membrane);GO:0004653(polypeptide N-acetylgalactosaminyltransferase activity);GO:0005794(Golgi apparatus);GO:0006486(protein glycosylation);GO:0016020(membrane);GO:0016021(integral component of membrane);GO:0016740(transferase activity);GO:0016757(transferase activity, transferring glycosyl groups);GO:0030246(carbohydrate binding);GO:0046872(metal ion binding)	00512(Mucin type O-glycan biosynthesis)	1	539,	0	-1.17	0.0162181	1.11	up
chr4	129578338	129578549	212	ENSMUSG00000050493	ENSMUST00000052835	protein_coding	5' UTR	0	Fam167b	family with sequence similarity 167, member B [Source:MGI Symbol;Acc:MGI:2668032]	GO:0003674(molecular_function);GO:0005575(cellular_component);GO:0008150(biological_process)	NA	1	211,	0	-0.97	0.0301995	1.11	up
chr10	60750565	60752794	2230	ENSMUSG00000020100	ENSMUST00000117513	protein_coding	5' UTR	0	Slc29a3	solute carrier family 29 (nucleoside transporters), member 3 [Source:MGI Symbol;Acc:MGI:1918529]	GO:0005337(nucleoside transmembrane transporter activity);GO:0005764(lysosome);GO:0005765(lysosomal membrane);GO:0005768(endosome);GO:0005794(Golgi apparatus);GO:0005886(plasma membrane);GO:0015858(nucleoside transport);GO:0016020(membrane);GO:0016021(integral component of membrane);GO:0031902(late endosome membrane);GO:0043231(intracellular membrane-bounded organelle);GO:1901642(nucleoside trans…	NA	2	119,61,	0,2168	-1.97	0.00151356	1.11	up
chr15	82995159	82995909	751	ENSMUSG00000041852	ENSMUST00000229439	protein_coding	3' UTR	-8037	Tcf20	transcription factor 20 [Source:MGI Symbol;Acc:MGI:108399]	GO:0000976(transcription regulatory region sequence-specific DNA binding);GO:0000978(RNA polymerase II cis-regulatory region sequence-specific DNA binding);GO:0001228(DNA-binding transcription activator activity, RNA polymerase II-specific);GO:0003677(DNA binding);GO:0003700(DNA-binding transcription factor activity);GO:0005634(nucleus);GO:0005654(nucleoplasm);GO:0016604(nuclear body);GO:0045944(…	NA	1	750,	0	-8.74	3.16228e-11	1.11	up
chr1	180240934	180245918	4985	ENSMUSG00000010609	ENSMUST00000111104	protein_coding	5' UTR	0	Psen2	presenilin 2 [Source:MGI Symbol;Acc:MGI:109284]	GO:0000139(Golgi membrane);GO:0000776(kinetochore);GO:0001666(response to hypoxia);GO:0004190(aspartic-type endopeptidase activity);GO:0005637(nuclear inner membrane);GO:0005769(early endosome);GO:0005783(endoplasmic reticulum);GO:0005789(endoplasmic reticulum membrane);GO:0005794(Golgi apparatus);GO:0005813(centrosome);GO:0005886(plasma membrane);GO:0005887(integral component of plasma membrane)…	04330(Notch signaling pathway);04722(Neurotrophin signaling pathway);05010(Alzheimer disease)	3	11,144,55,	0,4679,4929	-4.82	6.76083e-07	1.1	up
chr2	150952524	150952764	241	ENSMUSG00000068115	ENSMUST00000124135	protein_coding	Exon (ENSMUST00000109896/ENSMUSG00000068115, exon 16 of 24)	268	Ninl	ninein-like [Source:MGI Symbol;Acc:MGI:1925427]	GO:0005509(calcium ion binding);GO:0005737(cytoplasm);GO:0005813(centrosome);GO:0005815(microtubule organizing center);GO:0005829(cytosol);GO:0005856(cytoskeleton);GO:0005874(microtubule);GO:0034454(microtubule anchoring at centrosome);GO:0045171(intercellular bridge);GO:0046872(metal ion binding)	NA	1	240,	0	-1.85	0.00218776	1.1	up
chr2	157147510	157147601	92	ENSMUSG00000027639	ENSMUST00000057725	protein_coding	Exon (ENSMUST00000029170/ENSMUSG00000027641, exon 22 of 22)	-12336	Samhd1	SAM domain and HD domain, 1 [Source:MGI Symbol;Acc:MGI:1927468]	GO:0000166(nucleotide binding);GO:0000724(double-strand break repair via homologous recombination);GO:0002376(immune system process);GO:0003676(nucleic acid binding);GO:0003697(single-stranded DNA binding);GO:0003723(RNA binding);GO:0003824(catalytic activity);GO:0004540(ribonuclease activity);GO:0005515(protein binding);GO:0005525(GTP binding);GO:0005634(nucleus);GO:0005654(nucleoplasm);GO:00056…	05170(Human immunodeficiency virus 1 infection)	1	91,	0	-1.12	0.0190546	1.1	up
X	95026264	95026444	181	ENSMUSG00000071722	ENSMUST00000096367	protein_coding	5' UTR	418	Spin4	spindlin family, member 4 [Source:MGI Symbol;Acc:MGI:2444925]	GO:0005654(nucleoplasm);GO:0005829(cytosol);GO:0006355(regulation of transcription, DNA-templated);GO:0007276(gamete generation);GO:0035064(methylated histone binding)	NA	1	180,	0	-1.62	0.00416869	1.1	up
chr1	92985345	92985585	241	ENSMUSG00000026271	ENSMUST00000169198	protein_coding	3' UTR	6423	Gpr35	G protein-coupled receptor 35 [Source:MGI Symbol;Acc:MGI:1929509]	GO:0004930(G protein-coupled receptor activity);GO:0004950(chemokine receptor activity);GO:0005886(plasma membrane);GO:0005887(integral component of plasma membrane);GO:0007010(cytoskeleton organization);GO:0007165(signal transduction);GO:0007186(G protein-coupled receptor signaling pathway);GO:0007204(positive regulation of cytosolic calcium ion concentration);GO:0016020(membrane);GO:0016021(int…	04080(Neuroactive ligand-receptor interaction)	1	240,	0	-1.51	0.00588844	1.09	up
chr1	85028220	85028577	358	ENSMUSG00000118640	ENSMUST00000239185	protein_coding	Exon (ENSMUST00000239185/ENSMUSG00000118640, exon 1 of 1)	624	AC167036	novel protein	GO:0016021(integral component of membrane)	NA	1	357,	0	-1.08	0.0213796	1.09	up
chr3	59216930	59217649	720	ENSMUSG00000036353	ENSMUST00000199675	protein_coding	3' UTR	3270	P2ry12	purinergic receptor P2Y, G-protein coupled 12 [Source:MGI Symbol;Acc:MGI:1918089]	GO:0001609(G protein-coupled adenosine receptor activity);GO:0001621(G protein-coupled ADP receptor activity);GO:0001973(G protein-coupled adenosine receptor signaling pathway);GO:0004930(G protein-coupled receptor activity);GO:0005739(mitochondrion);GO:0005886(plasma membrane);GO:0005887(integral component of plasma membrane);GO:0005901(caveola);GO:0006930(substrate-dependent cell migration, cel…	04611(Platelet activation)	1	719,	0	-4.07	4.89779e-06	1.09	up
chr4	124708108	124708345	238	ENSMUSG00000028902	ENSMUST00000030734	protein_coding	3' UTR	-6431	Sf3a3	splicing factor 3a, subunit 3 [Source:MGI Symbol;Acc:MGI:1922312]	GO:0000398(mRNA splicing, via spliceosome);GO:0003676(nucleic acid binding);GO:0003723(RNA binding);GO:0005634(nucleus);GO:0005654(nucleoplasm);GO:0005681(spliceosomal complex);GO:0005686(U2 snRNP);GO:0006397(mRNA processing);GO:0008270(zinc ion binding);GO:0008380(RNA splicing);GO:0016607(nuclear speck);GO:0046872(metal ion binding);GO:0071005(U2-type precatalytic spliceosome);GO:0071013(catalyt…	03040(Spliceosome)	1	237,	0	-1.93	0.0017378	1.09	up
chr11	54697218	54697459	242	ENSMUSG00000037533	ENSMUST00000136494	protein_coding	3' UTR	5786	Rapgef6	Rap guanine nucleotide exchange factor (GEF) 6 [Source:MGI Symbol;Acc:MGI:2384761]	GO:0005085(guanyl-nucleotide exchange factor activity);GO:0005096(GTPase activator activity);GO:0005515(protein binding);GO:0005813(centrosome);GO:0005829(cytosol);GO:0005886(plasma membrane);GO:0007165(signal transduction);GO:0007264(small GTPase mediated signal transduction);GO:0016324(apical plasma membrane);GO:0017016(Ras GTPase binding);GO:0030033(microvillus assembly);GO:0030139(endocytic v…	04015(Rap1 signaling pathway);04530(Tight junction)	1	241,	0	-4	5.88844e-06	1.09	up
chr15	94566800	94567156	357	ENSMUSG00000059883	ENSMUST00000109248	protein_coding	3' UTR	23128	Irak4	interleukin-1 receptor-associated kinase 4 [Source:MGI Symbol;Acc:MGI:2182474]	GO:0000166(nucleotide binding);GO:0000287(magnesium ion binding);GO:0001816(cytokine production);GO:0002376(immune system process);GO:0002446(neutrophil mediated immunity);GO:0004672(protein kinase activity);GO:0004674(protein serine/threonine kinase activity);GO:0005149(interleukin-1 receptor binding);GO:0005515(protein binding);GO:0005524(ATP binding);GO:0005615(extracellular space);GO:0005634(…	04010(MAPK signaling pathway);04064(NF-kappa B signaling pathway);04620(Toll-like receptor signaling pathway);04621(NOD-like receptor signaling pathway);04722(Neurotrophin signaling pathway);05133(Pertussis);05140(Leishmaniasis);05142(Chagas disease (American trypanosomiasis));05145(Toxoplasmosis);05152(Tuberculosis);05161(Hepatitis B);05162(Measles);05164(Influenza A);05168(Herpes simplex virus …	2	97,143,	0,213	-2.72	0.000186209	1.09	up
chr16	20618502	20618802	301	ENSMUSG00000115293	ENSMUST00000079600	protein_coding	3' UTR	6877	Gm49333	predicted gene, 49333 [Source:MGI Symbol;Acc:MGI:6121518]	GO:0000139(Golgi membrane);GO:0003824(catalytic activity);GO:0004222(metalloendopeptidase activity);GO:0005794(Golgi apparatus);GO:0005802(trans-Golgi network);GO:0006508(proteolysis);GO:0007420(brain development);GO:0007507(heart development);GO:0008152(metabolic process);GO:0008168(methyltransferase activity);GO:0008233(peptidase activity);GO:0008237(metallopeptidase activity);GO:0010002(cardio…	NA	1	300,	0	-1.55	0.00524807	1.09	up
X	73437314	73437495	182	ENSMUSG00000031372	ENSMUST00000033738	protein_coding	3' UTR	-2151	Trex2	three prime repair exonuclease 2 [Source:MGI Symbol;Acc:MGI:1346343]	GO:0000287(magnesium ion binding);GO:0003676(nucleic acid binding);GO:0004518(nuclease activity);GO:0004527(exonuclease activity);GO:0005634(nucleus);GO:0006259(DNA metabolic process);GO:0006281(DNA repair);GO:0006974(cellular response to DNA damage stimulus);GO:0008296(3'-5'-exodeoxyribonuclease activity);GO:0008408(3'-5' exonuclease activity);GO:0008853(exodeoxyribonuclease III activity);GO:001…	NA	1	181,	0	-2.08	0.00112202	1.09	up
chr3	46446385	46447163	779	ENSMUSG00000090919	ENSMUST00000195537	protein_coding	Exon (ENSMUST00000166505/ENSMUSG00000090919, exon 2 of 2)	1535	Pabpc4l	poly(A) binding protein, cytoplasmic 4-like [Source:MGI Symbol;Acc:MGI:3643087]	GO:0003676(nucleic acid binding);GO:0003723(RNA binding);GO:0003730(mRNA 3'-UTR binding);GO:0005634(nucleus);GO:0005737(cytoplasm);GO:0005829(cytosol);GO:0008143(poly(A) binding);GO:0008150(biological_process);GO:0008266(poly(U) RNA binding);GO:0010494(cytoplasmic stress granule);GO:1990904(ribonucleoprotein complex)	03013(RNA transport);03015(mRNA surveillance pathway);03018(RNA degradation)	1	778,	0	-1.1	0.0199526	1.08	up
chr4	134472925	134473518	594	ENSMUSG00000028832	ENSMUST00000105868	protein_coding	3' UTR	3183	Stmn1	stathmin 1 [Source:MGI Symbol;Acc:MGI:96739]	GO:0000281(mitotic cytokinesis);GO:0005515(protein binding);GO:0005737(cytoplasm);GO:0005829(cytosol);GO:0005856(cytoskeleton);GO:0005874(microtubule);GO:0007019(microtubule depolymerization);GO:0007052(mitotic spindle organization);GO:0007275(multicellular organism development);GO:0007399(nervous system development);GO:0007409(axonogenesis);GO:0007420(brain development);GO:0009615(response to vi…	04010(MAPK signaling pathway);05206(MicroRNAs in cancer)	2	70,197,	0,396	-29.7	5.01187e-33	1.08	up
chr6	29461433	29461823	391	ENSMUSG00000004285	ENSMUST00000004396	protein_coding	3' UTR	-5895	Atp6v1f	ATPase, H+ transporting, lysosomal V1 subunit F [Source:MGI Symbol;Acc:MGI:1913394]	GO:0006811(ion transport);GO:0016020(membrane);GO:0016471(vacuolar proton-transporting V-type ATPase complex);GO:0033180(proton-transporting V-type ATPase, V1 domain);GO:0034220(ion transmembrane transport);GO:0042625(ATPase-coupled ion transmembrane transporter activity);GO:0046961(proton-transporting ATPase activity, rotational mechanism);GO:1902600(proton transmembrane transport)	00190(Oxidative phosphorylation);04145(Phagosome);04150(mTOR signaling pathway);04721(Synaptic vesicle cycle);04966(Collecting duct acid secretion);05165(Human papillomavirus infection);05323(Rheumatoid arthritis)	1	390,	0	-1.63	0.00416869	1.08	up
chr8	122433900	122434051	152	ENSMUSG00000006519	ENSMUST00000017604	protein_coding	3' UTR	-1121	Cyba	cytochrome b-245, alpha polypeptide [Source:MGI Symbol;Acc:MGI:1316658]	GO:0001666(response to hypoxia);GO:0001725(stress fiber);GO:0001938(positive regulation of endothelial cell proliferation);GO:0003106(negative regulation of glomerular filtration by angiotensin);GO:0005515(protein binding);GO:0005634(nucleus);GO:0005737(cytoplasm);GO:0005739(mitochondrion);GO:0005768(endosome);GO:0005794(Golgi apparatus);GO:0005886(plasma membrane);GO:0005925(focal adhesion);GO:0…	04145(Phagosome);04380(Osteoclast differentiation);04621(NOD-like receptor signaling pathway);04670(Leukocyte transendothelial migration);05140(Leishmaniasis);05418(Fluid shear stress and atherosclerosis)	1	151,	0	-1.49	0.00616595	1.08	up
chr11	109572465	109572734	270	ENSMUSG00000020604	ENSMUST00000106696	protein_coding	3' UTR	28711	Arsg	arylsulfatase G [Source:MGI Symbol;Acc:MGI:1921258]	GO:0003824(catalytic activity);GO:0004065(arylsulfatase activity);GO:0005615(extracellular space);GO:0005764(lysosome);GO:0005783(endoplasmic reticulum);GO:0006790(sulfur compound metabolic process);GO:0008484(sulfuric ester hydrolase activity);GO:0016787(hydrolase activity);GO:0046872(metal ion binding)	04142(Lysosome)	1	269,	0	-3.04	7.76247e-05	1.08	up
chr13	92355173	92355688	516	ENSMUSG00000021707	ENSMUST00000022218	protein_coding	5' UTR	447	Dhfr	dihydrofolate reductase [Source:MGI Symbol;Acc:MGI:94890]	GO:0000900(translation repressor activity, mRNA regulatory element binding);GO:0003723(RNA binding);GO:0003729(mRNA binding);GO:0004146(dihydrofolate reductase activity);GO:0005542(folic acid binding);GO:0005737(cytoplasm);GO:0005739(mitochondrion);GO:0005829(cytosol);GO:0006729(tetrahydrobiopterin biosynthetic process);GO:0006730(one-carbon metabolic process);GO:0008144(drug binding);GO:0016491(…	00670(One carbon pool by folate);00790(Folate biosynthesis);01523(Antifolate resistance)	2	171,39,	0,476	-1.37	0.00870964	1.08	up
chr11	80479866	80480645	780	ENSMUSG00000048895	ENSMUST00000147694	protein_coding	3' UTR	2810	Cdk5r1	cyclin-dependent kinase 5, regulatory subunit 1 (p35) [Source:MGI Symbol;Acc:MGI:101764]	GO:0001764(neuron migration);GO:0002020(protease binding);GO:0003779(actin binding);GO:0005509(calcium ion binding);GO:0005515(protein binding);GO:0005634(nucleus);GO:0005654(nucleoplasm);GO:0005737(cytoplasm);GO:0005829(cytosol);GO:0005886(plasma membrane);GO:0007158(neuron cell-cell adhesion);GO:0007213(G protein-coupled acetylcholine receptor signaling pathway);GO:0007411(axon guidance);GO:000…	05010(Alzheimer disease);05030(Cocaine addiction)	1	779,	0	-2.8	0.000147911	1.08	up
chr12	105604655	105605428	774	ENSMUSG00000041347	ENSMUST00000041229	protein_coding	3' UTR	564	Bdkrb1	bradykinin receptor, beta 1 [Source:MGI Symbol;Acc:MGI:88144]	GO:0001933(negative regulation of protein phosphorylation);GO:0002687(positive regulation of leukocyte migration);GO:0004930(G protein-coupled receptor activity);GO:0004947(bradykinin receptor activity);GO:0005886(plasma membrane);GO:0006954(inflammatory response);GO:0007165(signal transduction);GO:0007186(G protein-coupled receptor signaling pathway);GO:0007205(protein kinase C-activating G prot…	04020(Calcium signaling pathway);04080(Neuroactive ligand-receptor interaction);04610(Complement and coagulation cascades);04750(Inflammatory mediator regulation of TRP channels);04810(Regulation of actin cytoskeleton);05200(Pathways in cancer)	1	773,	0	-2.77	0.000162181	1.08	up
chr7	110863030	110863239	210	ENSMUSG00000030787	ENSMUST00000033050	protein_coding	5' UTR	0	Lyve1	lymphatic vessel endothelial hyaluronan receptor 1 [Source:MGI Symbol;Acc:MGI:2136348]	GO:0004888(transmembrane signaling receptor activity);GO:0005540(hyaluronic acid binding);GO:0005886(plasma membrane);GO:0006027(glycosaminoglycan catabolic process);GO:0007155(cell adhesion);GO:0016020(membrane);GO:0016021(integral component of membrane);GO:0071944(cell periphery)	NA	1	209,	0	-1.33	0.01	1.07	up
chr9	89215160	89215430	271	ENSMUSG00000066442	ENSMUST00000185894	protein_coding	Exon (ENSMUST00000138109/ENSMUSG00000100838, exon 2 of 2)	0	Mthfs	5, 10-methenyltetrahydrofolate synthetase [Source:MGI Symbol;Acc:MGI:1340032]	GO:0000166(nucleotide binding);GO:0005524(ATP binding);GO:0005542(folic acid binding);GO:0005737(cytoplasm);GO:0005739(mitochondrion);GO:0005759(mitochondrial matrix);GO:0005829(cytosol);GO:0009396(folic acid-containing compound biosynthetic process);GO:0016020(membrane);GO:0016021(integral component of membrane);GO:0016874(ligase activity);GO:0030272(5-formyltetrahydrofolate cyclo-ligase activit…	00670(One carbon pool by folate)	1	270,	0	-3.57	1.90546e-05	1.07	up
chr7	100184423	100184869	447	ENSMUSG00000035165	ENSMUST00000208260	protein_coding	3' UTR	5707	Kcne3	potassium voltage-gated channel, Isk-related subfamily, gene 3 [Source:MGI Symbol;Acc:MGI:1891124]	GO:0005244(voltage-gated ion channel activity);GO:0005249(voltage-gated potassium channel activity);GO:0005251(delayed rectifier potassium channel activity);GO:0005267(potassium channel activity);GO:0005737(cytoplasm);GO:0005886(plasma membrane);GO:0006811(ion transport);GO:0006813(potassium ion transport);GO:0008076(voltage-gated potassium channel complex);GO:0015459(potassium channel regulator …	04974(Protein digestion and absorption)	1	446,	0	-1.4	0.00812831	1.06	up
chr9	43806931	43807022	92	ENSMUSG00000032012	ENSMUST00000216893	protein_coding	3' UTR	12810	Nectin1	nectin cell adhesion molecule 1 [Source:MGI Symbol;Acc:MGI:1926483]	GO:0002089(lens morphogenesis in camera-type eye);GO:0002934(desmosome organization);GO:0005515(protein binding);GO:0005886(plasma membrane);GO:0005911(cell-cell junction);GO:0005912(adherens junction);GO:0006826(iron ion transport);GO:0007155(cell adhesion);GO:0007156(homophilic cell adhesion via plasma membrane adhesion molecules);GO:0007157(heterophilic cell-cell adhesion via plasma membrane c…	04514(Cell adhesion molecules (CAMs));04520(Adherens junction);05168(Herpes simplex virus 1 infection)	1	91,	0	-2.16	0.000891251	1.06	up
chr12	33249993	33250084	92	ENSMUSG00000020564	ENSMUST00000090597	protein_coding	3' UTR	-52431	Atxn7l1	ataxin 7-like 1 [Source:MGI Symbol;Acc:MGI:3584458]	GO:0003674(molecular_function);GO:0005575(cellular_component);GO:0008150(biological_process)	NA	1	91,	0	-2.36	0.000501187	1.06	up
chr14	70157437	70159353	1917	ENSMUSG00000044551	ENSMUST00000153871	protein_coding	Exon (ENSMUST00000058240/ENSMUSG00000044551, exon 1 of 7)	2065	9930012K11Rik	RIKEN cDNA 9930012K11 gene [Source:MGI Symbol;Acc:MGI:2145726]	GO:0003674(molecular_function);GO:0008150(biological_process)	NA	2	217,22,	0,1894	-2.01	0.00138038	1.06	up
chr2	84672300	84672361	62	ENSMUSG00000076437	ENSMUST00000117299	protein_coding	3' UTR	-1591	Selenoh	selenoprotein H [Source:MGI Symbol;Acc:MGI:1919907]	GO:0005737(cytoplasm);GO:0005794(Golgi apparatus)	NA	1	61,	0	-1.26	0.0123027	1.05	up
chr11	103931082	103938183	7102	ENSMUSG00000034187	ENSMUST00000149642	protein_coding	5' UTR	7134	Nsf	N-ethylmaleimide sensitive fusion protein [Source:MGI Symbol;Acc:MGI:104560]	GO:0000149(SNARE binding);GO:0000166(nucleotide binding);GO:0001921(positive regulation of receptor recycling);GO:0002090(regulation of receptor internalization);GO:0005515(protein binding);GO:0005524(ATP binding);GO:0005737(cytoplasm);GO:0005795(Golgi stack);GO:0005829(cytosol);GO:0005886(plasma membrane);GO:0006813(potassium ion transport);GO:0006886(intracellular protein transport);GO:0006891(…	04721(Synaptic vesicle cycle);04727(GABAergic synapse);04962(Vasopressin-regulated water reabsorption)	2	41,19,	0,7082	-1.29	0.0112202	1.05	up
chr18	37753866	37754165	300	ENSMUSG00000102742	ENSMUST00000061279	protein_coding	Exon (ENSMUST00000194928/ENSMUSG00000104063, exon 1 of 4)	-1566	Pcdhga11	protocadherin gamma subfamily A, 11 [Source:MGI Symbol;Acc:MGI:1935228]	GO:0003674(molecular_function);GO:0005509(calcium ion binding);GO:0005886(plasma membrane);GO:0005887(integral component of plasma membrane);GO:0007155(cell adhesion);GO:0007156(homophilic cell adhesion via plasma membrane adhesion molecules);GO:0016020(membrane);GO:0016021(integral component of membrane)	NA	1	299,	0	-7.87	2.75423e-10	1.05	up
chr2	122264327	122264388	62	ENSMUSG00000027227	ENSMUST00000110551	protein_coding	3' UTR	29578	Sord	sorbitol dehydrogenase [Source:MGI Symbol;Acc:MGI:98266]	GO:0003939(L-iditol 2-dehydrogenase activity);GO:0005739(mitochondrion);GO:0005929(cilium);GO:0006060(sorbitol metabolic process);GO:0006062(sorbitol catabolic process);GO:0006970(response to osmotic stress);GO:0008270(zinc ion binding);GO:0009725(response to hormone);GO:0016020(membrane);GO:0016491(oxidoreductase activity);GO:0030317(flagellated sperm motility);GO:0031514(motile cilium);GO:00316…	00040(Pentose and glucuronate interconversions);00051(Fructose and mannose metabolism)	1	61,	0	-2.92	0.000109648	1.04	up
chr4	58068412	58068533	122	ENSMUSG00000038709	ENSMUST00000102897	protein_coding	Exon (ENSMUST00000042850/ENSMUSG00000028369, exon 38 of 48)	-59409	Txndc8	thioredoxin domain containing 8 [Source:MGI Symbol;Acc:MGI:1914652]	GO:0001669(acrosomal vesicle);GO:0005737(cytoplasm);GO:0005794(Golgi apparatus);GO:0007275(multicellular organism development);GO:0007283(spermatogenesis);GO:0030154(cell differentiation);GO:0036126(sperm flagellum);GO:0045454(cell redox homeostasis)	NA	1	121,	0	-2.81	0.000144544	1.04	up
chr5	117227921	117228042	122	ENSMUSG00000061288	ENSMUST00000111975	protein_coding	Exon (ENSMUST00000111978/ENSMUSG00000061288, exon 13 of 21)	-12418	Taok3	TAO kinase 3 [Source:MGI Symbol;Acc:MGI:3041177]	GO:0000165(MAPK cascade);GO:0000166(nucleotide binding);GO:0004672(protein kinase activity);GO:0004674(protein serine/threonine kinase activity);GO:0005524(ATP binding);GO:0005737(cytoplasm);GO:0006281(DNA repair);GO:0006468(protein phosphorylation);GO:0006974(cellular response to DNA damage stimulus);GO:0007095(mitotic G2 DNA damage checkpoint);GO:0016301(kinase activity);GO:0016310(phosphorylat…	04010(MAPK signaling pathway)	1	121,	0	-3.31	3.71535e-05	1.04	up
chr5	5667766	5668037	272	ENSMUSG00000040473	ENSMUST00000054865	protein_coding	3' UTR	-3798	Cfap69	cilia and flagella associated protein 69 [Source:MGI Symbol;Acc:MGI:2443778]	GO:0003674(molecular_function);GO:0005737(cytoplasm);GO:0005929(cilium);GO:0007283(spermatogenesis);GO:0007608(sensory perception of smell);GO:0030154(cell differentiation);GO:0031514(motile cilium);GO:0042048(olfactory behavior);GO:0042995(cell projection);GO:0050896(response to stimulus);GO:0097225(sperm midpiece);GO:0097730(non-motile cilium);GO:1902093(positive regulation of flagellated sperm…	NA	1	271,	0	-0.965	0.030903	1.04	up
chr5	65063067	65065069	2003	ENSMUSG00000037913	ENSMUST00000043352	protein_coding	3' UTR	28517	Tmem156	transmembrane protein 156 [Source:MGI Symbol;Acc:MGI:2685292]	GO:0003674(molecular_function);GO:0005575(cellular_component);GO:0008150(biological_process);GO:0016020(membrane);GO:0016021(integral component of membrane)	NA	2	181,386,	0,1616	-2.4	0.000457088	1.04	up
chr6	54329158	54330201	1044	ENSMUSG00000045725	ENSMUST00000059138	protein_coding	3' UTR	2275	Prr15	proline rich 15 [Source:MGI Symbol;Acc:MGI:1925254]	GO:0003674(molecular_function);GO:0005575(cellular_component);GO:0007275(multicellular organism development);GO:0008150(biological_process)	NA	1	1043,	0	-2.99	9.12011e-05	1.04	up
chr11	73171212	73171967	756	ENSMUSG00000040158	ENSMUST00000040687	protein_coding	3' UTR	-5116	Tax1bp3	Tax1 (human T cell leukemia virus type I) binding protein 3 [Source:MGI Symbol;Acc:MGI:1923531]	GO:0001650(fibrillar center);GO:0005515(protein binding);GO:0005634(nucleus);GO:0005737(cytoplasm);GO:0005886(plasma membrane);GO:0007266(Rho protein signal transduction);GO:0008013(beta-catenin binding);GO:0008022(protein C-terminus binding);GO:0008285(negative regulation of cell population proliferation);GO:0015629(actin cytoskeleton);GO:0016020(membrane);GO:0016055(Wnt signaling pathway);GO:00…	NA	2	38,203,	0,552	-0.913	0.0363078	1.04	up
chr11	97692065	97692419	355	ENSMUSG00000018537	ENSMUST00000103149	protein_coding	5' UTR	0	Pcgf2	polycomb group ring finger 2 [Source:MGI Symbol;Acc:MGI:99161]	GO:0000122(negative regulation of transcription by RNA polymerase II);GO:0000790(nuclear chromatin);GO:0001701(in utero embryonic development);GO:0001739(sex chromatin);GO:0003677(DNA binding);GO:0003682(chromatin binding);GO:0005515(protein binding);GO:0005634(nucleus);GO:0005654(nucleoplasm);GO:0006342(chromatin silencing);GO:0009952(anterior/posterior pattern specification);GO:0016573(histone …	04550(Signaling pathways regulating pluripotency of stem cells)	2	70,51,	0,303	-2.15	0.000933254	1.04	up
chr1	160076609	160076790	182	ENSMUSG00000090394	ENSMUST00000097513	protein_coding	3' UTR	1447	4930523C07Rik	RIKEN cDNA 4930523C07 gene [Source:MGI Symbol;Acc:MGI:1914897]	GO:0016020(membrane);GO:0016021(integral component of membrane)	NA	1	181,	0	-10.6	3.16228e-13	1.03	up
chr2	164911590	164914196	2607	ENSMUSG00000039834	ENSMUST00000041361	protein_coding	Exon (ENSMUST00000129364/ENSMUSG00000085436, exon 1 of 2)	0	Zfp335	zinc finger protein 335 [Source:MGI Symbol;Acc:MGI:2682313]	GO:0000976(transcription regulatory region sequence-specific DNA binding);GO:0000978(RNA polymerase II cis-regulatory region sequence-specific DNA binding);GO:0001701(in utero embryonic development);GO:0002052(positive regulation of neuroblast proliferation);GO:0003676(nucleic acid binding);GO:0003677(DNA binding);GO:0005515(protein binding);GO:0005634(nucleus);GO:0005654(nucleoplasm);GO:0007275(…	NA	2	160,107,	0,2499	-0.921	0.0354813	1.03	up
chr10	76442575	76442786	212	ENSMUSG00000001151	ENSMUST00000217838	protein_coding	5' UTR	0	Pcnt	pericentrin (kendrin) [Source:MGI Symbol;Acc:MGI:102722]	GO:0000226(microtubule cytoskeleton organization);GO:0005737(cytoplasm);GO:0005813(centrosome);GO:0005814(centriole);GO:0005815(microtubule organizing center);GO:0005829(cytosol);GO:0005856(cytoskeleton);GO:0007052(mitotic spindle organization);GO:0007165(signal transduction);GO:0034451(centriolar satellite);GO:0060090(molecular adaptor activity);GO:0060271(cilium assembly);GO:0090316(positive re…	NA	1	211,	0	-1.59	0.00457088	1.03	up
chr11	32422063	32422813	751	ENSMUSG00000044949	ENSMUST00000051053	protein_coding	Exon (ENSMUST00000038753/ENSMUSG00000040711, exon 13 of 13)	-32557	Ubtd2	ubiquitin domain containing 2 [Source:MGI Symbol;Acc:MGI:2444752]	GO:0003674(molecular_function);GO:0005515(protein binding);GO:0005737(cytoplasm);GO:0008150(biological_process)	NA	1	750,	0	-10.9	1.58489e-13	1.03	up
chr11	87109233	87116006	6774	ENSMUSG00000020492	ENSMUST00000020794	protein_coding	5' UTR	0	Ska2	spindle and kinetochore associated complex subunit 2 [Source:MGI Symbol;Acc:MGI:1913390]	GO:0000278(mitotic cell cycle);GO:0000775(chromosome, centromeric region);GO:0000776(kinetochore);GO:0000777(condensed chromosome kinetochore);GO:0000940(condensed chromosome outer kinetochore);GO:0005694(chromosome);GO:0005737(cytoplasm);GO:0005819(spindle);GO:0005856(cytoskeleton);GO:0005874(microtubule);GO:0005876(spindle microtubule);GO:0007049(cell cycle);GO:0007059(chromosome segregation);G…	NA	2	71,138,	0,6635	-0.844	0.0457088	1.03	up
chr11	50199784	50200055	272	ENSMUSG00000015837	ENSMUST00000136936	protein_coding	3' UTR	3170	Sqstm1	sequestosome 1 [Source:MGI Symbol;Acc:MGI:107931]	GO:0000122(negative regulation of transcription by RNA polymerase II);GO:0000407(phagophore assembly site);GO:0000423(mitophagy);GO:0000932(P-body);GO:0001934(positive regulation of protein phosphorylation);GO:0002376(immune system process);GO:0002931(response to ischemia);GO:0003712(transcription coregulator activity);GO:0005080(protein kinase C binding);GO:0005515(protein binding);GO:0005634(nu…	04137(Mitophagy - animal);04217(Necroptosis);04218(Cellular senescence);04380(Osteoclast differentiation);05418(Fluid shear stress and atherosclerosis)	1	271,	0	-1.56	0.00501187	1.03	up
chr13	74033366	74033665	300	ENSMUSG00000021573	ENSMUST00000022057	protein_coding	3' UTR	23947	Tppp	tubulin polymerization promoting protein [Source:MGI Symbol;Acc:MGI:1920198]	GO:0000287(magnesium ion binding);GO:0001578(microtubule bundle formation);GO:0003924(GTPase activity);GO:0005634(nucleus);GO:0005737(cytoplasm);GO:0005739(mitochondrion);GO:0005794(Golgi apparatus);GO:0005819(spindle);GO:0005829(cytosol);GO:0005856(cytoskeleton);GO:0005874(microtubule);GO:0007049(cell cycle);GO:0008017(microtubule binding);GO:0014003(oligodendrocyte development);GO:0015631(tubul…	NA	1	299,	0	-10.5	3.98107e-13	1.03	up
chr4	120666601	120666899	299	ENSMUSG00000070803	ENSMUST00000094814	protein_coding	5' UTR	29	Cited4	Cbp/p300-interacting transactivator, with Glu/Asp-rich carboxy-terminal domain, 4 [Source:MGI Symbol;Acc:MGI:1861694]	GO:0003713(transcription coactivator activity);GO:0005634(nucleus);GO:0005737(cytoplasm);GO:0006355(regulation of transcription, DNA-templated);GO:0043627(response to estrogen);GO:0045893(positive regulation of transcription, DNA-templated)	NA	1	298,	0	-1.23	0.0134896	1.02	up
chr7	100275394	100275784	391	ENSMUSG00000051048	ENSMUST00000057023	protein_coding	3' UTR	-9736	P4ha3	procollagen-proline, 2-oxoglutarate 4-dioxygenase (proline 4-hydroxylase), alpha polypeptide III [Source:MGI Symbol;Acc:MGI:2444049]	GO:0004656(procollagen-proline 4-dioxygenase activity);GO:0005506(iron ion binding);GO:0005515(protein binding);GO:0005783(endoplasmic reticulum);GO:0005788(endoplasmic reticulum lumen);GO:0016491(oxidoreductase activity);GO:0016702(oxidoreductase activity, acting on single donors with incorporation of molecular oxygen, incorporation of two atoms of oxygen);GO:0016705(oxidoreductase activity, act…	00330(Arginine and proline metabolism)	1	390,	0	-1.28	0.011749	1.02	up
chr9	8900731	8901152	422	ENSMUSG00000031870	ENSMUST00000098986	protein_coding	5' UTR	263	Pgr	progesterone receptor [Source:MGI Symbol;Acc:MGI:97567]	GO:0000978(RNA polymerase II cis-regulatory region sequence-specific DNA binding);GO:0001225(RNA polymerase II transcription coactivator binding);GO:0001228(DNA-binding transcription activator activity, RNA polymerase II-specific);GO:0001542(ovulation from ovarian follicle);GO:0002070(epithelial cell maturation);GO:0003677(DNA binding);GO:0003700(DNA-binding transcription factor activity);GO:0003…	04114(Oocyte meiosis);04914(Progesterone-mediated oocyte maturation);04915(Estrogen signaling pathway);05224(Breast cancer)	1	421,	0	-1.02	0.025704	1.02	up
chr10	128882951	128883818	868	ENSMUSG00000025352	ENSMUST00000026408	protein_coding	3' UTR	8767	Gdf11	growth differentiation factor 11 [Source:MGI Symbol;Acc:MGI:1338027]	GO:0001501(skeletal system development);GO:0001656(metanephros development);GO:0001657(ureteric bud development);GO:0005125(cytokine activity);GO:0005515(protein binding);GO:0005576(extracellular region);GO:0005615(extracellular space);GO:0005654(nucleoplasm);GO:0008083(growth factor activity);GO:0008285(negative regulation of cell population proliferation);GO:0009887(animal organ morphogenesis);…	04060(Cytokine-cytokine receptor interaction)	1	867,	0	-8.47	6.30957e-11	1.02	up
chr19	6853101	6853820	720	ENSMUSG00000047810	ENSMUST00000236028	protein_coding	Exon (ENSMUST00000236028/ENSMUSG00000047810, exon 5 of 18)	2137	Ccdc88b	coiled-coil domain containing 88B [Source:MGI Symbol;Acc:MGI:1925567]	GO:0001819(positive regulation of cytokine production);GO:0005737(cytoplasm);GO:0005783(endoplasmic reticulum);GO:0005794(Golgi apparatus);GO:0005813(centrosome);GO:0005856(cytoskeleton);GO:0008017(microtubule binding);GO:0016020(membrane);GO:0030705(cytoskeleton-dependent intracellular transport);GO:0031122(cytoplasmic microtubule organization);GO:0042102(positive regulation of T cell proliferat…	NA	1	719,	0	-4.58	1.28825e-06	1.02	up
chr9	109057932	109058080	149	ENSMUSG00000049734	ENSMUST00000112053	protein_coding	3' UTR	1319	Trex1	three prime repair exonuclease 1 [Source:MGI Symbol;Acc:MGI:1328317]	GO:0000287(magnesium ion binding);GO:0001568(blood vessel development);GO:0001822(kidney development);GO:0002250(adaptive immune response);GO:0002251(organ or tissue specific immune response);GO:0002253(activation of immune response);GO:0002281(macrophage activation involved in immune response);GO:0002320(lymphoid progenitor cell differentiation);GO:0002379(immunoglobulin biosynthetic process inv…	04623(Cytosolic DNA-sensing pathway)	1	148,	0	-1.22	0.0141254	1.01	up
chr15	75839310	75840300	991	ENSMUSG00000075600	ENSMUST00000100538	protein_coding	Exon (ENSMUST00000100538/ENSMUSG00000075600, exon 2 of 12)	2605	Zc3h3	zinc finger CCCH type containing 3 [Source:MGI Symbol;Acc:MGI:2663721]	GO:0003674(molecular_function);GO:0003677(DNA binding);GO:0005634(nucleus);GO:0005847(mRNA cleavage and polyadenylation specificity factor complex);GO:0031124(mRNA 3'-end processing);GO:0032927(positive regulation of activin receptor signaling pathway);GO:0046332(SMAD binding);GO:0046872(metal ion binding);GO:0051028(mRNA transport);GO:0070412(R-SMAD binding);GO:1900363(regulation of mRNA polyade…	NA	1	990,	0	-58.1	6.30957e-62	1.01	up
chr4	119323874	119324085	212	ENSMUSG00000060288	ENSMUST00000106318	protein_coding	3' UTR	-3539	Ppih	peptidyl prolyl isomerase H [Source:MGI Symbol;Acc:MGI:106499]	GO:0000413(protein peptidyl-prolyl isomerization);GO:0003755(peptidyl-prolyl cis-trans isomerase activity);GO:0005634(nucleus);GO:0005681(spliceosomal complex);GO:0005737(cytoplasm);GO:0006397(mRNA processing);GO:0006457(protein folding);GO:0008380(RNA splicing);GO:0016018(cyclosporin A binding);GO:0016607(nuclear speck);GO:0016853(isomerase activity);GO:0043021(ribonucleoprotein complex binding)…	03040(Spliceosome)	1	211,	0	-0.959	0.0316228	-1.01	down
chr17	25173305	25173598	294	ENSMUSG00000114245	ENSMUST00000224277	protein_coding	Exon (ENSMUST00000224277/ENSMUSG00000114245, exon 2 of 2)	2166	Gm38655	predicted gene, 38655 [Source:MGI Symbol;Acc:MGI:5621540]	GO:0007275(multicellular organism development);GO:0035883(enteroendocrine cell differentiation);GO:0048546(digestive tract morphogenesis)	NA	1	293,	0	-2.24	0.000707946	-1.01	down
chr11	108343777	108343898	122	ENSMUSG00000050965	ENSMUST00000059595	protein_coding	5' UTR	151	Prkca	protein kinase C, alpha [Source:MGI Symbol;Acc:MGI:97595]	GO:0000166(nucleotide binding);GO:0001938(positive regulation of endothelial cell proliferation);GO:0002159(desmosome assembly);GO:0004672(protein kinase activity);GO:0004674(protein serine/threonine kinase activity);GO:0004697(protein kinase C activity);GO:0004698(calcium-dependent protein kinase C activity);GO:0005524(ATP binding);GO:0005634(nucleus);GO:0005737(cytoplasm);GO:0005783(endoplasmic…	01521(EGFR tyrosine kinase inhibitor resistance);04010(MAPK signaling pathway);04012(ErbB signaling pathway);04014(Ras signaling pathway);04015(Rap1 signaling pathway);04020(Calcium signaling pathway);04066(HIF-1 signaling pathway);04070(Phosphatidylinositol signaling system);04071(Sphingolipid signaling pathway);04072(Phospholipase D signaling pathway);04150(mTOR signaling pathway);04151(PI3K-Ak…	1	121,	0	-0.845	0.0457088	-1.02	down
chr3	157540638	157540878	241	ENSMUSG00000028180	ENSMUST00000106063	protein_coding	3' UTR	0	Zranb2	zinc finger, RAN-binding domain containing 2 [Source:MGI Symbol;Acc:MGI:1858211]	GO:0001530(lipopolysaccharide binding);GO:0003723(RNA binding);GO:0005634(nucleus);GO:0005654(nucleoplasm);GO:0006397(mRNA processing);GO:0008380(RNA splicing);GO:0046872(metal ion binding)	NA	1	240,	0	-1.84	0.00223872	-1.04	down
chr3	108711312	108711521	210	ENSMUSG00000027883	ENSMUST00000145558	protein_coding	5' UTR	358	Gpsm2	G-protein signalling modulator 2 (AGS3-like, C. elegans) [Source:MGI Symbol;Acc:MGI:1923373]	GO:0000132(establishment of mitotic spindle orientation);GO:0000166(nucleotide binding);GO:0000922(spindle pole);GO:0001965(G-protein alpha-subunit binding);GO:0005092(GDP-dissociation inhibitor activity);GO:0005515(protein binding);GO:0005737(cytoplasm);GO:0005813(centrosome);GO:0005829(cytosol);GO:0005856(cytoskeleton);GO:0005886(plasma membrane);GO:0005938(cell cortex);GO:0007049(cell cycle);G…	NA	1	209,	0	-1.61	0.00436516	-1.04	down
chr7	45710184	45710275	92	ENSMUSG00000057342	ENSMUST00000211340	protein_coding	3' UTR	3259	Sphk2	sphingosine kinase 2 [Source:MGI Symbol;Acc:MGI:1861380]	GO:0000166(nucleotide binding);GO:0000786(nucleosome);GO:0001568(blood vessel development);GO:0001727(lipid kinase activity);GO:0002374(cytokine secretion involved in immune response);GO:0003376(sphingosine-1-phosphate receptor signaling pathway);GO:0003951(NAD+ kinase activity);GO:0005515(protein binding);GO:0005524(ATP binding);GO:0005634(nucleus);GO:0005737(cytoplasm);GO:0005739(mitochondrion)…	00600(Sphingolipid metabolism);04020(Calcium signaling pathway);04071(Sphingolipid signaling pathway);04072(Phospholipase D signaling pathway);04370(VEGF signaling pathway);04371(Apelin signaling pathway);04666(Fc gamma R-mediated phagocytosis);05152(Tuberculosis)	1	91,	0	-1.46	0.00676083	-1.04	down
chr13	58287591	58288191	601	ENSMUSG00000021552	ENSMUST00000223811	protein_coding	3' UTR	-12492	Gkap1	G kinase anchoring protein 1 [Source:MGI Symbol;Acc:MGI:1891694]	GO:0005515(protein binding);GO:0005794(Golgi apparatus);GO:0007165(signal transduction);GO:0007199(G protein-coupled receptor signaling pathway coupled to cGMP nucleotide second messenger);GO:0042802(identical protein binding);GO:0046628(positive regulation of insulin receptor signaling pathway)	NA	1	600,	0	-1.81	0.00245471	-1.04	down
chr15	98894043	98894877	835	ENSMUSG00000023755	ENSMUST00000229556	protein_coding	Exon (ENSMUST00000230242/ENSMUSG00000116033, exon 2 of 2)	0	Rhebl1	Ras homolog enriched in brain like 1 [Source:MGI Symbol;Acc:MGI:1916409]	GO:0000166(nucleotide binding);GO:0003924(GTPase activity);GO:0005525(GTP binding);GO:0005737(cytoplasm);GO:0005886(plasma membrane);GO:0007165(signal transduction);GO:0007264(small GTPase mediated signal transduction);GO:0012505(endomembrane system);GO:0016020(membrane);GO:0019003(GDP binding);GO:0031929(TOR signaling);GO:0046872(metal ion binding);GO:0051092(positive regulation of NF-kappaB tra…	NA	1	834,	0	-2.19	0.000812831	-1.04	down
chr5	114900121	114901318	1198	ENSMUSG00000029561	ENSMUST00000124716	protein_coding	3' UTR	-35	Oasl2	2'-5' oligoadenylate synthetase-like 2 [Source:MGI Symbol;Acc:MGI:1344390]	GO:0000166(nucleotide binding);GO:0001730(2'-5'-oligoadenylate synthetase activity);GO:0002376(immune system process);GO:0003723(RNA binding);GO:0003725(double-stranded RNA binding);GO:0005515(protein binding);GO:0005524(ATP binding);GO:0005634(nucleus);GO:0005654(nucleoplasm);GO:0005829(cytosol);GO:0006164(purine nucleotide biosynthetic process);GO:0006955(immune response);GO:0009615(response to…	05165(Human papillomavirus infection)	2	162,79,	0,1118	-1.26	0.0123027	-1.05	down
chr8	45381961	45382201	241	ENSMUSG00000070044	ENSMUST00000093526	protein_coding	5' UTR	330	Fam149a	family with sequence similarity 149, member A [Source:MGI Symbol;Acc:MGI:2387177]	GO:0003674(molecular_function);GO:0005575(cellular_component);GO:0008150(biological_process)	NA	1	240,	0	-1.65	0.00389045	-1.05	down
chr1	75505613	75505914	302	ENSMUSG00000026211	ENSMUST00000155084	protein_coding	Exon (ENSMUST00000113567/ENSMUSG00000026211, exon 1 of 20)	0	Obsl1	obscurin-like 1 [Source:MGI Symbol;Acc:MGI:2138628]	GO:0000226(microtubule cytoskeleton organization);GO:0005515(protein binding);GO:0005737(cytoplasm);GO:0005794(Golgi apparatus);GO:0005813(centrosome);GO:0007030(Golgi organization);GO:0007088(regulation of mitotic nuclear division);GO:0007156(homophilic cell adhesion via plasma membrane adhesion molecules);GO:0007416(synapse assembly);GO:0010842(retina layer formation);GO:0034067(protein localiz…	NA	1	301,	0	-0.959	0.0316228	-1.06	down
chr1	190161738	190162188	451	ENSMUSG00000010175	ENSMUST00000010319	protein_coding	Exon (ENSMUST00000175916/ENSMUSG00000010175, exon 2 of 5)	7661	Prox1	prospero homeobox 1 [Source:MGI Symbol;Acc:MGI:97772]	GO:0000122(negative regulation of transcription by RNA polymerase II);GO:0000976(transcription regulatory region sequence-specific DNA binding);GO:0000978(RNA polymerase II cis-regulatory region sequence-specific DNA binding);GO:0000981(DNA-binding transcription factor activity, RNA polymerase II-specific);GO:0001227(DNA-binding transcription repressor activity, RNA polymerase II-specific);GO:000…	NA	1	450,	0	-1.16	0.0165959	-1.06	down
chr4	155791469	155799474	8006	ENSMUSG00000078487	ENSMUST00000105593	protein_coding	Exon (ENSMUST00000165000/ENSMUSG00000078487, exon 3 of 5)	297	Ankrd65	ankyrin repeat domain 65 [Source:MGI Symbol;Acc:MGI:2685285]	GO:0003674(molecular_function);GO:0005515(protein binding);GO:0005575(cellular_component);GO:0008150(biological_process)	NA	4	39,535,366,1,	0,128,1338,8004	-2.1	0.00107152	-1.06	down
chr6	129407305	129407992	688	ENSMUSG00000046080	ENSMUST00000058352	protein_coding	Exon (ENSMUST00000133061/ENSMUSG00000030159, exon 2 of 2)	-870	Clec9a	C-type lectin domain family 9, member a [Source:MGI Symbol;Acc:MGI:2444608]	GO:0006898(receptor-mediated endocytosis);GO:0009986(cell surface);GO:0016020(membrane);GO:0016021(integral component of membrane);GO:0030246(carbohydrate binding);GO:0050715(positive regulation of cytokine secretion)	NA	1	687,	0	-7.63	5.01187e-10	-1.06	down
chr6	142362701	142362792	92	ENSMUSG00000030243	ENSMUST00000123912	protein_coding	3' UTR	873	Recql	RecQ protein-like [Source:MGI Symbol;Acc:MGI:103021]	GO:0000166(nucleotide binding);GO:0000724(double-strand break repair via homologous recombination);GO:0000733(DNA strand renaturation);GO:0003676(nucleic acid binding);GO:0003677(DNA binding);GO:0003678(DNA helicase activity);GO:0004386(helicase activity);GO:0005524(ATP binding);GO:0005634(nucleus);GO:0005654(nucleoplasm);GO:0005694(chromosome);GO:0005737(cytoplasm);GO:0006260(DNA replication);GO…	NA	1	91,	0	-2.74	0.000177828	-1.06	down
chr11	58955132	58965145	10014	ENSMUSG00000036964	ENSMUST00000075141	protein_coding	3' UTR	0	Trim17	tripartite motif-containing 17 [Source:MGI Symbol;Acc:MGI:1861440]	GO:0004842(ubiquitin-protein transferase activity);GO:0005515(protein binding);GO:0005737(cytoplasm);GO:0006914(autophagy);GO:0008270(zinc ion binding);GO:0010468(regulation of gene expression);GO:0016567(protein ubiquitination);GO:0016740(transferase activity);GO:0030674(protein-macromolecule adaptor activity);GO:0032880(regulation of protein localization);GO:0045087(innate immune response);GO:0…	NA	3	260,68,32,	0,8669,9981	-5.71	6.76083e-08	-1.06	down
chr11	115187111	115187382	272	ENSMUSG00000015542	ENSMUST00000103038	protein_coding	5' UTR	0	Nat9	N-acetyltransferase 9 (GCN5-related, putative) [Source:MGI Symbol;Acc:MGI:1913426]	GO:0006473(protein acetylation);GO:0008080(N-acetyltransferase activity);GO:0016740(transferase activity);GO:0016746(transferase activity, transferring acyl groups);GO:0016747(transferase activity, transferring acyl groups other than amino-acyl groups);GO:0032991(protein-containing complex)	NA	1	271,	0	-0.962	0.030903	-1.06	down
chr1	9748094	9748453	360	ENSMUSG00000045210	ENSMUST00000057438	protein_coding	Exon (ENSMUST00000181821/ENSMUSG00000097893, exon 1 of 4)	0	Vcpip1	valosin containing protein (p97)/p47 complex interacting protein 1 [Source:MGI Symbol;Acc:MGI:1917925]	GO:0000278(mitotic cell cycle);GO:0004843(thiol-dependent ubiquitin-specific protease activity);GO:0005737(cytoplasm);GO:0006508(proteolysis);GO:0007030(Golgi organization);GO:0008233(peptidase activity);GO:0008234(cysteine-type peptidase activity);GO:0016320(endoplasmic reticulum membrane fusion);GO:0016567(protein ubiquitination);GO:0035871(protein K11-linked deubiquitination);GO:0036459(thiol-…	NA	1	359,	0	-0.867	0.042658	-1.07	down
chr11	62458459	62458669	211	ENSMUSG00000014245	ENSMUST00000014389	protein_coding	Exon (ENSMUST00000014389/ENSMUSG00000014245, exon 1 of 7)	0	Pigl	phosphatidylinositol glycan anchor biosynthesis, class L [Source:MGI Symbol;Acc:MGI:2681271]	GO:0000225(N-acetylglucosaminylphosphatidylinositol deacetylase activity);GO:0005783(endoplasmic reticulum);GO:0005789(endoplasmic reticulum membrane);GO:0006506(GPI anchor biosynthetic process);GO:0016020(membrane);GO:0016021(integral component of membrane);GO:0016787(hydrolase activity);GO:0016811(hydrolase activity, acting on carbon-nitrogen (but not peptide) bonds, in linear amides)	00563(Glycosylphosphatidylinositol (GPI)-anchor biosynthesis)	1	210,	0	-1.41	0.00776247	-1.07	down
chr15	79327673	79327942	270	ENSMUSG00000042632	ENSMUST00000174021	protein_coding	5' UTR	291	Pla2g6	phospholipase A2, group VI [Source:MGI Symbol;Acc:MGI:1859152]	GO:0001934(positive regulation of protein phosphorylation);GO:0003847(1-alkyl-2-acetylglycerophosphocholine esterase activity);GO:0004622(lysophospholipase activity);GO:0004623(phospholipase A2 activity);GO:0005515(protein binding);GO:0005516(calmodulin binding);GO:0005615(extracellular space);GO:0005737(cytoplasm);GO:0005739(mitochondrion);GO:0005829(cytosol);GO:0005886(plasma membrane);GO:00066…	00564(Glycerophospholipid metabolism);00565(Ether lipid metabolism);00590(Arachidonic acid metabolism);00591(Linoleic acid metabolism);00592(alpha-Linolenic acid metabolism);04014(Ras signaling pathway);04270(Vascular smooth muscle contraction);04666(Fc gamma R-mediated phagocytosis);04750(Inflammatory mediator regulation of TRP channels)	1	269,	0	-8.25	1.07152e-10	-1.07	down
chr19	41830830	41831663	834	ENSMUSG00000067199	ENSMUST00000087155	protein_coding	3' UTR	860	Frat1	frequently rearranged in advanced T cell lymphomas [Source:MGI Symbol;Acc:MGI:109450]	GO:0000578(embryonic axis specification);GO:0005515(protein binding);GO:0005634(nucleus);GO:0005737(cytoplasm);GO:0005829(cytosol);GO:0006611(protein export from nucleus);GO:0043231(intracellular membrane-bounded organelle);GO:0060070(canonical Wnt signaling pathway);GO:0090263(positive regulation of canonical Wnt signaling pathway)	04310(Wnt signaling pathway);05200(Pathways in cancer);05224(Breast cancer);05225(Hepatocellular carcinoma);05226(Gastric cancer)	1	833,	0	-4	5.88844e-06	-1.07	down
chr10	107106164	107106705	542	ENSMUSG00000035948	ENSMUST00000165067	protein_coding	Exon (ENSMUST00000065567/ENSMUSG00000035948, exon 2 of 2)	17419	Acss3	acyl-CoA synthetase short-chain family member 3 [Source:MGI Symbol;Acc:MGI:2685720]	GO:0000166(nucleotide binding);GO:0003824(catalytic activity);GO:0003987(acetate-CoA ligase activity);GO:0005524(ATP binding);GO:0005739(mitochondrion);GO:0005759(mitochondrial matrix);GO:0008150(biological_process);GO:0016874(ligase activity);GO:0047760(butyrate-CoA ligase activity);GO:0050218(propionate-CoA ligase activity)	00640(Propanoate metabolism)	1	541,	0	-1.23	0.0134896	-1.08	down
chr15	89355479	89355659	181	ENSMUSG00000022614	ENSMUST00000023283	protein_coding	5' UTR	0	Lmf2	lipase maturation factor 2 [Source:MGI Symbol;Acc:MGI:2146015]	GO:0003674(molecular_function);GO:0005783(endoplasmic reticulum);GO:0005789(endoplasmic reticulum membrane);GO:0016020(membrane);GO:0016021(integral component of membrane);GO:0051604(protein maturation)	NA	1	180,	0	-1.9	0.00190546	-1.08	down
chr7	19223104	19223342	239	ENSMUSG00000052214	ENSMUST00000063976	protein_coding	3' UTR	-4992	Opa3	optic atrophy 3 [Source:MGI Symbol;Acc:MGI:2686271]	GO:0003674(molecular_function);GO:0005739(mitochondrion);GO:0007601(visual perception);GO:0019216(regulation of lipid metabolic process);GO:0040008(regulation of growth);GO:0050905(neuromuscular process);GO:0070584(mitochondrion morphogenesis)	NA	1	238,	0	-1.59	0.00457088	-1.09	down
chr15	8229051	8229232	182	ENSMUSG00000039801	ENSMUST00000228039	protein_coding	Exon (ENSMUST00000110617/ENSMUSG00000039801, exon 34 of 53)	5908	Cplane1	ciliogenesis and planar polarity effector 1 [Source:MGI Symbol;Acc:MGI:1920942]	GO:0001736(establishment of planar polarity);GO:0001822(kidney development);GO:0003279(cardiac septum development);GO:0003281(ventricular septum development);GO:0005515(protein binding);GO:0005929(cilium);GO:0007507(heart development);GO:0016020(membrane);GO:0016021(integral component of membrane);GO:0021549(cerebellum development);GO:0030030(cell projection organization);GO:0035869(ciliary trans…	NA	1	181,	0	-1.88	0.00199526	-1.09	down
chr18	84088062	84088303	242	ENSMUSG00000049090	ENSMUST00000060223	protein_coding	5' UTR	0	Zadh2	zinc binding alcohol dehydrogenase, domain containing 2 [Source:MGI Symbol;Acc:MGI:2444835]	GO:0005739(mitochondrion);GO:0005777(peroxisome);GO:0006693(prostaglandin metabolic process);GO:0008270(zinc ion binding);GO:0016491(oxidoreductase activity);GO:0036132(13-prostaglandin reductase activity);GO:0045599(negative regulation of fat cell differentiation);GO:0047522(15-oxoprostaglandin 13-oxidase activity);GO:0055114(oxidation-reduction process)	NA	1	241,	0	-1.07	0.0223872	-1.09	down
chr17	56103707	56105475	1769	ENSMUSG00000002831	ENSMUST00000002908	protein_coding	Exon (ENSMUST00000002908/ENSMUSG00000002831, exon 6 of 9)	6095	Plin4	perilipin 4 [Source:MGI Symbol;Acc:MGI:1929709]	GO:0005737(cytoplasm);GO:0005811(lipid droplet);GO:0005829(cytosol);GO:0005886(plasma membrane);GO:0016020(membrane);GO:0043231(intracellular membrane-bounded organelle)	03320(PPAR signaling pathway)	1	1768,	0	-15.6	1.58489e-18	-1.11	down
chr2	85190666	85190937	272	ENSMUSG00000075224	ENSMUST00000111601	protein_coding	3' UTR	6033	Lrrc55	leucine rich repeat containing 55 [Source:MGI Symbol;Acc:MGI:2685197]	GO:0005249(voltage-gated potassium channel activity);GO:0005515(protein binding);GO:0005886(plasma membrane);GO:0006811(ion transport);GO:0008076(voltage-gated potassium channel complex);GO:0016020(membrane);GO:0016021(integral component of membrane);GO:0044325(ion channel binding);GO:0071805(potassium ion transmembrane transport);GO:0099104(potassium channel activator activity);GO:1903818(positi…	NA	1	271,	0	-1.23	0.0134896	-1.12	down
chr12	81665974	81666572	599	ENSMUSG00000042734	ENSMUST00000036116	protein_coding	3' UTR	34605	Ttc9	tetratricopeptide repeat domain 9 [Source:MGI Symbol;Acc:MGI:1916730]	GO:0005515(protein binding);GO:0060348(bone development)	NA	1	598,	0	-4.14	4.0738e-06	-1.12	down
chr10	45317707	45318452	746	ENSMUSG00000071317	ENSMUST00000095715	protein_coding	3' UTR	-17320	Bves	blood vessel epicardial substance [Source:MGI Symbol;Acc:MGI:1346013]	GO:0000166(nucleotide binding);GO:0001921(positive regulation of receptor recycling);GO:0002027(regulation of heart rate);GO:0002244(hematopoietic progenitor cell differentiation);GO:0002931(response to ischemia);GO:0005198(structural molecule activity);GO:0005515(protein binding);GO:0005886(plasma membrane);GO:0005901(caveola);GO:0005923(bicellular tight junction);GO:0007155(cell adhesion);GO:00…	04530(Tight junction)	1	745,	0	-7.04	2.18776e-09	-1.13	down
chr1	85192122	85192806	685	ENSMUSG00000079457	ENSMUST00000161424	protein_coding	Exon (ENSMUST00000162896/ENSMUSG00000089716, exon 10 of 13)	-6807	Gm7609	predicted pseudogene 7609 [Source:MGI Symbol;Acc:MGI:3644536]	GO:0016021(integral component of membrane)	NA	3	92,78,37,	0,379,647	-1	0.0269153	-1.14	down
X	20650750	20650901	152	ENSMUSG00000001924	ENSMUST00000089217	protein_coding	3' UTR	-7425	Uba1	ubiquitin-like modifier activating enzyme 1 [Source:MGI Symbol;Acc:MGI:98890]	GO:0000166(nucleotide binding);GO:0000792(heterochromatin);GO:0004839(ubiquitin activating enzyme activity);GO:0005515(protein binding);GO:0005524(ATP binding);GO:0005634(nucleus);GO:0005654(nucleoplasm);GO:0005737(cytoplasm);GO:0005739(mitochondrion);GO:0005765(lysosomal membrane);GO:0005829(cytosol);GO:0006464(cellular protein modification process);GO:0006511(ubiquitin-dependent protein catabol…	04120(Ubiquitin mediated proteolysis);05012(Parkinson disease)	1	151,	0	-2.37	0.000501187	-1.15	down
chr6	18367195	18367436	242	ENSMUSG00000000416	ENSMUST00000141581	protein_coding	3' UTR	41499	Cttnbp2	cortactin binding protein 2 [Source:MGI Symbol;Acc:MGI:1353467]	GO:0005515(protein binding);GO:0005737(cytoplasm);GO:0005938(cell cortex);GO:0007420(brain development);GO:0008021(synaptic vesicle);GO:0017124(SH3 domain binding);GO:0030054(cell junction);GO:0042995(cell projection);GO:0043197(dendritic spine);GO:0045202(synapse);GO:0050807(regulation of synapse organization);GO:0098978(glutamatergic synapse);GO:1905274(regulation of modification of postsynapti…	NA	1	241,	0	-0.881	0.040738	-1.16	down
chr3	89378899	89378989	91	ENSMUSG00000028042	ENSMUST00000107433	protein_coding	3' UTR	8290	Zbtb7b	zinc finger and BTB domain containing 7B [Source:MGI Symbol;Acc:MGI:102755]	GO:0000122(negative regulation of transcription by RNA polymerase II);GO:0000978(RNA polymerase II cis-regulatory region sequence-specific DNA binding);GO:0000987(cis-regulatory region sequence-specific DNA binding);GO:0001228(DNA-binding transcription activator activity, RNA polymerase II-specific);GO:0001865(NK T cell differentiation);GO:0003676(nucleic acid binding);GO:0003677(DNA binding);GO:…	NA	1	90,	0	-1.3	0.0109648	-1.18	down
chr13	74371567	74372705	1139	ENSMUSG00000069184	ENSMUST00000091481	protein_coding	3' UTR	4999	Zfp72	zinc finger protein 72 [Source:MGI Symbol;Acc:MGI:3033356]	GO:0003676(nucleic acid binding);GO:0005634(nucleus);GO:0006355(regulation of transcription, DNA-templated);GO:0044791(positive regulation by host of viral release from host cell);GO:0044794(positive regulation by host of viral process);GO:0046872(metal ion binding)	NA	1	1138,	0	-3.18	5.37032e-05	-1.18	down
chr6	87811586	87812077	492	ENSMUSG00000030055	ENSMUST00000078647	protein_coding	5' UTR	0	Rab43	RAB43, member RAS oncogene family [Source:MGI Symbol;Acc:MGI:1917084]	GO:0000045(autophagosome assembly);GO:0000166(nucleotide binding);GO:0003924(GTPase activity);GO:0005525(GTP binding);GO:0005794(Golgi apparatus);GO:0006886(intracellular protein transport);GO:0007030(Golgi organization);GO:0012505(endomembrane system);GO:0016020(membrane);GO:0019068(virion assembly);GO:0030670(phagocytic vesicle membrane);GO:0031410(cytoplasmic vesicle);GO:0035526(retrograde tra…	NA	2	193,77,	0,414	-1.1	0.0204174	-1.18	down
chr4	129142721	129142989	269	ENSMUSG00000001334	ENSMUST00000102600	protein_coding	3' UTR	5722	Fndc5	fibronectin type III domain containing 5 [Source:MGI Symbol;Acc:MGI:1917614]	GO:0005179(hormone activity);GO:0005515(protein binding);GO:0005576(extracellular region);GO:0005777(peroxisome);GO:0005778(peroxisomal membrane);GO:0005783(endoplasmic reticulum);GO:0005886(plasma membrane);GO:0007165(signal transduction);GO:0014850(response to muscle activity);GO:0016020(membrane);GO:0016021(integral component of membrane);GO:0090336(positive regulation of brown fat cell differ…	NA	1	268,	0	-1.53	0.00537032	-1.19	down
chr11	108920438	108921006	569	ENSMUSG00000000142	ENSMUST00000140821	protein_coding	5' UTR	0	Axin2	axin 2 [Source:MGI Symbol;Acc:MGI:1270862]	GO:0001756(somitogenesis);GO:0001934(positive regulation of protein phosphorylation);GO:0001957(intramembranous ossification);GO:0003139(secondary heart field specification);GO:0003413(chondrocyte differentiation involved in endochondral bone morphogenesis);GO:0005515(protein binding);GO:0005634(nucleus);GO:0005737(cytoplasm);GO:0005813(centrosome);GO:0008013(beta-catenin binding);GO:0008219(cell…	04310(Wnt signaling pathway);04390(Hippo signaling pathway);04550(Signaling pathways regulating pluripotency of stem cells);04934(Cushing syndrome);05165(Human papillomavirus infection);05200(Pathways in cancer);05210(Colorectal cancer);05213(Endometrial cancer);05217(Basal cell carcinoma);05224(Breast cancer);05225(Hepatocellular carcinoma);05226(Gastric cancer)	2	123,207,	0,361	-1.21	0.0144544	-1.19	down
chr3	93446837	93447405	569	ENSMUSG00000052415	ENSMUST00000064257	protein_coding	Exon (ENSMUST00000064257/ENSMUSG00000052415, exon 2 of 2)	4507	Tchh	trichohyalin [Source:MGI Symbol;Acc:MGI:2177944]	GO:0005509(calcium ion binding);GO:0030674(protein-macromolecule adaptor activity);GO:0045109(intermediate filament organization);GO:0046914(transition metal ion binding)	NA	1	568,	0	-0.85	0.0446684	-1.2	down
chr8	68282175	68282385	211	ENSMUSG00000053886	ENSMUST00000212166	protein_coding	5' UTR	0	Sh2d4a	SH2 domain containing 4A [Source:MGI Symbol;Acc:MGI:1919531]	GO:0005737(cytoplasm);GO:0005829(cytosol);GO:0010923(negative regulation of phosphatase activity);GO:0019902(phosphatase binding)	NA	1	210,	0	-0.886	0.0398107	-1.2	down
chr13	49494328	49494686	359	ENSMUSG00000113255	ENSMUST00000222404	protein_coding	3' UTR	1010	Tes3-ps	testis derived transcript 3, pseudogene [Source:MGI Symbol;Acc:MGI:3582925]	GO:0000151(ubiquitin ligase complex);GO:0005515(protein binding);GO:0031624(ubiquitin conjugating enzyme binding);GO:0032182(ubiquitin-like protein binding);GO:0045116(protein neddylation);GO:0051443(positive regulation of ubiquitin-protein transferase activity);GO:0097602(cullin family protein binding)	NA	1	358,	0	-0.83	0.047863	-1.2	down
chr17	17088039	17088400	362	ENSMUSG00000096696	ENSMUST00000127027	protein_coding	Exon (ENSMUST00000127027/ENSMUSG00000096696, exon 4 of 4)	23926	Zfp960	zinc finger protein 960 [Source:MGI Symbol;Acc:MGI:3052731]	GO:0003674(molecular_function);GO:0003676(nucleic acid binding);GO:0005575(cellular_component);GO:0006355(regulation of transcription, DNA-templated);GO:0008150(biological_process);GO:0046872(metal ion binding)	05168(Herpes simplex virus 1 infection)	1	361,	0	-1	0.0275423	-1.2	down
chr6	58905945	58906392	448	ENSMUSG00000055430	ENSMUST00000205101	protein_coding	3' UTR	728	Nap1l5	nucleosome assembly protein 1-like 5 [Source:MGI Symbol;Acc:MGI:1923555]	GO:0003682(chromatin binding);GO:0005634(nucleus);GO:0006334(nucleosome assembly);GO:0008150(biological_process);GO:0042393(histone binding)	NA	1	447,	0	-2.01	0.00134896	-1.21	down
chr12	105784693	105799700	15008	ENSMUSG00000021111	ENSMUST00000109901	protein_coding	5' UTR	0	Papola	poly (A) polymerase alpha [Source:MGI Symbol;Acc:MGI:109301]	GO:0000166(nucleotide binding);GO:0000287(magnesium ion binding);GO:0003723(RNA binding);GO:0004652(polynucleotide adenylyltransferase activity);GO:0005515(protein binding);GO:0005524(ATP binding);GO:0005634(nucleus);GO:0005654(nucleoplasm);GO:0006378(mRNA polyadenylation);GO:0006397(mRNA processing);GO:0016020(membrane);GO:0016021(integral component of membrane);GO:0016740(transferase activity);…	03015(mRNA surveillance pathway)	2	221,50,	0,14957	-16.2	3.98107e-19	-1.22	down
chr2	120629120	120631423	2304	ENSMUSG00000033705	ENSMUST00000180041	protein_coding	5' UTR	0	Stard9	START domain containing 9 [Source:MGI Symbol;Acc:MGI:3045258]	GO:0000166(nucleotide binding);GO:0003774(motor activity);GO:0003777(microtubule motor activity);GO:0005515(protein binding);GO:0005524(ATP binding);GO:0005634(nucleus);GO:0005737(cytoplasm);GO:0005814(centriole);GO:0005856(cytoskeleton);GO:0005871(kinesin complex);GO:0005874(microtubule);GO:0007018(microtubule-based movement);GO:0008017(microtubule binding);GO:0008289(lipid binding);GO:0008574(A…	NA	2	150,1,	0,2302	-2.3	0.00060256	-1.23	down
chr17	56996008	56996188	181	ENSMUSG00000002661	ENSMUST00000074141	protein_coding	3' UTR	-1151	Alkbh7	alkB homolog 7 [Source:MGI Symbol;Acc:MGI:1913650]	GO:0005739(mitochondrion);GO:0005759(mitochondrial matrix);GO:0006631(fatty acid metabolic process);GO:0006974(cellular response to DNA damage stimulus);GO:0010883(regulation of lipid storage);GO:0012501(programmed cell death);GO:0016491(oxidoreductase activity);GO:0046872(metal ion binding);GO:0051213(dioxygenase activity);GO:0055114(oxidation-reduction process);GO:1902445(regulation of mitochon…	NA	1	180,	0	-1.84	0.00218776	-1.23	down
chr7	139939976	139940157	182	ENSMUSG00000047751	ENSMUST00000168457	protein_coding	3' UTR	-3632	Utf1	undifferentiated embryonic cell transcription factor 1 [Source:MGI Symbol;Acc:MGI:1276125]	GO:0003713(transcription coactivator activity);GO:0005515(protein binding);GO:0005634(nucleus);GO:0045944(positive regulation of transcription by RNA polymerase II);GO:0071837(HMG box domain binding)	NA	1	181,	0	-1.41	0.00776247	-1.24	down
chr15	98894030	98894540	511	ENSMUSG00000023755	ENSMUST00000229556	protein_coding	5' UTR	0	Rhebl1	Ras homolog enriched in brain like 1 [Source:MGI Symbol;Acc:MGI:1916409]	GO:0000166(nucleotide binding);GO:0003924(GTPase activity);GO:0005525(GTP binding);GO:0005737(cytoplasm);GO:0005886(plasma membrane);GO:0007165(signal transduction);GO:0007264(small GTPase mediated signal transduction);GO:0012505(endomembrane system);GO:0016020(membrane);GO:0019003(GDP binding);GO:0031929(TOR signaling);GO:0046872(metal ion binding);GO:0051092(positive regulation of NF-kappaB tra…	NA	2	93,265,	0,245	-1.39	0.00831764	-1.25	down
chr2	153345828	153345978	151	ENSMUSG00000042548	ENSMUST00000227428	protein_coding	5' UTR	0	Asxl1	additional sex combs like 1 [Source:MGI Symbol;Acc:MGI:2684063]	GO:0000790(nuclear chromatin);GO:0000902(cell morphogenesis);GO:0003007(heart morphogenesis);GO:0003677(DNA binding);GO:0003682(chromatin binding);GO:0003713(transcription coactivator activity);GO:0005515(protein binding);GO:0005634(nucleus);GO:0006325(chromatin organization);GO:0006351(transcription, DNA-templated);GO:0006355(regulation of transcription, DNA-templated);GO:0009887(animal organ mo…	NA	1	150,	0	-1.22	0.0138038	-1.26	down
chr7	43463596	43463777	182	ENSMUSG00000070604	ENSMUST00000203769	protein_coding	Exon (ENSMUST00000107977/ENSMUSG00000070604, exon 2 of 10)	363	Vsig10l	V-set and immunoglobulin domain containing 10 like [Source:MGI Symbol;Acc:MGI:1922940]	GO:0003674(molecular_function);GO:0005654(nucleoplasm);GO:0008150(biological_process);GO:0016020(membrane);GO:0016021(integral component of membrane)	NA	1	181,	0	-1.07	0.0218776	-1.26	down
chr11	50292041	50292311	271	ENSMUSG00000050567	ENSMUST00000059458	protein_coding	5' UTR	0	Maml1	mastermind like transcriptional coactivator 1 [Source:MGI Symbol;Acc:MGI:1890504]	GO:0002193(MAML1-RBP-Jkappa- ICN1 complex);GO:0003713(transcription coactivator activity);GO:0005634(nucleus);GO:0005654(nucleoplasm);GO:0006468(protein phosphorylation);GO:0007219(Notch signaling pathway);GO:0007221(positive regulation of transcription of Notch receptor target);GO:0010831(positive regulation of myotube differentiation);GO:0016607(nuclear speck);GO:0019901(protein kinase binding)…	04330(Notch signaling pathway);04658(Th1 and Th2 cell differentiation);05165(Human papillomavirus infection)	1	270,	0	-2.93	0.000104713	-1.26	down
chr3	37640006	37640217	212	ENSMUSG00000037211	ENSMUST00000108107	protein_coding	5' UTR	0	Spry1	sprouty RTK signaling antagonist 1 [Source:MGI Symbol;Acc:MGI:1345139]	GO:0000132(establishment of mitotic spindle orientation);GO:0001656(metanephros development);GO:0001657(ureteric bud development);GO:0001759(organ induction);GO:0005515(protein binding);GO:0005654(nucleoplasm);GO:0005737(cytoplasm);GO:0005794(Golgi apparatus);GO:0005829(cytosol);GO:0007275(multicellular organism development);GO:0008285(negative regulation of cell population proliferation);GO:0009…	NA	1	211,	0	-1.95	0.00162181	-1.27	down
chr4	85046387	85049926	3540	ENSMUSG00000038070	ENSMUST00000107190	protein_coding	Exon (ENSMUST00000047023/ENSMUSG00000038070, exon 14 of 26)	-48178	Cntln	centlein, centrosomal protein [Source:MGI Symbol;Acc:MGI:2443104]	GO:0005654(nucleoplasm);GO:0005737(cytoplasm);GO:0005813(centrosome);GO:0005814(centriole);GO:0005829(cytosol);GO:0005856(cytoskeleton);GO:0010457(centriole-centriole cohesion);GO:0019901(protein kinase binding);GO:0019904(protein domain specific binding);GO:0030674(protein-macromolecule adaptor activity);GO:0033365(protein localization to organelle)	NA	2	7,323,	0,3216	-1.35	0.00933254	-1.27	down
chr3	131110470	131110861	392	ENSMUSG00000027985	ENSMUST00000029611	protein_coding	5' UTR	0	Lef1	lymphoid enhancer binding factor 1 [Source:MGI Symbol;Acc:MGI:96770]	GO:0000122(negative regulation of transcription by RNA polymerase II);GO:0000976(transcription regulatory region sequence-specific DNA binding);GO:0000977(RNA polymerase II regulatory region sequence-specific DNA binding);GO:0000978(RNA polymerase II cis-regulatory region sequence-specific DNA binding);GO:0000981(DNA-binding transcription factor activity, RNA polymerase II-specific);GO:0000987(ci…	04310(Wnt signaling pathway);04390(Hippo signaling pathway);04520(Adherens junction);04916(Melanogenesis);04934(Cushing syndrome);05200(Pathways in cancer);05210(Colorectal cancer);05213(Endometrial cancer);05215(Prostate cancer);05216(Thyroid cancer);05217(Basal cell carcinoma);05221(Acute myeloid leukemia);05224(Breast cancer);05225(Hepatocellular carcinoma);05226(Gastric cancer);05412(Arrhythm…	1	391,	0	-3.01	8.51138e-05	-1.28	down
chr14	43818764	43819261	498	ENSMUSG00000072601	ENSMUST00000100691	protein_coding	3' UTR	875	Ear1	eosinophil-associated, ribonuclease A family, member 1 [Source:MGI Symbol;Acc:MGI:108021]	GO:0003676(nucleic acid binding);GO:0004518(nuclease activity);GO:0004519(endonuclease activity);GO:0004540(ribonuclease activity);GO:0005737(cytoplasm);GO:0016787(hydrolase activity);GO:0090305(nucleic acid phosphodiester bond hydrolysis);GO:0090501(RNA phosphodiester bond hydrolysis)	NA	1	497,	0	-2.92	0.000109648	-1.28	down
chr1	173593255	173593466	212	ENSMUSG00000073491	ENSMUST00000150649	protein_coding	3' UTR	5819	Ifi213	interferon activated gene 213 [Source:MGI Symbol;Acc:MGI:3695276]	GO:0000122(negative regulation of transcription by RNA polymerase II);GO:0000978(RNA polymerase II cis-regulatory region sequence-specific DNA binding);GO:0001227(DNA-binding transcription repressor activity, RNA polymerase II-specific);GO:0002218(activation of innate immune response);GO:0003690(double-stranded DNA binding);GO:0005634(nucleus);GO:0005654(nucleoplasm);GO:0005730(nucleolus);GO:0005…	NA	1	211,	0	-0.979	0.0295121	-1.29	down
chr18	37674515	37674785	271	ENSMUSG00000104346	ENSMUST00000073447	protein_coding	Exon (ENSMUST00000073447/ENSMUSG00000104346, exon 1 of 4)	208	Pcdhga3	protocadherin gamma subfamily A, 3 [Source:MGI Symbol;Acc:MGI:1935215]	GO:0005509(calcium ion binding);GO:0005515(protein binding);GO:0005886(plasma membrane);GO:0005887(integral component of plasma membrane);GO:0007155(cell adhesion);GO:0007156(homophilic cell adhesion via plasma membrane adhesion molecules);GO:0008333(endosome to lysosome transport);GO:0016020(membrane);GO:0016021(integral component of membrane);GO:0060989(lipid tube assembly involved in organelle…	NA	1	270,	0	-1.05	0.0239883	-1.29	down
chr3	95881477	95881686	210	ENSMUSG00000038550	ENSMUST00000161867	protein_coding	5' UTR	-440	Ciart	circadian associated repressor of transcription [Source:MGI Symbol;Acc:MGI:2684975]	GO:0000976(transcription regulatory region sequence-specific DNA binding);GO:0000978(RNA polymerase II cis-regulatory region sequence-specific DNA binding);GO:0005515(protein binding);GO:0005634(nucleus);GO:0016605(PML body);GO:0032922(circadian regulation of gene expression);GO:0045475(locomotor rhythm);GO:0045892(negative regulation of transcription, DNA-templated);GO:0048511(rhythmic process);…	NA	1	209,	0	-5.31	1.90546e-07	-1.3	down
chr4	43170089	43170330	242	ENSMUSG00000028456	ENSMUST00000168032	protein_coding	Exon (ENSMUST00000207569/ENSMUSG00000028456, exon 10 of 41)	-10238	Unc13b	unc-13 homolog B [Source:MGI Symbol;Acc:MGI:1342278]	GO:0001566(non-kinase phorbol ester receptor activity);GO:0005509(calcium ion binding);GO:0005516(calmodulin binding);GO:0005543(phospholipid binding);GO:0005737(cytoplasm);GO:0005794(Golgi apparatus);GO:0005829(cytosol);GO:0005886(plasma membrane);GO:0006887(exocytosis);GO:0007268(chemical synaptic transmission);GO:0007528(neuromuscular junction development);GO:0010808(positive regulation of syn…	04721(Synaptic vesicle cycle)	1	241,	0	-0.953	0.0323594	-1.3	down
chr7	127444887	127445068	182	ENSMUSG00000048921	ENSMUST00000106299	protein_coding	Exon (ENSMUST00000053392/ENSMUSG00000048921, exon 3 of 3)	4106	Zfp689	zinc finger protein 689 [Source:MGI Symbol;Acc:MGI:1918381]	GO:0003676(nucleic acid binding);GO:0003677(DNA binding);GO:0005634(nucleus);GO:0006355(regulation of transcription, DNA-templated);GO:0035914(skeletal muscle cell differentiation);GO:0046872(metal ion binding)	05168(Herpes simplex virus 1 infection)	1	181,	0	-0.834	0.047863	-1.3	down
chr18	46290776	46291106	331	ENSMUSG00000071855	ENSMUST00000238189	protein_coding	Exon (ENSMUST00000072835/ENSMUSG00000071855, exon 6 of 10)	0	Ccdc112	coiled-coil domain containing 112 [Source:MGI Symbol;Acc:MGI:1918800]	NA	NA	1	330,	0	-1.33	0.01	-1.32	down
chr2	168261698	168262475	778	ENSMUSG00000074575	ENSMUST00000099069	protein_coding	3' UTR	7633	Kcng1	potassium voltage-gated channel, subfamily G, member 1 [Source:MGI Symbol;Acc:MGI:3616086]	GO:0005216(ion channel activity);GO:0005244(voltage-gated ion channel activity);GO:0005249(voltage-gated potassium channel activity);GO:0005251(delayed rectifier potassium channel activity);GO:0005267(potassium channel activity);GO:0005515(protein binding);GO:0005886(plasma membrane);GO:0006811(ion transport);GO:0006813(potassium ion transport);GO:0008076(voltage-gated potassium channel complex);…	NA	1	777,	0	-1.43	0.00724436	-1.35	down
chr3	37640002	37640211	210	ENSMUSG00000037211	ENSMUST00000108107	protein_coding	Exon (ENSMUST00000195887/ENSMUSG00000104605, exon 1 of 1)	0	Spry1	sprouty RTK signaling antagonist 1 [Source:MGI Symbol;Acc:MGI:1345139]	GO:0000132(establishment of mitotic spindle orientation);GO:0001656(metanephros development);GO:0001657(ureteric bud development);GO:0001759(organ induction);GO:0005515(protein binding);GO:0005654(nucleoplasm);GO:0005737(cytoplasm);GO:0005794(Golgi apparatus);GO:0005829(cytosol);GO:0007275(multicellular organism development);GO:0008285(negative regulation of cell population proliferation);GO:0009…	NA	1	209,	0	-2.19	0.000812831	-1.35	down
chr16	18088153	18088483	331	ENSMUSG00000003526	ENSMUST00000132241	protein_coding	Exon (ENSMUST00000232502/ENSMUSG00000003526, exon 1 of 1)	869	Prodh	proline dehydrogenase [Source:MGI Symbol;Acc:MGI:97770]	GO:0004657(proline dehydrogenase activity);GO:0005739(mitochondrion);GO:0005743(mitochondrial inner membrane);GO:0005759(mitochondrial matrix);GO:0006560(proline metabolic process);GO:0006562(proline catabolic process);GO:0010133(proline catabolic process to glutamate);GO:0016491(oxidoreductase activity);GO:0016597(amino acid binding);GO:0055114(oxidation-reduction process);GO:0071949(FAD binding)	00330(Arginine and proline metabolism)	1	330,	0	-2.06	0.0011749	-1.35	down
chr15	98894023	98894815	793	ENSMUSG00000023755	ENSMUST00000229556	protein_coding	5' UTR	0	Rhebl1	Ras homolog enriched in brain like 1 [Source:MGI Symbol;Acc:MGI:1916409]	GO:0000166(nucleotide binding);GO:0003924(GTPase activity);GO:0005525(GTP binding);GO:0005737(cytoplasm);GO:0005886(plasma membrane);GO:0007165(signal transduction);GO:0007264(small GTPase mediated signal transduction);GO:0012505(endomembrane system);GO:0016020(membrane);GO:0019003(GDP binding);GO:0031929(TOR signaling);GO:0046872(metal ion binding);GO:0051092(positive regulation of NF-kappaB tra…	NA	2	537,3,	0,789	-2.51	0.000338844	-1.4	down
chr12	41451667	41452147	481	ENSMUSG00000036295	ENSMUST00000043884	protein_coding	3' UTR	34764	Lrrn3	leucine rich repeat protein 3, neuronal [Source:MGI Symbol;Acc:MGI:106036]	GO:0001934(positive regulation of protein phosphorylation);GO:0005515(protein binding);GO:0005615(extracellular space);GO:0005886(plasma membrane);GO:0016020(membrane);GO:0016021(integral component of membrane);GO:0030131(clathrin adaptor complex);GO:0031012(extracellular matrix);GO:0044877(protein-containing complex binding);GO:0051965(positive regulation of synapse assembly)	NA	1	480,	0	-5.14	2.95121e-07	-1.41	down
chr2	37518393	37518483	91	ENSMUSG00000053164	ENSMUST00000065441	protein_coding	Exon (ENSMUST00000065441/ENSMUSG00000053164, exon 2 of 2)	1767	Gpr21	G protein-coupled receptor 21 [Source:MGI Symbol;Acc:MGI:2441890]	GO:0004930(G protein-coupled receptor activity);GO:0005886(plasma membrane);GO:0007165(signal transduction);GO:0007186(G protein-coupled receptor signaling pathway);GO:0016020(membrane);GO:0016021(integral component of membrane);GO:0040018(positive regulation of multicellular organism growth);GO:0042593(glucose homeostasis);GO:0046627(negative regulation of insulin receptor signaling pathway)	NA	1	90,	0	-2.32	0.000562341	-1.42	down
chr8	126426317	126426408	92	ENSMUSG00000090290	ENSMUST00000170518	protein_coding	3' UTR	48748	Tarbp1	TAR RNA binding protein 1 [Source:MGI Symbol;Acc:MGI:4936930]	GO:0003723(RNA binding);GO:0006396(RNA processing);GO:0008173(RNA methyltransferase activity);GO:0016423(tRNA (guanine) methyltransferase activity);GO:0030488(tRNA methylation)	NA	1	91,	0	-4.2	3.38844e-06	-1.42	down
chr2	174644433	174644614	182	ENSMUSG00000050600	ENSMUST00000059452	protein_coding	Exon (ENSMUST00000059452/ENSMUSG00000050600, exon 1 of 5)	899	Zfp831	zinc finger protein 831 [Source:MGI Symbol;Acc:MGI:3641861]	GO:0003676(nucleic acid binding)	NA	1	181,	0	-0.839	0.0467735	-1.44	down
chr5	35652142	35652443	302	ENSMUSG00000029096	ENSMUST00000129459	protein_coding	3' UTR	19410	Htra3	HtrA serine peptidase 3 [Source:MGI Symbol;Acc:MGI:1925808]	GO:0004175(endopeptidase activity);GO:0004252(serine-type endopeptidase activity);GO:0005515(protein binding);GO:0005520(insulin-like growth factor binding);GO:0005576(extracellular region);GO:0006508(proteolysis);GO:0008233(peptidase activity);GO:0008236(serine-type peptidase activity);GO:0016787(hydrolase activity);GO:0030512(negative regulation of transforming growth factor beta receptor signa…	NA	1	301,	0	-6.45	1e-08	-1.45	down
chr5	137835380	137835621	242	ENSMUSG00000046245	ENSMUST00000197586	protein_coding	Exon (ENSMUST00000058897/ENSMUSG00000046245, exon 2 of 7)	807	Pilra	paired immunoglobin-like type 2 receptor alpha [Source:MGI Symbol;Acc:MGI:2450529]	GO:0005515(protein binding);GO:0007165(signal transduction);GO:0016020(membrane);GO:0016021(integral component of membrane);GO:0042288(MHC class I protein binding)	05168(Herpes simplex virus 1 infection)	1	241,	0	-4.52	1.47911e-06	-1.46	down
chr8	95644523	95644911	389	ENSMUSG00000031669	ENSMUST00000212434	protein_coding	3' UTR	10969	Gins3	GINS complex subunit 3 (Psf3 homolog) [Source:MGI Symbol;Acc:MGI:1926083]	GO:0003674(molecular_function);GO:0005634(nucleus);GO:0005654(nucleoplasm);GO:0006260(DNA replication)	NA	1	388,	0	-0.843	0.0457088	-1.47	down
chr12	34373920	34374101	182	ENSMUSG00000004698	ENSMUST00000211107	protein_coding	Exon (ENSMUST00000209902/ENSMUSG00000004698, exon 11 of 25)	63387	Hdac9	histone deacetylase 9 [Source:MGI Symbol;Acc:MGI:1931221]	GO:0000118(histone deacetylase complex);GO:0000122(negative regulation of transcription by RNA polymerase II);GO:0004407(histone deacetylase activity);GO:0005080(protein kinase C binding);GO:0005634(nucleus);GO:0005667(transcription factor complex);GO:0005737(cytoplasm);GO:0006325(chromatin organization);GO:0008134(transcription factor binding);GO:0016575(histone deacetylation);GO:0016787(hydrola…	05034(Alcoholism);05203(Viral carcinogenesis)	1	181,	0	-1.11	0.0199526	-1.47	down
chr16	23157352	23157646	295	ENSMUSG00000022878	ENSMUST00000171309	protein_coding	3' UTR	10706	Adipoq	adiponectin, C1Q and collagen domain containing [Source:MGI Symbol;Acc:MGI:106675]	GO:0001666(response to hypoxia);GO:0001934(positive regulation of protein phosphorylation);GO:0005102(signaling receptor binding);GO:0005179(hormone activity);GO:0005201(extracellular matrix structural constituent);GO:0005515(protein binding);GO:0005576(extracellular region);GO:0005581(collagen trimer);GO:0005615(extracellular space);GO:0005783(endoplasmic reticulum);GO:0006006(glucose metabolic …	03320(PPAR signaling pathway);04152(AMPK signaling pathway);04211(Longevity regulating pathway);04920(Adipocytokine signaling pathway);04930(Type II diabetes mellitus);04932(Non-alcoholic fatty liver disease (NAFLD))	1	294,	0	-3.11	6.45654e-05	-1.47	down
chr5	114568015	114568375	361	ENSMUSG00000041930	ENSMUST00000043650	protein_coding	5' UTR	0	Fam222a	family with sequence similarity 222, member A [Source:MGI Symbol;Acc:MGI:3605543]	GO:0003674(molecular_function);GO:0005575(cellular_component);GO:0008150(biological_process)	NA	1	360,	0	-4.12	4.36516e-06	-1.48	down
chr12	27341049	27342006	958	ENSMUSG00000063632	ENSMUST00000079063	protein_coding	3' UTR	1525	Sox11	SRY (sex determining region Y)-box 11 [Source:MGI Symbol;Acc:MGI:98359]	GO:0000122(negative regulation of transcription by RNA polymerase II);GO:0000976(transcription regulatory region sequence-specific DNA binding);GO:0000978(RNA polymerase II cis-regulatory region sequence-specific DNA binding);GO:0000981(DNA-binding transcription factor activity, RNA polymerase II-specific);GO:0000987(cis-regulatory region sequence-specific DNA binding);GO:0001228(DNA-binding tran…	NA	1	957,	0	-1.31	0.0107152	-1.48	down
chr1	171222084	171222454	371	ENSMUSG00000005674	ENSMUST00000111327	protein_coding	5' UTR	0	Tomm40l	translocase of outer mitochondrial membrane 40-like [Source:MGI Symbol;Acc:MGI:3589112]	GO:0005739(mitochondrion);GO:0005741(mitochondrial outer membrane);GO:0005742(mitochondrial outer membrane translocase complex);GO:0006811(ion transport);GO:0008320(protein transmembrane transporter activity);GO:0015031(protein transport);GO:0015288(porin activity);GO:0016020(membrane);GO:0016021(integral component of membrane);GO:0030150(protein import into mitochondrial matrix);GO:0030943(mitoc…	05014(Amyotrophic lateral sclerosis (ALS))	2	100,80,	0,290	-1.01	0.0269153	-1.49	down
chr13	93093245	93093876	632	ENSMUSG00000047419	ENSMUST00000062122	protein_coding	Exon (ENSMUST00000062122/ENSMUSG00000047419, exon 2 of 13)	51479	Cmya5	cardiomyopathy associated 5 [Source:MGI Symbol;Acc:MGI:1923719]	GO:0005515(protein binding)	NA	1	631,	0	-3.09	6.76083e-05	-1.49	down
chr7	79793135	79793344	210	ENSMUSG00000030544	ENSMUST00000032760	protein_coding	Exon (ENSMUST00000032760/ENSMUSG00000030544, exon 1 of 2)	653	Mesp1	mesoderm posterior 1 [Source:MGI Symbol;Acc:MGI:107785]	GO:0000976(transcription regulatory region sequence-specific DNA binding);GO:0000978(RNA polymerase II cis-regulatory region sequence-specific DNA binding);GO:0000987(cis-regulatory region sequence-specific DNA binding);GO:0001228(DNA-binding transcription activator activity, RNA polymerase II-specific);GO:0001707(mesoderm formation);GO:0001947(heart looping);GO:0003007(heart morphogenesis);GO:00…	NA	1	209,	0	-1.46	0.00691831	-1.5	down
X	36328382	36328591	210	ENSMUSG00000016239	ENSMUST00000016383	protein_coding	5' UTR	29	Lonrf3	LON peptidase N-terminal domain and ring finger 3 [Source:MGI Symbol;Acc:MGI:1921615]	GO:0005515(protein binding);GO:0046872(metal ion binding)	NA	1	209,	0	-1.44	0.00724436	-1.5	down
chr8	70843936	70844477	542	ENSMUSG00000002910	ENSMUST00000002989	protein_coding	3' UTR	-4757	Arrdc2	arrestin domain containing 2 [Source:MGI Symbol;Acc:MGI:1918057]	GO:0003674(molecular_function);GO:0005737(cytoplasm);GO:0005886(plasma membrane);GO:0015031(protein transport);GO:0031410(cytoplasmic vesicle)	NA	1	541,	0	-2.02	0.00134896	-1.54	down
chr5	14679250	14680030	781	ENSMUSG00000061601	ENSMUST00000182915	protein_coding	Exon (ENSMUST00000182407/ENSMUSG00000061601, exon 5 of 20)	-833	Pclo	piccolo (presynaptic cytomatrix protein) [Source:MGI Symbol;Acc:MGI:1349390]	GO:0001222(transcription corepressor binding);GO:0005509(calcium ion binding);GO:0005515(protein binding);GO:0005522(profilin binding);GO:0005544(calcium-dependent phospholipid binding);GO:0005798(Golgi-associated vesicle);GO:0005802(trans-Golgi network);GO:0007010(cytoskeleton organization);GO:0007416(synapse assembly);GO:0014069(postsynaptic density);GO:0016080(synaptic vesicle targeting);GO:00…	04911(Insulin secretion)	1	780,	0	-2.11	0.00102329	-1.55	down
chr2	181581546	181581896	351	ENSMUSG00000089917	ENSMUST00000131949	protein_coding	5' UTR	0	Uckl1	uridine-cytidine kinase 1-like 1 [Source:MGI Symbol;Acc:MGI:1915806]	GO:0000166(nucleotide binding);GO:0004849(uridine kinase activity);GO:0005524(ATP binding);GO:0005634(nucleus);GO:0005737(cytoplasm);GO:0006222(UMP biosynthetic process);GO:0009116(nucleoside metabolic process);GO:0016301(kinase activity);GO:0016310(phosphorylation);GO:0016740(transferase activity);GO:0044206(UMP salvage);GO:0044211(CTP salvage)	00240(Pyrimidine metabolism);00983(Drug metabolism - other enzymes)	2	80,41,	0,309	-1.07	0.0223872	-1.57	down
chr13	93092616	93092857	242	ENSMUSG00000047419	ENSMUST00000062122	protein_coding	Exon (ENSMUST00000062122/ENSMUSG00000047419, exon 2 of 13)	52108	Cmya5	cardiomyopathy associated 5 [Source:MGI Symbol;Acc:MGI:1923719]	GO:0005515(protein binding)	NA	1	241,	0	-2.45	0.000398107	-1.57	down
chr15	80116037	80116217	181	ENSMUSG00000022415	ENSMUST00000135727	protein_coding	3' UTR	564	Syngr1	synaptogyrin 1 [Source:MGI Symbol;Acc:MGI:1328323]	GO:0006605(protein targeting);GO:0008021(synaptic vesicle);GO:0016020(membrane);GO:0016021(integral component of membrane);GO:0030054(cell junction);GO:0030285(integral component of synaptic vesicle membrane);GO:0030672(synaptic vesicle membrane);GO:0031410(cytoplasmic vesicle);GO:0031594(neuromuscular junction);GO:0042470(melanosome);GO:0045055(regulated exocytosis);GO:0045202(synapse);GO:004816…	NA	1	180,	0	-0.903	0.0380189	-1.58	down
X	112632616	112633245	630	ENSMUSG00000025529	ENSMUST00000122805	protein_coding	Exon (ENSMUST00000113409/ENSMUSG00000025529, exon 9 of 9)	17315	Zfp711	zinc finger protein 711 [Source:MGI Symbol;Acc:MGI:3045342]	GO:0003676(nucleic acid binding);GO:0003677(DNA binding);GO:0005634(nucleus);GO:0006355(regulation of transcription, DNA-templated);GO:0043565(sequence-specific DNA binding);GO:0045893(positive regulation of transcription, DNA-templated);GO:0046872(metal ion binding)	NA	1	629,	0	-3.23	4.57088e-05	-1.6	down
chr8	22476817	22506143	29327	ENSMUSG00000031534	ENSMUST00000163774	protein_coding	5' UTR	0	Smim19	small integral membrane protein 19 [Source:MGI Symbol;Acc:MGI:2142501]	GO:0003674(molecular_function);GO:0008150(biological_process);GO:0016020(membrane);GO:0016021(integral component of membrane)	NA	2	221,19,	0,29307	-1.49	0.00616595	-1.62	down
chr3	5413758	5414178	421	ENSMUSG00000025255	ENSMUST00000176383	protein_coding	3' UTR	172086	Zfhx4	zinc finger homeodomain 4 [Source:MGI Symbol;Acc:MGI:2137668]	GO:0000981(DNA-binding transcription factor activity, RNA polymerase II-specific);GO:0003676(nucleic acid binding);GO:0003677(DNA binding);GO:0005634(nucleus);GO:0006355(regulation of transcription, DNA-templated);GO:0006357(regulation of transcription by RNA polymerase II);GO:0008270(zinc ion binding);GO:0043565(sequence-specific DNA binding)	NA	1	420,	0	-1.17	0.0162181	-1.66	down
chr15	89814129	89814605	477	ENSMUSG00000063260	ENSMUST00000029441	protein_coding	Exon (ENSMUST00000029441/ENSMUSG00000063260, exon 3 of 7)	27731	Syt10	synaptotagmin X [Source:MGI Symbol;Acc:MGI:1859546]	GO:0000149(SNARE binding);GO:0001786(phosphatidylserine binding);GO:0005509(calcium ion binding);GO:0005515(protein binding);GO:0005544(calcium-dependent phospholipid binding);GO:0005546(phosphatidylinositol-4,5-bisphosphate binding);GO:0005886(plasma membrane);GO:0006887(exocytosis);GO:0007268(chemical synaptic transmission);GO:0007608(sensory perception of smell);GO:0014059(regulation of dopami…	NA	1	476,	0	-2.92	0.000109648	-1.66	down
chr9	40972822	40973538	717	ENSMUSG00000032023	ENSMUST00000034521	protein_coding	3' UTR	-9420	Jhy	junctional cadherin complex regulator [Source:MGI Symbol;Acc:MGI:1918239]	GO:0003674(molecular_function);GO:0005575(cellular_component);GO:0005576(extracellular region);GO:0007420(brain development);GO:0030030(cell projection organization);GO:0030154(cell differentiation);GO:0032053(ciliary basal body organization);GO:0035082(axoneme assembly);GO:0044458(motile cilium assembly);GO:0090175(regulation of establishment of planar polarity);GO:0090660(cerebrospinal fluid ci…	NA	1	716,	0	-0.829	0.047863	-1.67	down
chr4	138301547	138301787	241	ENSMUSG00000028757	ENSMUST00000030538	protein_coding	3' UTR	-2943	Ddost	dolichyl-di-phosphooligosaccharide-protein glycotransferase [Source:MGI Symbol;Acc:MGI:1194508]	GO:0005783(endoplasmic reticulum);GO:0005789(endoplasmic reticulum membrane);GO:0006486(protein glycosylation);GO:0006487(protein N-linked glycosylation);GO:0008047(enzyme activator activity);GO:0008250(oligosaccharyltransferase complex);GO:0016020(membrane);GO:0016021(integral component of membrane);GO:0018279(protein N-linked glycosylation via asparagine);GO:0031647(regulation of protein stabil…	00510(N-Glycan biosynthesis);04141(Protein processing in endoplasmic reticulum)	1	240,	0	-0.947	0.0323594	-1.68	down
chr7	107436310	107436789	480	ENSMUSG00000062542	ENSMUST00000073459	protein_coding	Exon (ENSMUST00000137663/ENSMUSG00000062542, exon 2 of 2)	65520	Syt9	synaptotagmin IX [Source:MGI Symbol;Acc:MGI:1926373]	GO:0000149(SNARE binding);GO:0001786(phosphatidylserine binding);GO:0005509(calcium ion binding);GO:0005515(protein binding);GO:0005544(calcium-dependent phospholipid binding);GO:0005546(phosphatidylinositol-4,5-bisphosphate binding);GO:0005886(plasma membrane);GO:0014059(regulation of dopamine secretion);GO:0016020(membrane);GO:0016021(integral component of membrane);GO:0016192(vesicle-mediated …	NA	1	479,	0	-0.985	0.0288403	-1.69	down
chr10	53337696	53343499	5804	ENSMUSG00000038583	ENSMUST00000218468	protein_coding	5' UTR	0	Pln	phospholamban [Source:MGI Symbol;Acc:MGI:97622]	GO:0002026(regulation of the force of heart contraction);GO:0005246(calcium channel regulator activity);GO:0005515(protein binding);GO:0005739(mitochondrion);GO:0005783(endoplasmic reticulum);GO:0005789(endoplasmic reticulum membrane);GO:0006816(calcium ion transport);GO:0006874(cellular calcium ion homeostasis);GO:0007219(Notch signaling pathway);GO:0008016(regulation of heart contraction);GO:00…	04020(Calcium signaling pathway);04022(cGMP-PKG signaling pathway);04024(cAMP signaling pathway);04261(Adrenergic signaling in cardiomyocytes);04919(Thyroid hormone signaling pathway);05414(Dilated cardiomyopathy (DCM))	3	99,127,15,	0,4285,5788	-5.21	2.51189e-07	-1.69	down
chr8	122267011	122267462	452	ENSMUSG00000043903	ENSMUST00000055537	protein_coding	Exon (ENSMUST00000187142/ENSMUSG00000043903, exon 2 of 2)	-2107	Zfp469	zinc finger protein 469 [Source:MGI Symbol;Acc:MGI:2684868]	GO:0003674(molecular_function);GO:0003676(nucleic acid binding);GO:0005575(cellular_component);GO:0008150(biological_process)	NA	1	451,	0	-1.4	0.00812831	-1.72	down
chr19	8892417	8892627	211	ENSMUSG00000071652	ENSMUST00000096249	protein_coding	3' UTR	-378	Ints5	integrator complex subunit 5 [Source:MGI Symbol;Acc:MGI:1923578]	GO:0003674(molecular_function);GO:0005634(nucleus);GO:0005654(nucleoplasm);GO:0005737(cytoplasm);GO:0005829(cytosol);GO:0016020(membrane);GO:0016021(integral component of membrane);GO:0016180(snRNA processing);GO:0031965(nuclear membrane);GO:0032039(integrator complex);GO:0034472(snRNA 3'-end processing)	NA	1	210,	0	-1.75	0.00288403	-1.73	down
chr3	5413218	5413639	422	ENSMUSG00000025255	ENSMUST00000176383	protein_coding	3' UTR	171546	Zfhx4	zinc finger homeodomain 4 [Source:MGI Symbol;Acc:MGI:2137668]	GO:0000981(DNA-binding transcription factor activity, RNA polymerase II-specific);GO:0003676(nucleic acid binding);GO:0003677(DNA binding);GO:0005634(nucleus);GO:0006355(regulation of transcription, DNA-templated);GO:0006357(regulation of transcription by RNA polymerase II);GO:0008270(zinc ion binding);GO:0043565(sequence-specific DNA binding)	NA	1	421,	0	-1.07	0.0223872	-1.74	down
chr13	49589502	49592193	2692	ENSMUSG00000048368	ENSMUST00000065494	protein_coding	Exon (ENSMUST00000221170/ENSMUSG00000048368, exon 3 of 4)	6736	Omd	osteomodulin [Source:MGI Symbol;Acc:MGI:1350918]	GO:0005515(protein binding);GO:0005576(extracellular region);GO:0005615(extracellular space);GO:0007155(cell adhesion);GO:0030500(regulation of bone mineralization);GO:0031012(extracellular matrix);GO:0062023(collagen-containing extracellular matrix)	NA	2	913,138,	0,2553	-6.33	1.34896e-08	-1.75	down
chr11	76214168	76214318	151	ENSMUSG00000038057	ENSMUST00000040806	protein_coding	Exon (ENSMUST00000127340/ENSMUSG00000069808, exon 3 of 3)	-3290	Dbil5	diazepam binding inhibitor-like 5 [Source:MGI Symbol;Acc:MGI:108039]	GO:0000062(fatty-acyl-CoA binding);GO:0005737(cytoplasm);GO:0007283(spermatogenesis);GO:0008289(lipid binding)	NA	1	150,	0	-0.88	0.040738	-1.78	down
chr17	17876499	17876912	414	ENSMUSG00000045551	ENSMUST00000061516	protein_coding	3' UTR	7441	Fpr1	formyl peptide receptor 1 [Source:MGI Symbol;Acc:MGI:107443]	GO:0001664(G protein-coupled receptor binding);GO:0002430(complement receptor mediated signaling pathway);GO:0004875(complement receptor activity);GO:0004930(G protein-coupled receptor activity);GO:0004982(N-formyl peptide receptor activity);GO:0005124(scavenger receptor binding);GO:0005737(cytoplasm);GO:0005886(plasma membrane);GO:0006935(chemotaxis);GO:0006954(inflammatory response);GO:0007165(…	04015(Rap1 signaling pathway);04080(Neuroactive ligand-receptor interaction);05150(Staphylococcus aureus infection)	1	413,	0	-2.66	0.000223872	-1.78	down
chr19	4841244	4841723	480	ENSMUSG00000067872	ENSMUST00000088653	protein_coding	Exon (ENSMUST00000088653/ENSMUSG00000067872, exon 1 of 1)	1878	Ccdc87	coiled-coil domain containing 87 [Source:MGI Symbol;Acc:MGI:3026882]	GO:0003674(molecular_function);GO:0005575(cellular_component);GO:0007283(spermatogenesis);GO:0007338(single fertilization);GO:0030154(cell differentiation);GO:1905516(positive regulation of fertilization);GO:2000344(positive regulation of acrosome reaction)	NA	1	479,	0	-0.93	0.0346737	-1.81	down
chr5	35502277	35502607	331	ENSMUSG00000036596	ENSMUST00000132959	protein_coding	3' UTR	23294	Cpz	carboxypeptidase Z [Source:MGI Symbol;Acc:MGI:88487]	GO:0004180(carboxypeptidase activity);GO:0004181(metallocarboxypeptidase activity);GO:0005515(protein binding);GO:0005576(extracellular region);GO:0005615(extracellular space);GO:0006508(proteolysis);GO:0006518(peptide metabolic process);GO:0008233(peptidase activity);GO:0008237(metallopeptidase activity);GO:0008270(zinc ion binding);GO:0016055(Wnt signaling pathway);GO:0016485(protein processing…	NA	1	330,	0	-1.69	0.00346737	-1.82	down
chr11	102604395	102604664	270	ENSMUSG00000050288	ENSMUST00000057893	protein_coding	5' UTR	0	Fzd2	frizzled class receptor 2 [Source:MGI Symbol;Acc:MGI:1888513]	GO:0003149(membranous septum morphogenesis);GO:0003150(muscular septum morphogenesis);GO:0003151(outflow tract morphogenesis);GO:0004888(transmembrane signaling receptor activity);GO:0004930(G protein-coupled receptor activity);GO:0005515(protein binding);GO:0005737(cytoplasm);GO:0005886(plasma membrane);GO:0007165(signal transduction);GO:0007166(cell surface receptor signaling pathway);GO:000718…	04150(mTOR signaling pathway);04310(Wnt signaling pathway);04390(Hippo signaling pathway);04550(Signaling pathways regulating pluripotency of stem cells);04916(Melanogenesis);04934(Cushing syndrome);05165(Human papillomavirus infection);05200(Pathways in cancer);05205(Proteoglycans in cancer);05217(Basal cell carcinoma);05224(Breast cancer);05225(Hepatocellular carcinoma);05226(Gastric cancer)	1	269,	0	-2.8	0.000151356	-1.83	down
chr17	22146122	22146482	361	ENSMUSG00000063383	ENSMUST00000080249	protein_coding	Exon (ENSMUST00000080249/ENSMUSG00000063383, exon 5 of 5)	20068	Zfp947	zinc finger protein 947 [Source:MGI Symbol;Acc:MGI:3646759]	GO:0003674(molecular_function);GO:0003676(nucleic acid binding);GO:0005575(cellular_component);GO:0006355(regulation of transcription, DNA-templated);GO:0008150(biological_process);GO:0046872(metal ion binding)	05168(Herpes simplex virus 1 infection)	1	360,	0	-1.24	0.0131826	-1.85	down
chr11	98383840	98384154	315	ENSMUSG00000007877	ENSMUST00000008021	protein_coding	5' UTR	29	Tcap	titin-cap [Source:MGI Symbol;Acc:MGI:1330233]	GO:0001756(somitogenesis);GO:0003009(skeletal muscle contraction);GO:0003300(cardiac muscle hypertrophy);GO:0005515(protein binding);GO:0005737(cytoplasm);GO:0007512(adult heart development);GO:0008307(structural constituent of muscle);GO:0014898(cardiac muscle hypertrophy in response to stress);GO:0030017(sarcomere);GO:0030018(Z disc);GO:0030240(skeletal muscle thin filament assembly);GO:0030241…	NA	2	116,3,	0,311	-1.07	0.0223872	-1.89	down
chr17	57092114	57092353	240	ENSMUSG00000062591	ENSMUST00000071135	protein_coding	Exon (ENSMUST00000233454/ENSMUSG00000079414, exon 3 of 3)	-4571	Tubb4a	tubulin, beta 4A class IVA [Source:MGI Symbol;Acc:MGI:107848]	GO:0000166(nucleotide binding);GO:0000226(microtubule cytoskeleton organization);GO:0000278(mitotic cell cycle);GO:0003924(GTPase activity);GO:0005200(structural constituent of cytoskeleton);GO:0005509(calcium ion binding);GO:0005525(GTP binding);GO:0005737(cytoplasm);GO:0005856(cytoskeleton);GO:0005874(microtubule);GO:0005929(cilium);GO:0005930(axoneme);GO:0007017(microtubule-based process);GO:0…	04145(Phagosome);04540(Gap junction)	1	239,	0	-0.976	0.0295121	-1.89	down
chr17	25790139	25790290	152	ENSMUSG00000057411	ENSMUST00000236161	protein_coding	3' UTR	1938	Fam173a	family with sequence similarity 173, member A [Source:MGI Symbol;Acc:MGI:2384888]	GO:0005739(mitochondrion);GO:0008168(methyltransferase activity);GO:0016020(membrane);GO:0016021(integral component of membrane);GO:0016279(protein-lysine N-methyltransferase activity);GO:0016740(transferase activity);GO:0018022(peptidyl-lysine methylation);GO:0018023(peptidyl-lysine trimethylation);GO:0031966(mitochondrial membrane);GO:0032259(methylation)	NA	1	151,	0	-1.37	0.00891251	-1.9	down
chr16	43981753	43981963	211	ENSMUSG00000036304	ENSMUST00000231700	protein_coding	3' UTR	-2172	Zdhhc23	zinc finger, DHHC domain containing 23 [Source:MGI Symbol;Acc:MGI:2685625]	GO:0005783(endoplasmic reticulum);GO:0005794(Golgi apparatus);GO:0006612(protein targeting to membrane);GO:0016020(membrane);GO:0016021(integral component of membrane);GO:0016409(palmitoyltransferase activity);GO:0016740(transferase activity);GO:0016746(transferase activity, transferring acyl groups);GO:0018230(peptidyl-L-cysteine S-palmitoylation);GO:0018345(protein palmitoylation);GO:0019706(pr…	NA	1	210,	0	-1.73	0.0030903	-1.92	down
chr19	3767420	3768042	623	ENSMUSG00000045098	ENSMUST00000052699	protein_coding	5' UTR	0	Kmt5b	lysine methyltransferase 5B [Source:MGI Symbol;Acc:MGI:2444557]	GO:0000780(condensed nuclear chromosome, centromeric region);GO:0003682(chromatin binding);GO:0005515(protein binding);GO:0005634(nucleus);GO:0005654(nucleoplasm);GO:0005694(chromosome);GO:0006281(DNA repair);GO:0006325(chromatin organization);GO:0007517(muscle organ development);GO:0008168(methyltransferase activity);GO:0016571(histone methylation);GO:0016740(transferase activity);GO:0018024(his…	00310(Lysine degradation)	2	310,21,	0,601	-2.01	0.00134896	-1.94	down
chr1	158936674	158956533	19860	ENSMUSG00000073530	ENSMUST00000159861	protein_coding	Exon (ENSMUST00000159861/ENSMUSG00000073530, exon 1 of 22)	21693	Pappa2	pappalysin 2 [Source:MGI Symbol;Acc:MGI:3051647]	GO:0004222(metalloendopeptidase activity);GO:0005515(protein binding);GO:0005829(cytosol);GO:0006508(proteolysis);GO:0008237(metallopeptidase activity);GO:0008270(zinc ion binding);GO:0009651(response to salt stress);GO:0016324(apical plasma membrane);GO:0060349(bone morphogenesis)	NA	2	343,17,	0,19842	-1.23	0.0138038	-2	down
chr7	44733726	44734446	721	ENSMUSG00000048012	ENSMUST00000149011	protein_coding	3' UTR	10504	Zfp473	zinc finger protein 473 [Source:MGI Symbol;Acc:MGI:2442697]	GO:0003676(nucleic acid binding);GO:0003677(DNA binding);GO:0005634(nucleus);GO:0005654(nucleoplasm);GO:0006355(regulation of transcription, DNA-templated);GO:0006398(mRNA 3'-end processing by stem-loop binding and cleavage);GO:0015030(Cajal body);GO:0046872(metal ion binding)	05168(Herpes simplex virus 1 infection)	1	720,	0	-0.978	0.0295121	-2	down
chr16	92825693	92825969	277	ENSMUSG00000022952	ENSMUST00000186296	protein_coding	5' UTR	0	Runx1	runt related transcription factor 1 [Source:MGI Symbol;Acc:MGI:99852]	GO:0000976(transcription regulatory region sequence-specific DNA binding);GO:0000977(RNA polymerase II regulatory region sequence-specific DNA binding);GO:0000978(RNA polymerase II cis-regulatory region sequence-specific DNA binding);GO:0001228(DNA-binding transcription activator activity, RNA polymerase II-specific);GO:0003677(DNA binding);GO:0003700(DNA-binding transcription factor activity);GO…	04530(Tight junction);04659(Th17 cell differentiation);05200(Pathways in cancer);05202(Transcriptional misregulation in cancer);05220(Chronic myeloid leukemia);05221(Acute myeloid leukemia)	2	85,36,	0,240	-1.17	0.0165959	-2.02	down
chr2	67508188	67508758	571	ENSMUSG00000027022	ENSMUST00000239164	protein_coding	Exon (ENSMUST00000238912/ENSMUSG00000027022, exon 9 of 11)	-8204	Xirp2	xin actin-binding repeat containing 2 [Source:MGI Symbol;Acc:MGI:2685198]	GO:0001725(stress fiber);GO:0003281(ventricular septum development);GO:0003779(actin binding);GO:0005515(protein binding);GO:0005925(focal adhesion);GO:0007507(heart development);GO:0030018(Z disc);GO:0030036(actin cytoskeleton organization);GO:0030054(cell junction);GO:0045216(cell-cell junction organization);GO:0046872(metal ion binding);GO:0051015(actin filament binding);GO:0051393(alpha-actin…	NA	1	570,	0	-0.868	0.042658	-2.08	down
chr12	76332117	76332238	122	ENSMUSG00000021057	ENSMUST00000172992	protein_coding	3' UTR	7212	Akap5	A kinase (PRKA) anchor protein 5 [Source:MGI Symbol;Acc:MGI:2685104]	GO:0001664(G protein-coupled receptor binding);GO:0001934(positive regulation of protein phosphorylation);GO:0003779(actin binding);GO:0005515(protein binding);GO:0005516(calmodulin binding);GO:0005737(cytoplasm);GO:0005768(endosome);GO:0005856(cytoskeleton);GO:0005886(plasma membrane);GO:0006605(protein targeting);GO:0007165(signal transduction);GO:0007193(adenylate cyclase-inhibiting G protein-…	NA	1	121,	0	-3.98	6.16595e-06	-2.11	down
chr6	112722970	112727252	4283	ENSMUSG00000030254	ENSMUST00000077088	protein_coding	Exon (ENSMUST00000088373/ENSMUSG00000030257, exon 21 of 22)	-30566	Rad18	RAD18 E3 ubiquitin protein ligase [Source:MGI Symbol;Acc:MGI:1890476]	GO:0000403(Y-form DNA binding);GO:0000785(chromatin);GO:0001741(XY body);GO:0003677(DNA binding);GO:0003697(single-stranded DNA binding);GO:0005515(protein binding);GO:0005634(nucleus);GO:0005654(nucleoplasm);GO:0005657(replication fork);GO:0005737(cytoplasm);GO:0005813(centrosome);GO:0005815(microtubule organizing center);GO:0005856(cytoskeleton);GO:0006281(DNA repair);GO:0006301(postreplication…	NA	2	231,40,	0,4242	-1.87	0.00204174	-2.12	down
chr9	86574358	86574539	182	ENSMUSG00000032417	ENSMUST00000179212	protein_coding	Exon (ENSMUST00000185566/ENSMUSG00000032417, exon 3 of 3)	2305	Rwdd2a	RWD domain containing 2A [Source:MGI Symbol;Acc:MGI:1916769]	GO:0005515(protein binding)	NA	1	181,	0	-1.57	0.00489779	-2.12	down
chr15	74671700	74672001	302	ENSMUSG00000022602	ENSMUST00000023268	protein_coding	Exon (ENSMUST00000023268/ENSMUSG00000022602, exon 1 of 3)	868	Arc	activity regulated cytoskeletal-associated protein [Source:MGI Symbol;Acc:MGI:88067]	GO:0001669(acrosomal vesicle);GO:0003723(RNA binding);GO:0003729(mRNA binding);GO:0003779(actin binding);GO:0005515(protein binding);GO:0005737(cytoplasm);GO:0005768(endosome);GO:0005856(cytoskeleton);GO:0005886(plasma membrane);GO:0005938(cell cortex);GO:0006897(endocytosis);GO:0007010(cytoskeleton organization);GO:0007275(multicellular organism development);GO:0007492(endoderm development);GO:0…	05031(Amphetamine addiction)	1	301,	0	-1.4	0.00812831	-2.15	down
MT	10166	10616	451	ENSMUSG00000064363	ENSMUST00000082414	protein_coding	Exon (ENSMUST00000084013/ENSMUSG00000065947, exon 1 of 1)	0	mt-Nd4	mitochondrially encoded NADH dehydrogenase 4 [Source:MGI Symbol;Acc:MGI:102498]	GO:0001666(response to hypoxia);GO:0001701(in utero embryonic development);GO:0005739(mitochondrion);GO:0005747(mitochondrial respiratory chain complex I);GO:0006120(mitochondrial electron transport, NADH to ubiquinone);GO:0007568(aging);GO:0008137(NADH dehydrogenase (ubiquinone) activity);GO:0009060(aerobic respiration);GO:0015990(electron transport coupled proton transport);GO:0016020(membrane)…	00190(Oxidative phosphorylation);04714(Thermogenesis);04723(Retrograde endocannabinoid signaling);05012(Parkinson disease)	1	450,	0	-41.9	1.99526e-45	-2.29	down
chr15	89069788	89070029	242	ENSMUSG00000058441	ENSMUST00000159960	protein_coding	3' UTR	115	Panx2	pannexin 2 [Source:MGI Symbol;Acc:MGI:1890615]	GO:0002931(response to ischemia);GO:0005198(structural molecule activity);GO:0005243(gap junction channel activity);GO:0005737(cytoplasm);GO:0005886(plasma membrane);GO:0005921(gap junction);GO:0006811(ion transport);GO:0006812(cation transport);GO:0007267(cell-cell signaling);GO:0015267(channel activity);GO:0016020(membrane);GO:0016021(integral component of membrane);GO:0022829(wide pore channel…	NA	1	241,	0	-0.972	0.0301995	-2.3	down
chr1	14755656	14756166	511	ENSMUSG00000025930	ENSMUST00000027062	protein_coding	Exon (ENSMUST00000067599/ENSMUSG00000054493, exon 1 of 1)	0	Msc	musculin [Source:MGI Symbol;Acc:MGI:1333884]	GO:0000122(negative regulation of transcription by RNA polymerase II);GO:0000977(RNA polymerase II regulatory region sequence-specific DNA binding);GO:0000978(RNA polymerase II cis-regulatory region sequence-specific DNA binding);GO:0000981(DNA-binding transcription factor activity, RNA polymerase II-specific);GO:0001227(DNA-binding transcription repressor activity, RNA polymerase II-specific);GO…	NA	1	510,	0	-1.11	0.0194984	-2.31	down
chr2	172433576	172433727	152	ENSMUSG00000027502	ENSMUST00000029005	protein_coding	3' UTR	-6829	Rtf2	replication termination factor 2 [Source:MGI Symbol;Acc:MGI:1913654]	GO:0003677(DNA binding);GO:0005634(nucleus);GO:0005657(replication fork);GO:0005694(chromosome);GO:0071171(site-specific DNA replication termination at RTS1 barrier);GO:0072711(cellular response to hydroxyurea);GO:0097752(regulation of DNA stability);GO:1902979(mitotic DNA replication termination)	NA	1	151,	0	-1.41	0.00776247	-2.35	down
chr6	113424633	113424963	331	ENSMUSG00000051169	ENSMUST00000113092	protein_coding	3' UTR	-5623	Rpusd3	RNA pseudouridylate synthase domain containing 3 [Source:MGI Symbol;Acc:MGI:2141440]	GO:0000455(enzyme-directed rRNA pseudouridine synthesis);GO:0001522(pseudouridine synthesis);GO:0003723(RNA binding);GO:0005739(mitochondrion);GO:0005759(mitochondrial matrix);GO:0006397(mRNA processing);GO:0009451(RNA modification);GO:0009982(pseudouridine synthase activity);GO:0016853(isomerase activity);GO:0070131(positive regulation of mitochondrial translation)	NA	1	330,	0	-3.02	8.31764e-05	-2.35	down
chr9	58488602	58488902	301	ENSMUSG00000066607	ENSMUST00000085658	protein_coding	5' UTR	0	Insyn1	inhibitory synaptic factor 1 [Source:MGI Symbol;Acc:MGI:2442108]	GO:0005515(protein binding);GO:0014069(postsynaptic density);GO:0030054(cell junction);GO:0045202(synapse);GO:0060080(inhibitory postsynaptic potential)	NA	1	300,	0	-2.1	0.00104713	-2.36	down
chr17	87745830	87746040	211	ENSMUSG00000050138	ENSMUST00000055221	protein_coding	3' UTR	52164	Kcnk12	potassium channel, subfamily K, member 12 [Source:MGI Symbol;Acc:MGI:2684043]	GO:0005244(voltage-gated ion channel activity);GO:0005267(potassium channel activity);GO:0005887(integral component of plasma membrane);GO:0006811(ion transport);GO:0016020(membrane);GO:0016021(integral component of membrane);GO:0022841(potassium ion leak channel activity);GO:0030322(stabilization of membrane potential);GO:0034765(regulation of ion transmembrane transport);GO:0071805(potassium io…	NA	1	210,	0	-0.937	0.0338844	-2.36	down
chr4	140786203	140786324	122	ENSMUSG00000025330	ENSMUST00000026381	protein_coding	3' UTR	-12088	Padi4	peptidyl arginine deiminase, type IV [Source:MGI Symbol;Acc:MGI:1338898]	GO:0002376(immune system process);GO:0004668(protein-arginine deiminase activity);GO:0005509(calcium ion binding);GO:0005634(nucleus);GO:0005737(cytoplasm);GO:0006325(chromatin organization);GO:0006334(nucleosome assembly);GO:0006338(chromatin remodeling);GO:0016787(hydrolase activity);GO:0018101(protein citrullination);GO:0019827(stem cell population maintenance);GO:0032991(protein-containing co…	NA	1	121,	0	-1.1	0.0204174	-2.42	down
chr14	65666432	65666612	181	ENSMUSG00000022032	ENSMUST00000069226	protein_coding	5' UTR	0	Scara5	scavenger receptor class A, member 5 [Source:MGI Symbol;Acc:MGI:1918395]	GO:0005044(scavenger receptor activity);GO:0005515(protein binding);GO:0005886(plasma membrane);GO:0005887(integral component of plasma membrane);GO:0006811(ion transport);GO:0006879(cellular iron ion homeostasis);GO:0006897(endocytosis);GO:0009897(external side of plasma membrane);GO:0009986(cell surface);GO:0016020(membrane);GO:0016021(integral component of membrane);GO:0030666(endocytic vesicl…	NA	1	180,	0	-1.06	0.0223872	-2.43	down
chr16	91617368	91618637	1270	ENSMUSG00000039763	ENSMUST00000143058	protein_coding	5' UTR	1623	Dnajc28	DnaJ heat shock protein family (Hsp40) member C28 [Source:MGI Symbol;Acc:MGI:2181053]	GO:0003674(molecular_function);GO:0006890(retrograde vesicle-mediated transport, Golgi to endoplasmic reticulum);GO:0007030(Golgi organization);GO:0017119(Golgi transport complex);GO:0048213(Golgi vesicle prefusion complex stabilization)	NA	2	11,50,	0,1219	-1.25	0.0128825	-2.47	down
chr8	95807252	95807433	182	ENSMUSG00000036550	ENSMUST00000068452	protein_coding	Exon (ENSMUST00000212647/ENSMUSG00000074136, exon 1 of 1)	0	Cnot1	CCR4-NOT transcription complex, subunit 1 [Source:MGI Symbol;Acc:MGI:2442402]	GO:0000122(negative regulation of transcription by RNA polymerase II);GO:0000288(nuclear-transcribed mRNA catabolic process, deadenylation-dependent decay);GO:0000932(P-body);GO:0001829(trophectodermal cell differentiation);GO:0004535(poly(A)-specific ribonuclease activity);GO:0005515(protein binding);GO:0005634(nucleus);GO:0005737(cytoplasm);GO:0005829(cytosol);GO:0006417(regulation of translati…	03018(RNA degradation)	1	181,	0	-1.2	0.0147911	-2.5	down
chr3	88835260	88837463	2204	ENSMUSG00000054199	ENSMUST00000081695	protein_coding	5' UTR	0	Gon4l	gon-4-like (C.elegans) [Source:MGI Symbol;Acc:MGI:1917579]	GO:0003677(DNA binding);GO:0003714(transcription corepressor activity);GO:0005634(nucleus);GO:0006355(regulation of transcription, DNA-templated);GO:0030183(B cell differentiation);GO:0045892(negative regulation of transcription, DNA-templated)	NA	2	36,474,	0,1729	-1.57	0.0047863	-2.52	down
chr4	134496936	134497211	276	ENSMUSG00000037348	ENSMUST00000134506	protein_coding	5' UTR	0	Paqr7	progestin and adipoQ receptor family member VII [Source:MGI Symbol;Acc:MGI:1919154]	GO:0003707(steroid hormone receptor activity);GO:0005496(steroid binding);GO:0005886(plasma membrane);GO:0007275(multicellular organism development);GO:0008289(lipid binding);GO:0016020(membrane);GO:0016021(integral component of membrane);GO:0030154(cell differentiation);GO:0038023(signaling receptor activity);GO:0043401(steroid hormone mediated signaling pathway);GO:0048477(oogenesis);GO:0048545…	NA	2	100,171,	0,104	-4.01	5.7544e-06	-2.63	down
chr5	142529299	142529628	330	ENSMUSG00000074817	ENSMUST00000099400	protein_coding	Exon (ENSMUST00000099400/ENSMUSG00000074817, exon 1 of 1)	777	Papolb	poly (A) polymerase beta (testis specific) [Source:MGI Symbol;Acc:MGI:1932115]	GO:0000166(nucleotide binding);GO:0003723(RNA binding);GO:0004652(polynucleotide adenylyltransferase activity);GO:0005524(ATP binding);GO:0005634(nucleus);GO:0006397(mRNA processing);GO:0016740(transferase activity);GO:0016779(nucleotidyltransferase activity);GO:0031123(RNA 3'-end processing);GO:0043631(RNA polyadenylation);GO:0046872(metal ion binding)	03015(mRNA surveillance pathway)	1	329,	0	-1.65	0.00380189	-2.71	down
chr2	75667458	75667759	302	ENSMUSG00000059005	ENSMUST00000141974	protein_coding	3' UTR	4969	Hnrnpa3	heterogeneous nuclear ribonucleoprotein A3 [Source:MGI Symbol;Acc:MGI:1917171]	GO:0003676(nucleic acid binding);GO:0003723(RNA binding);GO:0003729(mRNA binding);GO:0005634(nucleus);GO:0005654(nucleoplasm);GO:0005681(spliceosomal complex);GO:0005737(cytoplasm);GO:0006397(mRNA processing);GO:0008380(RNA splicing);GO:0014069(postsynaptic density);GO:0019013(viral nucleocapsid);GO:0035770(ribonucleoprotein granule);GO:0043005(neuron projection);GO:0051028(mRNA transport);GO:005…	03040(Spliceosome)	1	301,	0	-81.9	6.30957e-86	-2.76	down
MT	9876	10173	298	ENSMUSG00000064363	ENSMUST00000082414	protein_coding	Exon (ENSMUST00000084013/ENSMUSG00000065947, exon 1 of 1)	0	mt-Nd4	mitochondrially encoded NADH dehydrogenase 4 [Source:MGI Symbol;Acc:MGI:102498]	GO:0001666(response to hypoxia);GO:0001701(in utero embryonic development);GO:0005739(mitochondrion);GO:0005747(mitochondrial respiratory chain complex I);GO:0006120(mitochondrial electron transport, NADH to ubiquinone);GO:0007568(aging);GO:0008137(NADH dehydrogenase (ubiquinone) activity);GO:0009060(aerobic respiration);GO:0015990(electron transport coupled proton transport);GO:0016020(membrane)…	00190(Oxidative phosphorylation);04714(Thermogenesis);04723(Retrograde endocannabinoid signaling);05012(Parkinson disease)	1	297,	0	-157	1e-161	-2.78	down
chr7	79785771	79785950	180	ENSMUSG00000030543	ENSMUST00000107394	protein_coding	3' UTR	-24777	Mesp2	mesoderm posterior 2 [Source:MGI Symbol;Acc:MGI:1096325]	GO:0003700(DNA-binding transcription factor activity);GO:0006355(regulation of transcription, DNA-templated);GO:0046983(protein dimerization activity);GO:1990837(sequence-specific double-stranded DNA binding)	NA	1	179,	0	-1.42	0.00758578	-2.8	down
chr10	5832581	5832792	212	ENSMUSG00000019774	ENSMUST00000019908	protein_coding	3' UTR	-8882	Mtrf1l	mitochondrial translational release factor 1-like [Source:MGI Symbol;Acc:MGI:1918830]	GO:0003747(translation release factor activity);GO:0005739(mitochondrion);GO:0006412(translation);GO:0006415(translational termination);GO:0070126(mitochondrial translational termination)	NA	1	211,	0	-1.16	0.0165959	-2.86	down
chr5	37085411	37085651	241	ENSMUSG00000117286	ENSMUST00000232332	protein_coding	5' UTR	41	Gm1043	predicted gene 1043 [Source:MGI Symbol;Acc:MGI:2685889]	GO:0003674(molecular_function);GO:0005575(cellular_component);GO:0008150(biological_process)	NA	1	240,	0	-0.969	0.0301995	-2.87	down
chr4	126565997	126566478	482	ENSMUSG00000042489	ENSMUST00000126512	protein_coding	Exon (ENSMUST00000048391/ENSMUSG00000042489, exon 8 of 26)	-77	Clspn	claspin [Source:MGI Symbol;Acc:MGI:2445153]	GO:0000076(DNA replication checkpoint);GO:0000077(DNA damage checkpoint);GO:0000217(DNA secondary structure binding);GO:0003677(DNA binding);GO:0005634(nucleus);GO:0005654(nucleoplasm);GO:0005694(chromosome);GO:0005794(Golgi apparatus);GO:0006281(DNA repair);GO:0006974(cellular response to DNA damage stimulus);GO:0007049(cell cycle);GO:0007095(mitotic G2 DNA damage checkpoint);GO:0010997(anaphase…	NA	1	481,	0	-1.36	0.00912011	-2.89	down
chr12	113489720	113490230	511	ENSMUSG00000051804	ENSMUST00000063317	protein_coding	Exon (ENSMUST00000063317/ENSMUSG00000051804, exon 1 of 1)	209	Adam6b	a disintegrin and metallopeptidase domain 6B [Source:MGI Symbol;Acc:MGI:2444636]	GO:0003674(molecular_function);GO:0004222(metalloendopeptidase activity);GO:0005575(cellular_component);GO:0006508(proteolysis);GO:0008150(biological_process);GO:0008237(metallopeptidase activity);GO:0016020(membrane);GO:0016021(integral component of membrane)	NA	1	510,	0	-1.28	0.0114815	-2.9	down
chr19	53813868	53814138	271	ENSMUSG00000043639	ENSMUST00000162910	protein_coding	Exon (ENSMUST00000164202/ENSMUSG00000043639, exon 2 of 14)	20560	Rbm20	RNA binding motif protein 20 [Source:MGI Symbol;Acc:MGI:1920963]	GO:0003676(nucleic acid binding);GO:0003723(RNA binding);GO:0003729(mRNA binding);GO:0005634(nucleus);GO:0006397(mRNA processing);GO:0006417(regulation of translation);GO:0007507(heart development);GO:0008270(zinc ion binding);GO:0008380(RNA splicing);GO:0033120(positive regulation of RNA splicing);GO:0043484(regulation of RNA splicing)	NA	1	270,	0	-0.83	0.047863	-2.91	down
chr1	156035522	156035583	62	ENSMUSG00000050565	ENSMUST00000111757	protein_coding	5' UTR	119	Tor1aip2	torsin A interacting protein 2 [Source:MGI Symbol;Acc:MGI:3582695]	GO:0001671(ATPase activator activity);GO:0005515(protein binding);GO:0005634(nucleus);GO:0005635(nuclear envelope);GO:0005783(endoplasmic reticulum);GO:0005789(endoplasmic reticulum membrane);GO:0007029(endoplasmic reticulum organization);GO:0016020(membrane);GO:0016021(integral component of membrane);GO:0032781(positive regulation of ATPase activity);GO:0051117(ATPase binding);GO:0090435(protein…	NA	1	61,	0	-1.03	0.025704	-3.03	down
chr19	36919202	36919615	414	ENSMUSG00000047632	ENSMUST00000238948	protein_coding	5' UTR	0	Fgfbp3	fibroblast growth factor binding protein 3 [Source:MGI Symbol;Acc:MGI:1919764]	GO:0005576(extracellular region);GO:0007267(cell-cell signaling);GO:0008201(heparin binding);GO:0017134(fibroblast growth factor binding);GO:0019838(growth factor binding);GO:0030534(adult behavior);GO:0031646(positive regulation of nervous system process);GO:0043117(positive regulation of vascular permeability);GO:0045743(positive regulation of fibroblast growth factor receptor signaling pathway…	NA	2	75,44,	0,369	-0.905	0.0380189	-3.08	down
X	53269684	53269805	122	ENSMUSG00000036022	ENSMUST00000071023	protein_coding	5' UTR	0	Fam122b	family with sequence similarity 122, member B [Source:MGI Symbol;Acc:MGI:1926005]	GO:0003674(molecular_function);GO:0005575(cellular_component);GO:0005581(collagen trimer);GO:0008150(biological_process)	NA	1	121,	0	-1.12	0.0190546	-3.24	down
chr9	67831704	67832330	627	ENSMUSG00000047990	ENSMUST00000054500	protein_coding	5' UTR	0	C2cd4a	C2 calcium-dependent domain containing 4A [Source:MGI Symbol;Acc:MGI:3645763]	GO:0002528(regulation of vascular permeability involved in acute inflammatory response);GO:0002675(positive regulation of acute inflammatory response);GO:0005634(nucleus);GO:0030155(regulation of cell adhesion)	NA	2	98,81,	0,545	-1.51	0.0057544	-3.37	down
chr12	101083581	101083702	122	ENSMUSG00000041846	ENSMUST00000048305	protein_coding	5' UTR	0	Ppp4r3a	protein phosphatase 4 regulatory subunit 3A [Source:MGI Symbol;Acc:MGI:1915984]	GO:0005515(protein binding);GO:0005634(nucleus);GO:0005654(nucleoplasm);GO:0005737(cytoplasm);GO:0005815(microtubule organizing center);GO:0005829(cytosol);GO:0005856(cytoskeleton);GO:0006470(protein dephosphorylation);GO:0016607(nuclear speck);GO:0030289(protein phosphatase 4 complex);GO:0045722(positive regulation of gluconeogenesis)	04922(Glucagon signaling pathway)	1	121,	0	-1.39	0.00831764	-3.41	down
chr16	52453265	52453446	182	ENSMUSG00000022636	ENSMUST00000168071	protein_coding	5' UTR	-792	Alcam	activated leukocyte cell adhesion molecule [Source:MGI Symbol;Acc:MGI:1313266]	GO:0001772(immunological synapse);GO:0002250(adaptive immune response);GO:0002376(immune system process);GO:0005515(protein binding);GO:0005886(plasma membrane);GO:0005887(integral component of plasma membrane);GO:0007155(cell adhesion);GO:0007157(heterophilic cell-cell adhesion via plasma membrane cell adhesion molecules);GO:0007411(axon guidance);GO:0008045(motor neuron axon guidance);GO:000989…	04514(Cell adhesion molecules (CAMs))	1	181,	0	-1.09	0.020893	-3.56	down
MT	9458	9661	204	ENSMUSG00000064360	ENSMUST00000082411	protein_coding	Exon (ENSMUST00000082410/ENSMUSG00000064359, exon 1 of 1)	0	mt-Nd3	mitochondrially encoded NADH dehydrogenase 3 [Source:MGI Symbol;Acc:MGI:102499]	GO:0005739(mitochondrion);GO:0005747(mitochondrial respiratory chain complex I);GO:0006979(response to oxidative stress);GO:0008137(NADH dehydrogenase (ubiquinone) activity);GO:0009642(response to light intensity);GO:0009725(response to hormone);GO:0016020(membrane);GO:0016021(integral component of membrane);GO:0016491(oxidoreductase activity);GO:0030964(NADH dehydrogenase complex);GO:0031966(mit…	00190(Oxidative phosphorylation);04714(Thermogenesis);04723(Retrograde endocannabinoid signaling);05012(Parkinson disease)	1	203,	0	-10.3	6.30957e-13	-3.57	down
chr5	37174942	37175542	601	ENSMUSG00000117286	ENSMUST00000208827	protein_coding	Exon (ENSMUST00000232332/ENSMUSG00000117286, exon 28 of 34)	0	Gm1043	predicted gene 1043 [Source:MGI Symbol;Acc:MGI:2685889]	GO:0003674(molecular_function);GO:0005575(cellular_component);GO:0008150(biological_process)	NA	1	600,	0	-1.99	0.00144544	-3.66	down
chr3	18056233	18056562	330	ENSMUSG00000025128	ENSMUST00000026120	protein_coding	3' UTR	2059	Bhlhe22	basic helix-loop-helix family, member e22 [Source:MGI Symbol;Acc:MGI:1930001]	GO:0000981(DNA-binding transcription factor activity, RNA polymerase II-specific);GO:0005634(nucleus);GO:0006355(regulation of transcription, DNA-templated);GO:0006357(regulation of transcription by RNA polymerase II);GO:0022008(neurogenesis);GO:0046983(protein dimerization activity);GO:1990837(sequence-specific double-stranded DNA binding)	NA	1	329,	0	-2.3	0.00060256	-3.95	down
chr11	83275946	83276275	330	ENSMUSG00000082101	ENSMUST00000163961	protein_coding	3' UTR	10780	Slfn14	schlafen 14 [Source:MGI Symbol;Acc:MGI:2684866]	GO:0004518(nuclease activity);GO:0004519(endonuclease activity);GO:0004521(endoribonuclease activity);GO:0005634(nucleus);GO:0005737(cytoplasm);GO:0006402(mRNA catabolic process);GO:0016075(rRNA catabolic process);GO:0016787(hydrolase activity);GO:0036345(platelet maturation);GO:0043022(ribosome binding);GO:0071286(cellular response to magnesium ion);GO:0071287(cellular response to manganese ion)…	NA	1	329,	0	-1.82	0.00239883	-4.27	down
chr2	176238717	176239165	449	ENSMUSG00000078894	ENSMUST00000166464	protein_coding	3' UTR	1857	2210418O10Rik	RIKEN cDNA 2210418O10 gene [Source:MGI Symbol;Acc:MGI:1924208]	GO:0000977(RNA polymerase II regulatory region sequence-specific DNA binding);GO:0003674(molecular_function);GO:0003676(nucleic acid binding);GO:0005575(cellular_component);GO:0005634(nucleus);GO:0006355(regulation of transcription, DNA-templated);GO:0006357(regulation of transcription by RNA polymerase II);GO:0008150(biological_process);GO:0046872(metal ion binding)	NA	1	448,	0	-4.91	5.49541e-07	-4.78	down
chr10	33196064	33196305	242	ENSMUSG00000019787	ENSMUST00000219211	protein_coding	3' UTR	96	Trdn	triadin [Source:MGI Symbol;Acc:MGI:1924007]	GO:0005102(signaling receptor binding);GO:0005515(protein binding);GO:0005783(endoplasmic reticulum);GO:0005829(cytosol);GO:0005886(plasma membrane);GO:0006874(cellular calcium ion homeostasis);GO:0009617(response to bacterium);GO:0010880(regulation of release of sequestered calcium ion into cytosol by sarcoplasmic reticulum);GO:0014701(junctional sarcoplasmic reticulum membrane);GO:0014808(relea…	NA	1	241,	0	-2.75	0.00017378	-5.13	down
