# Supplementary material for: N 6-Methyladenosine Methylomic Landscape of Lung Tissues in Murine Acute Allergic Asthma
Source: Front Immunol. 2021 Oct 19;12:740571. doi: 10.3389/fimmu.2021.740571 (PMC8560743; doi:10.3389/fimmu.2021.740571)
Supplement: Supplementary file 11 [file Table_11.xlsx]

## Sheet: Sheet1
Table S11. KEGG enrichment analysis of differentially methylated mRNAs
pathway_id	pathway_name	Genes	S gene number	TS gene number	B gene number	TB gene number	pvalue
4610	Complement and coagulation cascades	F10;Serpina1b;C9;C6;Bdkrb1	5	173	12	1583	0.00614643
4020	Calcium signaling pathway	Htr2b;Hrh1;Camk4;Adra1a;Ppp3cb;Atp2b4;Pln;Ptafr;Prkca;Bdkrb1;Sphk2	11	173	49	1583	0.0136527
5168	Herpes simplex virus 1 infection	Pilra;Zfp947;Zfp473;Zfp689;Zfp457;Zfp872;Zfp819;Gm11127;Zfp354a;Zfp984;Nectin1;Srsf9;Zfp27;Irak4;Gm5141;Zfp57;Cycs;Zfp960;Zfp719	19	173	112	1583	0.0295933
4640	Hematopoietic cell lineage	Cd5;Fcer2a;Gp1ba;Cd8a;Il7	5	173	19	1583	0.0479175
5322	Systemic lupus erythematosus	H3c8;H3c11;C6;C9	4	173	14	1583	0.0574175
5031	Amphetamine addiction	Camk4;Arc;Ppp3cb;Prkca	4	173	14	1583	0.0574175
4080	Neuroactive ligand-receptor interaction	Ptafr;Fpr1;Adra1a;Bdkrb1;Htr2b;Hrh1;Gpr35	7	173	33	1583	0.0603106
4060	Cytokine-cytokine receptor interaction	Cxcl16;Gdf11;Ccr2;Il7;Gdf5;Ccr9;Inha;Il18r1;Relt	9	173	47	1583	0.0627918
4514	Cell adhesion molecules (CAMs)	Tigit;Cd8a;Cldn24;Gm11127;Alcam;Vcan;Cldn4;Nectin1	8	173	41	1583	0.0704711
5224	Breast cancer	Axin2;Fgf9;Pgr;Fzd10;E2f3;Frat1;Fzd2;Shc1;Lef1	9	173	49	1583	0.0783214
5034	Alcoholism	Camk4;H3c8;H3c11;Shc1;Hdac9	5	173	22	1583	0.0830993
120	Primary bile acid biosynthesis	Hsd3b7	1	173	1	1583	0.109286
5214	Glioma	Shc1;Camk4;Prkca;E2f3	4	173	18	1583	0.124748
4911	Insulin secretion	Prkca;Pclo;Ffar1;Kcnn4	4	173	18	1583	0.124748
5020	Prion diseases	C9;C6	2	173	6	1583	0.132698
670	One carbon pool by folate	Dhfr;Mthfs	2	173	6	1583	0.132698
330	Arginine and proline metabolism	P4ha3;Aldh4a1;Prodh	3	173	12	1583	0.134972
5012	Parkinson disease	mt-Nd3;mt-Nd4;Cycs;Uba1	4	173	19	1583	0.145237
4750	Inflammatory mediator regulation of TRP channels	Htr2b;Prkca;Bdkrb1;Hrh1;Pla2g6	5	173	26	1583	0.146086
5225	Hepatocellular carcinoma	Shc1;Axin2;Lef1;Smarcd1;Fzd10;Fzd2;Prkca;Frat1;E2f3	9	173	56	1583	0.149524
5226	Gastric cancer	Fzd2;Axin2;Frat1;Lef1;Shc1;E2f3;Fgf9;Fzd10	8	173	49	1583	0.158042
3320	PPAR signaling pathway	Plin4;Adipoq;Acox3	3	173	13	1583	0.16205
600	Sphingolipid metabolism	Degs1;Cers5;Sphk2	3	173	13	1583	0.16205
4650	Natural killer cell mediated cytotoxicity	Ulbp1;Shc1;Ppp3cb;Gm11127;Prkca	5	173	27	1583	0.164354
480	Glutathione metabolism	Rrm2;Gclc	2	173	7	1583	0.17289
592	alpha-Linolenic acid metabolism	Pla2g6;Acox3	2	173	7	1583	0.17289
5014	Amyotrophic lateral sclerosis (ALS)	Ppp3cb;Tomm40l;Cycs	3	173	14	1583	0.190587
4721	Synaptic vesicle cycle	Atp6v1f;Unc13b;Nsf	3	173	14	1583	0.190587
920	Sulfur metabolism	Impad1	1	173	2	1583	0.20669
4950	Maturity onset diabetes of the young	Bhlha15	1	173	2	1583	0.20669
4970	Salivary secretion	Atp2b4;Adra1a;Kcnn4;Prkca	4	173	22	1583	0.213398
4130	SNARE interactions in vesicular transport	Stx19;Stx16	2	173	8	1583	0.214693
5150	Staphylococcus aureus infection	Fpr1;Ptafr	2	173	8	1583	0.214693
4623	Cytosolic DNA-sensing pathway	Zbp1;Trex1;Ifi202b	3	173	15	1583	0.220272
3018	RNA degradation	Pabpc4l;Cnot7;Cnot1	3	173	15	1583	0.220272
4150	mTOR signaling pathway	Akt1s1;Fzd10;Prkca;Lamtor4;Atp6v1f;Fzd2	6	173	38	1583	0.228875
4370	VEGF signaling pathway	Sphk2;Prkca;Ppp3cb	3	173	16	1583	0.25081
983	Drug metabolism - other enzymes	Uckl1;Rrm2	2	173	9	1583	0.257281
5217	Basal cell carcinoma	Lef1;Fzd10;Fzd2;Axin2	4	173	24	1583	0.262942
4310	Wnt signaling pathway	Fzd2;Prkca;Frat1;Fzd10;Axin2;Dkk2;Ppp3cb;Lef1	8	173	57	1583	0.279011
4974	Protein digestion and absorption	Kcne3;Kcnn4;Slc36a1	3	173	17	1583	0.281925
790	Folate biosynthesis	Dhfr	1	173	3	1583	0.293498
40	Pentose and glucuronate interconversions	Sord	1	173	3	1583	0.293498
4672	Intestinal immune network for IgA production	Aicda;Ccr9	2	173	10	1583	0.299988
190	Oxidative phosphorylation	mt-Nd3;mt-Nd4;Atp6v1f	3	173	18	1583	0.31336
510	N-Glycan biosynthesis	Ddost;St6gal1	2	173	11	1583	0.342281
5340	Primary immunodeficiency	Aicda;Cd8a	2	173	11	1583	0.342281
4666	Fc gamma R-mediated phagocytosis	Sphk2;Prkca;Pla2g6	3	173	19	1583	0.344884
5221	Acute myeloid leukemia	Cebpe;Runx1;Lef1	3	173	19	1583	0.344884
4670	Leukocyte transendothelial migration	Prkca;Cyba;Cldn4;Cldn24	4	173	28	1583	0.366657
4530	Tight junction	Rapgef6;Cldn4;Ybx3;Bves;Cldn24;Runx1	6	173	45	1583	0.36805
760	Nicotinate and nicotinamide metabolism	Nmrk2	1	173	4	1583	0.370855
4723	Retrograde endocannabinoid signaling	mt-Nd4;Prkca;mt-Nd3	3	173	20	1583	0.376286
4146	Peroxisome	Acox3;Pex11g;Prdx5	3	173	20	1583	0.376286
4115	p53 signaling pathway	Rrm2;Cycs	2	173	12	1583	0.383742
563	Glycosylphosphatidylinositol (GPI)-anchor biosynthesis	Pigyl;Pigl	2	173	12	1583	0.383742
4137	Mitophagy - animal	Ambra1;Sqstm1	2	173	12	1583	0.383742
565	Ether lipid metabolism	Pla2g6;Pld4	2	173	12	1583	0.383742
240	Pyrimidine metabolism	Uckl1;Rrm2	2	173	12	1583	0.383742
4512	ECM-receptor interaction	Tnc;Spp1;Gp1ba	3	173	21	1583	0.407382
4371	Apelin signaling pathway	Camk4;Spp1;Mef2c;Sphk2	4	173	30	1583	0.418747
4727	GABAergic synapse	Prkca;Nsf	2	173	13	1583	0.42405
5206	MicroRNAs in cancer	Stmn1;Tnc;Cdc25a;Prkca;E2f3;Shc1	6	173	48	1583	0.429821
4720	Long-term potentiation	Camk4;Prkca;Ppp3cb	3	173	22	1583	0.438012
4925	Aldosterone synthesis and secretion	Atp2b4;Prkca;Camk4	3	173	22	1583	0.438012
51	Fructose and mannose metabolism	Sord	1	173	5	1583	0.439786
4966	Collecting duct acid secretion	Atp6v1f	1	173	5	1583	0.439786
1040	Biosynthesis of unsaturated fatty acids	Acox3	1	173	5	1583	0.439786
512	Mucin type O-glycan biosynthesis	Galnt5	1	173	5	1583	0.439786
3060	Protein export	Arxes1	1	173	5	1583	0.439786
5143	African trypanosomiasis	Prkca	1	173	5	1583	0.439786
3040	Spliceosome	Ppih;Hnrnpa3;Sf3a3;Srsf9	4	173	31	1583	0.44446
4071	Sphingolipid signaling pathway	Cers5;Prkca;Sphk2;Degs1	4	173	31	1583	0.44446
4211	Longevity regulating pathway	Adipoq;Camk4;Akt1s1	3	173	23	1583	0.468034
4916	Melanogenesis	Prkca;Fzd2;Fzd10;Lef1	4	173	33	1583	0.494771
4540	Gap junction	Htr2b;Tubb4a;Prkca	3	173	24	1583	0.497333
5220	Chronic myeloid leukemia	Shc1;E2f3;Runx1	3	173	24	1583	0.497333
4152	AMPK signaling pathway	Adra1a;Akt1s1;Adipoq	3	173	24	1583	0.497333
5134	Legionellosis	Cycs;Naip2	2	173	15	1583	0.500297
5223	Non-small cell lung cancer	E2f3;Prkca	2	173	15	1583	0.500297
250	Alanine, aspartate and glutamate metabolism	Aldh4a1	1	173	6	1583	0.501204
640	Propanoate metabolism	Acss3	1	173	6	1583	0.501204
591	Linoleic acid metabolism	Pla2g6	1	173	6	1583	0.501204
270	Cysteine and methionine metabolism	Gclc	1	173	6	1583	0.501204
830	Retinol metabolism	Dhrs9	1	173	6	1583	0.501204
860	Porphyrin and chlorophyll metabolism	Mmab	1	173	6	1583	0.501204
5030	Cocaine addiction	Cdk5r1	1	173	6	1583	0.501204
5170	Human immunodeficiency virus 1 infection	Irak4;Prkca;Samhd1;Ppp3cb;Gm11127;Cycs	6	173	52	1583	0.510502
5160	Hepatitis C	Cldn24;Cldn4;E2f3;Cycs	4	173	34	1583	0.519216
4934	Cushing syndrome	Fzd2;Axin2;Lef1;Fzd10;E2f3	5	173	44	1583	0.535747
4145	Phagosome	Atp6v1f;Cyba;Tubb4a;Gm11127	4	173	35	1583	0.543102
5202	Transcriptional misregulation in cancer	H3c8;Runx1;Cebpe;H3c11;Bcl11b;Mef2c	6	173	54	1583	0.549309
5332	Graft-versus-host disease	Gm11127	1	173	7	1583	0.555923
4940	Type I diabetes mellitus	Gm11127	1	173	7	1583	0.555923
4022	cGMP-PKG signaling pathway	Atp2b4;Ppp3cb;Pln;Mef2c;Adra1a	5	173	45	1583	0.556709
4330	Notch signaling pathway	Maml1;Psen2	2	173	17	1583	0.569807
5213	Endometrial cancer	Axin2;Lef1	2	173	17	1583	0.569807
5010	Alzheimer disease	Lrp1;Ppp3cb;Psen2;Cdk5r1;Cycs	5	173	46	1583	0.577203
4612	Antigen processing and presentation	Gm11127;Cd8a	2	173	18	1583	0.601862
5146	Amoebiasis	C9;Prkca	2	173	18	1583	0.601862
5133	Pertussis	Nod1;Irak4	2	173	18	1583	0.601862
5140	Leishmaniasis	Cyba;Irak4	2	173	18	1583	0.601862
5218	Melanoma	E2f3;Fgf9	2	173	18	1583	0.601862
4972	Pancreatic secretion	Atp2b4;Prkca	2	173	18	1583	0.601862
4726	Serotonergic synapse	Prkca;Htr2b	2	173	18	1583	0.601862
71	Fatty acid degradation	Acox3	1	173	8	1583	0.60467
4979	Cholesterol metabolism	Lrp1	1	173	8	1583	0.60467
4962	Vasopressin-regulated water reabsorption	Nsf	1	173	8	1583	0.60467
5330	Allograft rejection	Gm11127	1	173	8	1583	0.60467
514	Other types of O-glycan biosynthesis	St6gal1	1	173	8	1583	0.60467
5320	Autoimmune thyroid disease	Gm11127	1	173	8	1583	0.60467
4261	Adrenergic signaling in cardiomyocytes	Atp2b4;Pln;Prkca;Adra1a	4	173	38	1583	0.61091
4380	Osteoclast differentiation	Sqstm1;Cyba;Ppp3cb;Camk4	4	173	38	1583	0.61091
4140	Autophagy - animal	Ambra1;Akt1s1;Wipi1	3	173	29	1583	0.630155
5164	Influenza A	Prkca;Cycs;Irak4	3	173	29	1583	0.630155
5416	Viral myocarditis	Gm11127;Cycs	2	173	19	1583	0.632095
4012	ErbB signaling pathway	Prkca;Shc1	2	173	19	1583	0.632095
4218	Cellular senescence	Sqstm1;Gm11127;Ppp3cb;E2f3;Cdc25a	5	173	49	1583	0.635566
3410	Base excision repair	Neil2	1	173	9	1583	0.648093
4215	Apoptosis - multiple species	Cycs	1	173	9	1583	0.648093
4722	Neurotrophin signaling pathway	Psen2;Shc1;Camk4;Irak4	4	173	40	1583	0.652555
1522	Endocrine resistance	E2f3;Shc1;Carm1	3	173	30	1583	0.653645
5210	Colorectal cancer	Lef1;Axin2;Cycs	3	173	30	1583	0.653645
564	Glycerophospholipid metabolism	Pla2g6;Pld4;Lpin3	3	173	30	1583	0.653645
5222	Small cell lung cancer	E2f3;Cycs	2	173	20	1583	0.660518
5163	Human cytomegalovirus infection	Cycs;Prkca;E2f3;Gm11127;Ppp3cb	5	173	51	1583	0.671643
4062	Chemokine signaling pathway	Cxcl16;Ccr9;Shc1;Ccr2	4	173	41	1583	0.67224
5418	Fluid shear stress and atherosclerosis	Sqstm1;Cyba;Mef2c	3	173	31	1583	0.676058
5165	Human papillomavirus infection	Tnc;Spp1;Axin2;Fzd10;Oasl2;Gm11127;Atp6v1f;Fzd2;Maml1	9	173	91	1583	0.680383
590	Arachidonic acid metabolism	Pla2g6	1	173	10	1583	0.686772
970	Aminoacyl-tRNA biosynthesis	Nars2	1	173	10	1583	0.686772
5216	Thyroid cancer	Lef1	1	173	10	1583	0.686772
1523	Antifolate resistance	Dhfr	1	173	10	1583	0.686772
4740	Olfactory transduction	Olfr18	1	173	10	1583	0.686772
4960	Aldosterone-regulated sodium reabsorption	Prkca	1	173	10	1583	0.686772
4136	Autophagy - other	Wipi1	1	173	10	1583	0.686772
4922	Glucagon signaling pathway	Ppp4r3a;Ppp3cb	2	173	21	1583	0.687164
4662	B cell receptor signaling pathway	Dapp1;Ppp3cb	2	173	21	1583	0.687164
5169	Epstein-Barr virus infection	Fcer2a;Irak4;Gm11127;E2f3;Cycs	5	173	52	1583	0.688786
4550	Signaling pathways regulating pluripotency of stem cells	Fzd10;Fzd2;Axin2;Pcgf2	4	173	42	1583	0.691152
4621	NOD-like receptor signaling pathway	Cyba;Irak4;Naip2;Nod1	4	173	43	1583	0.709285
5152	Tuberculosis	Irak4;Cycs;Sphk2;Ppp3cb	4	173	43	1583	0.709285
4728	Dopaminergic synapse	Prkca;Ppp3cb	2	173	22	1583	0.71208
4270	Vascular smooth muscle contraction	Prkca;Adra1a;Pla2g6	3	173	33	1583	0.717654
4915	Estrogen signaling pathway	Shc1;Krt23;Pgr	3	173	33	1583	0.717654
3015	mRNA surveillance pathway	Pabpc4l;Papola;Papolb	3	173	33	1583	0.717654
561	Glycerolipid metabolism	Lpin3	1	173	11	1583	0.721221
280	Valine, leucine and isoleucine degradation	Auh	1	173	11	1583	0.721221
5219	Bladder cancer	E2f3	1	173	11	1583	0.721221
5032	Morphine addiction	Prkca	1	173	11	1583	0.721221
4920	Adipocytokine signaling pathway	Adipoq	1	173	11	1583	0.721221
1521	EGFR tyrosine kinase inhibitor resistance	Prkca;Shc1	2	173	23	1583	0.735322
5161	Hepatitis B	Cycs;E2f3;Irak4;Prkca	4	173	45	1583	0.743218
4930	Type II diabetes mellitus	Adipoq	1	173	12	1583	0.751901
4216	Ferroptosis	Gclc	1	173	12	1583	0.751901
1524	Platinum drug resistance	Cycs	1	173	12	1583	0.751901
4914	Progesterone-mediated oocyte maturation	Cdc25a;Pgr	2	173	24	1583	0.756957
4658	Th1 and Th2 cell differentiation	Maml1;Ppp3cb	2	173	24	1583	0.756957
4660	T cell receptor signaling pathway	Cd8a;Ppp3cb	2	173	24	1583	0.756957
4520	Adherens junction	Lef1;Nectin1	2	173	24	1583	0.756957
5167	Kaposi sarcoma-associated herpesvirus infection	E2f3;Ppp3cb;Gm11127;Cycs	4	173	46	1583	0.759029
4921	Oxytocin signaling pathway	Mef2c;Camk4;Prkca;Ppp3cb	4	173	46	1583	0.759029
4725	Cholinergic synapse	Prkca;Camk4	2	173	25	1583	0.777057
4961	Endocrine and other factor-regulated calcium reabsorption	Prkca	1	173	13	1583	0.779222
4730	Long-term depression	Prkca	1	173	13	1583	0.779222
4918	Thyroid hormone synthesis	Prkca	1	173	13	1583	0.779222
4714	Thermogenesis	Akt1s1;mt-Nd3;Smarcd1;mt-Nd4	4	173	48	1583	0.788394
4024	cAMP signaling pathway	Camk4;Atp2b4;Pln;Acox3	4	173	48	1583	0.788394
4010	MAPK signaling pathway	Ppp3cb;Mef2c;Prkca;Stmn1;Fgf9;Taok3;Irak4	7	173	80	1583	0.791344
4724	Glutamatergic synapse	Ppp3cb;Prkca	2	173	26	1583	0.795696
4620	Toll-like receptor signaling pathway	Irak4;Spp1	2	173	26	1583	0.795696
4390	Hippo signaling pathway	Axin2;Fzd2;Fzd10;Lef1;Gdf5	5	173	61	1583	0.815674
4917	Prolactin signaling pathway	Shc1	1	173	15	1583	0.82521
5412	Arrhythmogenic right ventricular cardiomyopathy (ARVC)	Lef1	1	173	15	1583	0.82521
4510	Focal adhesion	Prkca;Tnc;Spp1;Shc1	4	173	51	1583	0.827044
4659	Th17 cell differentiation	Runx1;Ppp3cb	2	173	28	1583	0.828902
4926	Relaxin signaling pathway	Prkca;Shc1	2	173	28	1583	0.828902
4932	Non-alcoholic fatty liver disease (NAFLD)	Adipoq;Cycs	2	173	29	1583	0.843625
562	Inositol phosphate metabolism	Plch2;Impad1	2	173	29	1583	0.843625
4072	Phospholipase D signaling pathway	Shc1;Sphk2;Prkca	3	173	41	1583	0.843782
5100	Bacterial invasion of epithelial cells	Shc1	1	173	16	1583	0.844495
4213	Longevity regulating pathway - multiple species	Akt1s1	1	173	16	1583	0.844495
4971	Gastric acid secretion	Prkca	1	173	16	1583	0.844495
5321	Inflammatory bowel disease (IBD)	Il18r1	1	173	16	1583	0.844495
5144	Malaria	Lrp1	1	173	16	1583	0.844495
4664	Fc epsilon RI signaling pathway	Prkca	1	173	16	1583	0.844495
5145	Toxoplasmosis	Cycs;Irak4	2	173	30	1583	0.857194
3010	Ribosome	Rpsa	1	173	17	1583	0.861663
5162	Measles	Irak4;Cycs	2	173	31	1583	0.869687
4924	Renin secretion	Ppp3cb	1	173	18	1583	0.876946
5200	Pathways in cancer	E2f3;Il7;Cycs;Fzd2;Fgf9;Prkca;Frat1;Bdkrb1;Fzd10;Axin2;Lef1;Runx1	12	173	143	1583	0.879678
4919	Thyroid hormone signaling pathway	Prkca;Pln	2	173	32	1583	0.881173
5166	Human T-cell leukemia virus 1 infection	E2f3;Msx3;Ppp3cb;Gm11127	4	173	57	1583	0.886983
5323	Rheumatoid arthritis	Atp6v1f	1	173	19	1583	0.890549
4070	Phosphatidylinositol signaling system	Prkca;Impad1	2	173	33	1583	0.891723
4928	Parathyroid hormone synthesis, secretion and action	Prkca;Mef2c	2	173	33	1583	0.891723
5215	Prostate cancer	Lef1;E2f3	2	173	35	1583	0.910273
4014	Ras signaling pathway	Pla2g6;Fgf9;Prkca;Shc1	4	173	61	1583	0.91614
4110	Cell cycle	Cdc25a;E2f3	2	173	36	1583	0.918397
4015	Rap1 signaling pathway	Rapgef6;Fgf9;Prkca;Fpr1	4	173	62	1583	0.922299
5212	Pancreatic cancer	E2f3	1	173	22	1583	0.923018
5414	Dilated cardiomyopathy (DCM)	Pln	1	173	22	1583	0.923018
310	Lysine degradation	Kmt5b	1	173	22	1583	0.923018
4713	Circadian entrainment	Prkca	1	173	23	1583	0.93155
4217	Necroptosis	Zbp1;Sqstm1	2	173	38	1583	0.932622
4151	PI3K-Akt signaling pathway	Tnc;Spp1;Il7;Fgf9;Prkca	5	173	77	1583	0.937701
4114	Oocyte meiosis	Ppp3cb;Pgr	2	173	39	1583	0.938827
4141	Protein processing in endoplasmic reticulum	Ssr1;Ddost	2	173	39	1583	0.938827
4066	HIF-1 signaling pathway	Prkca	1	173	24	1583	0.939141
5231	Choline metabolism in cancer	Prkca	1	173	24	1583	0.939141
3013	RNA transport	Rpp21;Pabpc4l	2	173	40	1583	0.94449
4611	Platelet activation	P2ry12;Gp1ba	2	173	40	1583	0.94449
5142	Chagas disease (American trypanosomiasis)	Irak4	1	173	25	1583	0.945894
4630	Jak-STAT signaling pathway	Il7	1	173	25	1583	0.945894
4064	NF-kappa B signaling pathway	Irak4	1	173	26	1583	0.951902
230	Purine metabolism	Rrm2	1	173	26	1583	0.951902
4933	AGE-RAGE signaling pathway in diabetic complications	Prkca	1	173	26	1583	0.951902
5205	Proteoglycans in cancer	Fzd2;Fzd10;Prkca	3	173	56	1583	0.955139
4142	Lysosome	Arsg	1	173	27	1583	0.957246
4625	C-type lectin receptor signaling pathway	Ppp3cb	1	173	27	1583	0.957246
5203	Viral carcinogenesis	Gm11127;Hdac9	2	173	43	1583	0.958648
4912	GnRH signaling pathway	Prkca	1	173	28	1583	0.962
4350	TGF-beta signaling pathway	Gdf5	1	173	28	1583	0.962
4668	TNF signaling pathway	Il18r1	1	173	30	1583	0.969987
4068	FoxO signaling pathway	Foxo6	1	173	31	1583	0.97333
4910	Insulin signaling pathway	Shc1	1	173	31	1583	0.97333
4210	Apoptosis	Cycs	1	173	33	1583	0.978946
5016	Huntington disease	Cycs	1	173	37	1583	0.986892
4120	Ubiquitin mediated proteolysis	Uba1	1	173	38	1583	0.988359
4810	Regulation of actin cytoskeleton	Bdkrb1;Fgf9	2	173	56	1583	0.988951
4360	Axon guidance	Prkca;Ppp3cb	2	173	57	1583	0.990043
4144	Endocytosis	Gm11127	1	173	64	1583	0.999483
