# Supplementary material for: N 6-Methyladenosine Methylomic Landscape of Lung Tissues in Murine Acute Allergic Asthma
Source: Front Immunol. 2021 Oct 19;12:740571. doi: 10.3389/fimmu.2021.740571 (PMC8560743; doi:10.3389/fimmu.2021.740571)
Supplement: Supplementary file 12 [file Table_12.xlsx]

## Sheet: Sheet1
Table S12. Differentially expressed genes in asthmatic lung tissues
Chr	start	end	strand	gene_id	gene_name	transcript_id	GO	KEGG	KO_ENTRY	Description	FPKM.OVA1	FPKM.OVA2	FPKM.OVA3	FPKM.PBS1	FPKM.PBS2	FPKM.PBS3	fc	log2(fc)	pval	qval	regulation
chr3	106201490	106219507	-	ENSMUSG00000063779	Chil4	ENSMUST00000082219;ENSMUST00000196128	GO:0005576(extracellular region);GO:0005737(cytoplasm);GO:0005975(carbohydrate metabolic process);GO:0006032(chitin catabolic process);GO:0006954(inflammatory response);GO:0008061(chitin binding);GO:0008061(chitin binding)	NA	K17524	chitinase-like 4 [Source:MGI Symbol;Acc:MGI:1341098]	156.599	232.153	220.557	0.0837791	0.0819063	0.0489904	2838.27	11.4708	0	0	up
chr12	113325240	113330523	-	ENSMUSG00000076614	Ighg1	ENSMUST00000103420;ENSMUST00000194304	GO:0016020(membrane);GO:0016021(integral component of membrane);GO:0016021(integral component of membrane)	NA	NA	immunoglobulin heavy constant gamma 1 (G1m marker) [Source:MGI Symbol;Acc:MGI:96446]	500.309	604.828	478.562	0.492837	0.503456	0.33177	1192.49	10.2198	0	0	up
chr16	48842551	48844461	+	ENSMUSG00000061100	Retnla	ENSMUST00000238847;ENSMUST00000023329	GO:0005179(hormone activity);GO:0005576(extracellular region);GO:0005615(extracellular space);GO:0007165(signal transduction);GO:0007165(signal transduction)	NA	NA	resistin like alpha [Source:MGI Symbol;Acc:MGI:1888504]	4903.9	4364.77	3908.93	12.1198	9.90417	10.4916	405.27	8.66274	0	0	up
chr11	82115185	82116799	+	ENSMUSG00000009185	Ccl8	ENSMUST00000009329	GO:0002548(monocyte chemotaxis);GO:0005125(cytokine activity);GO:0005576(extracellular region);GO:0005615(extracellular space);GO:0006935(chemotaxis);GO:0006954(inflammatory response);GO:0006955(immune response);GO:0007165(signal transduction);GO:0007186(G protein-coupled receptor signaling pathway);GO:0008009(chemokine activity);GO:0008201(heparin binding);GO:0030593(neutrophil chemotaxis);GO:00…	04060(Cytokine-cytokine receptor interaction);04062(Chemokine signaling pathway)	K16596	chemokine (C-C motif) ligand 8 [Source:MGI Symbol;Acc:MGI:101878]	316.043	341.465	325.272	0.917097	0.469678	0.791338	451.207	8.81764	0	0	up
chr14	51255262	51256112	-	ENSMUSG00000047222	Rnase2a	ENSMUST00000061936	GO:0003676(nucleic acid binding);GO:0004518(nuclease activity);GO:0004519(endonuclease activity);GO:0004540(ribonuclease activity);GO:0016787(hydrolase activity);GO:0090305(nucleic acid phosphodiester bond hydrolysis);GO:0090501(RNA phosphodiester bond hydrolysis)	NA	NA	ribonuclease, RNase A family, 2A (liver, eosinophil-derived neurotoxin) [Source:MGI Symbol;Acc:MGI:1890465]	246.646	340.75	225.628	0	0.252054	0	3225.6	11.6553	3.75365e-291	1.38712e-287	up
chr7	28071236	28120862	+	ENSMUSG00000047730	Fcgbp	ENSMUST00000076648;ENSMUST00000148946;ENSMUST00000140004;ENSMUST00000131090;ENSMUST00000154481	GO:0005515(protein binding);GO:0008150(biological_process);GO:0031012(extracellular matrix);GO:0031012(extracellular matrix)	NA	NA	Fc fragment of IgG binding protein [Source:MGI Symbol;Acc:MGI:2444336]	35.519	37.0991	29.9453	0.69324	0.757114	0.738671	46.8534	5.55008	1.44189e-278	4.44031e-275	up
chr7	141788972	141819231	+	ENSMUSG00000037974	Muc5ac	ENSMUST00000155534;ENSMUST00000041924	GO:0005515(protein binding);GO:0005615(extracellular space);GO:0005737(cytoplasm);GO:0036438(maintenance of lens transparency);GO:0048015(phosphatidylinositol-mediated signaling);GO:0070701(mucus layer);GO:0070701(mucus layer)	04657(IL-17 signaling pathway);04657(IL-17 signaling pathway)	K21125	mucin 5, subtypes A and C, tracheobronchial/gastric [Source:MGI Symbol;Acc:MGI:104697]	31.4081	38.0727	34.841	0.449504	0.551812	0.689523	61.6982	5.94716	2.6254e-235	6.92993e-232	up
chr11	83572919	83578636	-	ENSMUSG00000019122	Ccl9	ENSMUST00000019266;ENSMUST00000136131	GO:0002548(monocyte chemotaxis);GO:0005125(cytokine activity);GO:0005576(extracellular region);GO:0005615(extracellular space);GO:0006935(chemotaxis);GO:0006954(inflammatory response);GO:0006955(immune response);GO:0007165(signal transduction);GO:0007186(G protein-coupled receptor signaling pathway);GO:0008009(chemokine activity);GO:0030593(neutrophil chemotaxis);GO:0043547(positive regulation of…	04060(Cytokine-cytokine receptor interaction);04062(Chemokine signaling pathway);04062(Chemokine signaling pathway)	K22671	chemokine (C-C motif) ligand 9 [Source:MGI Symbol;Acc:MGI:104533]	137.515	124.475	107.595	2.8745	3.53945	3.32499	37.9493	5.246	1.45086e-232	3.35094e-229	up
chr5	88519809	88527891	-	ENSMUSG00000067149	Jchain	ENSMUST00000164073;ENSMUST00000087033	GO:0002250(adaptive immune response);GO:0003094(glomerular filtration);GO:0003697(single-stranded DNA binding);GO:0003823(antigen binding);GO:0005576(extracellular region);GO:0005615(extracellular space);GO:0006959(humoral immune response);GO:0019731(antibacterial humoral response);GO:0019862(IgA binding);GO:0030674(protein-macromolecule adaptor activity);GO:0031210(phosphatidylcholine binding);G…	NA	NA	immunoglobulin joining chain [Source:MGI Symbol;Acc:MGI:96493]	160.587	172.426	191.029	5.01089	3.82601	3.6514	41.9626	5.39103	1.87293e-215	3.84513e-212	up
chr9	7344381	7369499	+	ENSMUSG00000049723	Mmp12	ENSMUST00000127722;ENSMUST00000148005;ENSMUST00000005950;ENSMUST00000138220;ENSMUST00000120655;ENSMUST00000065079	GO:0000122(negative regulation of transcription by RNA polymerase II);GO:0001046(core promoter sequence-specific DNA binding);GO:0004222(metalloendopeptidase activity);GO:0005509(calcium ion binding);GO:0005518(collagen binding);GO:0005576(extracellular region);GO:0005615(extracellular space);GO:0005634(nucleus);GO:0005737(cytoplasm);GO:0006508(proteolysis);GO:0006606(protein import into nucleus)…	NA	K01413	matrix metallopeptidase 12 [Source:MGI Symbol;Acc:MGI:97005]	199.493	332.352	222.426	0.929381	0.589096	0.64096	349.29	8.44828	3.81016e-208	7.04004e-205	up
chr12	31519827	31559969	-	ENSMUSG00000020651	Slc26a4	ENSMUST00000001253;ENSMUST00000218992	GO:0005886(plasma membrane);GO:0005887(integral component of plasma membrane);GO:0006885(regulation of pH);GO:0008271(secondary active sulfate transmembrane transporter activity);GO:0008272(sulfate transport);GO:0008509(anion transmembrane transporter activity);GO:0009887(animal organ morphogenesis);GO:0015106(bicarbonate transmembrane transporter activity);GO:0015108(chloride transmembrane trans…	04918(Thyroid hormone synthesis);04918(Thyroid hormone synthesis)	NA	solute carrier family 26, member 4 [Source:MGI Symbol;Acc:MGI:1346029]	92.8627	87.5988	58.6413	0.398676	0.225997	0.381695	237.59	7.89233	2.202e-207	3.69876e-204	up
chr12	113269260	113273248	-	ENSMUSG00000087642	Ighe	ENSMUST00000137336;ENSMUST00000223335	NA	NA	NA	Immunoglobulin heavy constant epsilon [Source:MGI Symbol;Acc:MGI:2685746]	26.6238	20.1856	22.7328	0	0	0	inf	inf	4.93227e-190	7.59446e-187	up
chr3	106113229	106132120	+	ENSMUSG00000062778	Chia1	ENSMUST00000079132;ENSMUST00000139086;ENSMUST00000143128	GO:0000272(polysaccharide catabolic process);GO:0001878(response to yeast);GO:0002376(immune system process);GO:0002532(production of molecular mediator involved in inflammatory response);GO:0004553(hydrolase activity, hydrolyzing O-glycosyl compounds);GO:0004568(chitinase activity);GO:0005576(extracellular region);GO:0005615(extracellular space);GO:0005737(cytoplasm);GO:0005975(carbohydrate meta…	00520(Amino sugar and nucleotide sugar metabolism);00520(Amino sugar and nucleotide sugar metabolism)	K01183	chitinase, acidic 1 [Source:MGI Symbol;Acc:MGI:1932052]	338.242	321.958	353.255	13.9134	10.9875	9.91883	29.1058	4.86324	1.66597e-187	2.36785e-184	up
chr3	106147554	106167564	-	ENSMUSG00000040809	Chil3	ENSMUST00000063062;ENSMUST00000129563;ENSMUST00000149836	GO:0000272(polysaccharide catabolic process);GO:0004563(beta-N-acetylhexosaminidase activity);GO:0005576(extracellular region);GO:0005634(nucleus);GO:0005635(nuclear envelope);GO:0005737(cytoplasm);GO:0005783(endoplasmic reticulum);GO:0005975(carbohydrate metabolic process);GO:0006032(chitin catabolic process);GO:0006954(inflammatory response);GO:0008061(chitin binding);GO:0008152(metabolic proce…	NA	K17524	chitinase-like 3 [Source:MGI Symbol;Acc:MGI:1330860]	1624.79	2726.92	2151.92	27.375	19.3328	21.2263	95.7343	6.58096	3.86814e-175	5.10511e-172	up
chr18	35647267	35649367	-	ENSMUSG00000024353	Mzb1	ENSMUST00000025211;ENSMUST00000235707;ENSMUST00000237462	GO:0002642(positive regulation of immunoglobulin biosynthetic process);GO:0003674(molecular_function);GO:0005515(protein binding);GO:0005576(extracellular region);GO:0005737(cytoplasm);GO:0005783(endoplasmic reticulum);GO:0005788(endoplasmic reticulum lumen);GO:0008284(positive regulation of cell population proliferation);GO:0030888(regulation of B cell proliferation);GO:0033622(integrin activati…	NA	NA	marginal zone B and B1 cell-specific protein 1 [Source:MGI Symbol;Acc:MGI:1917066]	59.6533	64.3396	51.8921	1.95001	2.22943	2.13274	27.8644	4.80035	5.59878e-174	6.89657e-171	up
chr3	49892526	50443614	-	ENSMUSG00000027737	Slc7a11	ENSMUST00000029297;ENSMUST00000142932;ENSMUST00000193838;ENSMUST00000194462	GO:0005791(rough endoplasmic reticulum);GO:0005856(cytoskeleton);GO:0005886(plasma membrane);GO:0006749(glutathione metabolic process);GO:0006865(amino acid transport);GO:0006979(response to oxidative stress);GO:0007420(brain development);GO:0008542(visual learning);GO:0009636(response to toxic substance);GO:0009986(cell surface);GO:0014070(response to organic cyclic compound);GO:0015179(L-amino …	04216(Ferroptosis);04216(Ferroptosis)	K13869	solute carrier family 7 (cationic amino acid transporter, y+ system), member 11 [Source:MGI Symbol;Acc:MGI:1347355]	8.50075	10.5652	7.2345	0.240942	0.222029	0.266217	36.0681	5.17265	1.96398e-172	2.26803e-169	up
chr10	128790910	128800824	+	ENSMUSG00000025355	Mmp19	ENSMUST00000026411;ENSMUST00000219404;ENSMUST00000218021	GO:0001525(angiogenesis);GO:0001541(ovarian follicle development);GO:0001542(ovulation from ovarian follicle);GO:0001554(luteolysis);GO:0004222(metalloendopeptidase activity);GO:0005576(extracellular region);GO:0005615(extracellular space);GO:0005886(plasma membrane);GO:0006508(proteolysis);GO:0007275(multicellular organism development);GO:0008233(peptidase activity);GO:0008237(metallopeptidase a…	NA	K07998	matrix metallopeptidase 19 [Source:MGI Symbol;Acc:MGI:1927899]	64.7154	66.3393	63.2406	4.61004	4.92119	5.45089	12.9685	3.69694	2.03191e-163	2.20845e-160	up
chr9	7272514	7283331	+	ENSMUSG00000050578	Mmp13	ENSMUST00000015394	GO:0001958(endochondral ossification);GO:0001968(fibronectin binding);GO:0003417(growth plate cartilage development);GO:0004175(endopeptidase activity);GO:0004222(metalloendopeptidase activity);GO:0005509(calcium ion binding);GO:0005518(collagen binding);GO:0005576(extracellular region);GO:0005615(extracellular space);GO:0005764(lysosome);GO:0005794(Golgi apparatus);GO:0006508(proteolysis);GO:000…	04657(IL-17 signaling pathway);04926(Relaxin signaling pathway);04928(Parathyroid hormone synthesis, secretion and action)	K07994	matrix metallopeptidase 13 [Source:MGI Symbol;Acc:MGI:1340026]	23.4075	40.4293	29.9861	0.213184	0.239654	0.127671	161.622	7.33648	8.47409e-162	8.69866e-159	up
chr12	104236245	104241939	+	ENSMUSG00000041481	Serpina3g	ENSMUST00000043315;ENSMUST00000171065;ENSMUST00000171916	GO:0005615(extracellular space);GO:0005615(extracellular space)	NA	NA	serine (or cysteine) peptidase inhibitor, clade A, member 3G [Source:MGI Symbol;Acc:MGI:105046]	185.399	166.044	165.046	8.91747	9.70185	11.8954	16.9259	4.08116	3.98203e-159	3.87242e-156	up
chr12	113418558	113422730	-	ENSMUSG00000076617	Ighm	ENSMUST00000103426;ENSMUST00000177715	GO:0002250(adaptive immune response);GO:0003697(single-stranded DNA binding);GO:0005615(extracellular space);GO:0009986(cell surface);GO:0016020(membrane);GO:0016021(integral component of membrane);GO:0019731(antibacterial humoral response);GO:0031210(phosphatidylcholine binding);GO:0034987(immunoglobulin receptor binding);GO:0042834(peptidoglycan binding);GO:0045087(innate immune response);GO:00…	NA	NA	immunoglobulin heavy constant mu [Source:MGI Symbol;Acc:MGI:96448]	1261.18	1200.57	1225.42	41.6109	25.9037	37.4743	35.1197	5.13421	4.83064e-159	4.46279e-156	up
chr3	145003817	145032776	-	ENSMUSG00000028255	Clca1	ENSMUST00000029919;ENSMUST00000198832;ENSMUST00000195901	GO:0005229(intracellular calcium activated chloride channel activity);GO:0005254(chloride channel activity);GO:0005576(extracellular region);GO:0005615(extracellular space);GO:0005887(integral component of plasma membrane);GO:0005902(microvillus);GO:0006508(proteolysis);GO:0006811(ion transport);GO:0006816(calcium ion transport);GO:0006821(chloride transport);GO:0008233(peptidase activity);GO:000…	04924(Renin secretion);04972(Pancreatic secretion);04972(Pancreatic secretion)	K05027	chloride channel accessory 1 [Source:MGI Symbol;Acc:MGI:1346342]	330.187	304.662	392.69	0.462439	0.100151	0.32705	1155	10.1737	1.32999e-157	1.17021e-154	up
chr1	170958617	170976547	-	ENSMUSG00000026656	Fcgr2b	ENSMUST00000027966;ENSMUST00000160106;ENSMUST00000081103;ENSMUST00000161730;ENSMUST00000161503;ENSMUST00000159688;ENSMUST00000159969	GO:0016020(membrane);GO:0016021(integral component of membrane);GO:0016021(integral component of membrane)	04145(Phagosome);04380(Osteoclast differentiation);04662(B cell receptor signaling pathway);04666(Fc gamma R-mediated phagocytosis);05150(Staphylococcus aureus infection);05152(Tuberculosis);05162(Measles);05162(Measles)	K12560	Fc receptor, IgG, low affinity IIb [Source:MGI Symbol;Acc:MGI:95499]	48.1233	53.6956	42.0913	2.87785	2.32655	2.81974	17.9347	4.16468	2.30682e-150	1.93741e-147	up
chr6	122847138	122856161	-	ENSMUSG00000040552	C3ar1	ENSMUST00000042081	GO:0001850(complement component C3a binding);GO:0002430(complement receptor mediated signaling pathway);GO:0002462(tolerance induction to nonself antigen);GO:0004875(complement receptor activity);GO:0004876(complement component C3a receptor activity);GO:0004930(G protein-coupled receptor activity);GO:0005886(plasma membrane);GO:0006935(chemotaxis);GO:0006954(inflammatory response);GO:0007165(sign…	04080(Neuroactive ligand-receptor interaction);04610(Complement and coagulation cascades);05150(Staphylococcus aureus infection)	K04009	complement component 3a receptor 1 [Source:MGI Symbol;Acc:MGI:1097680]	22.081	28.8694	20.7072	1.35737	1.35666	1.30021	17.8508	4.15792	4.32273e-147	3.47266e-144	up
chr6	70726435	70726966	+	ENSMUSG00000076609	Igkc	ENSMUST00000103410	NA	NA	NA	immunoglobulin kappa constant [Source:MGI Symbol;Acc:MGI:96495]	5573.35	6352.18	5735.61	271.267	168.519	215.72	26.9427	4.75182	2.35536e-139	1.81333e-136	up
chr14	43925390	43933411	+	ENSMUSG00000089901	Gm8113	ENSMUST00000160298	GO:0003674(molecular_function);GO:0005575(cellular_component);GO:0008150(biological_process);GO:0016020(membrane);GO:0016021(integral component of membrane)	NA	NA	predicted gene 8113 [Source:MGI Symbol;Acc:MGI:3648791]	17.2085	25.0827	20.2994	0.72074	0.591708	0.59819	32.759	5.03382	1.33508e-130	9.86728e-128	up
chr17	48346401	48354147	+	ENSMUSG00000023992	Trem2	ENSMUST00000132340;ENSMUST00000113237;ENSMUST00000024791;ENSMUST00000148545	GO:0001530(lipopolysaccharide binding);GO:0001540(amyloid-beta binding);GO:0001774(microglial cell activation);GO:0001934(positive regulation of protein phosphorylation);GO:0002282(microglial cell activation involved in immune response);GO:0002588(positive regulation of antigen processing and presentation of peptide antigen via MHC class II);GO:0002931(response to ischemia);GO:0004888(transmembra…	04380(Osteoclast differentiation);04380(Osteoclast differentiation)	K14378	triggering receptor expressed on myeloid cells 2 [Source:MGI Symbol;Acc:MGI:1913150]	11.9747	15.8552	13.3102	0.833373	0.735232	0.777084	17.5386	4.13246	2.10656e-130	1.49703e-127	up
chr7	24978167	25005958	-	ENSMUSG00000040907	Atp1a3	ENSMUST00000080882;ENSMUST00000146595;ENSMUST00000102858;ENSMUST00000196684;ENSMUST00000125444	GO:0000166(nucleotide binding);GO:0001540(amyloid-beta binding);GO:0001917(photoreceptor inner segment);GO:0005391(sodium:potassium-exchanging ATPase activity);GO:0005524(ATP binding);GO:0005634(nucleus);GO:0005737(cytoplasm);GO:0005783(endoplasmic reticulum);GO:0005794(Golgi apparatus);GO:0005886(plasma membrane);GO:0005890(sodium:potassium-exchanging ATPase complex);GO:0006811(ion transport);GO…	04022(cGMP-PKG signaling pathway);04024(cAMP signaling pathway);04260(Cardiac muscle contraction);04261(Adrenergic signaling in cardiomyocytes);04911(Insulin secretion);04918(Thyroid hormone synthesis);04919(Thyroid hormone signaling pathway);04925(Aldosterone synthesis and secretion);04960(Aldosterone-regulated sodium reabsorption);04961(Endocrine and other factor-regulated calcium reabsorption)…	K01539	ATPase, Na+/K+ transporting, alpha 3 polypeptide [Source:MGI Symbol;Acc:MGI:88107]	13.2642	17.4629	13.7911	1.06295	1.10583	1.03805	13.8823	3.79518	4.72932e-129	3.23643e-126	up
chr10	24915221	24927484	-	ENSMUSG00000019987	Arg1	ENSMUST00000020161;ENSMUST00000220186;ENSMUST00000218260	GO:0000050(urea cycle);GO:0001889(liver development);GO:0001938(positive regulation of endothelial cell proliferation);GO:0002250(adaptive immune response);GO:0002376(immune system process);GO:0004053(arginase activity);GO:0005615(extracellular space);GO:0005737(cytoplasm);GO:0005741(mitochondrial outer membrane);GO:0005829(cytosol);GO:0006525(arginine metabolic process);GO:0007565(female pregnan…	00220(Arginine biosynthesis);00330(Arginine and proline metabolism);05146(Amoebiasis);05146(Amoebiasis)	K01476	arginase, liver [Source:MGI Symbol;Acc:MGI:88070]	103.341	86.231	42.4921	0.179931	0.290642	0.268183	314.128	8.29521	4.67176e-122	3.08286e-119	up
chr1	130826684	130852249	+	ENSMUSG00000026417	Pigr	ENSMUST00000027675;ENSMUST00000133792;ENSMUST00000137782	GO:0001580(detection of chemical stimulus involved in sensory perception of bitter taste);GO:0001792(polymeric immunoglobulin receptor activity);GO:0002415(immunoglobulin transcytosis in epithelial cells mediated by polymeric immunoglobulin receptor);GO:0005154(epidermal growth factor receptor binding);GO:0005576(extracellular region);GO:0005615(extracellular space);GO:0005886(plasma membrane);GO…	04672(Intestinal immune network for IgA production);04672(Intestinal immune network for IgA production)	K13073	polymeric immunoglobulin receptor [Source:MGI Symbol;Acc:MGI:103080]	101.463	92.4857	88.8653	11.3296	11.4615	12.254	8.06999	3.01257	2.08287e-120	1.32708e-117	up
chr16	32400506	32408227	+	ENSMUSG00000079625	Tm4sf19	ENSMUST00000115149	GO:0003674(molecular_function);GO:0008150(biological_process);GO:0016020(membrane);GO:0016021(integral component of membrane)	NA	NA	transmembrane 4 L six family member 19 [Source:MGI Symbol;Acc:MGI:3645933]	24.1283	36.1711	24.1134	0.0785	0.311077	0.202719	142.518	7.155	8.13972e-115	5.01326e-112	up
chr2	164354070	164389095	-	ENSMUSG00000017002	Slpi	ENSMUST00000109367;ENSMUST00000167427;ENSMUST00000165980	GO:0002376(immune system process);GO:0003677(DNA binding);GO:0003729(mRNA binding);GO:0004866(endopeptidase inhibitor activity);GO:0004867(serine-type endopeptidase inhibitor activity);GO:0005515(protein binding);GO:0005576(extracellular region);GO:0005615(extracellular space);GO:0005794(Golgi apparatus);GO:0006508(proteolysis);GO:0006955(immune response);GO:0008233(peptidase activity);GO:0010466…	NA	NA	secretory leukocyte peptidase inhibitor [Source:MGI Symbol;Acc:MGI:109297]	71.5591	67.416	63.2846	8.2203	7.37892	7.60006	8.71836	3.12406	7.45359e-111	4.44258e-108	up
chr4	136895917	136898803	-	ENSMUSG00000036887	C1qa	ENSMUST00000046285	GO:0001774(microglial cell activation);GO:0002376(immune system process);GO:0005515(protein binding);GO:0005576(extracellular region);GO:0005581(collagen trimer);GO:0005615(extracellular space);GO:0006958(complement activation, classical pathway);GO:0007568(aging);GO:0010039(response to iron ion);GO:0016322(neuron remodeling);GO:0045087(innate immune response);GO:0045202(synapse);GO:0048143(astro…	04610(Complement and coagulation cascades);05020(Prion diseases);05133(Pertussis);05142(Chagas disease (American trypanosomiasis));05150(Staphylococcus aureus infection);05322(Systemic lupus erythematosus)	K03986	complement component 1, q subcomponent, alpha polypeptide [Source:MGI Symbol;Acc:MGI:88223]	54.5325	55.4938	59.465	4.58748	5.66819	5.39105	10.8324	3.43728	1.02107e-110	5.89574e-108	up
chr12	113428514	113428567	-	ENSMUSG00000076618	Ighj4	ENSMUST00000103427	NA	NA	NA	immunoglobulin heavy joining 4 [Source:MGI Symbol;Acc:MGI:4439658]	557.05	444.129	543.01	11.4134	12.1366	9.77866	46.3322	5.53394	1.11951e-110	6.26823e-108	up
chr2	165393760	165400405	-	ENSMUSG00000027670	Ocstamp	ENSMUST00000029213	GO:0003674(molecular_function);GO:0005575(cellular_component);GO:0016020(membrane);GO:0016021(integral component of membrane);GO:0030154(cell differentiation);GO:0034241(positive regulation of macrophage fusion);GO:0045672(positive regulation of osteoclast differentiation);GO:0071356(cellular response to tumor necrosis factor);GO:0071391(cellular response to estrogen stimulus);GO:0072674(multinuc…	NA	NA	osteoclast stimulatory transmembrane protein [Source:MGI Symbol;Acc:MGI:1921864]	9.39659	12.3098	6.10007	0.02483	0	0	1119.87	10.1291	1.4727e-110	8.00324e-108	up
chr7	128129547	128150657	+	ENSMUSG00000030789	Itgax	ENSMUST00000033053;ENSMUST00000205460;ENSMUST00000205408;ENSMUST00000206396	GO:0007155(cell adhesion);GO:0007229(integrin-mediated signaling pathway);GO:0008284(positive regulation of cell population proliferation);GO:0008305(integrin complex);GO:0009897(external side of plasma membrane);GO:0009986(cell surface);GO:0010628(positive regulation of gene expression);GO:0016020(membrane);GO:0016021(integral component of membrane);GO:0030335(positive regulation of cell migrati…	04610(Complement and coagulation cascades);04810(Regulation of actin cytoskeleton);05152(Tuberculosis);05152(Tuberculosis)	K06462	integrin alpha X [Source:MGI Symbol;Acc:MGI:96609]	116.504	179.801	134.936	9.42907	9.06115	10.657	14.7953	3.88706	1.41888e-109	7.49047e-107	up
chr12	104247905	104253669	+	ENSMUSG00000041449	Serpina3h	ENSMUST00000116393;ENSMUST00000049922	NA	NA	NA	serine (or cysteine) peptidase inhibitor, clade A, member 3H [Source:MGI Symbol;Acc:MGI:2182839]	111.459	114.066	100.797	12.6087	9.79248	11.725	9.5622	3.25734	1.83708e-109	9.42881e-107	up
chr6	70722562	70722599	+	ENSMUSG00000076604	Igkj1	ENSMUST00000103405	GO:0032496(response to lipopolysaccharide);GO:0042493(response to drug)	NA	NA	immunoglobulin kappa joining 1 [Source:MGI Symbol;Acc:MGI:1316689]	811.523	1198.58	997.288	33.6391	25.7664	30.5694	33.4247	5.06284	7.82993e-106	3.9101e-103	up
chr7	139978932	139992562	-	ENSMUSG00000025473	Adam8	ENSMUST00000026546;ENSMUST00000132903;ENSMUST00000106069;ENSMUST00000156647;ENSMUST00000128332	GO:0000902(cell morphogenesis);GO:0001525(angiogenesis);GO:0002102(podosome);GO:0002523(leukocyte migration involved in inflammatory response);GO:0002675(positive regulation of acute inflammatory response);GO:0002693(positive regulation of cellular extravasation);GO:0004222(metalloendopeptidase activity);GO:0005178(integrin binding);GO:0005509(calcium ion binding);GO:0005515(protein binding);GO:0…	NA	K06540	a disintegrin and metallopeptidase domain 8 [Source:MGI Symbol;Acc:MGI:107825]	51.261	62.5376	40.7413	3.58136	3.6213	4.16239	13.5978	3.7653	6.04183e-105	2.93776e-102	up
chr9	105856078	105960643	-	ENSMUSG00000091345	Col6a5	ENSMUST00000190193;ENSMUST00000189127	NA	04151(PI3K-Akt signaling pathway);04510(Focal adhesion);04512(ECM-receptor interaction);04974(Protein digestion and absorption);05165(Human papillomavirus infection);05165(Human papillomavirus infection)	K06238	collagen, type VI, alpha 5 [Source:MGI Symbol;Acc:MGI:3648134]	20.3275	13.2087	10.233	0.400141	0.370018	0.339579	39.441	5.30162	6.32053e-103	2.99447e-100	up
chr19	29410919	29471161	+	ENSMUSG00000016498	Pdcd1lg2	ENSMUST00000112576;ENSMUST00000235164	GO:0002250(adaptive immune response);GO:0002376(immune system process);GO:0005515(protein binding);GO:0005886(plasma membrane);GO:0006955(immune response);GO:0007165(signal transduction);GO:0007166(cell surface receptor signaling pathway);GO:0009897(external side of plasma membrane);GO:0009986(cell surface);GO:0016020(membrane);GO:0016021(integral component of membrane);GO:0031295(T cell costimul…	04514(Cell adhesion molecules (CAMs));04514(Cell adhesion molecules (CAMs))	K06708	programmed cell death 1 ligand 2 [Source:MGI Symbol;Acc:MGI:1930125]	18.4927	20.1364	11.5345	0.157264	0.222606	0.18617	88.622	6.46959	1.70297e-101	7.86647e-99	up
chr2	122315672	122347972	+	ENSMUSG00000033268	Duox1	ENSMUST00000099461	GO:0004601(peroxidase activity);GO:0005509(calcium ion binding);GO:0005515(protein binding);GO:0005783(endoplasmic reticulum);GO:0005886(plasma membrane);GO:0006590(thyroid hormone generation);GO:0006952(defense response);GO:0006979(response to oxidative stress);GO:0009986(cell surface);GO:0016020(membrane);GO:0016021(integral component of membrane);GO:0016174(NAD(P)H oxidase (H(2)O(2)-forming ac…	NA	K13411	dual oxidase 1 [Source:MGI Symbol;Acc:MGI:2139422]	3.41398	4.1946	3.50796	0	0.045127	0.010399	200.204	7.64533	9.79199e-101	4.41284e-98	up
chr3	36564865	36572150	-	ENSMUSG00000027715	Ccna2	ENSMUST00000029270;ENSMUST00000196316;ENSMUST00000145309;ENSMUST00000156575	GO:0000079(regulation of cyclin-dependent protein serine/threonine kinase activity);GO:0000086(G2/M transition of mitotic cell cycle);GO:0000307(cyclin-dependent protein kinase holoenzyme complex);GO:0001939(female pronucleus);GO:0001940(male pronucleus);GO:0005515(protein binding);GO:0005634(nucleus);GO:0005654(nucleoplasm);GO:0005737(cytoplasm);GO:0005829(cytosol);GO:0006275(regulation of DNA r…	04110(Cell cycle);04152(AMPK signaling pathway);04218(Cellular senescence);04914(Progesterone-mediated oocyte maturation);05161(Hepatitis B);05165(Human papillomavirus infection);05166(Human T-cell leukemia virus 1 infection);05169(Epstein-Barr virus infection);05203(Viral carcinogenesis);05203(Viral carcinogenesis)	K06627	cyclin A2 [Source:MGI Symbol;Acc:MGI:108069]	10.3259	11.2878	10.6801	0.606116	0.76296	0.845709	14.581	3.86602	3.11937e-100	1.3723e-97	up
chr11	82057823	82062955	+	ENSMUSG00000020676	Ccl11	ENSMUST00000000342	GO:0001938(positive regulation of endothelial cell proliferation);GO:0002544(chronic inflammatory response);GO:0002548(monocyte chemotaxis);GO:0002551(mast cell chemotaxis);GO:0005125(cytokine activity);GO:0005576(extracellular region);GO:0005615(extracellular space);GO:0006935(chemotaxis);GO:0006954(inflammatory response);GO:0006955(immune response);GO:0007010(cytoskeleton organization);GO:00070…	04060(Cytokine-cytokine receptor interaction);04062(Chemokine signaling pathway);04657(IL-17 signaling pathway);05310(Asthma)	K16597	chemokine (C-C motif) ligand 11 [Source:MGI Symbol;Acc:MGI:103576]	61.505	59.76	43.3025	1.37185	0.78493	0.513931	61.6193	5.94531	7.36709e-99	3.16562e-96	up
chr11	83703991	83706268	+	ENSMUSG00000069792	Wfdc17	ENSMUST00000092836	GO:0004867(serine-type endopeptidase inhibitor activity);GO:0005576(extracellular region);GO:0005615(extracellular space);GO:0010466(negative regulation of peptidase activity);GO:0010951(negative regulation of endopeptidase activity);GO:0019731(antibacterial humoral response);GO:0030414(peptidase inhibitor activity);GO:0045087(innate immune response)	NA	NA	WAP four-disulfide core domain 17 [Source:MGI Symbol;Acc:MGI:3649773]	66.6138	73.4774	71.6262	4.39305	4.66607	5.47292	14.569	3.86483	2.86408e-97	1.20272e-94	up
chr3	92215799	92221911	+	ENSMUSG00000078664	Sprr2a1	ENSMUST00000074449	GO:0001533(cornified envelope);GO:0005200(structural constituent of cytoskeleton);GO:0005634(nucleus);GO:0005737(cytoplasm);GO:0007010(cytoskeleton organization);GO:0008360(regulation of cell shape);GO:0008544(epidermis development);GO:0030216(keratinocyte differentiation);GO:0031424(keratinization);GO:0032355(response to estradiol)	NA	NA	small proline-rich protein 2A1 [Source:MGI Symbol;Acc:MGI:1330350]	24.2667	21.0775	10.3151	0.05684	0	0	979.228	9.9355	5.14693e-95	2.11333e-92	up
chr10	87858265	87937042	+	ENSMUSG00000020053	Igf1	ENSMUST00000095360;ENSMUST00000122386;ENSMUST00000105300;ENSMUST00000062862;ENSMUST00000121952;ENSMUST00000126490;ENSMUST00000121161;ENSMUST00000122100	GO:0000187(activation of MAPK activity);GO:0001649(osteoblast differentiation);GO:0001775(cell activation);GO:0001932(regulation of protein phosphorylation);GO:0001974(blood vessel remodeling);GO:0002683(negative regulation of immune system process);GO:0005158(insulin receptor binding);GO:0005159(insulin-like growth factor receptor binding);GO:0005178(integrin binding);GO:0005179(hormone activity…	01521(EGFR tyrosine kinase inhibitor resistance);01522(Endocrine resistance);04010(MAPK signaling pathway);04014(Ras signaling pathway);04015(Rap1 signaling pathway);04066(HIF-1 signaling pathway);04068(FoxO signaling pathway);04114(Oocyte meiosis);04115(p53 signaling pathway);04150(mTOR signaling pathway);04151(PI3K-Akt signaling pathway);04152(AMPK signaling pathway);04211(Longevity regulating …	K05459	insulin-like growth factor 1 [Source:MGI Symbol;Acc:MGI:96432]	17.3983	19.7081	16.3003	1.30495	1.90102	1.87226	10.5168	3.39463	1.68613e-94	6.77275e-92	up
chr15	58510048	58665092	+	ENSMUSG00000037106	Fer1l6	ENSMUST00000161028;ENSMUST00000159177;ENSMUST00000159705	GO:0003674(molecular_function);GO:0005575(cellular_component);GO:0007009(plasma membrane organization);GO:0009617(response to bacterium);GO:0016020(membrane);GO:0016021(integral component of membrane);GO:0046872(metal ion binding);GO:0046872(metal ion binding)	NA	K22127	fer-1-like 6 (C. elegans) [Source:MGI Symbol;Acc:MGI:3645398]	4.3791	6.55264	5.678	0.094395	0.143509	0.0503616	57.6196	5.84849	1.07254e-93	4.21647e-91	up
chr9	124121543	124147699	+	ENSMUSG00000079227	Ccr5	ENSMUST00000111442;ENSMUST00000171579;ENSMUST00000168179;ENSMUST00000097855	GO:0000165(MAPK cascade);GO:0003779(actin binding);GO:0004930(G protein-coupled receptor activity);GO:0004950(chemokine receptor activity);GO:0005737(cytoplasm);GO:0005768(endosome);GO:0005886(plasma membrane);GO:0006816(calcium ion transport);GO:0006935(chemotaxis);GO:0006952(defense response);GO:0006954(inflammatory response);GO:0006955(immune response);GO:0007165(signal transduction);GO:000718…	04060(Cytokine-cytokine receptor interaction);04062(Chemokine signaling pathway);04144(Endocytosis);05145(Toxoplasmosis);05163(Human cytomegalovirus infection);05167(Kaposi sarcoma-associated herpesvirus infection);05170(Human immunodeficiency virus 1 infection);05203(Viral carcinogenesis);05203(Viral carcinogenesis)	K04180	chemokine (C-C motif) receptor 5 [Source:MGI Symbol;Acc:MGI:107182]	14.3724	18.834	12.3099	1.2325	0.993139	1.27837	12.9898	3.6993	1.04584e-91	4.02582e-89	up
chr4	136880129	136886187	-	ENSMUSG00000036905	C1qb	ENSMUST00000046384	GO:0002376(immune system process);GO:0005515(protein binding);GO:0005576(extracellular region);GO:0005581(collagen trimer);GO:0005602(complement component C1 complex);GO:0005615(extracellular space);GO:0006958(complement activation, classical pathway);GO:0045087(innate immune response);GO:0045202(synapse);GO:0048839(inner ear development);GO:0098794(postsynapse);GO:0098883(synapse pruning)	04610(Complement and coagulation cascades);05020(Prion diseases);05133(Pertussis);05142(Chagas disease (American trypanosomiasis));05150(Staphylococcus aureus infection);05322(Systemic lupus erythematosus)	K03987	complement component 1, q subcomponent, beta polypeptide [Source:MGI Symbol;Acc:MGI:88224]	55.7291	60.9076	55.4851	6.18942	5.2977	7.30048	9.16146	3.19558	3.04321e-91	1.14754e-88	up
chr16	19085017	19085500	-	ENSMUSG00000076934	Iglv1	ENSMUST00000103746	GO:0002377(immunoglobulin production);GO:0005615(extracellular space);GO:0006955(immune response)	NA	NA	immunoglobulin lambda variable 1 [Source:MGI Symbol;Acc:MGI:96530]	194.563	173.185	319.693	3.70496	2.63878	5.41221	58.476	5.86977	2.0454e-90	7.55855e-88	up
chr5	104435118	104441050	+	ENSMUSG00000029304	Spp1	ENSMUST00000112748;ENSMUST00000031243;ENSMUST00000112747;ENSMUST00000132457;ENSMUST00000112746;ENSMUST00000145084	GO:0001503(ossification);GO:0001649(osteoblast differentiation);GO:0005125(cytokine activity);GO:0005178(integrin binding);GO:0005576(extracellular region);GO:0005615(extracellular space);GO:0005737(cytoplasm);GO:0005794(Golgi apparatus);GO:0006710(androgen catabolic process);GO:0007155(cell adhesion);GO:0007165(signal transduction);GO:0010033(response to organic substance);GO:0010811(positive re…	04151(PI3K-Akt signaling pathway);04371(Apelin signaling pathway);04510(Focal adhesion);04512(ECM-receptor interaction);04620(Toll-like receptor signaling pathway);05165(Human papillomavirus infection);05165(Human papillomavirus infection)	K06250	secreted phosphoprotein 1 [Source:MGI Symbol;Acc:MGI:98389]	247.227	264.629	124.972	5.49366	3.86338	4.63371	45.5177	5.50836	2.45099e-90	8.8798e-88	up
chr17	57203970	57228136	-	ENSMUSG00000024164	C3	ENSMUST00000024988;ENSMUST00000176457	GO:0001798(positive regulation of type IIa hypersensitivity);GO:0001934(positive regulation of protein phosphorylation);GO:0001970(positive regulation of activation of membrane attack complex);GO:0002376(immune system process);GO:0004866(endopeptidase inhibitor activity);GO:0005515(protein binding);GO:0005576(extracellular region);GO:0005615(extracellular space);GO:0006629(lipid metabolic process…	04080(Neuroactive ligand-receptor interaction);04145(Phagosome);04610(Complement and coagulation cascades);05133(Pertussis);05134(Legionellosis);05140(Leishmaniasis);05142(Chagas disease (American trypanosomiasis));05150(Staphylococcus aureus infection);05152(Tuberculosis);05167(Kaposi sarcoma-associated herpesvirus infection);05168(Herpes simplex virus 1 infection);05203(Viral carcinogenesis);05…	K03990	complement component 3 [Source:MGI Symbol;Acc:MGI:88227]	899.773	731.288	681.868	102.961	88.353	84.1344	8.39696	3.06987	3.90968e-90	1.38921e-87	up
chr2	122594467	122611303	-	ENSMUSG00000027199	Gatm	ENSMUST00000028624;ENSMUST00000140808;ENSMUST00000154598	GO:0005739(mitochondrion);GO:0005743(mitochondrial inner membrane);GO:0005758(mitochondrial intermembrane space);GO:0006600(creatine metabolic process);GO:0006601(creatine biosynthetic process);GO:0007275(multicellular organism development);GO:0007584(response to nutrient);GO:0007611(learning or memory);GO:0010033(response to organic substance);GO:0014889(muscle atrophy);GO:0015067(amidinotransfe…	00260(Glycine, serine and threonine metabolism);00330(Arginine and proline metabolism);00330(Arginine and proline metabolism)	K00613	glycine amidinotransferase (L-arginine:glycine amidinotransferase) [Source:MGI Symbol;Acc:MGI:1914342]	52.7589	53.3176	31.1578	2.73519	2.65425	2.69543	16.9742	4.08527	4.16438e-90	1.4518e-87	up
chr8	13037308	13056676	+	ENSMUSG00000031444	F10	ENSMUST00000063820;ENSMUST00000033821;ENSMUST00000123768;ENSMUST00000152034;ENSMUST00000128418	GO:0004252(serine-type endopeptidase activity);GO:0005509(calcium ion binding);GO:0005543(phospholipid binding);GO:0005576(extracellular region);GO:0005615(extracellular space);GO:0005783(endoplasmic reticulum);GO:0006508(proteolysis);GO:0007596(blood coagulation);GO:0007599(hemostasis);GO:0008233(peptidase activity);GO:0008236(serine-type peptidase activity);GO:0016020(membrane);GO:0016787(hydro…	04610(Complement and coagulation cascades);04610(Complement and coagulation cascades)	NA	coagulation factor X [Source:MGI Symbol;Acc:MGI:103107]	17.1109	22.3093	15.5392	1.12605	0.855469	0.751938	20.1062	4.32957	1.71875e-89	5.88098e-87	up
chr12	114487136	114487569	-	ENSMUSG00000095442	Ighv1-4	ENSMUST00000103493	GO:0003823(antigen binding);GO:0006910(phagocytosis, recognition);GO:0006911(phagocytosis, engulfment);GO:0006958(complement activation, classical pathway);GO:0009897(external side of plasma membrane);GO:0034987(immunoglobulin receptor binding);GO:0042571(immunoglobulin complex, circulating);GO:0042742(defense response to bacterium);GO:0045087(innate immune response);GO:0050853(B cell receptor si…	NA	NA	immunoglobulin heavy variable 1-4 [Source:MGI Symbol;Acc:MGI:4439618]	46.906	71.0769	57.8791	0.835368	0.54091	1.03061	73.066	6.19113	4.82938e-89	1.62241e-86	up
chr2	14229392	14332057	+	ENSMUSG00000026712	Mrc1	ENSMUST00000028045;ENSMUST00000146168	GO:0004888(transmembrane signaling receptor activity);GO:0005537(mannose binding);GO:0005768(endosome);GO:0005886(plasma membrane);GO:0006897(endocytosis);GO:0006898(receptor-mediated endocytosis);GO:0009986(cell surface);GO:0010008(endosome membrane);GO:0016020(membrane);GO:0016021(integral component of membrane);GO:0030246(carbohydrate binding);GO:0038023(signaling receptor activity);GO:0038024…	04145(Phagosome);05152(Tuberculosis);05152(Tuberculosis)	K06560	mannose receptor, C type 1 [Source:MGI Symbol;Acc:MGI:97142]	45.4441	47.7883	40.9292	7.5699	6.7099	7.6662	6.11326	2.61194	1.25786e-86	4.15026e-84	up
chr3	92285417	92291405	+	ENSMUSG00000074445	Sprr2a3	ENSMUST00000193337;ENSMUST00000090872	GO:0001533(cornified envelope);GO:0005200(structural constituent of cytoskeleton);GO:0005634(nucleus);GO:0005737(cytoplasm);GO:0007010(cytoskeleton organization);GO:0008360(regulation of cell shape);GO:0008544(epidermis development);GO:0030216(keratinocyte differentiation);GO:0031424(keratinization);GO:0032355(response to estradiol);GO:0032355(response to estradiol)	NA	NA	small proline-rich protein 2A3 [Source:MGI Symbol;Acc:MGI:3845028]	33.5364	25.7969	11.461	0.0577268	0.0346869	0	766.059	9.58131	2.05068e-85	6.64743e-83	up
chr2	160363703	160367065	-	ENSMUSG00000074622	Mafb	ENSMUST00000099126	GO:0000978(RNA polymerase II cis-regulatory region sequence-specific DNA binding);GO:0000981(DNA-binding transcription factor activity, RNA polymerase II-specific);GO:0001228(DNA-binding transcription activator activity, RNA polymerase II-specific);GO:0003677(DNA binding);GO:0003700(DNA-binding transcription factor activity);GO:0005515(protein binding);GO:0005634(nucleus);GO:0005654(nucleoplasm);…	04928(Parathyroid hormone synthesis, secretion and action)	K09036	v-maf musculoaponeurotic fibrosarcoma oncogene family, protein B (avian) [Source:MGI Symbol;Acc:MGI:104555]	24.0863	26.5051	19.5875	2.14242	2.46206	2.85415	9.40909	3.23405	9.89e-85	3.15065e-82	up
chr16	19260401	19260859	-	ENSMUSG00000076940	Iglv2	ENSMUST00000197518;ENSMUST00000103752	GO:0002250(adaptive immune response);GO:0002376(immune system process);GO:0002377(immunoglobulin production);GO:0005615(extracellular space);GO:0006955(immune response);GO:0019814(immunoglobulin complex);GO:0019814(immunoglobulin complex)	NA	NA	immunoglobulin lambda variable 2 [Source:MGI Symbol;Acc:MGI:99548]	135.606	178.199	76.4306	2.00629	1.55464	1.68395	74.4032	6.21729	3.92686e-82	1.22977e-79	up
chr6	68036812	68037318	+	ENSMUSG00000076514	Igkv17-121	ENSMUST00000197515;ENSMUST00000103315	GO:0002377(immunoglobulin production);GO:0005615(extracellular space);GO:0006955(immune response);GO:0006955(immune response)	NA	NA	immunoglobulin kappa variable 17-121 [Source:MGI Symbol;Acc:MGI:3647671]	44.1879	43.7877	44.0434	0.253246	0	0.717065	136.058	7.08808	4.74864e-82	1.46234e-79	up
chr7	135689784	135716361	-	ENSMUSG00000031004	Mki67	ENSMUST00000033310;ENSMUST00000211238	GO:0000166(nucleotide binding);GO:0000775(chromosome, centromeric region);GO:0000793(condensed chromosome);GO:0003677(DNA binding);GO:0005515(protein binding);GO:0005524(ATP binding);GO:0005634(nucleus);GO:0005654(nucleoplasm);GO:0005694(chromosome);GO:0005730(nucleolus);GO:0005737(cytoplasm);GO:0007049(cell cycle);GO:0007088(regulation of mitotic nuclear division);GO:0008022(protein C-terminus b…	NA	K17582	antigen identified by monoclonal antibody Ki 67 [Source:MGI Symbol;Acc:MGI:106035]	13.4154	14.0934	12.342	0.637975	0.686283	1.16991	15.9776	3.99798	7.30471e-82	2.21261e-79	up
chr3	95499256	95509362	+	ENSMUSG00000028111	Ctsk	ENSMUST00000015664	GO:0001957(intramembranous ossification);GO:0001968(fibronectin binding);GO:0004197(cysteine-type endopeptidase activity);GO:0005518(collagen binding);GO:0005576(extracellular region);GO:0005615(extracellular space);GO:0005654(nucleoplasm);GO:0005737(cytoplasm);GO:0005764(lysosome);GO:0005886(plasma membrane);GO:0006508(proteolysis);GO:0006590(thyroid hormone generation);GO:0006955(immune respons…	04142(Lysosome);04210(Apoptosis);04380(Osteoclast differentiation);04620(Toll-like receptor signaling pathway);05323(Rheumatoid arthritis)	K01371	cathepsin K [Source:MGI Symbol;Acc:MGI:107823]	43.8351	66.0941	40.5251	3.67564	2.91434	3.30618	15.2033	3.92631	9.70054e-81	2.89092e-78	up
chr12	104214544	104221129	+	ENSMUSG00000066363	Serpina3f	ENSMUST00000167049;ENSMUST00000121337;ENSMUST00000101080	GO:0004867(serine-type endopeptidase inhibitor activity);GO:0005615(extracellular space);GO:0009617(response to bacterium);GO:0010466(negative regulation of peptidase activity);GO:0010951(negative regulation of endopeptidase activity);GO:0030414(peptidase inhibitor activity);GO:0034097(response to cytokine);GO:0043434(response to peptide hormone);GO:0043434(response to peptide hormone)	NA	K04525	serine (or cysteine) peptidase inhibitor, clade A, member 3F [Source:MGI Symbol;Acc:MGI:2182838]	27.5901	25.129	24.0816	3.50732	3.25561	3.99181	7.1411	2.83615	1.10562e-80	3.24262e-78	up
chr4	136889804	136893065	-	ENSMUSG00000036896	C1qc	ENSMUST00000046332;ENSMUST00000153104	GO:0002376(immune system process);GO:0005515(protein binding);GO:0005576(extracellular region);GO:0005581(collagen trimer);GO:0005615(extracellular space);GO:0006958(complement activation, classical pathway);GO:0030853(negative regulation of granulocyte differentiation);GO:0045087(innate immune response);GO:0045202(synapse);GO:0045650(negative regulation of macrophage differentiation);GO:0098794(…	04610(Complement and coagulation cascades);05020(Prion diseases);05133(Pertussis);05142(Chagas disease (American trypanosomiasis));05150(Staphylococcus aureus infection);05322(Systemic lupus erythematosus);05322(Systemic lupus erythematosus)	K03988	complement component 1, q subcomponent, C chain [Source:MGI Symbol;Acc:MGI:88225]	20.3228	20.9453	20.83	1.84864	1.42424	2.10411	11.5489	3.52968	3.0153e-80	8.70527e-78	up
chr4	132564067	132582683	+	ENSMUSG00000056529	Ptafr	ENSMUST00000070690	GO:0001530(lipopolysaccharide binding);GO:0001816(cytokine production);GO:0001875(lipopolysaccharide immune receptor activity);GO:0002693(positive regulation of cellular extravasation);GO:0004930(G protein-coupled receptor activity);GO:0004992(platelet activating factor receptor activity);GO:0005543(phospholipid binding);GO:0005886(plasma membrane);GO:0006357(regulation of transcription by RNA po…	04020(Calcium signaling pathway);04080(Neuroactive ligand-receptor interaction);05150(Staphylococcus aureus infection)	K04279	platelet-activating factor receptor [Source:MGI Symbol;Acc:MGI:106066]	16.7715	17.3737	14.6803	2.52325	2.48905	2.48643	6.51116	2.70291	1.15899e-79	3.29455e-77	up
chr6	68270485	68271267	+	ENSMUSG00000093861	Igkv1-110	ENSMUST00000103321	GO:0002377(immunoglobulin production);GO:0005615(extracellular space);GO:0006955(immune response)	NA	NA	immunoglobulin kappa variable 1-110 [Source:MGI Symbol;Acc:MGI:4439558]	68.8964	76.5582	94.8907	5.64576	4.9009	5.24933	15.2156	3.92748	2.44343e-79	6.8405e-77	up
chr11	83587882	83593087	-	ENSMUSG00000018927	Ccl6	ENSMUST00000019071;ENSMUST00000138145;ENSMUST00000150243	GO:0002548(monocyte chemotaxis);GO:0005125(cytokine activity);GO:0005576(extracellular region);GO:0005615(extracellular space);GO:0006935(chemotaxis);GO:0006954(inflammatory response);GO:0006955(immune response);GO:0007186(G protein-coupled receptor signaling pathway);GO:0008009(chemokine activity);GO:0030593(neutrophil chemotaxis);GO:0043547(positive regulation of GTPase activity);GO:0048020(CCR…	04060(Cytokine-cytokine receptor interaction);04062(Chemokine signaling pathway);04062(Chemokine signaling pathway)	K05510	chemokine (C-C motif) ligand 6 [Source:MGI Symbol;Acc:MGI:98263]	183.577	216.378	178.681	21.1219	22.6662	30.1683	7.82401	2.96791	8.57711e-78	2.36536e-75	up
chr12	113429085	113429132	-	ENSMUSG00000076619	Ighj3	ENSMUST00000103428	NA	NA	NA	immunoglobulin heavy joining 3 [Source:MGI Symbol;Acc:MGI:4439767]	336.825	263.884	359.827	5.60494	5.6674	6.76239	53.2603	5.73499	3.68328e-77	1.00082e-74	up
chr5	33104219	33162870	+	ENSMUSG00000011034	Slc5a1	ENSMUST00000011178	GO:0000017(alpha-glucoside transport);GO:0005355(glucose transmembrane transporter activity);GO:0005372(water transmembrane transporter activity);GO:0005412(glucose:sodium symporter activity);GO:0005769(early endosome);GO:0005886(plasma membrane);GO:0005911(cell-cell junction);GO:0010035(response to inorganic substance);GO:0015151(alpha-glucoside transmembrane transporter activity);GO:0016020(mem…	04973(Carbohydrate digestion and absorption);04976(Bile secretion);04978(Mineral absorption)	K14158	solute carrier family 5 (sodium/glucose cotransporter), member 1 [Source:MGI Symbol;Acc:MGI:107678]	10.5437	11.3259	8.39838	0.981953	0.935694	0.994775	10.3927	3.3775	7.94181e-77	2.12668e-74	up
chr11	114922781	114934386	-	ENSMUSG00000063193	Cd300lb	ENSMUST00000239005;ENSMUST00000106581;ENSMUST00000149663;ENSMUST00000126655	GO:0002376(immune system process);GO:0002446(neutrophil mediated immunity);GO:0005515(protein binding);GO:0005886(plasma membrane);GO:0016020(membrane);GO:0016021(integral component of membrane);GO:0033005(positive regulation of mast cell activation);GO:0071222(cellular response to lipopolysaccharide);GO:0071222(cellular response to lipopolysaccharide)	NA	K20395	CD300 molecule like family member B [Source:MGI Symbol;Acc:MGI:2685099]	17.6598	22.5983	16.3081	2.18704	1.8451	2.06936	9.27089	3.21271	3.36381e-76	8.879e-74	up
chr6	70722916	70722958	+	ENSMUSG00000076605	Igkj2	ENSMUST00000198234;ENSMUST00000103406	NA	NA	NA	immunoglobulin kappa joining 2 [Source:MGI Symbol;Acc:MGI:1316690]	503.604	601.685	550.026	24.0594	10.4465	17.056	32.1035	5.00466	7.05391e-76	1.8357e-73	up
chr3	95526786	95556403	+	ENSMUSG00000038642	Ctss	ENSMUST00000015667;ENSMUST00000116304	GO:0001968(fibronectin binding);GO:0002250(adaptive immune response);GO:0004197(cysteine-type endopeptidase activity);GO:0005518(collagen binding);GO:0005576(extracellular region);GO:0005615(extracellular space);GO:0005764(lysosome);GO:0005770(late endosome);GO:0006508(proteolysis);GO:0006955(immune response);GO:0008233(peptidase activity);GO:0008234(cysteine-type peptidase activity);GO:0009986(c…	04142(Lysosome);04145(Phagosome);04210(Apoptosis);04612(Antigen processing and presentation);05152(Tuberculosis);05152(Tuberculosis)	K01368	cathepsin S [Source:MGI Symbol;Acc:MGI:107341]	269.454	414.314	321.568	38.3832	30.1194	37.8021	9.45712	3.2414	1.30426e-75	3.34706e-73	up
chr11	98992943	99024189	-	ENSMUSG00000020914	Top2a	ENSMUST00000068031;ENSMUST00000139460;ENSMUST00000139730;ENSMUST00000129777;ENSMUST00000154332;ENSMUST00000151997;ENSMUST00000144318	GO:0000166(nucleotide binding);GO:0000228(nuclear chromosome);GO:0000287(magnesium ion binding);GO:0000712(resolution of meiotic recombination intermediates);GO:0000775(chromosome, centromeric region);GO:0000793(condensed chromosome);GO:0000819(sister chromatid segregation);GO:0002244(hematopoietic progenitor cell differentiation);GO:0003677(DNA binding);GO:0003682(chromatin binding);GO:0003916(D…	01524(Platinum drug resistance);01524(Platinum drug resistance)	K03164	topoisomerase (DNA) II alpha [Source:MGI Symbol;Acc:MGI:98790]	10.5633	10.8302	9.60517	0.486332	0.657328	0.981589	14.5859	3.8665	1.48037e-75	3.74697e-73	up
chr5	72300025	72504473	-	ENSMUSG00000005220	Corin	ENSMUST00000005352;ENSMUST00000167460;ENSMUST00000176320;ENSMUST00000177290;ENSMUST00000176439	GO:0003050(regulation of systemic arterial blood pressure by atrial natriuretic peptide);GO:0004175(endopeptidase activity);GO:0004252(serine-type endopeptidase activity);GO:0005044(scavenger receptor activity);GO:0005515(protein binding);GO:0005576(extracellular region);GO:0005886(plasma membrane);GO:0005887(integral component of plasma membrane);GO:0006508(proteolysis);GO:0006897(endocytosis);G…	NA	K09614	corin, serine peptidase [Source:MGI Symbol;Acc:MGI:1349451]	8.80223	9.47712	9.51968	0.332509	0.591909	0.259184	23.4868	4.55378	1.65072e-75	4.12168e-73	up
chr10	68723646	68782650	+	ENSMUSG00000060044	Tmem26	ENSMUST00000080995;ENSMUST00000219392;ENSMUST00000218918	GO:0003674(molecular_function);GO:0005575(cellular_component);GO:0008150(biological_process);GO:0016020(membrane);GO:0016021(integral component of membrane);GO:0016021(integral component of membrane)	NA	NA	transmembrane protein 26 [Source:MGI Symbol;Acc:MGI:2143537]	9.81635	11.9653	6.82339	0.609301	0.532749	0.495682	17.4662	4.1265	8.55645e-75	2.10797e-72	up
chr19	11586604	11604849	-	ENSMUSG00000024679	Ms4a6d	ENSMUST00000025582;ENSMUST00000135351;ENSMUST00000155669;ENSMUST00000125291	GO:0016020(membrane);GO:0016021(integral component of membrane);GO:0016021(integral component of membrane)	NA	K22191	membrane-spanning 4-domains, subfamily A, member 6D [Source:MGI Symbol;Acc:MGI:1916024]	27.6344	29.188	23.301	3.32782	2.80122	3.19803	8.59041	3.10273	2.02698e-74	4.92795e-72	up
chr9	123634770	123678885	-	ENSMUSG00000036814	Slc6a20a	ENSMUST00000040960;ENSMUST00000171647	GO:0005328(neurotransmitter:sodium symporter activity);GO:0005886(plasma membrane);GO:0005887(integral component of plasma membrane);GO:0006865(amino acid transport);GO:0015171(amino acid transmembrane transporter activity);GO:0015175(neutral amino acid transmembrane transporter activity);GO:0015193(L-proline transmembrane transporter activity);GO:0015293(symporter activity);GO:0015816(glycine tr…	NA	K05048	solute carrier family 6 (neurotransmitter transporter), member 20A [Source:MGI Symbol;Acc:MGI:2143217]	8.84899	9.78773	8.82695	0.922622	0.638261	0.846741	11.407	3.51184	6.4922e-74	1.55788e-71	up
chr15	39745930	39760938	+	ENSMUSG00000022303	Dcstamp	ENSMUST00000227368;ENSMUST00000022913;ENSMUST00000226831;ENSMUST00000227792;ENSMUST00000228701	GO:0002376(immune system process);GO:0005768(endosome);GO:0005783(endoplasmic reticulum);GO:0005789(endoplasmic reticulum membrane);GO:0005886(plasma membrane);GO:0009986(cell surface);GO:0010008(endosome membrane);GO:0016020(membrane);GO:0016021(integral component of membrane);GO:0030154(cell differentiation);GO:0030176(integral component of endoplasmic reticulum membrane);GO:0030308(negative re…	NA	NA	dendrocyte expressed seven transmembrane protein [Source:MGI Symbol;Acc:MGI:1923016]	11.0774	9.64697	5.59742	0.0834722	0.141123	0.0907353	83.4737	6.38325	6.82033e-74	1.61563e-71	up
chr14	47367751	47386160	+	ENSMUSG00000050335	Lgals3	ENSMUST00000146468;ENSMUST00000150290;ENSMUST00000144794;ENSMUST00000142734;ENSMUST00000226585;ENSMUST00000151405	GO:0001772(immunological synapse);GO:0002548(monocyte chemotaxis);GO:0005634(nucleus);GO:0005681(spliceosomal complex);GO:0005737(cytoplasm);GO:0005743(mitochondrial inner membrane);GO:0006397(mRNA processing);GO:0008380(RNA splicing);GO:0019863(IgE binding);GO:0019903(protein phosphatase binding);GO:0030246(carbohydrate binding);GO:0030593(neutrophil chemotaxis);GO:0030855(epithelial cell differ…	NA	K06831	lectin, galactose binding, soluble 3 [Source:MGI Symbol;Acc:MGI:96778]	104.132	159.773	101.254	10.7869	8.48165	11.3292	11.9342	3.57703	1.9413e-73	4.54044e-71	up
chr12	102394084	102439813	-	ENSMUSG00000021190	Lgmn	ENSMUST00000021607;ENSMUST00000146499;ENSMUST00000110020	GO:0003014(renal system process);GO:0004197(cysteine-type endopeptidase activity);GO:0005576(extracellular region);GO:0005737(cytoplasm);GO:0005764(lysosome);GO:0005770(late endosome);GO:0006508(proteolysis);GO:0006624(vacuolar protein processing);GO:0007613(memory);GO:0008233(peptidase activity);GO:0008234(cysteine-type peptidase activity);GO:0008284(positive regulation of cell population prolif…	04142(Lysosome);04612(Antigen processing and presentation);04612(Antigen processing and presentation)	K01369	legumain [Source:MGI Symbol;Acc:MGI:1330838]	95.8354	112.248	86.9637	17.4896	15.6969	17.1472	5.86183	2.55135	3.83272e-73	8.85214e-71	up
chr8	3847965	3854309	-	ENSMUSG00000040197	Cd209e	ENSMUST00000033888	GO:0005537(mannose binding);GO:0005886(plasma membrane);GO:0006897(endocytosis);GO:0009897(external side of plasma membrane);GO:0016020(membrane);GO:0016021(integral component of membrane);GO:0030246(carbohydrate binding);GO:0042102(positive regulation of T cell proliferation);GO:0097323(B cell adhesion)	04145(Phagosome);04625(C-type lectin receptor signaling pathway);05152(Tuberculosis);05162(Measles)	K06563	CD209e antigen [Source:MGI Symbol;Acc:MGI:2157948]	11.0216	8.48672	6.56712	0	0.08847	0	294.738	8.20329	6.59134e-73	1.50356e-70	up
chr10	93488768	93519304	+	ENSMUSG00000020017	Hal	ENSMUST00000129421;ENSMUST00000132624;ENSMUST00000152883	GO:0003824(catalytic activity);GO:0004397(histidine ammonia-lyase activity);GO:0005737(cytoplasm);GO:0006547(histidine metabolic process);GO:0006548(histidine catabolic process);GO:0016829(lyase activity);GO:0016841(ammonia-lyase activity);GO:0019556(histidine catabolic process to glutamate and formamide);GO:0019557(histidine catabolic process to glutamate and formate);GO:0019557(histidine catabo…	00340(Histidine metabolism);00340(Histidine metabolism)	K01745	histidine ammonia lyase [Source:MGI Symbol;Acc:MGI:96010]	5.62029	5.83829	4.72994	0.445474	0.402379	0.497624	12.0318	3.58878	1.61968e-72	3.64961e-70	up
chr12	113254830	113260236	-	ENSMUSG00000095079	Igha	ENSMUST00000178282;ENSMUST00000194738	GO:0002385(mucosal immune response);GO:0002455(humoral immune response mediated by circulating immunoglobulin);GO:0003823(antigen binding);GO:0006910(phagocytosis, recognition);GO:0006911(phagocytosis, engulfment);GO:0006958(complement activation, classical pathway);GO:0009897(external side of plasma membrane);GO:0016064(immunoglobulin mediated immune response);GO:0034987(immunoglobulin receptor …	NA	NA	immunoglobulin heavy constant alpha [Source:MGI Symbol;Acc:MGI:96444]	72.798	96.46	64.9808	10.6487	10.729	10.9536	7.24494	2.85697	5.65804e-72	1.25956e-69	up
chr12	104406729	104414329	+	ENSMUSG00000021091	Serpina3n	ENSMUST00000021506	GO:0005615(extracellular space)	NA	NA	serine (or cysteine) peptidase inhibitor, clade A, member 3N [Source:MGI Symbol;Acc:MGI:105045]	152.308	114.285	95.4617	8.62691	4.79199	5.95391	18.6888	4.2241	2.06502e-71	4.5423e-69	up
chr1	171518122	171535294	-	ENSMUSG00000038209	Itln1	ENSMUST00000043094	GO:0001934(positive regulation of protein phosphorylation);GO:0005509(calcium ion binding);GO:0005576(extracellular region);GO:0005886(plasma membrane);GO:0009624(response to nematode);GO:0016020(membrane);GO:0030246(carbohydrate binding);GO:0031225(anchored component of membrane);GO:0031526(brush border membrane);GO:0042802(identical protein binding);GO:0043235(receptor complex);GO:0045121(membr…	NA	K17527	intelectin 1 (galactofuranose binding) [Source:MGI Symbol;Acc:MGI:1333831]	34.5731	32.6809	22.2417	0.796564	0.228638	0.648486	53.4722	5.74072	4.51108e-71	9.80603e-69	up
chr11	69664213	69666153	-	ENSMUSG00000018774	Cd68	ENSMUST00000018918;ENSMUST00000154124;ENSMUST00000108654	GO:0002437(inflammatory response to antigenic stimulus);GO:0002605(negative regulation of dendritic cell antigen processing and presentation);GO:0005764(lysosome);GO:0005765(lysosomal membrane);GO:0005768(endosome);GO:0005886(plasma membrane);GO:0007568(aging);GO:0010008(endosome membrane);GO:0016020(membrane);GO:0016021(integral component of membrane);GO:0031669(cellular response to nutrient lev…	04142(Lysosome);04142(Lysosome)	K06501	CD68 antigen [Source:MGI Symbol;Acc:MGI:88342]	91.48	131.131	91.9451	14.237	14.684	14.5421	7.2373	2.85545	8.69652e-71	1.86844e-68	up
chr10	51480632	51486703	+	ENSMUSG00000112023	Lilr4b	ENSMUST00000102894;ENSMUST00000219178;ENSMUST00000218649;ENSMUST00000219151;ENSMUST00000218704;ENSMUST00000219053;ENSMUST00000219960;ENSMUST00000219661;ENSMUST00000218179;ENSMUST00000218900;ENSMUST00000219598;ENSMUST00000219262;ENSMUST00000219717	GO:0016020(membrane);GO:0016021(integral component of membrane);GO:0016021(integral component of membrane)	NA	NA	leukocyte immunoglobulin-like receptor, subfamily B, member 4B [Source:MGI Symbol;Acc:MGI:102702]	37.7647	40.4273	27.98	4.13983	3.40738	4.69457	8.67292	3.11652	8.84934e-71	1.87942e-68	up
chr14	63122462	63145923	+	ENSMUSG00000021939	Ctsb	ENSMUST00000006235;ENSMUST00000225639;ENSMUST00000225540	GO:0004175(endopeptidase activity);GO:0004197(cysteine-type endopeptidase activity);GO:0005518(collagen binding);GO:0005576(extracellular region);GO:0005615(extracellular space);GO:0005730(nucleolus);GO:0005737(cytoplasm);GO:0005739(mitochondrion);GO:0005764(lysosome);GO:0005886(plasma membrane);GO:0005901(caveola);GO:0006508(proteolysis);GO:0006590(thyroid hormone generation);GO:0008233(peptidas…	04140(Autophagy - animal);04142(Lysosome);04210(Apoptosis);04612(Antigen processing and presentation);04621(NOD-like receptor signaling pathway);04924(Renin secretion);04924(Renin secretion)	K01363	cathepsin B [Source:MGI Symbol;Acc:MGI:88561]	289.318	396.713	304.623	57.3194	54.5417	55.2225	5.92909	2.56781	3.24628e-70	6.81609e-68	up
chr2	122636986	122641191	+	ENSMUSG00000033213	AA467197	ENSMUST00000110512;ENSMUST00000047498;ENSMUST00000175727	GO:0004129(cytochrome-c oxidase activity);GO:0005634(nucleus);GO:0005739(mitochondrion);GO:0005751(mitochondrial respiratory chain complex IV);GO:0009617(response to bacterium);GO:0016020(membrane);GO:0016021(integral component of membrane);GO:0022900(electron transport chain);GO:1902600(proton transmembrane transport);GO:1902600(proton transmembrane transport)	NA	NA	expressed sequence AA467197 [Source:MGI Symbol;Acc:MGI:3034182]	7.17538	10.8715	7.03283	0	0	0	inf	inf	1.89264e-69	3.92926e-67	up
chr5	135569937	135573049	-	ENSMUSG00000004814	Ccl24	ENSMUST00000004936;ENSMUST00000201401	GO:0001938(positive regulation of endothelial cell proliferation);GO:0002548(monocyte chemotaxis);GO:0005125(cytokine activity);GO:0005576(extracellular region);GO:0005615(extracellular space);GO:0006935(chemotaxis);GO:0006954(inflammatory response);GO:0006955(immune response);GO:0007010(cytoskeleton organization);GO:0007165(signal transduction);GO:0007186(G protein-coupled receptor signaling pat…	04060(Cytokine-cytokine receptor interaction);04062(Chemokine signaling pathway);04062(Chemokine signaling pathway)	K21097	chemokine (C-C motif) ligand 24 [Source:MGI Symbol;Acc:MGI:1928953]	27.6109	23.424	13.6903	0.173017	0.417893	0.169002	85.1747	6.41235	8.35052e-69	1.71436e-66	up
chr6	129461591	129472779	-	ENSMUSG00000079293	Clec7a	ENSMUST00000195589;ENSMUST00000184581;ENSMUST00000184861	GO:0001872((1->3)-beta-D-glucan binding);GO:0002366(leukocyte activation involved in immune response);GO:0002367(cytokine production involved in immune response);GO:0002376(immune system process);GO:0002732(positive regulation of dendritic cell cytokine production);GO:0005515(protein binding);GO:0005886(plasma membrane);GO:0006910(phagocytosis, recognition);GO:0006954(inflammatory response);GO:00…	04145(Phagosome);04625(C-type lectin receptor signaling pathway);05152(Tuberculosis);05152(Tuberculosis)	K10074	C-type lectin domain family 7, member a [Source:MGI Symbol;Acc:MGI:1861431]	95.1022	148.262	92.4957	11.139	8.08783	10.0134	11.4862	3.52183	2.1504e-68	4.36626e-66	up
chr8	13026034	13035809	+	ENSMUSG00000031443	F7	ENSMUST00000033820	GO:0001666(response to hypoxia);GO:0002690(positive regulation of leukocyte chemotaxis);GO:0004175(endopeptidase activity);GO:0004252(serine-type endopeptidase activity);GO:0005102(signaling receptor binding);GO:0005509(calcium ion binding);GO:0005576(extracellular region);GO:0005615(extracellular space);GO:0006508(proteolysis);GO:0007596(blood coagulation);GO:0007599(hemostasis);GO:0007623(circa…	04610(Complement and coagulation cascades)	K01320	coagulation factor VII [Source:MGI Symbol;Acc:MGI:109325]	27.8479	34.7818	25.7247	4.28025	4.0024	3.85352	7.28025	2.86399	2.60582e-68	5.21771e-66	up
chr17	43568098	43612201	+	ENSMUSG00000023913	Pla2g7	ENSMUST00000167214;ENSMUST00000024706;ENSMUST00000169694;ENSMUST00000165706;ENSMUST00000163489;ENSMUST00000167418	GO:0003847(1-alkyl-2-acetylglycerophosphocholine esterase activity);GO:0005543(phospholipid binding);GO:0005576(extracellular region);GO:0005615(extracellular space);GO:0005737(cytoplasm);GO:0006629(lipid metabolic process);GO:0006954(inflammatory response);GO:0009395(phospholipid catabolic process);GO:0016042(lipid catabolic process);GO:0016787(hydrolase activity);GO:0034362(low-density lipoprot…	00565(Ether lipid metabolism);00565(Ether lipid metabolism)	K01062	phospholipase A2, group VII (platelet-activating factor acetylhydrolase, plasma) [Source:MGI Symbol;Acc:MGI:1351327]	37.7852	54.5259	36.9149	5.38615	4.19681	3.99907	9.5145	3.25013	2.62622e-68	5.21771e-66	up
chr7	80294450	80316259	+	ENSMUSG00000038943	Prc1	ENSMUST00000174172;ENSMUST00000173914;ENSMUST00000172911;ENSMUST00000163812;ENSMUST00000047558;ENSMUST00000173824;ENSMUST00000206178;ENSMUST00000174599;ENSMUST00000173170;ENSMUST00000174051;ENSMUST00000172781;ENSMUST00000174254	GO:0000226(microtubule cytoskeleton organization);GO:0000281(mitotic cytokinesis);GO:0000922(spindle pole);GO:0001578(microtubule bundle formation);GO:0005634(nucleus);GO:0005654(nucleoplasm);GO:0005737(cytoplasm);GO:0005819(spindle);GO:0005856(cytoskeleton);GO:0005874(microtubule);GO:0005886(plasma membrane);GO:0007049(cell cycle);GO:0008017(microtubule binding);GO:0008284(positive regulation of…	NA	K16732	protein regulator of cytokinesis 1 [Source:MGI Symbol;Acc:MGI:1858961]	3.49402	4.67676	3.98683	0.270245	0.351605	0.381294	12.1195	3.59926	8.45119e-68	1.6612e-65	up
chr16	32408536	32409054	+	ENSMUSG00000103847	Gm20056	ENSMUST00000194813	NA	NA	NA	predicted gene, 20056 [Source:MGI Symbol;Acc:MGI:5012241]	35.0889	53.5299	34.9542	1.72088	1.60569	1.46559	25.7865	4.68855	2.16489e-67	4.2106e-65	up
X	20925454	20931555	-	ENSMUSG00000001128	Cfp	ENSMUST00000001156;ENSMUST00000122862	GO:0002376(immune system process);GO:0005576(extracellular region);GO:0005615(extracellular space);GO:0006957(complement activation, alternative pathway);GO:0030141(secretory granule);GO:0045087(innate immune response);GO:0045087(innate immune response)	05168(Herpes simplex virus 1 infection);05168(Herpes simplex virus 1 infection)	K15412	complement factor properdin [Source:MGI Symbol;Acc:MGI:97545]	40.5848	37.246	32.6686	5.49677	6.35642	6.8042	5.92255	2.56622	8.15282e-66	1.56916e-63	up
chr6	5168090	5193946	-	ENSMUSG00000002588	Pon1	ENSMUST00000002663;ENSMUST00000176933;ENSMUST00000177159	GO:0004063(aryldialkylphosphatase activity);GO:0004064(arylesterase activity);GO:0005509(calcium ion binding);GO:0005543(phospholipid binding);GO:0005576(extracellular region);GO:0005615(extracellular space);GO:0006629(lipid metabolic process);GO:0008015(blood circulation);GO:0008035(high-density lipoprotein particle binding);GO:0008203(cholesterol metabolic process);GO:0009636(response to toxic …	NA	K01045	paraoxonase 1 [Source:MGI Symbol;Acc:MGI:103295]	0.220503	0.29777	0.385566	7.31557	8.66854	6.21442	0.0407162	-4.61825	1.29476e-65	2.46631e-63	down
chr17	37508030	37532449	+	ENSMUSG00000090675	Olfr111	ENSMUST00000215424;ENSMUST00000097325;ENSMUST00000214259	GO:0004930(G protein-coupled receptor activity);GO:0004984(olfactory receptor activity);GO:0005886(plasma membrane);GO:0007165(signal transduction);GO:0007186(G protein-coupled receptor signaling pathway);GO:0007608(sensory perception of smell);GO:0016020(membrane);GO:0016021(integral component of membrane);GO:0050896(response to stimulus);GO:0050911(detection of chemical stimulus involved in sen…	04740(Olfactory transduction);04740(Olfactory transduction)	K04257	olfactory receptor 111 [Source:MGI Symbol;Acc:MGI:2177494]	4.86647	8.82803	5.5846	0.104983	0.036411	0.0376634	107.67	6.75047	2.40969e-65	4.54324e-63	up
chr19	37376403	37421859	+	ENSMUSG00000012443	Kif11	ENSMUST00000012587;ENSMUST00000236027	GO:0000166(nucleotide binding);GO:0000922(spindle pole);GO:0003777(microtubule motor activity);GO:0005524(ATP binding);GO:0005634(nucleus);GO:0005737(cytoplasm);GO:0005819(spindle);GO:0005829(cytosol);GO:0005856(cytoskeleton);GO:0005874(microtubule);GO:0005876(spindle microtubule);GO:0007018(microtubule-based movement);GO:0007049(cell cycle);GO:0007051(spindle organization);GO:0007100(mitotic cen…	NA	K10398	kinesin family member 11 [Source:MGI Symbol;Acc:MGI:1098231]	3.54395	4.0576	2.99466	0.22536	0.133645	0.21641	18.4149	4.2028	5.27918e-65	9.85286e-63	up
chr10	51490956	51496611	+	ENSMUSG00000112148	Lilrb4a	ENSMUST00000219848;ENSMUST00000219175;ENSMUST00000217705;ENSMUST00000220166;ENSMUST00000218617;ENSMUST00000218753;ENSMUST00000220182;ENSMUST00000219029;ENSMUST00000078778;ENSMUST00000220402;ENSMUST00000219388;ENSMUST00000218340;ENSMUST00000218217	GO:0001780(neutrophil homeostasis);GO:0002250(adaptive immune response);GO:0002376(immune system process);GO:0002437(inflammatory response to antigenic stimulus);GO:0005886(plasma membrane);GO:0006954(inflammatory response);GO:0007596(blood coagulation);GO:0009611(response to wounding);GO:0009624(response to nematode);GO:0009897(external side of plasma membrane);GO:0009991(response to extracellul…	04380(Osteoclast differentiation);04380(Osteoclast differentiation)	K06512	leukocyte immunoglobulin-like receptor, subfamily B, member 4A [Source:MGI Symbol;Acc:MGI:102701]	48.5517	57.458	43.7454	9.80854	7.98247	9.18952	5.55049	2.47261	1.24319e-63	2.29704e-61	up
chr1	171051174	171064935	-	ENSMUSG00000059498	Fcgr3	ENSMUST00000164044;ENSMUST00000169017;ENSMUST00000168817;ENSMUST00000164179	GO:0016020(membrane);GO:0016021(integral component of membrane);GO:0016021(integral component of membrane)	04145(Phagosome);04380(Osteoclast differentiation);05140(Leishmaniasis);05150(Staphylococcus aureus infection);05152(Tuberculosis);05152(Tuberculosis)	K16824	Fc receptor, IgG, low affinity III [Source:MGI Symbol;Acc:MGI:95500]	43.4481	62.7792	41.7277	6.182	4.53521	5.62749	9.05217	3.17826	1.66372e-63	3.04363e-61	up
chr6	69700767	69701287	-	ENSMUSG00000076562	Igkv4-50	ENSMUST00000103363	GO:0002377(immunoglobulin production);GO:0005615(extracellular space);GO:0006955(immune response)	NA	NA	immunoglobulin kappa variable 4-50 [Source:MGI Symbol;Acc:MGI:2685915]	37.512	35.2085	23.3003	0	0.314566	0	305.249	8.25384	5.99272e-63	1.08556e-60	up
chr2	32384633	32388252	-	ENSMUSG00000026822	Lcn2	ENSMUST00000147219;ENSMUST00000144569;ENSMUST00000050785;ENSMUST00000136509;ENSMUST00000155830;ENSMUST00000192241	GO:0002020(protease binding);GO:0002376(immune system process);GO:0005506(iron ion binding);GO:0005515(protein binding);GO:0005576(extracellular region);GO:0005615(extracellular space);GO:0005829(cytosol);GO:0006811(ion transport);GO:0006915(apoptotic process);GO:0006979(response to oxidative stress);GO:0009615(response to virus);GO:0009617(response to bacterium);GO:0009635(response to herbicide)…	04657(IL-17 signaling pathway);04657(IL-17 signaling pathway)	K21129	lipocalin 2 [Source:MGI Symbol;Acc:MGI:96757]	81.4774	76.3844	50.8775	8.9405	9.53858	9.16031	7.55224	2.9169	6.74051e-63	1.20917e-60	up
chr10	60277627	60302597	+	ENSMUSG00000004207	Psap	ENSMUST00000105465;ENSMUST00000165878;ENSMUST00000004316;ENSMUST00000177779;ENSMUST00000179238	GO:0001664(G protein-coupled receptor binding);GO:0001865(NK T cell differentiation);GO:0002020(protease binding);GO:0003335(corneocyte development);GO:0004565(beta-galactosidase activity);GO:0005515(protein binding);GO:0005543(phospholipid binding);GO:0005576(extracellular region);GO:0005615(extracellular space);GO:0005737(cytoplasm);GO:0005739(mitochondrion);GO:0005764(lysosome);GO:0005770(late…	04142(Lysosome);04142(Lysosome)	K12382	prosaposin [Source:MGI Symbol;Acc:MGI:97783]	826.383	1161.99	851.291	171.501	156.34	165.768	5.75286	2.52428	1.51952e-62	2.69962e-60	up
chr1	189640606	189688086	-	ENSMUSG00000026605	Cenpf	ENSMUST00000171929;ENSMUST00000194624;ENSMUST00000194165;ENSMUST00000165663	GO:0000278(mitotic cell cycle);GO:0000775(chromosome, centromeric region);GO:0000922(spindle pole);GO:0000940(condensed chromosome outer kinetochore);GO:0001822(kidney development);GO:0005634(nucleus);GO:0005635(nuclear envelope);GO:0005654(nucleoplasm);GO:0005737(cytoplasm);GO:0005813(centrosome);GO:0005819(spindle);GO:0005930(axoneme);GO:0007059(chromosome segregation);GO:0008017(microtubule bi…	NA	K11499	centromere protein F [Source:MGI Symbol;Acc:MGI:1313302]	1.42698	1.4932	1.63841	0.0783828	0.0884444	0.132044	15.2527	3.93099	7.80214e-62	1.37295e-59	up
chr9	22126727	22135711	-	ENSMUSG00000001348	Acp5	ENSMUST00000115315;ENSMUST00000069330;ENSMUST00000213815;ENSMUST00000217643;ENSMUST00000165735;ENSMUST00000216684	GO:0001503(ossification);GO:0003993(acid phosphatase activity);GO:0005764(lysosome);GO:0008198(ferrous iron binding);GO:0008199(ferric iron binding);GO:0016311(dephosphorylation);GO:0016787(hydrolase activity);GO:0032496(response to lipopolysaccharide);GO:0032691(negative regulation of interleukin-1 beta production);GO:0032695(negative regulation of interleukin-12 production);GO:0032720(negative …	00740(Riboflavin metabolism);04142(Lysosome);04380(Osteoclast differentiation);05323(Rheumatoid arthritis);05323(Rheumatoid arthritis)	NA	acid phosphatase 5, tartrate resistant [Source:MGI Symbol;Acc:MGI:87883]	34.4169	46.1333	32.556	5.35621	4.07206	3.71268	8.60715	3.10554	1.14971e-61	2.00407e-59	up
chr12	114682632	114683065	-	ENSMUSG00000076695	Ighv1-18	ENSMUST00000194350	GO:0003823(antigen binding);GO:0006910(phagocytosis, recognition);GO:0006911(phagocytosis, engulfment);GO:0006958(complement activation, classical pathway);GO:0009897(external side of plasma membrane);GO:0034987(immunoglobulin receptor binding);GO:0042571(immunoglobulin complex, circulating);GO:0042742(defense response to bacterium);GO:0045087(innate immune response);GO:0050853(B cell receptor si…	NA	NA	immunoglobulin heavy variable V1-18 [Source:MGI Symbol;Acc:MGI:4439780]	40.3926	26.4538	25.3794	0.217852	0.221319	0	210	7.71424	7.57192e-61	1.30754e-58	up
chr3	92215920	92256724	+	ENSMUSG00000068893	Sprr2a2	ENSMUST00000071805;ENSMUST00000090871	GO:0001533(cornified envelope);GO:0005200(structural constituent of cytoskeleton);GO:0005634(nucleus);GO:0005737(cytoplasm);GO:0007010(cytoskeleton organization);GO:0008360(regulation of cell shape);GO:0008544(epidermis development);GO:0030216(keratinocyte differentiation);GO:0031424(keratinization);GO:0032355(response to estradiol);GO:0032355(response to estradiol)	NA	NA	small proline-rich protein 2A2 [Source:MGI Symbol;Acc:MGI:3845026]	22.3437	16.6613	6.96894	0.0585922	0	0	784.644	9.61589	3.36996e-60	5.76543e-58	up
chr14	56042041	56044642	+	ENSMUSG00000022226	Mcpt2	ENSMUST00000015576	GO:0004252(serine-type endopeptidase activity);GO:0005615(extracellular space);GO:0006508(proteolysis);GO:0008233(peptidase activity);GO:0008236(serine-type peptidase activity);GO:0016787(hydrolase activity)	NA	K08662	mast cell protease 2 [Source:MGI Symbol;Acc:MGI:96938]	8.68792	8.32598	5.52047	0	0	0	inf	inf	4.71054e-60	7.98501e-58	up
chr17	34660457	34719815	+	ENSMUSG00000033327	Tnxb	ENSMUST00000238967;ENSMUST00000238305;ENSMUST00000168533	GO:0005201(extracellular matrix structural constituent);GO:0005515(protein binding);GO:0005518(collagen binding);GO:0005576(extracellular region);GO:0005615(extracellular space);GO:0006629(lipid metabolic process);GO:0006631(fatty acid metabolic process);GO:0006641(triglyceride metabolic process);GO:0007160(cell-matrix adhesion);GO:0008201(heparin binding);GO:0030198(extracellular matrix organiza…	04151(PI3K-Akt signaling pathway);04510(Focal adhesion);04512(ECM-receptor interaction);05165(Human papillomavirus infection);05206(MicroRNAs in cancer);05206(MicroRNAs in cancer)	K06252	tenascin XB [Source:MGI Symbol;Acc:MGI:1932137]	5.0093	5.01418	6.45567	30.0796	26.4904	29.6621	0.191102	-2.38758	1.06099e-59	1.78218e-57	down
chr12	40059769	40134228	-	ENSMUSG00000002565	Scin	ENSMUST00000002640	GO:0002102(podosome);GO:0003779(actin binding);GO:0005509(calcium ion binding);GO:0005546(phosphatidylinositol-4,5-bisphosphate binding);GO:0005737(cytoplasm);GO:0005856(cytoskeleton);GO:0005886(plasma membrane);GO:0005903(brush border);GO:0007417(central nervous system development);GO:0008154(actin polymerization or depolymerization);GO:0008285(negative regulation of cell population proliferatio…	04666(Fc gamma R-mediated phagocytosis);04810(Regulation of actin cytoskeleton);05203(Viral carcinogenesis)	K05768	scinderin [Source:MGI Symbol;Acc:MGI:1306794]	3.07887	3.54751	3.60824	0.078648	0.0383708	0.0338278	67.8478	6.08423	1.38872e-59	2.31165e-57	up
chr2	154190818	154220369	+	ENSMUSG00000027485	Bpifb1	ENSMUST00000123017;ENSMUST00000028987;ENSMUST00000081816	GO:0002227(innate immune response in mucosa);GO:0002376(immune system process);GO:0005576(extracellular region);GO:0005615(extracellular space);GO:0008289(lipid binding);GO:0034144(negative regulation of toll-like receptor 4 signaling pathway);GO:0045087(innate immune response);GO:0045087(innate immune response)	NA	NA	BPI fold containing family B, member 1 [Source:MGI Symbol;Acc:MGI:2137431]	41.9005	46.6826	44.0312	6.69106	9.79052	7.40304	5.55229	2.47308	2.20079e-59	3.63071e-57	up
chr9	51213708	51240080	+	ENSMUSG00000032053	Pou2af1	ENSMUST00000034554;ENSMUST00000214322	GO:0000978(RNA polymerase II cis-regulatory region sequence-specific DNA binding);GO:0000979(RNA polymerase II core promoter sequence-specific DNA binding);GO:0002314(germinal center B cell differentiation);GO:0003677(DNA binding);GO:0003713(transcription coactivator activity);GO:0005515(protein binding);GO:0005634(nucleus);GO:0032755(positive regulation of interleukin-6 production);GO:0045944(po…	NA	NA	POU domain, class 2, associating factor 1 [Source:MGI Symbol;Acc:MGI:105086]	65.4515	54.4387	36.9301	5.57636	5.77745	6.5447	8.76164	3.1312	2.46567e-59	4.0317e-57	up
chr2	122302191	122313730	-	ENSMUSG00000027224	Duoxa1	ENSMUST00000028653;ENSMUST00000155561;ENSMUST00000110537;ENSMUST00000147788;ENSMUST00000148417;ENSMUST00000110538	GO:0005515(protein binding);GO:0005783(endoplasmic reticulum);GO:0005789(endoplasmic reticulum membrane);GO:0005886(plasma membrane);GO:0008104(protein localization);GO:0010729(positive regulation of hydrogen peroxide biosynthetic process);GO:0015031(protein transport);GO:0016020(membrane);GO:0016021(integral component of membrane);GO:0019899(enzyme binding);GO:0031252(cell leading edge);GO:00346…	NA	K17233	dual oxidase maturation factor 1 [Source:MGI Symbol;Acc:MGI:2384861]	2.01155	2.18917	2.13555	0	0.03083	0	205.523	7.68315	5.76933e-59	9.35086e-57	up
chr8	124576111	124618731	+	ENSMUSG00000031981	Capn9	ENSMUST00000093033;ENSMUST00000133583;ENSMUST00000133086	GO:0004198(calcium-dependent cysteine-type endopeptidase activity);GO:0005509(calcium ion binding);GO:0005737(cytoplasm);GO:0006508(proteolysis);GO:0016787(hydrolase activity);GO:0045214(sarcomere organization);GO:0046872(metal ion binding);GO:0046872(metal ion binding)	NA	K08578	calpain 9 [Source:MGI Symbol;Acc:MGI:1920897]	2.63192	2.46865	3.44285	0	0	0	inf	inf	5.81995e-58	9.3509e-56	up
chr6	69184826	69185397	-	ENSMUSG00000076543	Igkv4-74	ENSMUST00000103344	GO:0002377(immunoglobulin production);GO:0005615(extracellular space);GO:0006955(immune response)	NA	NA	immunoglobulin kappa variable 4-74 [Source:MGI Symbol;Acc:MGI:3779447]	22.2576	62.2678	31.0048	0	0	0.090061	1282.8	10.3251	1.10454e-57	1.75936e-55	up
chr3	88081971	88121048	+	ENSMUSG00000028068	Iqgap3	ENSMUST00000195465;ENSMUST00000071812;ENSMUST00000194772;ENSMUST00000193861;ENSMUST00000193940;ENSMUST00000194440	GO:0000082(G1/S transition of mitotic cell cycle);GO:0000187(activation of MAPK activity);GO:0001934(positive regulation of protein phosphorylation);GO:0005515(protein binding);GO:0005516(calmodulin binding);GO:0005737(cytoplasm);GO:0005911(cell-cell junction);GO:0007165(signal transduction);GO:0007265(Ras protein signal transduction);GO:0008361(regulation of cell size);GO:0010628(positive regula…	04810(Regulation of actin cytoskeleton);04810(Regulation of actin cytoskeleton)	K05767	IQ motif containing GTPase activating protein 3 [Source:MGI Symbol;Acc:MGI:3028642]	2.43863	3.02296	2.59042	0.158812	0.187173	0.283417	12.7931	3.67729	1.38887e-57	2.19334e-55	up
chr11	70344152	70352031	-	ENSMUSG00000018924	Alox15	ENSMUST00000019068;ENSMUST00000130000	GO:0001503(ossification);GO:0002820(negative regulation of adaptive immune response);GO:0004052(arachidonate 12(S)-lipoxygenase activity);GO:0005506(iron ion binding);GO:0005515(protein binding);GO:0005546(phosphatidylinositol-4,5-bisphosphate binding);GO:0005737(cytoplasm);GO:0005811(lipid droplet);GO:0005829(cytosol);GO:0005886(plasma membrane);GO:0006629(lipid metabolic process);GO:0006631(fat…	00590(Arachidonic acid metabolism);00591(Linoleic acid metabolism);04216(Ferroptosis);04217(Necroptosis);04726(Serotonergic synapse);04726(Serotonergic synapse)	NA	arachidonate 15-lipoxygenase [Source:MGI Symbol;Acc:MGI:87997]	19.1153	22.7205	15.5626	0.425813	0.907501	0.296374	35.2205	5.13834	6.69645e-57	1.04856e-54	up
chr9	65890237	65903266	+	ENSMUSG00000040204	Pclaf	ENSMUST00000045802;ENSMUST00000153841;ENSMUST00000130308	GO:0003682(chromatin binding);GO:0005634(nucleus);GO:0005737(cytoplasm);GO:0005813(centrosome);GO:0006260(DNA replication);GO:0006281(DNA repair);GO:0006974(cellular response to DNA damage stimulus);GO:0007098(centrosome cycle);GO:0009411(response to UV);GO:0019985(translesion synthesis);GO:0048471(perinuclear region of cytoplasm);GO:0051726(regulation of cell cycle);GO:0051726(regulation of cell…	NA	NA	PCNA clamp associated factor [Source:MGI Symbol;Acc:MGI:1915276]	5.27473	5.37211	4.41882	0.150288	0.16345	0.336365	23.1743	4.53445	8.61897e-57	1.33826e-54	up
chr13	30749226	30766976	+	ENSMUSG00000021356	Irf4	ENSMUST00000110307;ENSMUST00000021784;ENSMUST00000222125	GO:0000788(nuclear nucleosome);GO:0000976(transcription regulatory region sequence-specific DNA binding);GO:0000978(RNA polymerase II cis-regulatory region sequence-specific DNA binding);GO:0000981(DNA-binding transcription factor activity, RNA polymerase II-specific);GO:0001228(DNA-binding transcription activator activity, RNA polymerase II-specific);GO:0002376(immune system process);GO:0003677(…	04659(Th17 cell differentiation);04659(Th17 cell differentiation)	K09445	interferon regulatory factor 4 [Source:MGI Symbol;Acc:MGI:1096873]	20.4385	23.9073	13.7235	1.9813	1.33001	2.00183	10.9294	3.45014	1.39942e-56	2.15475e-54	up
chr8	40862396	40922308	+	ENSMUSG00000031596	Slc7a2	ENSMUST00000098816;ENSMUST00000118432;ENSMUST00000141505;ENSMUST00000057784;ENSMUST00000117077	GO:0000064(L-ornithine transmembrane transporter activity);GO:0002537(nitric oxide production involved in inflammatory response);GO:0005886(plasma membrane);GO:0006809(nitric oxide biosynthetic process);GO:0006865(amino acid transport);GO:0015171(amino acid transmembrane transporter activity);GO:0015179(L-amino acid transmembrane transporter activity);GO:0015181(arginine transmembrane transporter…	NA	K13864	solute carrier family 7 (cationic amino acid transporter, y+ system), member 2 [Source:MGI Symbol;Acc:MGI:99828]	36.9078	44.8884	31.7343	7.87626	7.69447	7.92153	4.83268	2.27282	2.02072e-56	3.08568e-54	up
chr12	104263122	104269372	+	ENSMUSG00000079014	Serpina3i	ENSMUST00000109958;ENSMUST00000109960	GO:0004867(serine-type endopeptidase inhibitor activity);GO:0005615(extracellular space);GO:0010951(negative regulation of endopeptidase activity);GO:0034097(response to cytokine);GO:0043434(response to peptide hormone);GO:0043434(response to peptide hormone)	NA	K04525	serine (or cysteine) peptidase inhibitor, clade A, member 3I [Source:MGI Symbol;Acc:MGI:2182841]	17.7434	15.1589	12.2794	1.67759	1.41503	1.74279	9.34391	3.22403	2.79551e-56	4.23382e-54	up
chr7	79821803	79861059	-	ENSMUSG00000039062	Anpep	ENSMUST00000049004;ENSMUST00000107392;ENSMUST00000149164;ENSMUST00000206682	GO:0001525(angiogenesis);GO:0004177(aminopeptidase activity);GO:0005615(extracellular space);GO:0005737(cytoplasm);GO:0005793(endoplasmic reticulum-Golgi intermediate compartment);GO:0005886(plasma membrane);GO:0006508(proteolysis);GO:0007275(multicellular organism development);GO:0008233(peptidase activity);GO:0008237(metallopeptidase activity);GO:0008270(zinc ion binding);GO:0009897(external si…	00480(Glutathione metabolism);04614(Renin-angiotensin system);04640(Hematopoietic cell lineage);04640(Hematopoietic cell lineage)	K11140	alanyl (membrane) aminopeptidase [Source:MGI Symbol;Acc:MGI:5000466]	61.0251	83.6926	61.8352	14.2787	12.692	13.0355	5.16303	2.36822	3.99954e-56	6.0081e-54	up
chr6	124304656	124330527	+	ENSMUSG00000008845	Cd163	ENSMUST00000203210;ENSMUST00000032234;ENSMUST00000112541	GO:0005044(scavenger receptor activity);GO:0005576(extracellular region);GO:0005886(plasma membrane);GO:0006897(endocytosis);GO:0006953(acute-phase response);GO:0006954(inflammatory response);GO:0009897(external side of plasma membrane);GO:0016020(membrane);GO:0016021(integral component of membrane);GO:0016021(integral component of membrane)	NA	K06545	CD163 antigen [Source:MGI Symbol;Acc:MGI:2135946]	12.4006	8.49341	9.79965	1.06633	0.566082	0.837156	12.4287	3.63561	5.85671e-56	8.72697e-54	up
chr13	21779883	21780625	-	ENSMUSG00000058773	H1f5	ENSMUST00000080511	GO:0000122(negative regulation of transcription by RNA polymerase II);GO:0000786(nucleosome);GO:0000790(nuclear chromatin);GO:0003677(DNA binding);GO:0003690(double-stranded DNA binding);GO:0005515(protein binding);GO:0005634(nucleus);GO:0005694(chromosome);GO:0005719(nuclear euchromatin);GO:0005720(nuclear heterochromatin);GO:0006325(chromatin organization);GO:0006334(nucleosome assembly);GO:000…	NA	K11275	H1.5 linker histone, cluster member [Source:MGI Symbol;Acc:MGI:1861461]	33.4578	26.5642	23.6416	2.0602	1.59287	2.24397	14.1874	3.82653	8.25764e-56	1.22061e-53	up
chr10	89408823	89443967	-	ENSMUSG00000074802	Gas2l3	ENSMUST00000099374;ENSMUST00000105298;ENSMUST00000220071;ENSMUST00000218764;ENSMUST00000220234	GO:0000226(microtubule cytoskeleton organization);GO:0003779(actin binding);GO:0005515(protein binding);GO:0005856(cytoskeleton);GO:0008017(microtubule binding);GO:0015629(actin cytoskeleton);GO:0015630(microtubule cytoskeleton);GO:0030036(actin cytoskeleton organization);GO:0030036(actin cytoskeleton organization)	NA	NA	growth arrest-specific 2 like 3 [Source:MGI Symbol;Acc:MGI:1918780]	3.65267	5.4997	4.02498	0.414812	0.441799	0.330703	11.0984	3.47229	1.17525e-55	1.72341e-53	up
chr2	152847964	152895321	+	ENSMUSG00000027469	Tpx2	ENSMUST00000164120;ENSMUST00000028969;ENSMUST00000109816;ENSMUST00000144848;ENSMUST00000143740;ENSMUST00000136407	GO:0000922(spindle pole);GO:0005515(protein binding);GO:0005634(nucleus);GO:0005654(nucleoplasm);GO:0005737(cytoplasm);GO:0005818(aster);GO:0005819(spindle);GO:0005856(cytoskeleton);GO:0005874(microtubule);GO:0005876(spindle microtubule);GO:0006915(apoptotic process);GO:0007020(microtubule nucleation);GO:0007026(negative regulation of microtubule depolymerization);GO:0007049(cell cycle);GO:001563…	NA	K16812	TPX2, microtubule-associated [Source:MGI Symbol;Acc:MGI:1919369]	3.73913	4.53174	3.64655	0.312983	0.313908	0.376239	11.8802	3.57049	4.94876e-55	7.19986e-53	up
chr12	114646572	114647056	-	ENSMUSG00000104422	Ighv1-14	ENSMUST00000194015	NA	NA	NA	immunoglobulin heavy variable 1-14 [Source:MGI Symbol;Acc:MGI:4439781]	40.5677	51.3141	98.6989	1.05387	1.07292	1.38978	54.195	5.76009	1.52289e-54	2.19831e-52	up
chr12	116405402	116463731	+	ENSMUSG00000042029	Ncapg2	ENSMUST00000084828;ENSMUST00000220608;ENSMUST00000222761;ENSMUST00000221114;ENSMUST00000222469;ENSMUST00000221970	GO:0000070(mitotic sister chromatid segregation);GO:0000796(condensin complex);GO:0001833(inner cell mass cell proliferation);GO:0005515(protein binding);GO:0005634(nucleus);GO:0005654(nucleoplasm);GO:0007049(cell cycle);GO:0016020(membrane);GO:0016021(integral component of membrane);GO:0016607(nuclear speck);GO:0030261(chromosome condensation);GO:0035064(methylated histone binding);GO:0051301(ce…	NA	K11492	non-SMC condensin II complex, subunit G2 [Source:MGI Symbol;Acc:MGI:1923294]	3.60014	3.74656	3.43264	0.535578	0.476803	0.630602	6.56082	2.71388	1.56712e-54	2.24463e-52	up
chr18	34624613	34633277	+	ENSMUSG00000003779	Kif20a	ENSMUST00000237407;ENSMUST00000166044;ENSMUST00000235174;ENSMUST00000237481;ENSMUST00000236114	GO:0000166(nucleotide binding);GO:0000281(mitotic cytokinesis);GO:0001578(microtubule bundle formation);GO:0003774(motor activity);GO:0003777(microtubule motor activity);GO:0005524(ATP binding);GO:0005634(nucleus);GO:0005654(nucleoplasm);GO:0005737(cytoplasm);GO:0005794(Golgi apparatus);GO:0005819(spindle);GO:0005856(cytoskeleton);GO:0005871(kinesin complex);GO:0005874(microtubule);GO:0007018(mic…	NA	K10402	kinesin family member 20A [Source:MGI Symbol;Acc:MGI:1201682]	4.13174	5.095	3.83339	0.294936	0.325487	0.397013	12.8363	3.68216	3.60144e-54	5.11876e-52	up
chr6	72544391	72562983	+	ENSMUSG00000056737	Capg	ENSMUST00000114071;ENSMUST00000134809;ENSMUST00000114072;ENSMUST00000156168;ENSMUST00000137435;ENSMUST00000126101;ENSMUST00000155188;ENSMUST00000155705;ENSMUST00000071044;ENSMUST00000127770;ENSMUST00000126124	GO:0003779(actin binding);GO:0005634(nucleus);GO:0005654(nucleoplasm);GO:0005730(nucleolus);GO:0005737(cytoplasm);GO:0005814(centriole);GO:0019904(protein domain specific binding);GO:0044877(protein-containing complex binding);GO:0051015(actin filament binding);GO:0051016(barbed-end actin filament capping);GO:0072686(mitotic spindle);GO:0090543(Flemming body);GO:0090543(Flemming body)	NA	K10368	capping protein (actin filament), gelsolin-like [Source:MGI Symbol;Acc:MGI:1098259]	32.4895	41.3001	24.8519	4.71766	4.01976	4.84134	7.2644	2.86084	3.91615e-54	5.52357e-52	up
chr11	40701395	40733422	-	ENSMUSG00000020330	Hmmr	ENSMUST00000020579;ENSMUST00000156399;ENSMUST00000152749;ENSMUST00000127705	GO:0005540(hyaluronic acid binding);GO:0005737(cytoplasm);GO:0005813(centrosome);GO:0005829(cytosol);GO:0009986(cell surface);GO:0015630(microtubule cytoskeleton);GO:0015630(microtubule cytoskeleton)	04512(ECM-receptor interaction);04512(ECM-receptor interaction)	K06267	hyaluronan mediated motility receptor (RHAMM) [Source:MGI Symbol;Acc:MGI:104667]	1.95823	2.57922	2.23086	0.0627371	0.109786	0.0780084	27.0158	4.75573	6.0335e-54	8.44553e-52	up
chr14	43979713	43987466	-	ENSMUSG00000115724	Gm49087	ENSMUST00000227597	NA	NA	NA	predicted gene, 49087 [Source:MGI Symbol;Acc:MGI:6118476]	2.89767	3.8588	3.4552	0.019174	0	0.068204	116.868	6.86873	1.05022e-53	1.45901e-51	up
chr10	81252935	81263365	+	ENSMUSG00000004933	Matk	ENSMUST00000151660;ENSMUST00000105328;ENSMUST00000121205;ENSMUST00000150605;ENSMUST00000128576;ENSMUST00000117488;ENSMUST00000148735;ENSMUST00000119547;ENSMUST00000126720	GO:0000166(nucleotide binding);GO:0004672(protein kinase activity);GO:0004713(protein tyrosine kinase activity);GO:0004715(non-membrane spanning protein tyrosine kinase activity);GO:0005515(protein binding);GO:0005524(ATP binding);GO:0005737(cytoplasm);GO:0006468(protein phosphorylation);GO:0016301(kinase activity);GO:0016310(phosphorylation);GO:0016740(transferase activity);GO:0018108(peptidyl-t…	04722(Neurotrophin signaling pathway);04722(Neurotrophin signaling pathway)	K08888	megakaryocyte-associated tyrosine kinase [Source:MGI Symbol;Acc:MGI:99259]	3.45719	4.21532	3.04045	0.227642	0.27434	0.214871	14.9444	3.90153	1.44343e-53	1.99032e-51	up
chr14	54722209	54781946	-	ENSMUSG00000022180	Slc7a8	ENSMUST00000022787;ENSMUST00000226646	GO:0005275(amine transmembrane transporter activity);GO:0005737(cytoplasm);GO:0005886(plasma membrane);GO:0006865(amino acid transport);GO:0009925(basal plasma membrane);GO:0015101(organic cation transmembrane transporter activity);GO:0015171(amino acid transmembrane transporter activity);GO:0015175(neutral amino acid transmembrane transporter activity);GO:0015179(L-amino acid transmembrane trans…	04974(Protein digestion and absorption);04974(Protein digestion and absorption)	K13781	solute carrier family 7 (cationic amino acid transporter, y+ system), member 8 [Source:MGI Symbol;Acc:MGI:1355323]	11.0553	11.2254	9.98363	1.93699	1.5579	2.20589	5.65965	2.50071	2.30822e-53	3.15918e-51	up
chr15	102296266	102324357	+	ENSMUSG00000058290	Espl1	ENSMUST00000064924;ENSMUST00000229050;ENSMUST00000231104;ENSMUST00000230617;ENSMUST00000231207;ENSMUST00000230222;ENSMUST00000230116	GO:0000070(mitotic sister chromatid segregation);GO:0000212(meiotic spindle organization);GO:0000278(mitotic cell cycle);GO:0004197(cysteine-type endopeptidase activity);GO:0005634(nucleus);GO:0005737(cytoplasm);GO:0005813(centrosome);GO:0006508(proteolysis);GO:0007059(chromosome segregation);GO:0007127(meiosis I);GO:0008233(peptidase activity);GO:0008234(cysteine-type peptidase activity);GO:0016…	04110(Cell cycle);04114(Oocyte meiosis);05166(Human T-cell leukemia virus 1 infection);05166(Human T-cell leukemia virus 1 infection)	K02365	extra spindle pole bodies 1, separase [Source:MGI Symbol;Acc:MGI:2146156]	3.53253	4.13707	3.36868	0.28135	0.468835	0.387476	9.70261	3.27837	2.41758e-53	3.28453e-51	up
chr11	82978390	82991830	-	ENSMUSG00000069793	Slfn9	ENSMUST00000138797;ENSMUST00000038211	GO:0000049(tRNA binding);GO:0000166(nucleotide binding);GO:0004518(nuclease activity);GO:0004519(endonuclease activity);GO:0004521(endoribonuclease activity);GO:0005524(ATP binding);GO:0005634(nucleus);GO:0005737(cytoplasm);GO:0008270(zinc ion binding);GO:0016787(hydrolase activity);GO:0046872(metal ion binding);GO:0051607(defense response to virus);GO:0090305(nucleic acid phosphodiester bond hyd…	NA	NA	schlafen 9 [Source:MGI Symbol;Acc:MGI:2445121]	5.30469	6.04355	4.85113	0.587724	0.777816	0.77796	7.55744	2.9179	7.11176e-53	9.59153e-51	up
chr19	11321039	11336146	-	ENSMUSG00000024672	Ms4a7	ENSMUST00000056035;ENSMUST00000162785;ENSMUST00000067532;ENSMUST00000025574;ENSMUST00000159269	GO:0003674(molecular_function);GO:0005575(cellular_component);GO:0008150(biological_process);GO:0016020(membrane);GO:0016021(integral component of membrane);GO:0016021(integral component of membrane)	NA	K22191	membrane-spanning 4-domains, subfamily A, member 7 [Source:MGI Symbol;Acc:MGI:1918846]	6.238	11.2021	8.28756	0.494006	0.752416	0.486028	14.8504	3.89243	1.19447e-52	1.5993e-50	up
chr6	38875404	39084585	+	ENSMUSG00000029925	Tbxas1	ENSMUST00000003017;ENSMUST00000161781;ENSMUST00000162521;ENSMUST00000161360;ENSMUST00000159226;ENSMUST00000160963;ENSMUST00000162656	GO:0001516(prostaglandin biosynthetic process);GO:0004497(monooxygenase activity);GO:0004796(thromboxane-A synthase activity);GO:0005506(iron ion binding);GO:0005783(endoplasmic reticulum);GO:0005789(endoplasmic reticulum membrane);GO:0006629(lipid metabolic process);GO:0006631(fatty acid metabolic process);GO:0006633(fatty acid biosynthetic process);GO:0006690(icosanoid metabolic process);GO:000…	00590(Arachidonic acid metabolism);04611(Platelet activation);04611(Platelet activation)	K01832	thromboxane A synthase 1, platelet [Source:MGI Symbol;Acc:MGI:98497]	6.85195	7.05837	5.32526	1.14973	1.18569	1.3433	5.22888	2.3865	1.58477e-52	2.1066e-50	up
chr6	125168007	125191701	-	ENSMUSG00000038252	Ncapd2	ENSMUST00000186210;ENSMUST00000043848;ENSMUST00000186561;ENSMUST00000189706;ENSMUST00000188762;ENSMUST00000188306;ENSMUST00000188119;ENSMUST00000188665;ENSMUST00000188410;ENSMUST00000186667;ENSMUST00000189959;ENSMUST00000191080	GO:0000228(nuclear chromosome);GO:0000278(mitotic cell cycle);GO:0000793(condensed chromosome);GO:0000796(condensin complex);GO:0005634(nucleus);GO:0005654(nucleoplasm);GO:0005694(chromosome);GO:0005737(cytoplasm);GO:0005829(cytosol);GO:0007049(cell cycle);GO:0007076(mitotic chromosome condensation);GO:0030261(chromosome condensation);GO:0042393(histone binding);GO:0051301(cell division);GO:00513…	NA	K06677	non-SMC condensin I complex, subunit D2 [Source:MGI Symbol;Acc:MGI:1915548]	8.91288	9.13276	7.81805	1.52201	1.34837	1.87068	5.45526	2.44765	1.62387e-52	2.14315e-50	up
chr2	119618298	119651244	+	ENSMUSG00000027306	Nusap1	ENSMUST00000068225;ENSMUST00000028771;ENSMUST00000125491	GO:0000070(mitotic sister chromatid segregation);GO:0000226(microtubule cytoskeleton organization);GO:0000281(mitotic cytokinesis);GO:0003677(DNA binding);GO:0005634(nucleus);GO:0005694(chromosome);GO:0005730(nucleolus);GO:0005737(cytoplasm);GO:0005819(spindle);GO:0005856(cytoskeleton);GO:0005874(microtubule);GO:0005876(spindle microtubule);GO:0007049(cell cycle);GO:0007076(mitotic chromosome con…	NA	NA	nucleolar and spindle associated protein 1 [Source:MGI Symbol;Acc:MGI:2675669]	3.03741	3.20553	3.02903	0.184162	0.180458	0.208283	16.1842	4.01651	2.74597e-52	3.59839e-50	up
chr12	114479005	114479451	-	ENSMUSG00000095981	Ighv10-1	ENSMUST00000103492	GO:0003823(antigen binding);GO:0006910(phagocytosis, recognition);GO:0006911(phagocytosis, engulfment);GO:0006958(complement activation, classical pathway);GO:0009897(external side of plasma membrane);GO:0034987(immunoglobulin receptor binding);GO:0042571(immunoglobulin complex, circulating);GO:0042742(defense response to bacterium);GO:0045087(innate immune response);GO:0050853(B cell receptor si…	NA	NA	immunoglobulin heavy variable 10-1 [Source:MGI Symbol;Acc:MGI:4439620]	59.7568	233.512	114.399	1.08222	0.933371	0.610293	155.25	7.27845	4.45912e-52	5.80219e-50	up
chr13	23533906	23534304	+	ENSMUSG00000061991	H2ac10	ENSMUST00000073261	GO:0000786(nucleosome);GO:0000790(nuclear chromatin);GO:0003677(DNA binding);GO:0005634(nucleus);GO:0005694(chromosome);GO:0006325(chromatin organization);GO:0006342(chromatin silencing);GO:0046982(protein heterodimerization activity)	04217(Necroptosis);05034(Alcoholism);05322(Systemic lupus erythematosus)	K11251	H2A clustered histone 10 [Source:MGI Symbol;Acc:MGI:2448309]	35.8335	31.4419	27.4154	1.61348	0.995395	1.51079	22.9851	4.52262	5.67539e-52	7.33316e-50	up
chr9	75071015	75223688	+	ENSMUSG00000034593	Myo5a	ENSMUST00000123128;ENSMUST00000149823;ENSMUST00000136871;ENSMUST00000142181;ENSMUST00000153404;ENSMUST00000143355;ENSMUST00000136604;ENSMUST00000129281;ENSMUST00000155282;ENSMUST00000149032;ENSMUST00000130384	GO:0000146(microfilament motor activity);GO:0000149(SNARE binding);GO:0000166(nucleotide binding);GO:0001726(ruffle);GO:0001750(photoreceptor outer segment);GO:0003774(motor activity);GO:0003779(actin binding);GO:0005509(calcium ion binding);GO:0005515(protein binding);GO:0005516(calmodulin binding);GO:0005524(ATP binding);GO:0005737(cytoplasm);GO:0005764(lysosome);GO:0005769(early endosome);GO:0…	NA	K10357	myosin VA [Source:MGI Symbol;Acc:MGI:105976]	12.933	16.0417	12.9426	3.28714	3.28342	3.58208	4.12871	2.04569	6.45661e-52	8.28464e-50	up
chr13	23573736	23574196	-	ENSMUSG00000069268	H2bc7	ENSMUST00000105106	GO:0000786(nucleosome);GO:0002227(innate immune response in mucosa);GO:0003677(DNA binding);GO:0005615(extracellular space);GO:0005634(nucleus);GO:0005654(nucleoplasm);GO:0005694(chromosome);GO:0005829(cytosol);GO:0006334(nucleosome assembly);GO:0019731(antibacterial humoral response);GO:0042802(identical protein binding);GO:0046982(protein heterodimerization activity);GO:0050830(defense response…	05034(Alcoholism);05203(Viral carcinogenesis);05322(Systemic lupus erythematosus)	K11252	H2B clustered histone 7 [Source:MGI Symbol;Acc:MGI:2448383]	42.4522	43.1111	36.9897	4.60869	3.72891	3.94532	9.97751	3.31868	8.14438e-52	1.03782e-49	up
chr15	78282507	78305721	-	ENSMUSG00000071714	Csf2rb2	ENSMUST00000096356	GO:0004896(cytokine receptor activity);GO:0005515(protein binding);GO:0005886(plasma membrane);GO:0016020(membrane);GO:0016021(integral component of membrane);GO:0019221(cytokine-mediated signaling pathway)	04060(Cytokine-cytokine receptor interaction);04210(Apoptosis);04630(Jak-STAT signaling pathway);05200(Pathways in cancer)	K04738	colony stimulating factor 2 receptor, beta 2, low-affinity (granulocyte-macrophage) [Source:MGI Symbol;Acc:MGI:1339760]	22.5148	30.0906	20.0012	4.30995	4.58537	4.78345	5.30797	2.40816	1.05519e-51	1.33539e-49	up
chr7	27305136	27337692	-	ENSMUSG00000040488	Ltbp4	ENSMUST00000206413;ENSMUST00000121175;ENSMUST00000038618;ENSMUST00000118583;ENSMUST00000148594;ENSMUST00000129471;ENSMUST00000134464	GO:0005509(calcium ion binding);GO:0005576(extracellular region);GO:0007179(transforming growth factor beta receptor signaling pathway);GO:0019838(growth factor binding);GO:0030162(regulation of proteolysis);GO:0031012(extracellular matrix);GO:0046879(hormone secretion);GO:0050431(transforming growth factor beta binding);GO:0062023(collagen-containing extracellular matrix);GO:0062023(collagen-con…	NA	K08023	latent transforming growth factor beta binding protein 4 [Source:MGI Symbol;Acc:MGI:1321395]	11.6492	9.92874	15.2072	63.6425	67.6656	70.5479	0.182235	-2.45613	1.15731e-51	1.45467e-49	down
chr11	117815526	117826092	-	ENSMUSG00000025574	Tk1	ENSMUST00000026661;ENSMUST00000150027;ENSMUST00000129852;ENSMUST00000154790;ENSMUST00000141939;ENSMUST00000153872	GO:0000166(nucleotide binding);GO:0004797(thymidine kinase activity);GO:0005524(ATP binding);GO:0005737(cytoplasm);GO:0005829(cytosol);GO:0008270(zinc ion binding);GO:0009157(deoxyribonucleoside monophosphate biosynthetic process);GO:0016301(kinase activity);GO:0016310(phosphorylation);GO:0016740(transferase activity);GO:0042802(identical protein binding);GO:0046104(thymidine metabolic process);G…	00240(Pyrimidine metabolism);00983(Drug metabolism - other enzymes);00983(Drug metabolism - other enzymes)	NA	thymidine kinase 1 [Source:MGI Symbol;Acc:MGI:98763]	4.33212	3.59026	3.78168	0.408871	0.473745	0.421453	8.97503	3.16592	2.8858e-51	3.60276e-49	up
chr4	45848664	45887008	+	ENSMUSG00000028327	Stra6l	ENSMUST00000165478;ENSMUST00000107783;ENSMUST00000107782;ENSMUST00000128947	GO:0005515(protein binding);GO:0005886(plasma membrane);GO:0016020(membrane);GO:0016021(integral component of membrane);GO:0034633(retinol transport);GO:0071939(vitamin A import);GO:0071939(vitamin A import)	NA	K23088	STRA6-like [Source:MGI Symbol;Acc:MGI:1921402]	1.484	2.40093	2.07622	0.122947	0.140886	0.0969562	16.5226	4.04636	3.89605e-51	4.83136e-49	up
chr7	141839070	141873084	+	ENSMUSG00000066108	Muc5b	ENSMUST00000165147	GO:0003674(molecular_function);GO:0005515(protein binding);GO:0005615(extracellular space);GO:0042742(defense response to bacterium);GO:0043030(regulation of macrophage activation);GO:0043231(intracellular membrane-bounded organelle)	04657(IL-17 signaling pathway);04970(Salivary secretion)	K13908	mucin 5, subtype B, tracheobronchial [Source:MGI Symbol;Acc:MGI:1921430]	84.292	58.2386	82.0324	13.6251	11.5247	14.9408	5.60138	2.48578	4.11245e-51	5.06572e-49	up
chr12	24708241	24714146	+	ENSMUSG00000020649	Rrm2	ENSMUST00000020980;ENSMUST00000153058;ENSMUST00000147789	GO:0004748(ribonucleoside-diphosphate reductase activity, thioredoxin disulfide as acceptor);GO:0005515(protein binding);GO:0005635(nuclear envelope);GO:0005737(cytoplasm);GO:0005829(cytosol);GO:0005971(ribonucleoside-diphosphate reductase complex);GO:0006260(DNA replication);GO:0008199(ferric iron binding);GO:0009262(deoxyribonucleotide metabolic process);GO:0009263(deoxyribonucleotide biosynthe…	00230(Purine metabolism);00240(Pyrimidine metabolism);00480(Glutathione metabolism);00983(Drug metabolism - other enzymes);04115(p53 signaling pathway);04115(p53 signaling pathway)	K10808	ribonucleotide reductase M2 [Source:MGI Symbol;Acc:MGI:98181]	13.5254	15.0532	12.0423	0.920583	0.726067	1.50305	12.8968	3.68894	4.48228e-51	5.48471e-49	up
chr15	99620496	99651656	-	ENSMUSG00000023015	Racgap1	ENSMUST00000171702;ENSMUST00000170369;ENSMUST00000171017;ENSMUST00000109581;ENSMUST00000168976;ENSMUST00000168065;ENSMUST00000165745;ENSMUST00000023756	GO:0000281(mitotic cytokinesis);GO:0000915(actomyosin contractile ring assembly);GO:0001669(acrosomal vesicle);GO:0005096(GTPase activator activity);GO:0005547(phosphatidylinositol-3,4,5-trisphosphate binding);GO:0005634(nucleus);GO:0005654(nucleoplasm);GO:0005737(cytoplasm);GO:0005819(spindle);GO:0005856(cytoskeleton);GO:0005886(plasma membrane);GO:0006811(ion transport);GO:0007049(cell cycle);G…	NA	NA	Rac GTPase-activating protein 1 [Source:MGI Symbol;Acc:MGI:1349423]	3.96518	4.7359	4.06028	0.535346	0.565371	0.697536	7.09653	2.82711	4.54571e-51	5.52573e-49	up
chr12	115593110	115593591	-	ENSMUSG00000095519	Ighv1-66	ENSMUST00000103537	GO:0003823(antigen binding);GO:0006910(phagocytosis, recognition);GO:0006911(phagocytosis, engulfment);GO:0006958(complement activation, classical pathway);GO:0009897(external side of plasma membrane);GO:0034987(immunoglobulin receptor binding);GO:0042571(immunoglobulin complex, circulating);GO:0042742(defense response to bacterium);GO:0045087(innate immune response);GO:0050853(B cell receptor si…	NA	NA	immunoglobulin heavy variable 1-66 [Source:MGI Symbol;Acc:MGI:4439825]	20.6794	17.4987	31.169	0	0.316741	0	218.939	7.77439	1.16373e-50	1.40537e-48	up
chr4	63959785	64047015	-	ENSMUSG00000028364	Tnc	ENSMUST00000107377;ENSMUST00000107372;ENSMUST00000030056;ENSMUST00000107371	GO:0001968(fibronectin binding);GO:0005201(extracellular matrix structural constituent);GO:0005515(protein binding);GO:0005576(extracellular region);GO:0005604(basement membrane);GO:0005614(interstitial matrix);GO:0007155(cell adhesion);GO:0007162(negative regulation of cell adhesion);GO:0007528(neuromuscular junction development);GO:0008284(positive regulation of cell population proliferation);G…	04151(PI3K-Akt signaling pathway);04510(Focal adhesion);04512(ECM-receptor interaction);05165(Human papillomavirus infection);05206(MicroRNAs in cancer);05206(MicroRNAs in cancer)	K06252	tenascin C [Source:MGI Symbol;Acc:MGI:101922]	12.1724	11.0051	8.5733	2.10074	1.7987	2.17374	5.22804	2.38627	2.36125e-50	2.83304e-48	up
chr12	35992907	36004087	+	ENSMUSG00000020581	Agr2	ENSMUST00000020898;ENSMUST00000147861	GO:0002162(dystroglycan binding);GO:0005154(epidermal growth factor receptor binding);GO:0005576(extracellular region);GO:0005615(extracellular space);GO:0005739(mitochondrion);GO:0005783(endoplasmic reticulum);GO:0010628(positive regulation of gene expression);GO:0010811(positive regulation of cell-substrate adhesion);GO:0042802(identical protein binding);GO:0045742(positive regulation of epider…	NA	NA	anterior gradient 2 [Source:MGI Symbol;Acc:MGI:1344405]	10.5803	8.78851	10.6662	0.637595	0.553903	0.403061	18.8359	4.23541	3.34579e-50	3.98839e-48	up
chr5	134220053	134229625	-	ENSMUSG00000015950	Ncf1	ENSMUST00000016094;ENSMUST00000111275;ENSMUST00000146354;ENSMUST00000126934;ENSMUST00000144086;ENSMUST00000182626;ENSMUST00000139249	GO:0001878(response to yeast);GO:0001909(leukocyte mediated cytotoxicity);GO:0002679(respiratory burst involved in defense response);GO:0005515(protein binding);GO:0005737(cytoplasm);GO:0005791(rough endoplasmic reticulum);GO:0005794(Golgi apparatus);GO:0005829(cytosol);GO:0005886(plasma membrane);GO:0006612(protein targeting to membrane);GO:0006691(leukotriene metabolic process);GO:0006742(NADP …	04062(Chemokine signaling pathway);04145(Phagosome);04380(Osteoclast differentiation);04666(Fc gamma R-mediated phagocytosis);04670(Leukocyte transendothelial migration);05140(Leishmaniasis);05418(Fluid shear stress and atherosclerosis);05418(Fluid shear stress and atherosclerosis)	K08011	neutrophil cytosolic factor 1 [Source:MGI Symbol;Acc:MGI:97283]	17.8264	20.5705	18.3065	4.37159	4.32283	5.0706	4.11939	2.04243	4.1614e-50	4.92886e-48	up
chr3	55242364	55539068	+	ENSMUSG00000027797	Dclk1	ENSMUST00000167204;ENSMUST00000054237;ENSMUST00000199585;ENSMUST00000196745;ENSMUST00000198154;ENSMUST00000070418;ENSMUST00000200348;ENSMUST00000198821;ENSMUST00000197870;ENSMUST00000199169;ENSMUST00000200352;ENSMUST00000198757	GO:0000166(nucleotide binding);GO:0001764(neuron migration);GO:0004672(protein kinase activity);GO:0004674(protein serine/threonine kinase activity);GO:0005524(ATP binding);GO:0005737(cytoplasm);GO:0006468(protein phosphorylation);GO:0007275(multicellular organism development);GO:0007399(nervous system development);GO:0007409(axonogenesis);GO:0007420(brain development);GO:0009615(response to viru…	NA	K08805	doublecortin-like kinase 1 [Source:MGI Symbol;Acc:MGI:1330861]	3.50452	3.46352	2.48821	0.534021	0.542468	0.553907	5.79998	2.53605	5.0568e-50	5.95124e-48	up
chr5	7960457	7982213	+	ENSMUSG00000012428	Steap4	ENSMUST00000115421	GO:0000139(Golgi membrane);GO:0005654(nucleoplasm);GO:0005768(endosome);GO:0005794(Golgi apparatus);GO:0005886(plasma membrane);GO:0005887(integral component of plasma membrane);GO:0006811(ion transport);GO:0008823(cupric reductase activity);GO:0009055(electron transfer activity);GO:0015677(copper ion import);GO:0016020(membrane);GO:0016021(integral component of membrane);GO:0016491(oxidoreductas…	NA	K19876	STEAP family member 4 [Source:MGI Symbol;Acc:MGI:1923560]	26.2082	33.7044	29.5377	7.22346	6.80279	8.11625	4.03975	2.01427	5.30869e-50	6.20814e-48	up
chr16	19198396	19200351	-	ENSMUSG00000076937	Iglc2	ENSMUST00000198182;ENSMUST00000103749	GO:0003823(antigen binding);GO:0005886(plasma membrane);GO:0006910(phagocytosis, recognition);GO:0006911(phagocytosis, engulfment);GO:0006958(complement activation, classical pathway);GO:0009897(external side of plasma membrane);GO:0034987(immunoglobulin receptor binding);GO:0042571(immunoglobulin complex, circulating);GO:0042742(defense response to bacterium);GO:0045087(innate immune response);G…	NA	NA	immunoglobulin lambda constant 2 [Source:MGI Symbol;Acc:MGI:99547]	102.829	131.334	55.6346	3.2855	1.19639	2.34496	42.4497	5.40768	5.36492e-50	6.23444e-48	up
chr19	54044151	54048982	+	ENSMUSG00000033717	Adra2a	ENSMUST00000036700;ENSMUST00000237285	GO:0001819(positive regulation of cytokine production);GO:0002526(acute inflammatory response);GO:0004930(G protein-coupled receptor activity);GO:0004935(adrenergic receptor activity);GO:0004938(alpha2-adrenergic receptor activity);GO:0005515(protein binding);GO:0005737(cytoplasm);GO:0005886(plasma membrane);GO:0005887(integral component of plasma membrane);GO:0006260(DNA replication);GO:0006940(…	04022(cGMP-PKG signaling pathway);04080(Neuroactive ligand-receptor interaction);04080(Neuroactive ligand-receptor interaction)	K04138	adrenergic receptor, alpha 2a [Source:MGI Symbol;Acc:MGI:87934]	3.79436	3.21068	3.05063	0.182103	0.082783	0.204239	21.435	4.42189	7.52488e-50	8.68983e-48	up
chr14	86655367	87141235	-	ENSMUSG00000022021	Diaph3	ENSMUST00000227666;ENSMUST00000168889;ENSMUST00000226492;ENSMUST00000226254;ENSMUST00000228000;ENSMUST00000226745	GO:0003779(actin binding);GO:0005515(protein binding);GO:0005634(nucleus);GO:0005737(cytoplasm);GO:0007010(cytoskeleton organization);GO:0016043(cellular component organization);GO:0017048(Rho GTPase binding);GO:0030036(actin cytoskeleton organization);GO:0030041(actin filament polymerization);GO:0030041(actin filament polymerization)	04810(Regulation of actin cytoskeleton);04810(Regulation of actin cytoskeleton)	K05745	diaphanous related formin 3 [Source:MGI Symbol;Acc:MGI:1927222]	2.65589	2.74981	2.87481	0.262195	0.250513	0.275521	10.5052	3.39303	1.23199e-49	1.41388e-47	up
chr1	71585520	71653200	-	ENSMUSG00000026193	Fn1	ENSMUST00000187938;ENSMUST00000189160;ENSMUST00000186879;ENSMUST00000188092;ENSMUST00000185408;ENSMUST00000186575;ENSMUST00000055226;ENSMUST00000188674;ENSMUST00000190780;ENSMUST00000186985;ENSMUST00000186129;ENSMUST00000189821;ENSMUST00000188894;ENSMUST00000186940;ENSMUST00000187627	GO:0001525(angiogenesis);GO:0001775(cell activation);GO:0001932(regulation of protein phosphorylation);GO:0002020(protease binding);GO:0005102(signaling receptor binding);GO:0005178(integrin binding);GO:0005201(extracellular matrix structural constituent);GO:0005515(protein binding);GO:0005576(extracellular region);GO:0005577(fibrinogen complex);GO:0005604(basement membrane);GO:0005615(extracellu…	04151(PI3K-Akt signaling pathway);04510(Focal adhesion);04512(ECM-receptor interaction);04810(Regulation of actin cytoskeleton);04933(AGE-RAGE signaling pathway in diabetic complications);05100(Bacterial invasion of epithelial cells);05146(Amoebiasis);05165(Human papillomavirus infection);05200(Pathways in cancer);05205(Proteoglycans in cancer);05222(Small cell lung cancer);05222(Small cell lung …	NA	fibronectin 1 [Source:MGI Symbol;Acc:MGI:95566]	194.594	215.237	179.309	47.8069	50.498	57.4712	3.78197	1.91914	3.72514e-49	4.24873e-47	up
chr8	70762774	70766663	-	ENSMUSG00000031838	Ifi30	ENSMUST00000222087;ENSMUST00000034299	NA	04612(Antigen processing and presentation);04612(Antigen processing and presentation)	K08059	interferon gamma inducible protein 30 [Source:MGI Symbol;Acc:MGI:2137648]	224.542	259.07	171.64	46.2198	41.5432	42.8485	5.0168	2.32677	4.47908e-49	5.0773e-47	up
chr16	19061618	19062071	-	ENSMUSG00000105906	Iglc1	ENSMUST00000200568	GO:0003823(antigen binding);GO:0005515(protein binding);GO:0006910(phagocytosis, recognition);GO:0006911(phagocytosis, engulfment);GO:0006958(complement activation, classical pathway);GO:0009897(external side of plasma membrane);GO:0019815(B cell receptor complex);GO:0034987(immunoglobulin receptor binding);GO:0042571(immunoglobulin complex, circulating);GO:0042742(defense response to bacterium);…	NA	NA	immunoglobulin lambda constant 1 [Source:MGI Symbol;Acc:MGI:99546]	122.696	104.235	265.606	3.99706	5.28966	6.82496	30.5702	4.93405	1.40825e-48	1.5866e-46	up
chr14	67676331	67715841	-	ENSMUSG00000048922	Cdca2	ENSMUST00000150006;ENSMUST00000155312;ENSMUST00000163100;ENSMUST00000131179;ENSMUST00000130922;ENSMUST00000124045;ENSMUST00000132705	GO:0003674(molecular_function);GO:0005634(nucleus);GO:0005654(nucleoplasm);GO:0005694(chromosome);GO:0005829(cytosol);GO:0007049(cell cycle);GO:0007059(chromosome segregation);GO:0035307(positive regulation of protein dephosphorylation);GO:0051301(cell division);GO:0051301(cell division)	NA	K17590	cell division cycle associated 2 [Source:MGI Symbol;Acc:MGI:1919787]	2.2362	2.8451	2.43972	0.195435	0.178583	0.125595	15.0537	3.91205	5.65525e-48	6.33285e-46	up
chr12	113859149	113859670	-	ENSMUSG00000095571	Ighv5-17	ENSMUST00000103459	GO:0003823(antigen binding);GO:0006910(phagocytosis, recognition);GO:0006911(phagocytosis, engulfment);GO:0006958(complement activation, classical pathway);GO:0009897(external side of plasma membrane);GO:0034987(immunoglobulin receptor binding);GO:0042571(immunoglobulin complex, circulating);GO:0042742(defense response to bacterium);GO:0045087(innate immune response);GO:0050853(B cell receptor si…	NA	NA	immunoglobulin heavy variable 5-17 [Source:MGI Symbol;Acc:MGI:4439533]	51.7855	28.1585	22.9275	0	0.392208	0	262.288	8.03501	1.06165e-47	1.18169e-45	up
chr9	124021972	124031689	+	ENSMUSG00000035448	Ccr3	ENSMUST00000039171	GO:0001938(positive regulation of endothelial cell proliferation);GO:0002551(mast cell chemotaxis);GO:0004930(G protein-coupled receptor activity);GO:0004950(chemokine receptor activity);GO:0005515(protein binding);GO:0005615(extracellular space);GO:0005737(cytoplasm);GO:0005768(endosome);GO:0005886(plasma membrane);GO:0006935(chemotaxis);GO:0006954(inflammatory response);GO:0006955(immune respon…	04060(Cytokine-cytokine receptor interaction);04062(Chemokine signaling pathway);05163(Human cytomegalovirus infection);05167(Kaposi sarcoma-associated herpesvirus infection);05203(Viral carcinogenesis)	K04178	chemokine (C-C motif) receptor 3 [Source:MGI Symbol;Acc:MGI:104616]	3.65933	5.80254	3.41771	0.047255	0.024982	0.127589	64.454	6.0102	1.06978e-47	1.18361e-45	up
chr13	112288451	112384002	+	ENSMUSG00000049985	Ankrd55	ENSMUST00000168684;ENSMUST00000223871;ENSMUST00000225329;ENSMUST00000165593;ENSMUST00000022275	GO:0003674(molecular_function);GO:0005515(protein binding);GO:0005575(cellular_component);GO:0008150(biological_process);GO:0008150(biological_process)	NA	NA	ankyrin repeat domain 55 [Source:MGI Symbol;Acc:MGI:1924568]	4.90971	7.47711	3.89901	0.114298	0.296029	0.219327	25.8648	4.69292	1.45853e-47	1.60412e-45	up
chr5	45669919	45700546	+	ENSMUSG00000015880	Ncapg	ENSMUST00000117396;ENSMUST00000134309;ENSMUST00000134090;ENSMUST00000129562;ENSMUST00000123396	GO:0000779(condensed chromosome, centromeric region);GO:0000793(condensed chromosome);GO:0000796(condensin complex);GO:0003674(molecular_function);GO:0005694(chromosome);GO:0005737(cytoplasm);GO:0007049(cell cycle);GO:0007076(mitotic chromosome condensation);GO:0030261(chromosome condensation);GO:0051301(cell division);GO:0051301(cell division)	NA	K06678	non-SMC condensin I complex, subunit G [Source:MGI Symbol;Acc:MGI:1930197]	1.51582	1.71511	1.87455	0.0904681	0.118902	0.0885456	17.1373	4.09907	1.69908e-47	1.85762e-45	up
chr13	100778650	100786570	-	ENSMUSG00000041431	Ccnb1	ENSMUST00000072119;ENSMUST00000147790;ENSMUST00000134080;ENSMUST00000128279;ENSMUST00000142056	GO:0000079(regulation of cyclin-dependent protein serine/threonine kinase activity);GO:0000278(mitotic cell cycle);GO:0000307(cyclin-dependent protein kinase holoenzyme complex);GO:0000922(spindle pole);GO:0000942(condensed nuclear chromosome outer kinetochore);GO:0001556(oocyte maturation);GO:0001701(in utero embryonic development);GO:0001933(negative regulation of protein phosphorylation);GO:00…	04068(FoxO signaling pathway);04110(Cell cycle);04114(Oocyte meiosis);04115(p53 signaling pathway);04218(Cellular senescence);04914(Progesterone-mediated oocyte maturation);05170(Human immunodeficiency virus 1 infection);05170(Human immunodeficiency virus 1 infection)	K05868	cyclin B1 [Source:MGI Symbol;Acc:MGI:88302]	2.9247	3.28666	2.99367	0.239393	0.186963	0.158915	15.7278	3.97524	2.53551e-47	2.7558e-45	up
chr1	134182176	134190181	+	ENSMUSG00000064246	Chil1	ENSMUST00000082060;ENSMUST00000144819;ENSMUST00000153856;ENSMUST00000134812;ENSMUST00000133701;ENSMUST00000139254;ENSMUST00000156873	GO:0005515(protein binding);GO:0005576(extracellular region);GO:0005615(extracellular space);GO:0005737(cytoplasm);GO:0005783(endoplasmic reticulum);GO:0005975(carbohydrate metabolic process);GO:0006032(chitin catabolic process);GO:0006915(apoptotic process);GO:0006954(inflammatory response);GO:0007250(activation of NF-kappaB-inducing kinase activity);GO:0008061(chitin binding);GO:0009612(respons…	NA	K17523	chitinase-like 1 [Source:MGI Symbol;Acc:MGI:1340899]	430.176	350.514	288.157	81.2055	70.2747	73.2842	4.75541	2.24957	2.95666e-47	3.19475e-45	up
chr10	77530252	77565708	+	ENSMUSG00000000290	Itgb2	ENSMUST00000000299;ENSMUST00000153541;ENSMUST00000156644;ENSMUST00000131023;ENSMUST00000130059	GO:0002523(leukocyte migration involved in inflammatory response);GO:0005886(plasma membrane);GO:0006909(phagocytosis);GO:0007155(cell adhesion);GO:0007159(leukocyte cell-cell adhesion);GO:0007160(cell-matrix adhesion);GO:0007229(integrin-mediated signaling pathway);GO:0007568(aging);GO:0008305(integrin complex);GO:0009986(cell surface);GO:0016020(membrane);GO:0016021(integral component of membra…	04015(Rap1 signaling pathway);04145(Phagosome);04390(Hippo signaling pathway);04514(Cell adhesion molecules (CAMs));04610(Complement and coagulation cascades);04650(Natural killer cell mediated cytotoxicity);04670(Leukocyte transendothelial migration);04810(Regulation of actin cytoskeleton);05133(Pertussis);05134(Legionellosis);05140(Leishmaniasis);05144(Malaria);05146(Amoebiasis);05150(Staphyloc…	K06464	integrin beta 2 [Source:MGI Symbol;Acc:MGI:96611]	73.9409	97.7126	75.2033	18.9724	15.158	18.6682	4.67545	2.2251	4.49798e-47	4.83193e-45	up
chr12	113429468	113429567	-	ENSMUSG00000076620	Ighj2	ENSMUST00000192746;ENSMUST00000103429	NA	NA	NA	immunoglobulin heavy joining 2 [Source:MGI Symbol;Acc:MGI:4439803]	115.97	199.868	99.4769	3.98729	2.01164	1.96567	52.1451	5.70446	4.99071e-47	5.33025e-45	up
chr8	119809222	119840544	-	ENSMUSG00000031827	Cotl1	ENSMUST00000034285;ENSMUST00000212676	GO:0003779(actin binding);GO:0005515(protein binding);GO:0005575(cellular_component);GO:0005634(nucleus);GO:0005737(cytoplasm);GO:0005829(cytosol);GO:0005856(cytoskeleton);GO:0005884(actin filament);GO:0005886(plasma membrane);GO:0019899(enzyme binding);GO:0030833(regulation of actin filament polymerization);GO:0030864(cortical actin cytoskeleton);GO:0050832(defense response to fungus);GO:0051015…	NA	NA	coactosin-like 1 (Dictyostelium) [Source:MGI Symbol;Acc:MGI:1919292]	60.6829	66.3089	41.7884	10.6217	8.52277	8.27994	6.15439	2.62162	6.70171e-47	7.11653e-45	up
chr9	37227585	37255738	-	ENSMUSG00000032122	Slc37a2	ENSMUST00000115068;ENSMUST00000161114;ENSMUST00000162018	GO:0005783(endoplasmic reticulum);GO:0005789(endoplasmic reticulum membrane);GO:0006072(glycerol-3-phosphate metabolic process);GO:0006127(glycerophosphate shuttle);GO:0008643(carbohydrate transport);GO:0015169(glycerol-3-phosphate transmembrane transporter activity);GO:0015297(antiporter activity);GO:0015760(glucose-6-phosphate transport);GO:0015794(glycerol-3-phosphate transmembrane transport);…	NA	K13783	solute carrier family 37 (glycerol-3-phosphate transporter), member 2 [Source:MGI Symbol;Acc:MGI:1929693]	6.79816	8.05163	6.68989	1.68381	1.42703	1.59078	4.58132	2.19576	1.65868e-46	1.75128e-44	up
chr7	27119909	27133660	+	ENSMUSG00000052974	Cyp2f2	ENSMUST00000003100;ENSMUST00000133841;ENSMUST00000206552	GO:0004497(monooxygenase activity);GO:0005506(iron ion binding);GO:0005737(cytoplasm);GO:0005783(endoplasmic reticulum);GO:0005789(endoplasmic reticulum membrane);GO:0006082(organic acid metabolic process);GO:0006805(xenobiotic metabolic process);GO:0008392(arachidonic acid epoxygenase activity);GO:0008395(steroid hydroxylase activity);GO:0009636(response to toxic substance);GO:0016020(membrane);…	00980(Metabolism of xenobiotics by cytochrome P450);00980(Metabolism of xenobiotics by cytochrome P450)	K07416	cytochrome P450, family 2, subfamily f, polypeptide 2 [Source:MGI Symbol;Acc:MGI:88608]	152.255	145.399	229.144	1088.51	1243.71	964.863	0.159777	-2.64587	2.24409e-46	2.35591e-44	down
chr3	50400282	50404283	-	ENSMUSG00000103907	Gm37498	ENSMUST00000193524	NA	NA	NA	predicted gene, 37498 [Source:MGI Symbol;Acc:MGI:5610726]	2.22881	2.59902	1.83959	0.047065	0.077137	0.030646	43.0579	5.42821	2.46428e-46	2.57246e-44	up
chr6	122952515	122969875	+	ENSMUSG00000043832	Clec4a3	ENSMUST00000088468;ENSMUST00000117173;ENSMUST00000204427	GO:0003674(molecular_function);GO:0004190(aspartic-type endopeptidase activity);GO:0005575(cellular_component);GO:0006508(proteolysis);GO:0008150(biological_process);GO:0016020(membrane);GO:0016021(integral component of membrane);GO:0030246(carbohydrate binding);GO:0030246(carbohydrate binding)	NA	K10057	C-type lectin domain family 4, member a3 [Source:MGI Symbol;Acc:MGI:1920399]	17.0911	25.0348	18.5353	2.05813	1.90103	2.60759	9.23763	3.20752	3.54362e-46	3.6784e-44	up
chr2	24336853	24351494	+	ENSMUSG00000026981	Il1rn	ENSMUST00000114487;ENSMUST00000143423;ENSMUST00000114482;ENSMUST00000114486;ENSMUST00000114485	GO:0001660(fever generation);GO:0002437(inflammatory response to antigenic stimulus);GO:0005125(cytokine activity);GO:0005149(interleukin-1 receptor binding);GO:0005150(interleukin-1, type I receptor binding);GO:0005151(interleukin-1, type II receptor binding);GO:0005152(interleukin-1 receptor antagonist activity);GO:0005576(extracellular region);GO:0005615(extracellular space);GO:0005737(cytopla…	04060(Cytokine-cytokine receptor interaction);04060(Cytokine-cytokine receptor interaction)	K05481	interleukin 1 receptor antagonist [Source:MGI Symbol;Acc:MGI:96547]	11.9551	10.1599	5.8443	0.925251	0.691793	0.725542	11.9353	3.57716	3.64852e-46	3.76612e-44	up
chr19	10001669	10038380	+	ENSMUSG00000024663	Rab3il1	ENSMUST00000117641;ENSMUST00000113161;ENSMUST00000129882;ENSMUST00000238672;ENSMUST00000144788;ENSMUST00000131407	GO:0005085(guanyl-nucleotide exchange factor activity);GO:0006887(exocytosis);GO:0015031(protein transport);GO:0017112(Rab guanyl-nucleotide exchange factor activity);GO:0019900(kinase binding);GO:0042802(identical protein binding);GO:0070319(Golgi to plasma membrane transport vesicle);GO:0070319(Golgi to plasma membrane transport vesicle)	NA	K16779	RAB3A interacting protein (rabin3)-like 1 [Source:MGI Symbol;Acc:MGI:1922010]	11.9551	12.8656	7.78693	1.79833	1.54445	1.84171	6.28946	2.65294	4.76832e-46	4.89468e-44	up
chr13	55005985	55021385	-	ENSMUSG00000025877	Hk3	ENSMUST00000126234;ENSMUST00000052949;ENSMUST00000135983;ENSMUST00000153665	GO:0000166(nucleotide binding);GO:0001678(cellular glucose homeostasis);GO:0003824(catalytic activity);GO:0004340(glucokinase activity);GO:0004396(hexokinase activity);GO:0005524(ATP binding);GO:0005536(glucose binding);GO:0005739(mitochondrion);GO:0005829(cytosol);GO:0005975(carbohydrate metabolic process);GO:0006002(fructose 6-phosphate metabolic process);GO:0006096(glycolytic process);GO:00081…	00010(Glycolysis / Gluconeogenesis);00051(Fructose and mannose metabolism);00052(Galactose metabolism);00500(Starch and sucrose metabolism);00520(Amino sugar and nucleotide sugar metabolism);00524(Neomycin, kanamycin and gentamicin biosynthesis);04066(HIF-1 signaling pathway);04910(Insulin signaling pathway);04930(Type II diabetes mellitus);04973(Carbohydrate digestion and absorption);05230(Centr…	K00844	hexokinase 3 [Source:MGI Symbol;Acc:MGI:2670962]	17.7678	17.8657	12.1723	2.81671	2.73734	2.12398	6.22632	2.63838	5.5887e-46	5.7051e-44	up
chr3	106759921	106790149	-	ENSMUSG00000040747	Cd53	ENSMUST00000038845	GO:0001772(immunological synapse);GO:0005886(plasma membrane);GO:0005887(integral component of plasma membrane);GO:0005911(cell-cell junction);GO:0009986(cell surface);GO:0016020(membrane);GO:0016021(integral component of membrane);GO:0030054(cell junction);GO:0042802(identical protein binding);GO:1901741(positive regulation of myoblast fusion)	NA	K06489	CD53 antigen [Source:MGI Symbol;Acc:MGI:88341]	109.388	115.471	85.7386	23.5009	18.8514	24.3631	4.65556	2.21896	5.97117e-46	6.06205e-44	up
chr19	29925114	29960718	+	ENSMUSG00000024810	Il33	ENSMUST00000025724;ENSMUST00000120388;ENSMUST00000144528;ENSMUST00000136850;ENSMUST00000177518	GO:0000122(negative regulation of transcription by RNA polymerase II);GO:0001819(positive regulation of cytokine production);GO:0002112(interleukin-33 receptor binding);GO:0002281(macrophage activation involved in immune response);GO:0002282(microglial cell activation involved in immune response);GO:0002686(negative regulation of leukocyte migration);GO:0002826(negative regulation of T-helper 1 t…	04060(Cytokine-cytokine receptor interaction);04217(Necroptosis);04623(Cytosolic DNA-sensing pathway);05164(Influenza A);05164(Influenza A)	K12967	interleukin 33 [Source:MGI Symbol;Acc:MGI:1924375]	63.7937	62.8032	39.0217	9.41333	7.15213	7.00789	7.02567	2.81264	7.66974e-46	7.74392e-44	up
chr1	171839697	171890718	+	ENSMUSG00000038147	Cd84	ENSMUST00000155802;ENSMUST00000135386;ENSMUST00000136479;ENSMUST00000042302;ENSMUST00000128189	GO:0005886(plasma membrane);GO:0016020(membrane);GO:0016021(integral component of membrane);GO:0032685(negative regulation of granulocyte macrophage colony-stimulating factor production);GO:0032701(negative regulation of interleukin-18 production);GO:0033004(negative regulation of mast cell activation);GO:0042802(identical protein binding);GO:0043231(intracellular membrane-bounded organelle);GO:0…	NA	K06511	CD84 antigen [Source:MGI Symbol;Acc:MGI:1336885]	17.0023	22.2434	17.9123	4.58373	3.99729	4.95161	4.22372	2.07851	1.05089e-45	1.05254e-43	up
chr12	113879096	113879541	-	ENSMUSG00000096638	Ighv2-9	ENSMUST00000103451	GO:0003823(antigen binding);GO:0006910(phagocytosis, recognition);GO:0006911(phagocytosis, engulfment);GO:0006958(complement activation, classical pathway);GO:0009897(external side of plasma membrane);GO:0034987(immunoglobulin receptor binding);GO:0042571(immunoglobulin complex, circulating);GO:0042742(defense response to bacterium);GO:0045087(innate immune response);GO:0050853(B cell receptor si…	NA	NA	immunoglobulin heavy variable 2-9 [Source:MGI Symbol;Acc:MGI:4439624]	102.741	63.7729	65.4139	2.64429	0.744672	2.81435	37.3877	5.22449	1.05385e-45	1.05254e-43	up
chr11	98036623	98053462	-	ENSMUSG00000017400	Stac2	ENSMUST00000017544;ENSMUST00000131519	GO:0003009(skeletal muscle contraction);GO:0003674(molecular_function);GO:0005515(protein binding);GO:0005737(cytoplasm);GO:0005829(cytosol);GO:0005886(plasma membrane);GO:0016020(membrane);GO:0031234(extrinsic component of cytoplasmic side of plasma membrane);GO:0035556(intracellular signal transduction);GO:0042383(sarcolemma);GO:0046872(metal ion binding);GO:1901387(positive regulation of volta…	NA	NA	SH3 and cysteine rich domain 2 [Source:MGI Symbol;Acc:MGI:2144518]	7.79603	10.231	6.34266	0.6905	0.34896	0.404069	16.882	4.07741	2.72876e-45	2.71071e-43	up
chr15	78325752	78353847	+	ENSMUSG00000071713	Csf2rb	ENSMUST00000231769;ENSMUST00000229920;ENSMUST00000230264;ENSMUST00000096355;ENSMUST00000229657;ENSMUST00000229034	GO:0001558(regulation of cell growth);GO:0004896(cytokine receptor activity);GO:0005515(protein binding);GO:0016020(membrane);GO:0016021(integral component of membrane);GO:0019221(cytokine-mediated signaling pathway);GO:0019221(cytokine-mediated signaling pathway)	04060(Cytokine-cytokine receptor interaction);04210(Apoptosis);04630(Jak-STAT signaling pathway);05200(Pathways in cancer);05200(Pathways in cancer)	K04738	colony stimulating factor 2 receptor, beta, low-affinity (granulocyte-macrophage) [Source:MGI Symbol;Acc:MGI:1339759]	36.5583	45.1433	29.9589	8.10831	7.33073	8.54663	4.6553	2.21887	2.74363e-45	2.71091e-43	up
chr17	37492468	37500207	+	ENSMUSG00000090894	Olfr110	ENSMUST00000168318;ENSMUST00000216472	GO:0004930(G protein-coupled receptor activity);GO:0004984(olfactory receptor activity);GO:0005886(plasma membrane);GO:0007165(signal transduction);GO:0007186(G protein-coupled receptor signaling pathway);GO:0007608(sensory perception of smell);GO:0016020(membrane);GO:0016021(integral component of membrane);GO:0050896(response to stimulus);GO:0050911(detection of chemical stimulus involved in sen…	04740(Olfactory transduction);04740(Olfactory transduction)	K04257	olfactory receptor 110 [Source:MGI Symbol;Acc:MGI:2177493]	2.19952	2.69393	2.8257	0	0	0	inf	inf	2.94947e-45	2.89879e-43	up
chr9	123962124	123968692	-	ENSMUSG00000025804	Ccr1	ENSMUST00000026911	GO:0004435(phosphatidylinositol phospholipase C activity);GO:0004930(G protein-coupled receptor activity);GO:0004950(chemokine receptor activity);GO:0005515(protein binding);GO:0005737(cytoplasm);GO:0005886(plasma membrane);GO:0006816(calcium ion transport);GO:0006874(cellular calcium ion homeostasis);GO:0006887(exocytosis);GO:0006935(chemotaxis);GO:0006954(inflammatory response);GO:0006955(immun…	04060(Cytokine-cytokine receptor interaction);04062(Chemokine signaling pathway);05163(Human cytomegalovirus infection);05167(Kaposi sarcoma-associated herpesvirus infection)	K04176	chemokine (C-C motif) receptor 1 [Source:MGI Symbol;Acc:MGI:104618]	18.725	19.1116	14.166	2.95743	2.05287	3.01765	6.4777	2.69548	3.20851e-45	3.1367e-43	up
chr8	39581685	39642673	-	ENSMUSG00000025044	Msr1	ENSMUST00000170091;ENSMUST00000210589;ENSMUST00000210525;ENSMUST00000026021	GO:0001540(amyloid-beta binding);GO:0005044(scavenger receptor activity);GO:0005581(collagen trimer);GO:0005829(cytosol);GO:0005886(plasma membrane);GO:0006897(endocytosis);GO:0006898(receptor-mediated endocytosis);GO:0006911(phagocytosis, engulfment);GO:0009897(external side of plasma membrane);GO:0010629(negative regulation of gene expression);GO:0010744(positive regulation of macrophage derive…	04145(Phagosome);04145(Phagosome)	K06558	macrophage scavenger receptor 1 [Source:MGI Symbol;Acc:MGI:98257]	4.61721	3.64142	2.52786	0.271554	0.291826	0.309584	12.3562	3.62716	4.31898e-45	4.20009e-43	up
chr4	150914562	150946102	+	ENSMUSG00000028965	Tnfrsf9	ENSMUST00000060901;ENSMUST00000116257;ENSMUST00000126707;ENSMUST00000146133;ENSMUST00000139826;ENSMUST00000105672	GO:0005515(protein binding);GO:0005615(extracellular space);GO:0006915(apoptotic process);GO:0008285(negative regulation of cell population proliferation);GO:0009897(external side of plasma membrane);GO:0016020(membrane);GO:0016021(integral component of membrane);GO:0019955(cytokine binding);GO:0032693(negative regulation of interleukin-10 production);GO:0032695(negative regulation of interleukin…	04060(Cytokine-cytokine receptor interaction);04060(Cytokine-cytokine receptor interaction)	K05146	tumor necrosis factor receptor superfamily, member 9 [Source:MGI Symbol;Acc:MGI:1101059]	9.3787	8.10044	5.50841	0.156881	0.177942	0.416014	30.6159	4.93621	9.26293e-45	8.9608e-43	up
chr3	27097222	27153878	-	ENSMUSG00000027699	Ect2	ENSMUST00000108296;ENSMUST00000108300;ENSMUST00000176535;ENSMUST00000108298;ENSMUST00000196926;ENSMUST00000150061;ENSMUST00000124727;ENSMUST00000176780;ENSMUST00000176908;ENSMUST00000184113;ENSMUST00000175857;ENSMUST00000177055	GO:0000281(mitotic cytokinesis);GO:0000902(cell morphogenesis);GO:0005085(guanyl-nucleotide exchange factor activity);GO:0005089(Rho guanyl-nucleotide exchange factor activity);GO:0005096(GTPase activator activity);GO:0005515(protein binding);GO:0005634(nucleus);GO:0005654(nucleoplasm);GO:0005737(cytoplasm);GO:0005819(spindle);GO:0005829(cytosol);GO:0005856(cytoskeleton);GO:0005911(cell-cell junc…	NA	K20704	ect2 oncogene [Source:MGI Symbol;Acc:MGI:95281]	4.31698	5.05009	4.86664	0.524879	0.724439	0.750566	7.11727	2.83132	1.25754e-44	1.21018e-42	up
chr7	140046157	140049089	-	ENSMUSG00000025469	Msx3	ENSMUST00000172775;ENSMUST00000055353	GO:0000122(negative regulation of transcription by RNA polymerase II);GO:0000977(RNA polymerase II regulatory region sequence-specific DNA binding);GO:0000981(DNA-binding transcription factor activity, RNA polymerase II-specific);GO:0003677(DNA binding);GO:0005515(protein binding);GO:0005634(nucleus);GO:0006355(regulation of transcription, DNA-templated);GO:0006357(regulation of transcription by …	05166(Human T-cell leukemia virus 1 infection);05166(Human T-cell leukemia virus 1 infection)	K09341	msh homeobox 3 [Source:MGI Symbol;Acc:MGI:106587]	4.23549	3.38047	1.93385	0.024103	0	0	396.208	8.63011	2.99192e-44	2.86434e-42	up
chr2	118598211	118641591	+	ENSMUSG00000040084	Bub1b	ENSMUST00000038341;ENSMUST00000126013;ENSMUST00000130512;ENSMUST00000127356	GO:0000166(nucleotide binding);GO:0000775(chromosome, centromeric region);GO:0000776(kinetochore);GO:0000777(condensed chromosome kinetochore);GO:0000778(condensed nuclear chromosome kinetochore);GO:0000940(condensed chromosome outer kinetochore);GO:0004672(protein kinase activity);GO:0004674(protein serine/threonine kinase activity);GO:0005515(protein binding);GO:0005524(ATP binding);GO:0005634(…	04110(Cell cycle);05166(Human T-cell leukemia virus 1 infection);05166(Human T-cell leukemia virus 1 infection)	K06637	BUB1B, mitotic checkpoint serine/threonine kinase [Source:MGI Symbol;Acc:MGI:1333889]	3.70302	4.36416	3.56138	0.429975	0.389466	0.469331	9.02298	3.1736	3.78341e-44	3.60341e-42	up
chr6	68631963	68632442	-	ENSMUSG00000094420	Igkv10-96	ENSMUST00000103328	GO:0002377(immunoglobulin production);GO:0005615(extracellular space);GO:0006955(immune response)	NA	NA	immunoglobulin kappa variable 10-96 [Source:MGI Symbol;Acc:MGI:4439561]	90.6496	117.533	63.5569	5.6233	2.17679	2.83853	25.5427	4.67484	5.2326e-44	4.95809e-42	up
chr17	37480851	37483552	-	ENSMUSG00000016283	H2-M2	ENSMUST00000171139;ENSMUST00000016427	GO:0002476(antigen processing and presentation of endogenous peptide antigen via MHC class Ib);GO:0005615(extracellular space);GO:0009897(external side of plasma membrane);GO:0009986(cell surface);GO:0016020(membrane);GO:0016021(integral component of membrane);GO:0016021(integral component of membrane)	04144(Endocytosis);04145(Phagosome);04218(Cellular senescence);04514(Cell adhesion molecules (CAMs));04612(Antigen processing and presentation);04650(Natural killer cell mediated cytotoxicity);04940(Type I diabetes mellitus);05163(Human cytomegalovirus infection);05165(Human papillomavirus infection);05166(Human T-cell leukemia virus 1 infection);05167(Kaposi sarcoma-associated herpesvirus infect…	K06751	histocompatibility 2, M region locus 2 [Source:MGI Symbol;Acc:MGI:95914]	7.4321	10.4826	8.48438	0	0.188755	0.222485	64.1937	6.00436	5.52876e-44	5.21198e-42	up
chr11	120729489	120732114	-	ENSMUSG00000025150	Cbr2	ENSMUST00000026148;ENSMUST00000149450;ENSMUST00000154479;ENSMUST00000154565	GO:0004090(carbonyl reductase (NADPH) activity);GO:0005515(protein binding);GO:0005739(mitochondrion);GO:0005759(mitochondrial matrix);GO:0005997(xylulose metabolic process);GO:0006006(glucose metabolic process);GO:0006116(NADH oxidation);GO:0016491(oxidoreductase activity);GO:0042802(identical protein binding);GO:0043621(protein self-association);GO:0050038(L-xylulose reductase (NADP+) activity)…	00590(Arachidonic acid metabolism);00980(Metabolism of xenobiotics by cytochrome P450);00980(Metabolism of xenobiotics by cytochrome P450)	K00081	carbonyl reductase 2 [Source:MGI Symbol;Acc:MGI:107200]	284.82	256.565	365.35	1492.55	1472.9	1230.43	0.216102	-2.21022	6.57342e-44	6.16533e-42	down
chr10	75893413	75895941	+	ENSMUSG00000009092	Derl3	ENSMUST00000217811;ENSMUST00000220190;ENSMUST00000009236;ENSMUST00000219994;ENSMUST00000218718;ENSMUST00000218932;ENSMUST00000218506;ENSMUST00000219568	GO:0000839(Hrd1p ubiquitin ligase ERAD-L complex);GO:0005783(endoplasmic reticulum);GO:0005785(signal recognition particle receptor complex);GO:0005789(endoplasmic reticulum membrane);GO:0016020(membrane);GO:0016021(integral component of membrane);GO:0018279(protein N-linked glycosylation via asparagine);GO:0030176(integral component of endoplasmic reticulum membrane);GO:0030433(ubiquitin-depende…	04141(Protein processing in endoplasmic reticulum);04141(Protein processing in endoplasmic reticulum)	K13989	Der1-like domain family, member 3 [Source:MGI Symbol;Acc:MGI:1917627]	8.50066	7.88812	6.8735	0.654361	0.793447	0.477967	12.0794	3.59448	7.1657e-44	6.6869e-42	up
chr6	108828641	108859356	+	ENSMUSG00000030104	Edem1	ENSMUST00000204804;ENSMUST00000089162;ENSMUST00000204524;ENSMUST00000203469;ENSMUST00000203302	GO:0003824(catalytic activity);GO:0004571(mannosyl-oligosaccharide 1,2-alpha-mannosidase activity);GO:0005509(calcium ion binding);GO:0005515(protein binding);GO:0005783(endoplasmic reticulum);GO:0005789(endoplasmic reticulum membrane);GO:0006986(response to unfolded protein);GO:0008152(metabolic process);GO:0016020(membrane);GO:0016021(integral component of membrane);GO:0016235(aggresome);GO:001…	04141(Protein processing in endoplasmic reticulum);04141(Protein processing in endoplasmic reticulum)	K10084	ER degradation enhancer, mannosidase alpha-like 1 [Source:MGI Symbol;Acc:MGI:2180139]	35.2997	38.6501	36.1401	11.2101	11.8365	11.8979	3.15042	1.65555	7.90543e-44	7.34013e-42	up
chr11	32347820	32428173	+	ENSMUSG00000040711	Sh3pxd2b	ENSMUST00000038753;ENSMUST00000138771;ENSMUST00000239041	GO:0001501(skeletal system development);GO:0001654(eye development);GO:0002051(osteoblast fate commitment);GO:0002102(podosome);GO:0005515(protein binding);GO:0005737(cytoplasm);GO:0006801(superoxide metabolic process);GO:0007507(heart development);GO:0010314(phosphatidylinositol-5-phosphate binding);GO:0010628(positive regulation of gene expression);GO:0016176(superoxide-generating NADPH oxidase…	NA	NA	SH3 and PX domains 2B [Source:MGI Symbol;Acc:MGI:2442062]	13.8182	14.8234	11.6623	3.61743	3.80686	3.8368	3.57904	1.83957	1.10257e-43	1.01861e-41	up
chr6	123106428	123143999	+	ENSMUSG00000030148	Clec4a2	ENSMUST00000041779;ENSMUST00000032248;ENSMUST00000159891;ENSMUST00000161636	GO:0001818(negative regulation of cytokine production);GO:0002250(adaptive immune response);GO:0002376(immune system process);GO:0002470(plasmacytoid dendritic cell antigen processing and presentation);GO:0005509(calcium ion binding);GO:0005537(mannose binding);GO:0005886(plasma membrane);GO:0016020(membrane);GO:0016021(integral component of membrane);GO:0030246(carbohydrate binding);GO:0032720(n…	NA	NA	C-type lectin domain family 4, member a2 [Source:MGI Symbol;Acc:MGI:1349412]	7.1067	9.90598	7.04351	0.999409	0.698205	0.804947	9.61263	3.26493	1.1264e-43	1.03545e-41	up
chr6	68121046	68121827	+	ENSMUSG00000094335	Igkv1-117	ENSMUST00000103317	GO:0002377(immunoglobulin production);GO:0005615(extracellular space);GO:0006955(immune response)	NA	NA	immunoglobulin kappa variable 1-117 [Source:MGI Symbol;Acc:MGI:4439721]	107.629	64.5991	88.4691	4.13211	1.06976	2.2736	34.8738	5.12407	1.54041e-43	1.40321e-41	up
chr19	34473778	34475164	-	ENSMUSG00000050370	Ch25h	ENSMUST00000050562	GO:0000254(C-4 methylsterol oxidase activity);GO:0001567(cholesterol 25-hydroxylase activity);GO:0004497(monooxygenase activity);GO:0005506(iron ion binding);GO:0005783(endoplasmic reticulum);GO:0005789(endoplasmic reticulum membrane);GO:0006629(lipid metabolic process);GO:0006694(steroid biosynthetic process);GO:0008202(steroid metabolic process);GO:0008203(cholesterol metabolic process);GO:0008…	00120(Primary bile acid biosynthesis)	K10223	cholesterol 25-hydroxylase [Source:MGI Symbol;Acc:MGI:1333869]	49.3096	39.2533	22.0855	3.20788	2.12007	2.39535	14.3266	3.84062	1.54166e-43	1.40321e-41	up
chr11	70453983	70459984	-	ENSMUSG00000018920	Cxcl16	ENSMUST00000019064;ENSMUST00000126391;ENSMUST00000154475	GO:0005041(low-density lipoprotein particle receptor activity);GO:0005044(scavenger receptor activity);GO:0005125(cytokine activity);GO:0005615(extracellular space);GO:0006898(receptor-mediated endocytosis);GO:0006935(chemotaxis);GO:0007165(signal transduction);GO:0008009(chemokine activity);GO:0010818(T cell chemotaxis);GO:0016020(membrane);GO:0016021(integral component of membrane);GO:0030307(p…	04060(Cytokine-cytokine receptor interaction);04062(Chemokine signaling pathway);04062(Chemokine signaling pathway)	K10035	chemokine (C-X-C motif) ligand 16 [Source:MGI Symbol;Acc:MGI:1932682]	50.0176	60.3607	48.9857	13.9419	15.0831	15.7239	3.56129	1.8324	1.60883e-43	1.45717e-41	up
chr17	24222198	24251484	-	ENSMUSG00000072082	Ccnf	ENSMUST00000115390;ENSMUST00000234096;ENSMUST00000234949;ENSMUST00000234541;ENSMUST00000234381;ENSMUST00000234708;ENSMUST00000234916;ENSMUST00000235059;ENSMUST00000234491;ENSMUST00000234837	GO:0000079(regulation of cyclin-dependent protein serine/threonine kinase activity);GO:0000307(cyclin-dependent protein kinase holoenzyme complex);GO:0000320(re-entry into mitotic cell cycle);GO:0001890(placenta development);GO:0005515(protein binding);GO:0005634(nucleus);GO:0005737(cytoplasm);GO:0005813(centrosome);GO:0005814(centriole);GO:0005856(cytoskeleton);GO:0007049(cell cycle);GO:0010826(…	NA	K10289	cyclin F [Source:MGI Symbol;Acc:MGI:102551]	2.55223	2.72536	2.41587	0.323222	0.359465	0.41749	6.99293	2.8059	3.94401e-43	3.5548e-41	up
chr6	103510586	103750211	+	ENSMUSG00000030077	Chl1	ENSMUST00000203912;ENSMUST00000066905;ENSMUST00000205098;ENSMUST00000203489;ENSMUST00000203830;ENSMUST00000204321	GO:0001764(neuron migration);GO:0002020(protease binding);GO:0005515(protein binding);GO:0005576(extracellular region);GO:0005886(plasma membrane);GO:0007155(cell adhesion);GO:0007275(multicellular organism development);GO:0007399(nervous system development);GO:0007411(axon guidance);GO:0008344(adult locomotory behavior);GO:0016020(membrane);GO:0016021(integral component of membrane);GO:0030154(c…	NA	K06758	cell adhesion molecule L1-like [Source:MGI Symbol;Acc:MGI:1098266]	3.17681	2.23057	0.981661	0.0411182	0.0513325	0.0399655	48.2497	5.59245	4.27573e-43	3.83508e-41	up
chr11	69045647	69051664	+	ENSMUSG00000020897	Aurkb	ENSMUST00000021277;ENSMUST00000149018;ENSMUST00000139594;ENSMUST00000126576;ENSMUST00000156373;ENSMUST00000140531;ENSMUST00000139457;ENSMUST00000108666	GO:0000122(negative regulation of transcription by RNA polymerase II);GO:0000166(nucleotide binding);GO:0000775(chromosome, centromeric region);GO:0000776(kinetochore);GO:0000779(condensed chromosome, centromeric region);GO:0000780(condensed nuclear chromosome, centromeric region);GO:0002903(negative regulation of B cell apoptotic process);GO:0004672(protein kinase activity);GO:0004674(protein se…	NA	K11479	aurora kinase B [Source:MGI Symbol;Acc:MGI:107168]	5.61473	6.70097	5.76824	0.407851	0.265166	0.589547	14.3232	3.84028	6.02766e-43	5.38034e-41	up
chr1	96816270	96872171	-	ENSMUSG00000040693	Slco4c1	ENSMUST00000071985	GO:0005515(protein binding);GO:0005886(plasma membrane);GO:0005887(integral component of plasma membrane);GO:0006811(ion transport);GO:0007275(multicellular organism development);GO:0007283(spermatogenesis);GO:0008514(organic anion transmembrane transporter activity);GO:0015347(sodium-independent organic anion transmembrane transporter activity);GO:0015711(organic anion transport);GO:0016020(memb…	NA	K14355	solute carrier organic anion transporter family, member 4C1 [Source:MGI Symbol;Acc:MGI:2442784]	17.9695	21.7684	18.5269	5.70116	5.9176	5.11201	3.4825	1.80012	8.75826e-43	7.78012e-41	up
chr6	68768555	68769103	-	ENSMUSG00000076532	Igkv4-91	ENSMUST00000103333	GO:0002377(immunoglobulin production);GO:0005615(extracellular space);GO:0006955(immune response)	NA	NA	immunoglobulin kappa chain variable 4-91 [Source:MGI Symbol;Acc:MGI:3642277]	24.2794	35.1379	21.0658	0.725587	0.892256	1.0404	30.2768	4.92014	9.67375e-43	8.55225e-41	up
chr13	94057796	94195409	+	ENSMUSG00000045312	Lhfpl2	ENSMUST00000054274;ENSMUST00000121618;ENSMUST00000144838;ENSMUST00000118195;ENSMUST00000223423;ENSMUST00000156071;ENSMUST00000221096;ENSMUST00000131595;ENSMUST00000120051	GO:0003674(molecular_function);GO:0007338(single fertilization);GO:0016020(membrane);GO:0016021(integral component of membrane);GO:0046545(development of primary female sexual characteristics);GO:0046546(development of primary male sexual characteristics);GO:1905516(positive regulation of fertilization);GO:1905516(positive regulation of fertilization)	NA	NA	lipoma HMGIC fusion partner-like 2 [Source:MGI Symbol;Acc:MGI:2145236]	6.09426	10.3683	8.1523	1.53441	1.32616	1.39062	5.79009	2.53359	1.18504e-42	1.04267e-40	up
chr1	45311538	45349706	+	ENSMUSG00000026043	Col3a1	ENSMUST00000087883;ENSMUST00000129611;ENSMUST00000189818;ENSMUST00000123204;ENSMUST00000190943	GO:0001501(skeletal system development);GO:0001568(blood vessel development);GO:0002020(protease binding);GO:0005178(integrin binding);GO:0005201(extracellular matrix structural constituent);GO:0005515(protein binding);GO:0005576(extracellular region);GO:0005581(collagen trimer);GO:0005586(collagen type III trimer);GO:0005615(extracellular space);GO:0007160(cell-matrix adhesion);GO:0007179(transf…	04611(Platelet activation);04926(Relaxin signaling pathway);04933(AGE-RAGE signaling pathway in diabetic complications);04974(Protein digestion and absorption);05146(Amoebiasis);05146(Amoebiasis)	K19720	collagen, type III, alpha 1 [Source:MGI Symbol;Acc:MGI:88453]	94.9312	75.1345	68.2222	16.973	20.492	20.7905	4.0904	2.03224	1.2459e-42	1.09102e-40	up
chr6	47796141	47813430	-	ENSMUSG00000025823	Pdia4	ENSMUST00000077290	GO:0003756(protein disulfide isomerase activity);GO:0005615(extracellular space);GO:0005783(endoplasmic reticulum);GO:0005788(endoplasmic reticulum lumen);GO:0009986(cell surface);GO:0015037(peptide disulfide oxidoreductase activity);GO:0016853(isomerase activity);GO:0042470(melanosome);GO:0045454(cell redox homeostasis);GO:0055114(oxidation-reduction process)	04141(Protein processing in endoplasmic reticulum);04918(Thyroid hormone synthesis)	K09582	protein disulfide isomerase associated 4 [Source:MGI Symbol;Acc:MGI:104864]	89.2159	93.7397	68.731	22.5326	19.0968	18.9968	4.15145	2.05362	1.6242e-42	1.41558e-40	up
chr1	170907273	170912941	-	ENSMUSG00000070524	Fcrlb	ENSMUST00000094337	GO:0004888(transmembrane signaling receptor activity);GO:0005737(cytoplasm);GO:0005783(endoplasmic reticulum);GO:0005887(integral component of plasma membrane);GO:0007166(cell surface receptor signaling pathway);GO:0050777(negative regulation of immune response)	NA	NA	Fc receptor-like B [Source:MGI Symbol;Acc:MGI:3576487]	5.93632	6.05706	4.07909	0	0.110617	0	145.298	7.18288	2.80916e-42	2.43685e-40	up
chr6	129485244	129507165	-	ENSMUSG00000030162	Olr1	ENSMUST00000032265;ENSMUST00000203564	GO:0002376(immune system process);GO:0005041(low-density lipoprotein particle receptor activity);GO:0005576(extracellular region);GO:0005654(nucleoplasm);GO:0005886(plasma membrane);GO:0006897(endocytosis);GO:0006954(inflammatory response);GO:0007155(cell adhesion);GO:0007159(leukocyte cell-cell adhesion);GO:0008219(cell death);GO:0010629(negative regulation of gene expression);GO:0016020(membran…	03320(PPAR signaling pathway);04145(Phagosome);04145(Phagosome)	K08763	oxidized low density lipoprotein (lectin-like) receptor 1 [Source:MGI Symbol;Acc:MGI:1261434]	16.4907	26.3472	14.4946	2.67683	2.1699	2.79763	7.49996	2.90688	4.02197e-42	3.47261e-40	up
chr4	134082448	134095082	-	ENSMUSG00000000682	Cd52	ENSMUST00000000696;ENSMUST00000137445;ENSMUST00000145122	GO:0005886(plasma membrane);GO:0007204(positive regulation of cytosolic calcium ion concentration);GO:0009617(response to bacterium);GO:0016020(membrane);GO:0031225(anchored component of membrane);GO:0097225(sperm midpiece);GO:0097225(sperm midpiece)	NA	NA	CD52 antigen [Source:MGI Symbol;Acc:MGI:1346088]	50.5387	66.7076	41.4002	8.68434	5.9326	8.7082	6.80152	2.76586	6.90964e-42	5.93811e-40	up
chr11	82045712	82047525	+	ENSMUSG00000035373	Ccl7	ENSMUST00000021011	GO:0002548(monocyte chemotaxis);GO:0005125(cytokine activity);GO:0005576(extracellular region);GO:0005615(extracellular space);GO:0006935(chemotaxis);GO:0006954(inflammatory response);GO:0006955(immune response);GO:0007010(cytoskeleton organization);GO:0007165(signal transduction);GO:0007186(G protein-coupled receptor signaling pathway);GO:0008009(chemokine activity);GO:0008201(heparin binding);G…	04060(Cytokine-cytokine receptor interaction);04062(Chemokine signaling pathway);04657(IL-17 signaling pathway)	K05509	chemokine (C-C motif) ligand 7 [Source:MGI Symbol;Acc:MGI:99512]	30.9922	21.003	12.1035	0.513116	0.63509	0.774201	33.343	5.05931	8.4467e-42	7.22545e-40	up
chr6	67861153	67861659	+	ENSMUSG00000076508	Igkv17-127	ENSMUST00000200586	GO:0002377(immunoglobulin production);GO:0005615(extracellular space);GO:0006955(immune response)	NA	NA	immunoglobulin kappa variable 17-127 [Source:MGI Symbol;Acc:MGI:3646891]	112.532	28.7432	51.913	0.502737	0.627361	0.594373	112.027	6.80771	1.06592e-41	9.07603e-40	up
chr12	114140692	114141122	-	ENSMUSG00000096459	Ighv9-3	ENSMUST00000103473	GO:0003823(antigen binding);GO:0006910(phagocytosis, recognition);GO:0006911(phagocytosis, engulfment);GO:0006958(complement activation, classical pathway);GO:0009897(external side of plasma membrane);GO:0034987(immunoglobulin receptor binding);GO:0042571(immunoglobulin complex, circulating);GO:0042742(defense response to bacterium);GO:0045087(innate immune response);GO:0050853(B cell receptor si…	NA	NA	immunoglobulin heavy variable V9-3 [Source:MGI Symbol;Acc:MGI:3642720]	24.3875	21.367	28.2711	1.05723	0.316288	0.900345	32.555	5.02481	1.36462e-41	1.15661e-39	up
chr1	139454772	139494091	+	ENSMUSG00000033952	Aspm	ENSMUST00000053364;ENSMUST00000199998;ENSMUST00000200083;ENSMUST00000197096;ENSMUST00000196272	GO:0000922(spindle pole);GO:0001764(neuron migration);GO:0002052(positive regulation of neuroblast proliferation);GO:0005515(protein binding);GO:0005516(calmodulin binding);GO:0005634(nucleus);GO:0005737(cytoplasm);GO:0005813(centrosome);GO:0005819(spindle);GO:0005856(cytoskeleton);GO:0005874(microtubule);GO:0007049(cell cycle);GO:0007051(spindle organization);GO:0007283(spermatogenesis);GO:00074…	NA	K16743	abnormal spindle microtubule assembly [Source:MGI Symbol;Acc:MGI:1334448]	1.63143	1.73729	1.89018	0.127319	0.0769294	0.186388	13.4624	3.75086	1.66939e-41	1.40846e-39	up
chr2	119047119	119105501	+	ENSMUSG00000027326	Knl1	ENSMUST00000028799;ENSMUST00000028802;ENSMUST00000152380;ENSMUST00000099542	GO:0000775(chromosome, centromeric region);GO:0000776(kinetochore);GO:0000777(condensed chromosome kinetochore);GO:0001669(acrosomal vesicle);GO:0003674(molecular_function);GO:0005634(nucleus);GO:0005654(nucleoplasm);GO:0005694(chromosome);GO:0007049(cell cycle);GO:0007059(chromosome segregation);GO:0008608(attachment of spindle microtubules to kinetochore);GO:0010923(negative regulation of phosp…	NA	K11542	kinetochore scaffold 1 [Source:MGI Symbol;Acc:MGI:1923714]	1.9037	2.06616	2.06834	0.0710218	0.16485	0.169954	14.8788	3.89519	2.37457e-41	1.99432e-39	up
chr17	56303321	56323486	+	ENSMUSG00000001228	Uhrf1	ENSMUST00000113035;ENSMUST00000113038;ENSMUST00000001258;ENSMUST00000137876;ENSMUST00000113039;ENSMUST00000139654;ENSMUST00000142387	GO:0000122(negative regulation of transcription by RNA polymerase II);GO:0000790(nuclear chromatin);GO:0000791(euchromatin);GO:0000792(heterochromatin);GO:0000987(cis-regulatory region sequence-specific DNA binding);GO:0003677(DNA binding);GO:0004842(ubiquitin-protein transferase activity);GO:0005515(protein binding);GO:0005634(nucleus);GO:0005654(nucleoplasm);GO:0005657(replication fork);GO:0005…	NA	K10638	ubiquitin-like, containing PHD and RING finger domains, 1 [Source:MGI Symbol;Acc:MGI:1338889]	8.45243	7.2245	5.16913	0.489577	0.766613	0.813133	10.0739	3.33254	2.59378e-41	2.16857e-39	up
chr11	83223576	83226604	+	ENSMUSG00000087107	AI662270	ENSMUST00000216842;ENSMUST00000143673;ENSMUST00000145461;ENSMUST00000142709	NA	NA	NA	expressed sequence AI662270 [Source:MGI Symbol;Acc:MGI:2144254]	5.25631	7.50953	5.90648	0.809738	0.754414	0.705383	8.22738	3.04043	2.84752e-41	2.36998e-39	up
chr3	116859464	116908177	+	ENSMUSG00000033386	Frrs1	ENSMUST00000195905;ENSMUST00000040260;ENSMUST00000199584;ENSMUST00000197323	GO:0016020(membrane);GO:0016021(integral component of membrane);GO:0016021(integral component of membrane)	NA	NA	ferric-chelate reductase 1 [Source:MGI Symbol;Acc:MGI:108076]	4.36666	4.75045	4.11246	0.801441	0.830977	1.00966	5.00725	2.32402	4.02793e-41	3.33741e-39	up
chr9	86581371	86695953	-	ENSMUSG00000032418	Me1	ENSMUST00000034989;ENSMUST00000185374;ENSMUST00000189847	GO:0004470(malic enzyme activity);GO:0004471(malate dehydrogenase (decarboxylating) (NAD+) activity);GO:0004473(malate dehydrogenase (decarboxylating) (NADP+) activity);GO:0005515(protein binding);GO:0005737(cytoplasm);GO:0005739(mitochondrion);GO:0005829(cytosol);GO:0006090(pyruvate metabolic process);GO:0006108(malate metabolic process);GO:0008948(oxaloacetate decarboxylase activity);GO:0009725…	00620(Pyruvate metabolism);03320(PPAR signaling pathway);03320(PPAR signaling pathway)	K00029	malic enzyme 1, NADP(+)-dependent, cytosolic [Source:MGI Symbol;Acc:MGI:97043]	33.7586	34.9541	31.331	10.7408	9.42447	10.5716	3.25485	1.70259	5.52917e-41	4.56082e-39	up
X	20870166	20874735	+	ENSMUSG00000001131	Timp1	ENSMUST00000115342;ENSMUST00000009530	GO:0001775(cell activation);GO:0002020(protease binding);GO:0002248(connective tissue replacement involved in inflammatory response wound healing);GO:0004857(enzyme inhibitor activity);GO:0005125(cytokine activity);GO:0005515(protein binding);GO:0005576(extracellular region);GO:0005604(basement membrane);GO:0005615(extracellular space);GO:0007165(signal transduction);GO:0007568(aging);GO:0008083(…	04066(HIF-1 signaling pathway);04066(HIF-1 signaling pathway)	K16451	tissue inhibitor of metalloproteinase 1 [Source:MGI Symbol;Acc:MGI:98752]	88.2259	52.6464	20.2111	0.894664	0.737711	0.833515	65.3247	6.02956	7.07432e-41	5.80944e-39	up
chr10	62493833	62527451	-	ENSMUSG00000020077	Srgn	ENSMUST00000020271;ENSMUST00000160987;ENSMUST00000162161;ENSMUST00000160643;ENSMUST00000159020;ENSMUST00000162956	GO:0000139(Golgi membrane);GO:0005515(protein binding);GO:0005518(collagen binding);GO:0005576(extracellular region);GO:0005615(extracellular space);GO:0005794(Golgi apparatus);GO:0006915(apoptotic process);GO:0008626(granzyme-mediated apoptotic signaling pathway);GO:0016485(protein processing);GO:0030141(secretory granule);GO:0030502(negative regulation of bone mineralization);GO:0031214(biomine…	NA	K06849	serglycin [Source:MGI Symbol;Acc:MGI:97756]	38.6268	44.2857	31.3836	8.75829	10.0035	10.1785	3.94937	1.98162	7.42919e-41	6.07385e-39	up
chr3	108012255	108017973	-	ENSMUSG00000058135	Gstm1	ENSMUST00000004140;ENSMUST00000153314;ENSMUST00000126593;ENSMUST00000198532	GO:0004364(glutathione transferase activity);GO:0005496(steroid binding);GO:0005515(protein binding);GO:0005576(extracellular region);GO:0005737(cytoplasm);GO:0005829(cytosol);GO:0006693(prostaglandin metabolic process);GO:0006749(glutathione metabolic process);GO:0016151(nickel cation binding);GO:0016740(transferase activity);GO:0019901(protein kinase binding);GO:0032991(protein-containing compl…	00480(Glutathione metabolism);00980(Metabolism of xenobiotics by cytochrome P450);00982(Drug metabolism - cytochrome P450);00983(Drug metabolism - other enzymes);01524(Platinum drug resistance);05200(Pathways in cancer);05204(Chemical carcinogenesis);05225(Hepatocellular carcinoma);05418(Fluid shear stress and atherosclerosis);05418(Fluid shear stress and atherosclerosis)	K00799	glutathione S-transferase, mu 1 [Source:MGI Symbol;Acc:MGI:95860]	41.1594	44.5332	53.0963	171.124	166.687	161.579	0.277917	-1.84728	8.59782e-41	6.99833e-39	down
chr13	23752267	23752886	+	ENSMUSG00000069267	H3c2	ENSMUST00000091703	GO:0000122(negative regulation of transcription by RNA polymerase II);GO:0000228(nuclear chromosome);GO:0000785(chromatin);GO:0000786(nucleosome);GO:0000788(nuclear nucleosome);GO:0003677(DNA binding);GO:0003682(chromatin binding);GO:0005515(protein binding);GO:0005634(nucleus);GO:0005654(nucleoplasm);GO:0005694(chromosome);GO:0006334(nucleosome assembly);GO:0006335(DNA replication-dependent nucl…	05034(Alcoholism);05202(Transcriptional misregulation in cancer);05322(Systemic lupus erythematosus)	K11253	H3 clustered histone 2 [Source:MGI Symbol;Acc:MGI:2448319]	66.1765	43.6739	44.7606	5.60278	3.82742	6.59359	9.64884	3.27035	8.99171e-41	7.28683e-39	up
chr5	122206804	122242297	+	ENSMUSG00000064267	Hvcn1	ENSMUST00000072602;ENSMUST00000100747;ENSMUST00000143560;ENSMUST00000145854	GO:0005216(ion channel activity);GO:0005244(voltage-gated ion channel activity);GO:0005886(plasma membrane);GO:0005887(integral component of plasma membrane);GO:0006811(ion transport);GO:0009268(response to pH);GO:0010043(response to zinc ion);GO:0016020(membrane);GO:0016021(integral component of membrane);GO:0016324(apical plasma membrane);GO:0022843(voltage-gated cation channel activity);GO:003…	NA	K22644	hydrogen voltage-gated channel 1 [Source:MGI Symbol;Acc:MGI:1921346]	24.6323	24.996	15.5007	4.03333	3.32161	4.10825	5.68158	2.50629	1.11473e-40	8.99424e-39	up
chr2	144250123	144270906	-	ENSMUSG00000027423	Snx5	ENSMUST00000153033;ENSMUST00000028909;ENSMUST00000155509;ENSMUST00000110030;ENSMUST00000125285;ENSMUST00000124389;ENSMUST00000156936;ENSMUST00000138745	GO:0001726(ruffle);GO:0001891(phagocytic cup);GO:0005515(protein binding);GO:0005737(cytoplasm);GO:0005768(endosome);GO:0005769(early endosome);GO:0005829(cytosol);GO:0005886(plasma membrane);GO:0005903(brush border);GO:0006886(intracellular protein transport);GO:0006897(endocytosis);GO:0006907(pinocytosis);GO:0007174(epidermal growth factor catabolic process);GO:0008289(lipid binding);GO:0010314…	04144(Endocytosis);04144(Endocytosis)	K17920	sorting nexin 5 [Source:MGI Symbol;Acc:MGI:1916428]	31.9418	41.2817	29.2772	8.927	8.6039	9.10287	3.84853	1.94431	1.68543e-40	1.35399e-38	up
chr15	103453794	103498810	+	ENSMUSG00000022488	Nckap1l	ENSMUST00000230276;ENSMUST00000047405;ENSMUST00000229127;ENSMUST00000229468;ENSMUST00000229835	GO:0000902(cell morphogenesis);GO:0001782(B cell homeostasis);GO:0002262(myeloid cell homeostasis);GO:0005096(GTPase activator activity);GO:0005737(cytoplasm);GO:0005829(cytosol);GO:0006935(chemotaxis);GO:0016020(membrane);GO:0016021(integral component of membrane);GO:0016477(cell migration);GO:0030011(maintenance of cell polarity);GO:0030031(cell projection assembly);GO:0030295(protein kinase ac…	04810(Regulation of actin cytoskeleton);04810(Regulation of actin cytoskeleton)	K05750	NCK associated protein 1 like [Source:MGI Symbol;Acc:MGI:1926063]	38.2576	45.4772	32.1202	10.1523	8.66447	10.0342	4.01563	2.00563	3.21033e-40	2.56784e-38	up
chr5	110286306	110337474	+	ENSMUSG00000007080	Pole	ENSMUST00000007296;ENSMUST00000131887;ENSMUST00000182442;ENSMUST00000112481;ENSMUST00000112482;ENSMUST00000141506;ENSMUST00000152495	GO:0000082(G1/S transition of mitotic cell cycle);GO:0000166(nucleotide binding);GO:0000278(mitotic cell cycle);GO:0000731(DNA synthesis involved in DNA repair);GO:0003676(nucleic acid binding);GO:0003677(DNA binding);GO:0003682(chromatin binding);GO:0003887(DNA-directed DNA polymerase activity);GO:0005634(nucleus);GO:0005654(nucleoplasm);GO:0005886(plasma membrane);GO:0006260(DNA replication);GO…	03030(DNA replication);03410(Base excision repair);03420(Nucleotide excision repair);03420(Nucleotide excision repair)	K02324	polymerase (DNA directed), epsilon [Source:MGI Symbol;Acc:MGI:1196391]	2.83336	3.09708	2.5369	0.476478	0.496895	0.624411	5.29943	2.40584	3.61256e-40	2.87712e-38	up
chr6	128362967	128376146	+	ENSMUSG00000001517	Foxm1	ENSMUST00000073316;ENSMUST00000136395;ENSMUST00000203040;ENSMUST00000125456;ENSMUST00000153423;ENSMUST00000123988	GO:0000086(G2/M transition of mitotic cell cycle);GO:0000122(negative regulation of transcription by RNA polymerase II);GO:0000977(RNA polymerase II regulatory region sequence-specific DNA binding);GO:0003677(DNA binding);GO:0003700(DNA-binding transcription factor activity);GO:0005634(nucleus);GO:0006355(regulation of transcription, DNA-templated);GO:0006978(DNA damage response, signal transduct…	04218(Cellular senescence);04218(Cellular senescence)	K09406	forkhead box M1 [Source:MGI Symbol;Acc:MGI:1347487]	4.44914	5.73285	4.91643	0.96392	0.965052	1.04192	5.0821	2.34543	3.8135e-40	3.02412e-38	up
chr6	121635376	121679227	+	ENSMUSG00000030111	A2m	ENSMUST00000032203;ENSMUST00000204850;ENSMUST00000203413	GO:0001869(negative regulation of complement activation, lectin pathway);GO:0002020(protease binding);GO:0004866(endopeptidase inhibitor activity);GO:0004867(serine-type endopeptidase inhibitor activity);GO:0005102(signaling receptor binding);GO:0005515(protein binding);GO:0005576(extracellular region);GO:0005615(extracellular space);GO:0007565(female pregnancy);GO:0010466(negative regulation of …	04610(Complement and coagulation cascades);04610(Complement and coagulation cascades)	K03910	alpha-2-macroglobulin [Source:MGI Symbol;Acc:MGI:2449119]	2.01502	0.950703	1.16972	0.0174978	0.0103624	0.0339869	66.8656	6.06319	5.81853e-40	4.5944e-38	up
chr4	47208161	47313167	+	ENSMUSG00000028339	Col15a1	ENSMUST00000102917;ENSMUST00000082303;ENSMUST00000107731;ENSMUST00000140094;ENSMUST00000148103;ENSMUST00000124105;ENSMUST00000107730	GO:0001525(angiogenesis);GO:0001886(endothelial cell morphogenesis);GO:0005198(structural molecule activity);GO:0005201(extracellular matrix structural constituent);GO:0005576(extracellular region);GO:0005581(collagen trimer);GO:0005604(basement membrane);GO:0005615(extracellular space);GO:0007155(cell adhesion);GO:0030020(extracellular matrix structural constituent conferring tensile strength);G…	04974(Protein digestion and absorption);04974(Protein digestion and absorption)	K08135	collagen, type XV, alpha 1 [Source:MGI Symbol;Acc:MGI:88449]	9.96304	8.03492	6.60535	1.52155	1.74209	1.78085	4.87726	2.28607	6.58083e-40	5.17421e-38	up
chr16	44765736	44794978	+	ENSMUSG00000022667	Cd200r1	ENSMUST00000057488;ENSMUST00000231633	GO:0005515(protein binding);GO:0005886(plasma membrane);GO:0009897(external side of plasma membrane);GO:0009986(cell surface);GO:0016020(membrane);GO:0016021(integral component of membrane);GO:0032715(negative regulation of interleukin-6 production);GO:0034113(heterotypic cell-cell adhesion);GO:0038023(signaling receptor activity);GO:0043235(receptor complex);GO:0086080(protein binding involved i…	05167(Kaposi sarcoma-associated herpesvirus infection);05167(Kaposi sarcoma-associated herpesvirus infection)	K21668	CD200 receptor 1 [Source:MGI Symbol;Acc:MGI:1889024]	8.18945	9.21719	6.98249	1.26498	1.381	1.57136	5.78306	2.53183	8.22724e-40	6.4413e-38	up
chr5	138754514	138810077	+	ENSMUSG00000025854	Fam20c	ENSMUST00000160645;ENSMUST00000026972;ENSMUST00000197027;ENSMUST00000161641;ENSMUST00000159176;ENSMUST00000160988	GO:0000166(nucleotide binding);GO:0001501(skeletal system development);GO:0004674(protein serine/threonine kinase activity);GO:0005509(calcium ion binding);GO:0005524(ATP binding);GO:0005576(extracellular region);GO:0005615(extracellular space);GO:0005737(cytoplasm);GO:0005794(Golgi apparatus);GO:0006468(protein phosphorylation);GO:0016301(kinase activity);GO:0016310(phosphorylation);GO:0016740(t…	NA	K21958	family with sequence similarity 20, member C [Source:MGI Symbol;Acc:MGI:2136853]	7.46504	11.488	6.84504	1.41766	1.14902	1.48464	6.36781	2.6708	1.38964e-39	1.08339e-37	up
chr5	129989011	130003049	-	ENSMUSG00000025534	Gusb	ENSMUST00000026613;ENSMUST00000201801;ENSMUST00000126676;ENSMUST00000111308;ENSMUST00000122994;ENSMUST00000111307	GO:0004553(hydrolase activity, hydrolyzing O-glycosyl compounds);GO:0004566(beta-glucuronidase activity);GO:0005102(signaling receptor binding);GO:0005615(extracellular space);GO:0005764(lysosome);GO:0005783(endoplasmic reticulum);GO:0005975(carbohydrate metabolic process);GO:0008152(metabolic process);GO:0016787(hydrolase activity);GO:0016798(hydrolase activity, acting on glycosyl bonds);GO:0019…	00040(Pentose and glucuronate interconversions);00531(Glycosaminoglycan degradation);00860(Porphyrin and chlorophyll metabolism);00983(Drug metabolism - other enzymes);04142(Lysosome);04142(Lysosome)	K01195	glucuronidase, beta [Source:MGI Symbol;Acc:MGI:95872]	21.7919	23.0711	17.3261	6.17438	6.00443	5.762	3.46635	1.79342	2.3254e-39	1.80532e-37	up
chr9	124101950	124113557	+	ENSMUSG00000049103	Ccr2	ENSMUST00000171719;ENSMUST00000168841;ENSMUST00000055918;ENSMUST00000165984	GO:0001525(angiogenesis);GO:0001974(blood vessel remodeling);GO:0002246(wound healing involved in inflammatory response);GO:0002548(monocyte chemotaxis);GO:0002724(regulation of T cell cytokine production);GO:0002827(positive regulation of T-helper 1 type immune response);GO:0002829(negative regulation of type 2 immune response);GO:0004930(G protein-coupled receptor activity);GO:0004950(chemokine…	04060(Cytokine-cytokine receptor interaction);04062(Chemokine signaling pathway);04062(Chemokine signaling pathway)	K04177	chemokine (C-C motif) receptor 2 [Source:MGI Symbol;Acc:MGI:106185]	10.8639	10.4799	10.7237	3.16759	2.93283	3.59174	3.30859	1.72622	2.54773e-39	1.96964e-37	up
chr19	40928927	40994535	-	ENSMUSG00000061132	Blnk	ENSMUST00000054769;ENSMUST00000134568;ENSMUST00000117695	GO:0005515(protein binding);GO:0005737(cytoplasm);GO:0005829(cytosol);GO:0005886(plasma membrane);GO:0007169(transmembrane receptor protein tyrosine kinase signaling pathway);GO:0016020(membrane);GO:0019899(enzyme binding);GO:0035556(intracellular signal transduction);GO:0035591(signaling adaptor activity);GO:0036464(cytoplasmic ribonucleoprotein granule);GO:0042113(B cell activation);GO:0042169(…	04064(NF-kappa B signaling pathway);04380(Osteoclast differentiation);04662(B cell receptor signaling pathway);05169(Epstein-Barr virus infection);05340(Primary immunodeficiency);05340(Primary immunodeficiency)	K07371	B cell linker [Source:MGI Symbol;Acc:MGI:96878]	8.80809	10.8571	6.81694	1.80235	1.48748	1.68277	5.3256	2.41294	2.83182e-39	2.18015e-37	up
X	147383476	147429192	-	ENSMUSG00000031289	Il13ra2	ENSMUST00000033646	GO:0002638(negative regulation of immunoglobulin production);GO:0004896(cytokine receptor activity);GO:0005515(protein binding);GO:0005576(extracellular region);GO:0009897(external side of plasma membrane);GO:0016020(membrane);GO:0016021(integral component of membrane);GO:0016064(immunoglobulin mediated immune response);GO:0019221(cytokine-mediated signaling pathway);GO:0019955(cytokine binding);…	04060(Cytokine-cytokine receptor interaction);04630(Jak-STAT signaling pathway)	K05077	interleukin 13 receptor, alpha 2 [Source:MGI Symbol;Acc:MGI:1277954]	3.868	3.00128	1.37658	0	0	0	inf	inf	3.1801e-39	2.43812e-37	up
chr11	102905529	102925124	-	ENSMUSG00000051378	Kif18b	ENSMUST00000021311;ENSMUST00000132502	GO:0000070(mitotic sister chromatid segregation);GO:0000166(nucleotide binding);GO:0000235(astral microtubule);GO:0000278(mitotic cell cycle);GO:0003774(motor activity);GO:0003777(microtubule motor activity);GO:0005524(ATP binding);GO:0005634(nucleus);GO:0005654(nucleoplasm);GO:0005737(cytoplasm);GO:0005829(cytosol);GO:0005856(cytoskeleton);GO:0005871(kinesin complex);GO:0005874(microtubule);GO:0…	NA	NA	kinesin family member 18B [Source:MGI Symbol;Acc:MGI:2446979]	3.13682	3.18545	2.21625	0.0723275	0.0978651	0.174543	24.7683	4.63042	3.74466e-39	2.85909e-37	up
chr11	78920787	78960254	+	ENSMUSG00000020826	Nos2	ENSMUST00000018610;ENSMUST00000214397;ENSMUST00000208783	GO:0001666(response to hypoxia);GO:0003779(actin binding);GO:0003958(NADPH-hemoprotein reductase activity);GO:0004517(nitric-oxide synthase activity);GO:0005515(protein binding);GO:0005516(calmodulin binding);GO:0005615(extracellular space);GO:0005634(nucleus);GO:0005737(cytoplasm);GO:0005777(peroxisome);GO:0005829(cytosol);GO:0005886(plasma membrane);GO:0006527(arginine catabolic process);GO:000…	00220(Arginine biosynthesis);00330(Arginine and proline metabolism);04020(Calcium signaling pathway);04066(HIF-1 signaling pathway);04146(Peroxisome);04371(Apelin signaling pathway);04926(Relaxin signaling pathway);05132(Salmonella infection);05133(Pertussis);05140(Leishmaniasis);05142(Chagas disease (American trypanosomiasis));05145(Toxoplasmosis);05146(Amoebiasis);05152(Tuberculosis);05200(Path…	K13241	nitric oxide synthase 2, inducible [Source:MGI Symbol;Acc:MGI:97361]	11.5251	22.3672	10.7684	1.09163	1.4753	0.849207	13.0734	3.70857	4.71994e-39	3.5889e-37	up
chr13	23751126	23751598	+	ENSMUSG00000061615	H2ac4	ENSMUST00000078369	GO:0000786(nucleosome);GO:0000790(nuclear chromatin);GO:0003677(DNA binding);GO:0005634(nucleus);GO:0005694(chromosome);GO:0006325(chromatin organization);GO:0006342(chromatin silencing);GO:0008285(negative regulation of cell population proliferation);GO:0019899(enzyme binding);GO:0046982(protein heterodimerization activity)	04217(Necroptosis);05034(Alcoholism);05322(Systemic lupus erythematosus)	K11251	H2A clustered histone 4 [Source:MGI Symbol;Acc:MGI:2448306]	34.0344	22.6093	24.9612	2.29777	1.70662	2.18476	13.1851	3.72084	5.3017e-39	4.01474e-37	up
chr5	90803261	90806392	+	ENSMUSG00000106957	Gm43085	ENSMUST00000202859	NA	NA	NA	predicted gene 43085 [Source:MGI Symbol;Acc:MGI:5663222]	96.2221	69.1097	61.03	11.4263	14.4289	16.4676	5.34846	2.41912	6.67847e-39	5.03666e-37	up
chr2	174427493	174439039	-	ENSMUSG00000016256	Ctsz	ENSMUST00000016400	GO:0004180(carboxypeptidase activity);GO:0004197(cysteine-type endopeptidase activity);GO:0005615(extracellular space);GO:0005764(lysosome);GO:0005783(endoplasmic reticulum);GO:0006508(proteolysis);GO:0008233(peptidase activity);GO:0008234(cysteine-type peptidase activity);GO:0009986(cell surface);GO:0010757(negative regulation of plasminogen activation);GO:0010977(negative regulation of neuron p…	04142(Lysosome);04210(Apoptosis)	K08568	cathepsin Z [Source:MGI Symbol;Acc:MGI:1891190]	121.652	146.39	94.4992	30.2725	25.7761	26.0211	4.41748	2.14322	6.90045e-39	5.18291e-37	up
chr11	86583865	86683836	-	ENSMUSG00000018171	Vmp1	ENSMUST00000145846;ENSMUST00000018315;ENSMUST00000127267;ENSMUST00000123590;ENSMUST00000139040;ENSMUST00000153971;ENSMUST00000143991	GO:0000045(autophagosome assembly);GO:0000407(phagophore assembly site);GO:0000421(autophagosome membrane);GO:0003674(molecular_function);GO:0005730(nucleolus);GO:0005773(vacuole);GO:0005774(vacuolar membrane);GO:0005783(endoplasmic reticulum);GO:0005886(plasma membrane);GO:0006914(autophagy);GO:0007030(Golgi organization);GO:0007155(cell adhesion);GO:0007566(embryo implantation);GO:0012505(endom…	04140(Autophagy - animal);04140(Autophagy - animal)	K21248	vacuole membrane protein 1 [Source:MGI Symbol;Acc:MGI:1923159]	66.4668	74.9638	59.6434	21.1477	20.0939	21.5198	3.20379	1.67978	7.2813e-39	5.44682e-37	up
chr13	21722044	21722567	+	ENSMUSG00000114279	H2bc14	ENSMUST00000224651	GO:0000786(nucleosome);GO:0003677(DNA binding);GO:0005634(nucleus);GO:0005654(nucleoplasm);GO:0005694(chromosome);GO:0005829(cytosol);GO:0006334(nucleosome assembly);GO:0046982(protein heterodimerization activity)	05034(Alcoholism);05203(Viral carcinogenesis);05322(Systemic lupus erythematosus)	K11252	H2B clustered histone 14 [Source:MGI Symbol;Acc:MGI:2448404]	27.9273	28.7492	25.1459	1.63418	0.796567	2.32739	17.1963	4.10403	7.4504e-39	5.55085e-37	up
chr16	48872621	48874496	+	ENSMUSG00000022651	Retnlg	ENSMUST00000065666	GO:0002408(myeloid dendritic cell chemotaxis);GO:0005179(hormone activity);GO:0005576(extracellular region);GO:0005615(extracellular space);GO:0007165(signal transduction)	NA	NA	resistin like gamma [Source:MGI Symbol;Acc:MGI:2667763]	48.8528	46.5185	40.5111	1.16575	3.12322	0.863434	26.3726	4.72097	1.34878e-38	1.00086e-36	up
chr9	122951046	123018733	+	ENSMUSG00000036768	Kif15	ENSMUST00000040717;ENSMUST00000214921;ENSMUST00000216491;ENSMUST00000216388;ENSMUST00000217612;ENSMUST00000213945;ENSMUST00000217415;ENSMUST00000216730;ENSMUST00000216048;ENSMUST00000214183;ENSMUST00000214880;ENSMUST00000214311;ENSMUST00000213745;ENSMUST00000215176;ENSMUST00000216062	GO:0000166(nucleotide binding);GO:0003774(motor activity);GO:0003777(microtubule motor activity);GO:0005524(ATP binding);GO:0005540(hyaluronic acid binding);GO:0005737(cytoplasm);GO:0005819(spindle);GO:0005856(cytoskeleton);GO:0005871(kinesin complex);GO:0005874(microtubule);GO:0007018(microtubule-based movement);GO:0008017(microtubule binding);GO:0016887(ATPase activity);GO:0016887(ATPase activi…	NA	K10400	kinesin family member 15 [Source:MGI Symbol;Acc:MGI:1098258]	1.46107	1.54559	1.25826	0.0995927	0.10616	0.178934	11.0867	3.47076	1.54339e-38	1.14069e-36	up
chr18	60376027	60392634	+	ENSMUSG00000054072	Iigp1	ENSMUST00000066912;ENSMUST00000237794;ENSMUST00000032473;ENSMUST00000235989;ENSMUST00000237185	GO:0000166(nucleotide binding);GO:0002376(immune system process);GO:0003924(GTPase activity);GO:0005515(protein binding);GO:0005525(GTP binding);GO:0005634(nucleus);GO:0005737(cytoplasm);GO:0005783(endoplasmic reticulum);GO:0005789(endoplasmic reticulum membrane);GO:0005794(Golgi apparatus);GO:0006952(defense response);GO:0009617(response to bacterium);GO:0010506(regulation of autophagy);GO:00160…	NA	NA	interferon inducible GTPase 1 [Source:MGI Symbol;Acc:MGI:1926259]	12.2573	15.6686	11.0389	3.09571	2.94148	3.54642	4.06578	2.02353	2.66336e-38	1.9606e-36	up
chr17	34282744	34287823	-	ENSMUSG00000036594	H2-Aa	ENSMUST00000174751;ENSMUST00000040655;ENSMUST00000173944;ENSMUST00000165139	GO:0002250(adaptive immune response);GO:0002376(immune system process);GO:0002504(antigen processing and presentation of peptide or polysaccharide antigen via MHC class II);GO:0005515(protein binding);GO:0005764(lysosome);GO:0005886(plasma membrane);GO:0006955(immune response);GO:0009897(external side of plasma membrane);GO:0016020(membrane);GO:0016021(integral component of membrane);GO:0019882(a…	04145(Phagosome);04514(Cell adhesion molecules (CAMs));04612(Antigen processing and presentation);04640(Hematopoietic cell lineage);04658(Th1 and Th2 cell differentiation);04659(Th17 cell differentiation);04672(Intestinal immune network for IgA production);04940(Type I diabetes mellitus);05140(Leishmaniasis);05145(Toxoplasmosis);05150(Staphylococcus aureus infection);05152(Tuberculosis);05164(Inf…	K06752	histocompatibility 2, class II antigen A, alpha [Source:MGI Symbol;Acc:MGI:95895]	159.822	176.775	141.41	47.4963	36.066	45.5205	3.7031	1.88874	2.70851e-38	1.98592e-36	up
chr17	30624354	30877365	+	ENSMUSG00000033826	Dnah8	ENSMUST00000237551;ENSMUST00000170651;ENSMUST00000235140;ENSMUST00000237432;ENSMUST00000236140;ENSMUST00000235567;ENSMUST00000237591;ENSMUST00000236948;ENSMUST00000236870;ENSMUST00000235390;ENSMUST00000235388;ENSMUST00000237458;ENSMUST00000235136;ENSMUST00000237068;ENSMUST00000237094;ENSMUST00000237436;ENSMUST00000236829;ENSMUST00000237892;ENSMUST00000235627;ENSMUST00000236118	GO:0000166(nucleotide binding);GO:0003774(motor activity);GO:0003777(microtubule motor activity);GO:0005524(ATP binding);GO:0005737(cytoplasm);GO:0005856(cytoskeleton);GO:0005874(microtubule);GO:0005929(cilium);GO:0005930(axoneme);GO:0007018(microtubule-based movement);GO:0008569(ATP-dependent microtubule motor activity, minus-end-directed);GO:0030286(dynein complex);GO:0031514(motile cilium);GO:…	05016(Huntington disease);05016(Huntington disease)	K10408	dynein, axonemal, heavy chain 8 [Source:MGI Symbol;Acc:MGI:107714]	2.98811	2.99855	2.59787	0.806568	0.713479	0.914382	3.5263	1.81815	2.83648e-38	2.07153e-36	up
chr10	81357491	81366225	+	ENSMUSG00000034854	Mfsd12	ENSMUST00000044844	GO:0005770(late endosome);GO:0005887(integral component of plasma membrane);GO:0008643(carbohydrate transport);GO:0015293(symporter activity);GO:0016020(membrane);GO:0016021(integral component of membrane);GO:0048022(negative regulation of melanin biosynthetic process);GO:0055085(transmembrane transport);GO:0071702(organic substance transport)	NA	NA	major facilitator superfamily domain containing 12 [Source:MGI Symbol;Acc:MGI:3604804]	19.3686	24.643	21.92	6.78435	7.23606	7.12068	3.11864	1.64092	2.87262e-38	2.08966e-36	up
chr12	65132734	65172604	-	ENSMUSG00000047534	Mis18bp1	ENSMUST00000140391;ENSMUST00000131753;ENSMUST00000149986;ENSMUST00000141456;ENSMUST00000052201	GO:0000775(chromosome, centromeric region);GO:0000778(condensed nuclear chromosome kinetochore);GO:0003677(DNA binding);GO:0005515(protein binding);GO:0005634(nucleus);GO:0005694(chromosome);GO:0007049(cell cycle);GO:0051301(cell division);GO:0051301(cell division)	NA	NA	MIS18 binding protein 1 [Source:MGI Symbol;Acc:MGI:2145099]	1.01224	1.22448	1.31213	0.0626994	0.0802468	0.0906986	15.1891	3.92496	3.51229e-38	2.54496e-36	up
chr11	70130329	70137550	+	ENSMUSG00000040950	Mgl2	ENSMUST00000041550;ENSMUST00000165951;ENSMUST00000108584;ENSMUST00000147502;ENSMUST00000132645	GO:0016020(membrane);GO:0016021(integral component of membrane);GO:0030246(carbohydrate binding);GO:0030246(carbohydrate binding)	NA	NA	macrophage galactose N-acetyl-galactosamine specific lectin 2 [Source:MGI Symbol;Acc:MGI:2385729]	21.4919	16.0692	16.847	1.93304	3.08182	3.26378	6.57211	2.71636	4.59748e-38	3.31826e-36	up
chr16	10959275	11066157	-	ENSMUSG00000022500	Litaf	ENSMUST00000023143;ENSMUST00000230709;ENSMUST00000140170;ENSMUST00000117360	GO:0000139(Golgi membrane);GO:0000978(RNA polymerase II cis-regulatory region sequence-specific DNA binding);GO:0001228(DNA-binding transcription activator activity, RNA polymerase II-specific);GO:0001817(regulation of cytokine production);GO:0003677(DNA binding);GO:0005515(protein binding);GO:0005634(nucleus);GO:0005654(nucleoplasm);GO:0005737(cytoplasm);GO:0005764(lysosome);GO:0005765(lysosomal…	04142(Lysosome);04142(Lysosome)	K19363	LPS-induced TN factor [Source:MGI Symbol;Acc:MGI:1929512]	28.5749	31.7399	24.4142	8.27778	8.93377	8.47325	3.2988	1.72194	4.71315e-38	3.38852e-36	up
chr19	21391307	21473445	-	ENSMUSG00000058624	Gda	ENSMUST00000087600;ENSMUST00000136258;ENSMUST00000237823	GO:0005515(protein binding);GO:0006147(guanine catabolic process);GO:0008270(zinc ion binding);GO:0008892(guanine deaminase activity);GO:0016787(hydrolase activity);GO:0016810(hydrolase activity, acting on carbon-nitrogen (but not peptide) bonds);GO:0019239(deaminase activity);GO:0031116(positive regulation of microtubule polymerization);GO:0046098(guanine metabolic process);GO:0046872(metal ion …	00230(Purine metabolism);00230(Purine metabolism)	K01487	guanine deaminase [Source:MGI Symbol;Acc:MGI:95678]	13.8114	12.4234	14.5063	3.72614	3.28736	4.48463	3.54327	1.82508	6.59173e-38	4.72075e-36	up
chr15	100691813	100729376	-	ENSMUSG00000037280	Galnt6	ENSMUST00000159715;ENSMUST00000052069;ENSMUST00000161514	GO:0000139(Golgi membrane);GO:0004653(polypeptide N-acetylgalactosaminyltransferase activity);GO:0005794(Golgi apparatus);GO:0006486(protein glycosylation);GO:0016020(membrane);GO:0016021(integral component of membrane);GO:0016740(transferase activity);GO:0016757(transferase activity, transferring glycosyl groups);GO:0030246(carbohydrate binding);GO:0046872(metal ion binding);GO:0048471(perinucle…	00512(Mucin type O-glycan biosynthesis);00512(Mucin type O-glycan biosynthesis)	K00710	polypeptide N-acetylgalactosaminyltransferase 6 [Source:MGI Symbol;Acc:MGI:1891640]	8.21862	7.87663	6.4342	1.58131	1.38169	1.23171	5.37093	2.42517	6.64308e-38	4.73916e-36	up
chr7	48866429	48881596	-	ENSMUSG00000046179	E2f8	ENSMUST00000058745;ENSMUST00000119223;ENSMUST00000151139;ENSMUST00000136142	GO:0000122(negative regulation of transcription by RNA polymerase II);GO:0000978(RNA polymerase II cis-regulatory region sequence-specific DNA binding);GO:0000981(DNA-binding transcription factor activity, RNA polymerase II-specific);GO:0000987(cis-regulatory region sequence-specific DNA binding);GO:0001217(DNA-binding transcription repressor activity);GO:0001227(DNA-binding transcription repress…	NA	K09391	E2F transcription factor 8 [Source:MGI Symbol;Acc:MGI:1922038]	1.61587	2.13579	1.79026	0.139194	0.149697	0.146694	12.7229	3.66936	9.45505e-38	6.71927e-36	up
chr17	57358691	57483527	+	ENSMUSG00000004730	Adgre1	ENSMUST00000086763;ENSMUST00000233376	GO:0002250(adaptive immune response);GO:0002376(immune system process);GO:0004888(transmembrane signaling receptor activity);GO:0004930(G protein-coupled receptor activity);GO:0005509(calcium ion binding);GO:0005886(plasma membrane);GO:0005887(integral component of plasma membrane);GO:0007165(signal transduction);GO:0007166(cell surface receptor signaling pathway);GO:0007186(G protein-coupled rec…	NA	K04591	adhesion G protein-coupled receptor E1 [Source:MGI Symbol;Acc:MGI:106912]	13.9369	19.3345	16.0721	3.66783	2.48352	3.39599	5.1683	2.36969	9.64103e-38	6.82518e-36	up
chr4	118432901	118437352	-	ENSMUSG00000006398	Cdc20	ENSMUST00000006565;ENSMUST00000151302	GO:0000922(spindle pole);GO:0005515(protein binding);GO:0005654(nucleoplasm);GO:0005680(anaphase-promoting complex);GO:0005737(cytoplasm);GO:0005813(centrosome);GO:0005815(microtubule organizing center);GO:0005829(cytosol);GO:0005856(cytoskeleton);GO:0007049(cell cycle);GO:0007064(mitotic sister chromatid cohesion);GO:0007399(nervous system development);GO:0008022(protein C-terminus binding);GO:0…	04110(Cell cycle);04114(Oocyte meiosis);04120(Ubiquitin mediated proteolysis);05166(Human T-cell leukemia virus 1 infection);05203(Viral carcinogenesis);05203(Viral carcinogenesis)	K03363	cell division cycle 20 [Source:MGI Symbol;Acc:MGI:1859866]	7.37313	9.60519	8.55004	1.07887	0.697499	1.0461	9.0447	3.17707	1.16245e-37	8.19791e-36	up
chr8	54520433	54529998	-	ENSMUSG00000054408	Spcs3	ENSMUST00000067476	GO:0004252(serine-type endopeptidase activity);GO:0005783(endoplasmic reticulum);GO:0005787(signal peptidase complex);GO:0005789(endoplasmic reticulum membrane);GO:0006465(signal peptide processing);GO:0006508(proteolysis);GO:0008233(peptidase activity);GO:0016020(membrane);GO:0016021(integral component of membrane);GO:0016787(hydrolase activity);GO:0019082(viral protein processing);GO:0031090(or…	03060(Protein export)	K12948	signal peptidase complex subunit 3 homolog (S. cerevisiae) [Source:MGI Symbol;Acc:MGI:1923937]	33.8716	32.8966	27.6699	9.64336	9.12253	10.3263	3.24617	1.69874	1.30221e-37	9.14868e-36	up
chr13	21753435	21753827	-	ENSMUSG00000063021	H2ac15	ENSMUST00000074752	GO:0000786(nucleosome);GO:0000790(nuclear chromatin);GO:0003677(DNA binding);GO:0005634(nucleus);GO:0005694(chromosome);GO:0006325(chromatin organization);GO:0006342(chromatin silencing);GO:0046982(protein heterodimerization activity)	04217(Necroptosis);05034(Alcoholism);05322(Systemic lupus erythematosus)	K11251	H2A clustered histone 15 [Source:MGI Symbol;Acc:MGI:2448297]	76.6667	51.9312	46.2547	4.64823	5.49115	7.32317	10.013	3.3238	1.79849e-37	1.25874e-35	up
chr5	143464584	143505942	+	ENSMUSG00000039206	Daglb	ENSMUST00000045593;ENSMUST00000155383;ENSMUST00000199577;ENSMUST00000174273	GO:0001516(prostaglandin biosynthetic process);GO:0004806(triglyceride lipase activity);GO:0005654(nucleoplasm);GO:0005886(plasma membrane);GO:0006629(lipid metabolic process);GO:0006690(icosanoid metabolic process);GO:0007216(G protein-coupled glutamate receptor signaling pathway);GO:0007405(neuroblast proliferation);GO:0010898(positive regulation of triglyceride catabolic process);GO:0016020(me…	04723(Retrograde endocannabinoid signaling);04925(Aldosterone synthesis and secretion);04925(Aldosterone synthesis and secretion)	K13806	diacylglycerol lipase, beta [Source:MGI Symbol;Acc:MGI:2442032]	8.51318	11.3423	9.03455	2.92717	2.45152	2.8322	3.5185	1.81496	1.92218e-37	1.34023e-35	up
chr3	151796502	151837630	-	ENSMUSG00000028036	Ptgfr	ENSMUST00000029670;ENSMUST00000106126;ENSMUST00000128349	GO:0004930(G protein-coupled receptor activity);GO:0004955(prostaglandin receptor activity);GO:0004958(prostaglandin F receptor activity);GO:0005576(extracellular region);GO:0005737(cytoplasm);GO:0005886(plasma membrane);GO:0006954(inflammatory response);GO:0007165(signal transduction);GO:0007186(G protein-coupled receptor signaling pathway);GO:0007189(adenylate cyclase-activating G protein-coupl…	04020(Calcium signaling pathway);04072(Phospholipase D signaling pathway);04080(Neuroactive ligand-receptor interaction);04080(Neuroactive ligand-receptor interaction)	K04262	prostaglandin F receptor [Source:MGI Symbol;Acc:MGI:97796]	0.426197	0.554802	0.644342	3.62988	3.48472	3.51658	0.152884	-2.70949	1.98961e-37	1.38203e-35	down
chr17	34257689	34269419	+	ENSMUSG00000073421	H2-Ab1	ENSMUST00000040828;ENSMUST00000235980;ENSMUST00000174875;ENSMUST00000236643;ENSMUST00000173103;ENSMUST00000237429	GO:0002250(adaptive immune response);GO:0002344(B cell affinity maturation);GO:0002376(immune system process);GO:0002381(immunoglobulin production involved in immunoglobulin mediated immune response);GO:0002455(humoral immune response mediated by circulating immunoglobulin);GO:0002504(antigen processing and presentation of peptide or polysaccharide antigen via MHC class II);GO:0002579(positive re…	04145(Phagosome);04514(Cell adhesion molecules (CAMs));04612(Antigen processing and presentation);04640(Hematopoietic cell lineage);04658(Th1 and Th2 cell differentiation);04659(Th17 cell differentiation);04672(Intestinal immune network for IgA production);04940(Type I diabetes mellitus);05140(Leishmaniasis);05145(Toxoplasmosis);05150(Staphylococcus aureus infection);05152(Tuberculosis);05164(Inf…	K06752	histocompatibility 2, class II antigen A, beta 1 [Source:MGI Symbol;Acc:MGI:103070]	165.487	188.818	157.556	53.3134	43.9283	55.5742	3.34952	1.74396	3.18932e-37	2.20708e-35	up
chr17	29430798	29437448	-	ENSMUSG00000117575	Gm36486	ENSMUST00000234020;ENSMUST00000234531	NA	NA	NA	predicted gene, 36486 [Source:MGI Symbol;Acc:MGI:5595645]	5.10581	8.62391	4.50834	0.520699	0.59216	0.725971	9.9183	3.31009	3.55258e-37	2.44597e-35	up
chr19	12796193	12833807	+	ENSMUSG00000024696	Lpxn	ENSMUST00000025601;ENSMUST00000235690	GO:0002102(podosome);GO:0003712(transcription coregulator activity);GO:0005515(protein binding);GO:0005634(nucleus);GO:0005737(cytoplasm);GO:0005829(cytosol);GO:0005886(plasma membrane);GO:0005925(focal adhesion);GO:0007155(cell adhesion);GO:0007162(negative regulation of cell adhesion);GO:0007179(transforming growth factor beta receptor signaling pathway);GO:0016020(membrane);GO:0016607(nuclear …	NA	NA	leupaxin [Source:MGI Symbol;Acc:MGI:2147677]	17.547	18.4531	12.0444	2.5105	2.22522	2.71195	6.45095	2.68951	3.561e-37	2.44597e-35	up
chr6	69764523	69765022	-	ENSMUSG00000076564	Igkv12-46	ENSMUST00000103365	GO:0002377(immunoglobulin production);GO:0005615(extracellular space);GO:0006955(immune response)	NA	NA	immunoglobulin kappa variable 12-46 [Source:MGI Symbol;Acc:MGI:4439773]	28.3915	35.9649	26.8478	2.68971	1.58924	1.51205	15.7493	3.97722	3.90433e-37	2.67186e-35	up
chr6	48872896	48909188	+	ENSMUSG00000029811	Aoc1	ENSMUST00000204856;ENSMUST00000162948;ENSMUST00000161184;ENSMUST00000031835	GO:0005507(copper ion binding);GO:0008131(primary amine oxidase activity);GO:0009308(amine metabolic process);GO:0016491(oxidoreductase activity);GO:0046872(metal ion binding);GO:0048038(quinone binding);GO:0055114(oxidation-reduction process);GO:0055114(oxidation-reduction process)	00330(Arginine and proline metabolism);00340(Histidine metabolism);00380(Tryptophan metabolism);00380(Tryptophan metabolism)	K11182	amine oxidase, copper-containing 1 [Source:MGI Symbol;Acc:MGI:1923757]	4.86993	3.90616	2.34823	0.120359	0.182232	0.183072	22.9055	4.51762	5.77643e-37	3.93842e-35	up
chr1	40429570	40465415	+	ENSMUSG00000026069	Il1rl1	ENSMUST00000097772;ENSMUST00000174335;ENSMUST00000173514;ENSMUST00000053043;ENSMUST00000173881	GO:0002113(interleukin-33 binding);GO:0002114(interleukin-33 receptor activity);GO:0002826(negative regulation of T-helper 1 type immune response);GO:0004908(interleukin-1 receptor activity);GO:0005515(protein binding);GO:0005576(extracellular region);GO:0005615(extracellular space);GO:0005829(cytosol);GO:0005886(plasma membrane);GO:0005925(focal adhesion);GO:0007165(signal transduction);GO:00082…	04060(Cytokine-cytokine receptor interaction);04060(Cytokine-cytokine receptor interaction)	NA	interleukin 1 receptor-like 1 [Source:MGI Symbol;Acc:MGI:98427]	4.28382	5.63896	4.49112	0.860667	1.00552	1.08672	4.88126	2.28725	6.10079e-37	4.14427e-35	up
chr10	128900989	128912822	+	ENSMUSG00000025351	Cd63	ENSMUST00000026407;ENSMUST00000220245;ENSMUST00000219317	GO:0002092(positive regulation of receptor internalization);GO:0005515(protein binding);GO:0005576(extracellular region);GO:0005615(extracellular space);GO:0005737(cytoplasm);GO:0005764(lysosome);GO:0005765(lysosomal membrane);GO:0005768(endosome);GO:0005770(late endosome);GO:0005771(multivesicular body);GO:0005886(plasma membrane);GO:0005887(integral component of plasma membrane);GO:0007160(cell…	04142(Lysosome);05205(Proteoglycans in cancer);05205(Proteoglycans in cancer)	K06497	CD63 antigen [Source:MGI Symbol;Acc:MGI:99529]	25.4273	27.2488	21.8667	8.19128	8.24992	7.48637	3.11535	1.6394	8.78782e-37	5.94771e-35	up
chr12	98268635	98276644	+	ENSMUSG00000021886	Gpr65	ENSMUST00000075072	GO:0004930(G protein-coupled receptor activity);GO:0005886(plasma membrane);GO:0007165(signal transduction);GO:0007186(G protein-coupled receptor signaling pathway);GO:0007189(adenylate cyclase-activating G protein-coupled receptor signaling pathway);GO:0010447(response to acidic pH);GO:0016020(membrane);GO:0016021(integral component of membrane);GO:0031532(actin cytoskeleton reorganization);GO:0…	NA	K08416	G-protein coupled receptor 65 [Source:MGI Symbol;Acc:MGI:108031]	6.04124	8.67796	6.40743	0.772858	0.828396	0.781891	8.86502	3.14812	1.36134e-36	9.18011e-35	up
chr13	22035870	22036345	+	ENSMUSG00000062727	H2bc12	ENSMUST00000110455	GO:0000786(nucleosome);GO:0002227(innate immune response in mucosa);GO:0003677(DNA binding);GO:0005615(extracellular space);GO:0005634(nucleus);GO:0005654(nucleoplasm);GO:0005694(chromosome);GO:0005829(cytosol);GO:0006334(nucleosome assembly);GO:0019731(antibacterial humoral response);GO:0031640(killing of cells of other organism);GO:0046982(protein heterodimerization activity);GO:0050829(defense…	05034(Alcoholism);05203(Viral carcinogenesis);05322(Systemic lupus erythematosus)	K11252	H2B clustered histone 12 [Source:MGI Symbol;Acc:MGI:2448399]	44.2881	42.1109	51.9403	6.46984	4.0892	7.06464	7.84963	2.97262	1.45557e-36	9.77984e-35	up
chr7	100937630	100974649	-	ENSMUSG00000048779	P2ry6	ENSMUST00000060174;ENSMUST00000208653;ENSMUST00000209196	GO:0001621(G protein-coupled ADP receptor activity);GO:0004930(G protein-coupled receptor activity);GO:0005886(plasma membrane);GO:0006909(phagocytosis);GO:0007165(signal transduction);GO:0007186(G protein-coupled receptor signaling pathway);GO:0014911(positive regulation of smooth muscle cell migration);GO:0016020(membrane);GO:0016021(integral component of membrane);GO:0016323(basolateral plasma…	04080(Neuroactive ligand-receptor interaction);04080(Neuroactive ligand-receptor interaction)	K04272	pyrimidinergic receptor P2Y, G-protein coupled, 6 [Source:MGI Symbol;Acc:MGI:2673874]	14.4471	16.7529	10.8002	2.9322	2.621	2.78039	5.03986	2.33338	2.69568e-36	1.80464e-34	up
chr5	117414000	117775003	+	ENSMUSG00000061578	Ksr2	ENSMUST00000180430;ENSMUST00000073347	GO:0004672(protein kinase activity);GO:0005524(ATP binding);GO:0006468(protein phosphorylation);GO:0035556(intracellular signal transduction);GO:0035556(intracellular signal transduction)	04014(Ras signaling pathway);04014(Ras signaling pathway)	K18529	kinase suppressor of ras 2 [Source:MGI Symbol;Acc:MGI:3610315]	0.810744	0.844407	0.541611	0.0486542	0.0370484	0.046035	16.6753	4.05964	2.96759e-36	1.9795e-34	up
chr4	126556935	126593903	+	ENSMUSG00000042489	Clspn	ENSMUST00000048391;ENSMUST00000123695;ENSMUST00000128202;ENSMUST00000146944;ENSMUST00000147675;ENSMUST00000126512	GO:0000076(DNA replication checkpoint);GO:0000077(DNA damage checkpoint);GO:0000217(DNA secondary structure binding);GO:0003677(DNA binding);GO:0005634(nucleus);GO:0005654(nucleoplasm);GO:0005694(chromosome);GO:0005794(Golgi apparatus);GO:0006281(DNA repair);GO:0006974(cellular response to DNA damage stimulus);GO:0007049(cell cycle);GO:0007095(mitotic G2 DNA damage checkpoint);GO:0010997(anaphase…	NA	NA	claspin [Source:MGI Symbol;Acc:MGI:2445153]	1.59944	1.61647	1.31063	0.132426	0.0745829	0.124674	13.6472	3.77053	3.03536e-36	2.01742e-34	up
chr1	96871126	96907796	+	ENSMUSG00000097814	Panct2	ENSMUST00000181489;ENSMUST00000188631;ENSMUST00000202118	NA	NA	NA	pluripotency-associated noncoding transcript 2 [Source:MGI Symbol;Acc:MGI:3643517]	8.15596	13.7187	8.96294	1.87986	1.46493	1.58489	6.2555	2.64513	3.59948e-36	2.38379e-34	up
chr11	117849251	117855743	+	ENSMUSG00000017716	Birc5	ENSMUST00000093906;ENSMUST00000081387	GO:0000086(G2/M transition of mitotic cell cycle);GO:0000226(microtubule cytoskeleton organization);GO:0000228(nuclear chromosome);GO:0000281(mitotic cytokinesis);GO:0000775(chromosome, centromeric region);GO:0000776(kinetochore);GO:0000777(condensed chromosome kinetochore);GO:0004869(cysteine-type endopeptidase inhibitor activity);GO:0005515(protein binding);GO:0005634(nucleus);GO:0005694(chromo…	01524(Platinum drug resistance);04210(Apoptosis);04215(Apoptosis - multiple species);04390(Hippo signaling pathway);05161(Hepatitis B);05200(Pathways in cancer);05210(Colorectal cancer);05210(Colorectal cancer)	K08731	baculoviral IAP repeat-containing 5 [Source:MGI Symbol;Acc:MGI:1203517]	2.71857	3.0387	2.76447	0.233197	0.173389	0.265097	12.6871	3.66529	5.31771e-36	3.50912e-34	up
chr8	122424776	122432930	-	ENSMUSG00000006519	Cyba	ENSMUST00000017604;ENSMUST00000212822	GO:0001666(response to hypoxia);GO:0001725(stress fiber);GO:0001938(positive regulation of endothelial cell proliferation);GO:0003106(negative regulation of glomerular filtration by angiotensin);GO:0005515(protein binding);GO:0005634(nucleus);GO:0005737(cytoplasm);GO:0005739(mitochondrion);GO:0005768(endosome);GO:0005794(Golgi apparatus);GO:0005886(plasma membrane);GO:0005925(focal adhesion);GO:0…	04145(Phagosome);04380(Osteoclast differentiation);04621(NOD-like receptor signaling pathway);04670(Leukocyte transendothelial migration);05140(Leishmaniasis);05418(Fluid shear stress and atherosclerosis);05418(Fluid shear stress and atherosclerosis)	K08009	cytochrome b-245, alpha polypeptide [Source:MGI Symbol;Acc:MGI:1316658]	73.1379	94.5319	68.0504	23.2165	19.6996	20.0559	3.74325	1.90429	5.62561e-36	3.69909e-34	up
chr13	21715763	21716143	-	ENSMUSG00000094338	H2bc13	ENSMUST00000091756	GO:0000786(nucleosome);GO:0002227(innate immune response in mucosa);GO:0003677(DNA binding);GO:0005615(extracellular space);GO:0005634(nucleus);GO:0005654(nucleoplasm);GO:0005694(chromosome);GO:0005829(cytosol);GO:0006334(nucleosome assembly);GO:0019731(antibacterial humoral response);GO:0042802(identical protein binding);GO:0046982(protein heterodimerization activity);GO:0050830(defense response…	05034(Alcoholism);05203(Viral carcinogenesis);05322(Systemic lupus erythematosus)	K11252	H2B clustered histone 13 [Source:MGI Symbol;Acc:MGI:2448403]	63.5861	60.5809	59.6162	9.54262	4.7157	7.17474	8.57475	3.10009	6.14169e-36	4.02412e-34	up
X	106143204	106160493	+	ENSMUSG00000033777	Tlr13	ENSMUST00000040065;ENSMUST00000139380	GO:0002224(toll-like receptor signaling pathway);GO:0002376(immune system process);GO:0002755(MyD88-dependent toll-like receptor signaling pathway);GO:0003723(RNA binding);GO:0004888(transmembrane signaling receptor activity);GO:0005515(protein binding);GO:0005737(cytoplasm);GO:0005768(endosome);GO:0005887(integral component of plasma membrane);GO:0006954(inflammatory response);GO:0006955(immune …	NA	K18808	toll-like receptor 13 [Source:MGI Symbol;Acc:MGI:3045213]	8.29938	7.78583	8.54662	2.17957	2.00283	2.31126	3.79321	1.92342	7.76052e-36	5.06682e-34	up
chr9	57483963	57484371	+	ENSMUSG00000074280	Gm6166	ENSMUST00000098689	NA	NA	NA	predicted gene 6166 [Source:MGI Symbol;Acc:MGI:3645893]	85.6325	105.927	60.982	14.1202	12.0204	12.8838	6.47136	2.69407	8.06424e-36	5.24658e-34	up
chr16	48816856	48818892	+	ENSMUSG00000022650	Retnlb	ENSMUST00000023328	GO:0005179(hormone activity);GO:0005576(extracellular region);GO:0007165(signal transduction)	NA	NA	resistin like beta [Source:MGI Symbol;Acc:MGI:1888505]	12.642	4.19404	7.18779	0	0	0	inf	inf	1.32995e-35	8.62226e-34	up
chr10	60712072	60752794	-	ENSMUSG00000020100	Slc29a3	ENSMUST00000117513;ENSMUST00000127386;ENSMUST00000119595;ENSMUST00000144989;ENSMUST00000150845	GO:0005337(nucleoside transmembrane transporter activity);GO:0005764(lysosome);GO:0005765(lysosomal membrane);GO:0005768(endosome);GO:0005794(Golgi apparatus);GO:0005886(plasma membrane);GO:0015858(nucleoside transport);GO:0016020(membrane);GO:0016021(integral component of membrane);GO:0031902(late endosome membrane);GO:0043231(intracellular membrane-bounded organelle);GO:1901642(nucleoside trans…	NA	K15014	solute carrier family 29 (nucleoside transporters), member 3 [Source:MGI Symbol;Acc:MGI:1918529]	16.1159	18.3877	14.5907	4.43433	5.01115	5.52521	3.27936	1.71341	1.38688e-35	8.95991e-34	up
chr11	87089153	87108708	-	ENSMUSG00000020493	Prr11	ENSMUST00000051395	GO:0003674(molecular_function);GO:0005634(nucleus);GO:0005737(cytoplasm);GO:0007050(cell cycle arrest);GO:0051726(regulation of cell cycle)	NA	NA	proline rich 11 [Source:MGI Symbol;Acc:MGI:2444496]	3.0982	2.96638	2.91075	0.276347	0.372712	0.344454	9.03394	3.17536	1.66146e-35	1.06964e-33	up
chr14	54710360	54712174	-	ENSMUSG00000052435	Cebpe	ENSMUST00000064290	GO:0000978(RNA polymerase II cis-regulatory region sequence-specific DNA binding);GO:0001228(DNA-binding transcription activator activity, RNA polymerase II-specific);GO:0003677(DNA binding);GO:0003700(DNA-binding transcription factor activity);GO:0005634(nucleus);GO:0006355(regulation of transcription, DNA-templated);GO:0006909(phagocytosis);GO:0010628(positive regulation of gene expression);GO:…	05202(Transcriptional misregulation in cancer);05221(Acute myeloid leukemia)	K10051	CCAAT/enhancer binding protein (C/EBP), epsilon [Source:MGI Symbol;Acc:MGI:103572]	2.54387	2.94782	2.30524	0	0	0	inf	inf	2.2463e-35	1.44114e-33	up
chr12	113625506	113625956	-	ENSMUSG00000094951	Ighv5-6	ENSMUST00000103446	GO:0003823(antigen binding);GO:0006910(phagocytosis, recognition);GO:0006911(phagocytosis, engulfment);GO:0006958(complement activation, classical pathway);GO:0009897(external side of plasma membrane);GO:0034987(immunoglobulin receptor binding);GO:0042571(immunoglobulin complex, circulating);GO:0042742(defense response to bacterium);GO:0045087(innate immune response);GO:0050853(B cell receptor si…	NA	NA	immunoglobulin heavy variable 5-6 [Source:MGI Symbol;Acc:MGI:4439815]	26.7535	30.4776	14.0311	0.743828	0.459837	0.383194	44.9077	5.48889	3.35954e-35	2.14789e-33	up
chr8	20900606	20902627	-	ENSMUSG00000082976	Gm15056	ENSMUST00000122025;ENSMUST00000167686	NA	NA	NA	predicted gene 15056 [Source:MGI Symbol;Acc:MGI:3705859]	21.4393	11.6834	5.47801	0	0	0	inf	inf	4.03191e-35	2.56889e-33	up
chr5	105270702	105293698	-	ENSMUSG00000104713	Gbp6	ENSMUST00000200045;ENSMUST00000199944	GO:0003924(GTPase activity);GO:0005525(GTP binding);GO:0009617(response to bacterium);GO:0020005(symbiont-containing vacuole membrane);GO:0031410(cytoplasmic vesicle);GO:0035458(cellular response to interferon-beta);GO:0042832(defense response to protozoan);GO:0044406(adhesion of symbiont to host);GO:0050830(defense response to Gram-positive bacterium);GO:0071222(cellular response to lipopolysacc…	NA	K20908	guanylate binding protein 6 [Source:MGI Symbol;Acc:MGI:2140937]	4.13059	4.79007	4.38538	0.80408	0.952952	1.0426	4.75279	2.24877	4.06021e-35	2.57802e-33	up
chr11	57011387	57330244	+	ENSMUSG00000020524	Gria1	ENSMUST00000036315;ENSMUST00000173531;ENSMUST00000094179	GO:0001540(amyloid-beta binding);GO:0001919(regulation of receptor recycling);GO:0001965(G-protein alpha-subunit binding);GO:0004970(ionotropic glutamate receptor activity);GO:0004971(AMPA glutamate receptor activity);GO:0005216(ion channel activity);GO:0005515(protein binding);GO:0005768(endosome);GO:0005769(early endosome);GO:0005783(endoplasmic reticulum);GO:0005789(endoplasmic reticulum membr…	04024(cAMP signaling pathway);04080(Neuroactive ligand-receptor interaction);04713(Circadian entrainment);04720(Long-term potentiation);04723(Retrograde endocannabinoid signaling);04724(Glutamatergic synapse);04728(Dopaminergic synapse);04730(Long-term depression);05014(Amyotrophic lateral sclerosis (ALS));05031(Amphetamine addiction);05033(Nicotine addiction);05033(Nicotine addiction)	K05197	glutamate receptor, ionotropic, AMPA1 (alpha 1) [Source:MGI Symbol;Acc:MGI:95808]	0.0870033	0.104301	0.30883	4.63771	4.07372	4.58797	0.0376057	-4.7329	4.38872e-35	2.77707e-33	down
chr13	23535422	23535951	+	ENSMUSG00000099517	H3c8	ENSMUST00000080859	GO:0000228(nuclear chromosome);GO:0000786(nucleosome);GO:0000788(nuclear nucleosome);GO:0003677(DNA binding);GO:0005515(protein binding);GO:0005634(nucleus);GO:0005654(nucleoplasm);GO:0005694(chromosome);GO:0006334(nucleosome assembly);GO:0006335(DNA replication-dependent nucleosome assembly);GO:0032991(protein-containing complex);GO:0046982(protein heterodimerization activity);GO:0060968(regulat…	05034(Alcoholism);05202(Transcriptional misregulation in cancer);05322(Systemic lupus erythematosus)	K11253	H3 clustered histone 8 [Source:MGI Symbol;Acc:MGI:2145541]	21.7431	22.7883	21.8918	1.91837	0.64136	1.16872	17.8152	4.15504	4.83679e-35	3.05015e-33	up
chr10	86690209	86705509	-	ENSMUSG00000020048	Hsp90b1	ENSMUST00000020238;ENSMUST00000129178;ENSMUST00000134515;ENSMUST00000146897	GO:0000166(nucleotide binding);GO:0001666(response to hypoxia);GO:0003723(RNA binding);GO:0005515(protein binding);GO:0005524(ATP binding);GO:0005576(extracellular region);GO:0005783(endoplasmic reticulum);GO:0005788(endoplasmic reticulum lumen);GO:0005789(endoplasmic reticulum membrane);GO:0005790(smooth endoplasmic reticulum);GO:0005829(cytosol);GO:0005886(plasma membrane);GO:0006457(protein fo…	04141(Protein processing in endoplasmic reticulum);04151(PI3K-Akt signaling pathway);04657(IL-17 signaling pathway);04915(Estrogen signaling pathway);04918(Thyroid hormone synthesis);05200(Pathways in cancer);05215(Prostate cancer);05418(Fluid shear stress and atherosclerosis);05418(Fluid shear stress and atherosclerosis)	K09487	heat shock protein 90, beta (Grp94), member 1 [Source:MGI Symbol;Acc:MGI:98817]	122.449	132.056	110.604	41.3902	43.3011	43.4508	2.84926	1.51059	4.97936e-35	3.12938e-33	up
chr7	127027729	127042471	-	ENSMUSG00000030677	Kif22	ENSMUST00000032915;ENSMUST00000206412;ENSMUST00000205806;ENSMUST00000206655;ENSMUST00000206924;ENSMUST00000205754	GO:0000166(nucleotide binding);GO:0000785(chromatin);GO:0003677(DNA binding);GO:0003774(motor activity);GO:0003777(microtubule motor activity);GO:0005524(ATP binding);GO:0005634(nucleus);GO:0005737(cytoplasm);GO:0005739(mitochondrion);GO:0005819(spindle);GO:0005829(cytosol);GO:0005856(cytoskeleton);GO:0005871(kinesin complex);GO:0005874(microtubule);GO:0006281(DNA repair);GO:0006392(transcription…	04914(Progesterone-mediated oocyte maturation);04914(Progesterone-mediated oocyte maturation)	K10403	kinesin family member 22 [Source:MGI Symbol;Acc:MGI:109233]	2.10848	2.15135	1.83549	0.142139	0.169145	0.208421	11.7284	3.55194	5.25793e-35	3.29325e-33	up
chr12	113588267	113588702	-	ENSMUSG00000096464	Ighv2-2	ENSMUST00000103443	GO:0003823(antigen binding);GO:0006910(phagocytosis, recognition);GO:0006911(phagocytosis, engulfment);GO:0006958(complement activation, classical pathway);GO:0009897(external side of plasma membrane);GO:0034987(immunoglobulin receptor binding);GO:0042571(immunoglobulin complex, circulating);GO:0042742(defense response to bacterium);GO:0045087(innate immune response);GO:0050853(B cell receptor si…	NA	NA	immunoglobulin heavy variable 2-2 [Source:MGI Symbol;Acc:MGI:4439894]	63.4481	34.0741	21.8135	0.96637	0.752652	1.2956	39.5856	5.30691	5.59479e-35	3.49239e-33	up
chr1	94038305	94052553	-	ENSMUSG00000026285	Pdcd1	ENSMUST00000027507	GO:0002250(adaptive immune response);GO:0002376(immune system process);GO:0002644(negative regulation of tolerance induction);GO:0005515(protein binding);GO:0005886(plasma membrane);GO:0006915(apoptotic process);GO:0009897(external side of plasma membrane);GO:0016020(membrane);GO:0016021(integral component of membrane);GO:0043065(positive regulation of apoptotic process);GO:0043066(negative regul…	04514(Cell adhesion molecules (CAMs));04660(T cell receptor signaling pathway)	K06744	programmed cell death 1 [Source:MGI Symbol;Acc:MGI:104879]	3.99612	3.99422	3.36995	0.083609	0.230838	0.168801	23.5082	4.55509	5.98082e-35	3.7208e-33	up
chr12	113356224	113361232	-	ENSMUSG00000076615	Ighg3	ENSMUST00000223179;ENSMUST00000103423	GO:0003823(antigen binding);GO:0005615(extracellular space);GO:0006910(phagocytosis, recognition);GO:0006911(phagocytosis, engulfment);GO:0006958(complement activation, classical pathway);GO:0009897(external side of plasma membrane);GO:0016020(membrane);GO:0016021(integral component of membrane);GO:0034987(immunoglobulin receptor binding);GO:0042571(immunoglobulin complex, circulating);GO:0042742…	NA	NA	Immunoglobulin heavy constant gamma 3 [Source:MGI Symbol;Acc:MGI:2144790]	5.37466	8.61755	5.19165	0.497454	0.288246	0.565978	14.1926	3.82707	6.6277e-35	4.10616e-33	up
chr6	67555497	67556216	+	ENSMUSG00000076501	Igkv2-137	ENSMUST00000103302	GO:0002377(immunoglobulin production);GO:0005615(extracellular space);GO:0006955(immune response);GO:0009617(response to bacterium)	NA	NA	immunoglobulin kappa chain variable 2-137 [Source:MGI Symbol;Acc:MGI:4439879]	16.929	24.1955	22.8655	1.73557	1.71649	1.02645	14.2882	3.83675	6.6447e-35	4.10616e-33	up
chr11	109450855	109473598	-	ENSMUSG00000041920	Slc16a6	ENSMUST00000070872;ENSMUST00000070152;ENSMUST00000168740;ENSMUST00000129901;ENSMUST00000032206	GO:0005886(plasma membrane);GO:0005887(integral component of plasma membrane);GO:0008028(monocarboxylic acid transmembrane transporter activity);GO:0015293(symporter activity);GO:0015718(monocarboxylic acid transport);GO:0016020(membrane);GO:0016021(integral component of membrane);GO:0022857(transmembrane transporter activity);GO:0055085(transmembrane transport);GO:0055085(transmembrane transport)	NA	K08183	solute carrier family 16 (monocarboxylic acid transporters), member 6 [Source:MGI Symbol;Acc:MGI:2144585]	6.52304	7.29332	5.01377	1.28874	1.25508	1.12308	5.13515	2.36041	7.12313e-35	4.38473e-33	up
chr13	112519898	112594360	-	ENSMUSG00000050377	Il31ra	ENSMUST00000051756;ENSMUST00000224070;ENSMUST00000223577;ENSMUST00000224510	GO:0002067(glandular epithelial cell differentiation);GO:0002376(immune system process);GO:0002438(acute inflammatory response to antigenic stimulus);GO:0004896(cytokine receptor activity);GO:0005515(protein binding);GO:0005886(plasma membrane);GO:0007259(receptor signaling pathway via JAK-STAT);GO:0008284(positive regulation of cell population proliferation);GO:0009897(external side of plasma me…	04060(Cytokine-cytokine receptor interaction);04060(Cytokine-cytokine receptor interaction)	K22630	interleukin 31 receptor A [Source:MGI Symbol;Acc:MGI:2180511]	1.00091	1.21686	0.868939	0	0.0189563	0.0293855	63.8519	5.99666	7.14296e-35	4.38473e-33	up
chr6	70260409	70260955	-	ENSMUSG00000095630	Igkv6-23	ENSMUST00000103386	GO:0002377(immunoglobulin production);GO:0005615(extracellular space);GO:0006955(immune response)	NA	NA	immunoglobulin kappa variable 6-23 [Source:MGI Symbol;Acc:MGI:3711980]	28.0002	33.8376	20.4754	1.07955	1.84207	0.791887	22.1659	4.47027	7.98653e-35	4.88633e-33	up
chr4	19876841	19922605	-	ENSMUSG00000028238	Atp6v0d2	ENSMUST00000029900;ENSMUST00000128605	GO:0005765(lysosomal membrane);GO:0005768(endosome);GO:0005769(early endosome);GO:0006811(ion transport);GO:0007034(vacuolar transport);GO:0007035(vacuolar acidification);GO:0008553(proton-exporting ATPase activity, phosphorylative mechanism);GO:0015078(proton transmembrane transporter activity);GO:0016020(membrane);GO:0016324(apical plasma membrane);GO:0016471(vacuolar proton-transporting V-type…	00190(Oxidative phosphorylation);04142(Lysosome);04145(Phagosome);04721(Synaptic vesicle cycle);04966(Collecting duct acid secretion);05152(Tuberculosis);05165(Human papillomavirus infection);05203(Viral carcinogenesis);05323(Rheumatoid arthritis);05323(Rheumatoid arthritis)	K02146	ATPase, H+ transporting, lysosomal V0 subunit D2 [Source:MGI Symbol;Acc:MGI:1924415]	35.5409	66.2273	47.469	9.19294	6.68389	9.13429	5.96684	2.57697	9.13627e-35	5.57132e-33	up
chr14	70766036	70778495	+	ENSMUSG00000022102	Dok2	ENSMUST00000022698;ENSMUST00000164691;ENSMUST00000171864;ENSMUST00000171481;ENSMUST00000168355;ENSMUST00000165654	GO:0005068(transmembrane receptor protein tyrosine kinase adaptor activity);GO:0005515(protein binding);GO:0007169(transmembrane receptor protein tyrosine kinase signaling pathway);GO:0007265(Ras protein signal transduction);GO:0043409(negative regulation of MAPK cascade);GO:0043409(negative regulation of MAPK cascade)	NA	NA	docking protein 2 [Source:MGI Symbol;Acc:MGI:1332623]	11.3909	11.2853	8.71219	2.16918	2.2276	2.41955	4.60489	2.20317	9.82457e-35	5.97133e-33	up
chr1	169497934	169531464	-	ENSMUSG00000026683	Nuf2	ENSMUST00000194831;ENSMUST00000028000;ENSMUST00000192248;ENSMUST00000111368	GO:0000775(chromosome, centromeric region);GO:0000776(kinetochore);GO:0000777(condensed chromosome kinetochore);GO:0000778(condensed nuclear chromosome kinetochore);GO:0005634(nucleus);GO:0005654(nucleoplasm);GO:0005694(chromosome);GO:0007049(cell cycle);GO:0007052(mitotic spindle organization);GO:0008608(attachment of spindle microtubules to kinetochore);GO:0031262(Ndc80 complex);GO:0044877(prot…	NA	K11548	NUF2, NDC80 kinetochore complex component [Source:MGI Symbol;Acc:MGI:1914227]	1.19025	1.52978	1.38403	0.0732407	0.0918815	0.122998	14.2442	3.83231	1.33913e-34	8.11247e-33	up
chr6	70572633	70573230	+	ENSMUSG00000076596	Igkv3-10	ENSMUST00000196940;ENSMUST00000103397	GO:0002377(immunoglobulin production);GO:0005615(extracellular space);GO:0006955(immune response);GO:0006955(immune response)	NA	NA	immunoglobulin kappa variable 3-10 [Source:MGI Symbol;Acc:MGI:1330821]	33.0472	17.717	17.2675	0.464435	0.775082	0.729774	34.5463	5.11046	1.70651e-34	1.03043e-32	up
chr17	49992257	50190674	-	ENSMUSG00000039316	Rftn1	ENSMUST00000113195;ENSMUST00000044503;ENSMUST00000156094	GO:0001765(membrane raft assembly);GO:0002457(T cell antigen processing and presentation);GO:0003725(double-stranded RNA binding);GO:0005737(cytoplasm);GO:0005768(endosome);GO:0005769(early endosome);GO:0005886(plasma membrane);GO:0016020(membrane);GO:0032596(protein transport into membrane raft);GO:0032620(interleukin-17 production);GO:0032991(protein-containing complex);GO:0033227(dsRNA transpo…	NA	NA	raftlin lipid raft linker 1 [Source:MGI Symbol;Acc:MGI:1923688]	17.5751	19.1208	13.4011	4.40176	4.58843	4.89801	3.60717	1.85087	1.82311e-34	1.09725e-32	up
chr14	47387779	47418407	-	ENSMUSG00000037544	Dlgap5	ENSMUST00000180299;ENSMUST00000043296;ENSMUST00000178661;ENSMUST00000178773;ENSMUST00000179465;ENSMUST00000227174;ENSMUST00000179392	GO:0005634(nucleus);GO:0005739(mitochondrion);GO:0005829(cytosol);GO:0023052(signaling);GO:0031616(spindle pole centrosome);GO:0034451(centriolar satellite);GO:0034451(centriolar satellite)	NA	K16804	DLG associated protein 5 [Source:MGI Symbol;Acc:MGI:2183453]	1.62109	1.57091	1.52265	0.120919	0.0828909	0.166091	12.7457	3.67194	2.0009e-34	1.20034e-32	up
chr13	23746734	23747241	+	ENSMUSG00000075031	H2bc3	ENSMUST00000099703	GO:0000786(nucleosome);GO:0003677(DNA binding);GO:0005634(nucleus);GO:0005654(nucleoplasm);GO:0005694(chromosome);GO:0005829(cytosol);GO:0006334(nucleosome assembly);GO:0046982(protein heterodimerization activity)	05034(Alcoholism);05203(Viral carcinogenesis);05322(Systemic lupus erythematosus)	K11252	H2B clustered histone 3 [Source:MGI Symbol;Acc:MGI:2448377]	42.736	34.9374	28.6446	5.20249	3.41141	4.2009	8.2965	3.0525	2.10903e-34	1.26112e-32	up
chr6	69516481	69516550	+	ENSMUSG00000104690	Gm47304	ENSMUST00000196953	NA	NA	NA	predicted gene, 47304 [Source:MGI Symbol;Acc:MGI:6096173]	87.3424	44.1492	129.407	0.069076	0.077073	0.024567	1528.26	10.5777	2.49536e-34	1.48732e-32	up
chr6	16833373	16898441	-	ENSMUSG00000029553	Tfec	ENSMUST00000031533;ENSMUST00000201104;ENSMUST00000201406;ENSMUST00000200984	GO:0000122(negative regulation of transcription by RNA polymerase II);GO:0000978(RNA polymerase II cis-regulatory region sequence-specific DNA binding);GO:0001227(DNA-binding transcription repressor activity, RNA polymerase II-specific);GO:0001228(DNA-binding transcription activator activity, RNA polymerase II-specific);GO:0003677(DNA binding);GO:0005634(nucleus);GO:0005654(nucleoplasm);GO:000635…	NA	K15591	transcription factor EC [Source:MGI Symbol;Acc:MGI:1333760]	4.95703	6.64471	3.90943	0.723519	0.837821	0.573103	7.26708	2.86138	3.11482e-34	1.85056e-32	up
chr15	98770712	98778150	-	ENSMUSG00000022996	Wnt10b	ENSMUST00000228594;ENSMUST00000228546;ENSMUST00000023732;ENSMUST00000226846;ENSMUST00000226655	GO:0000086(G2/M transition of mitotic cell cycle);GO:0000122(negative regulation of transcription by RNA polymerase II);GO:0002062(chondrocyte differentiation);GO:0005102(signaling receptor binding);GO:0005109(frizzled binding);GO:0005125(cytokine activity);GO:0005576(extracellular region);GO:0005615(extracellular space);GO:0006357(regulation of transcription by RNA polymerase II);GO:0006629(lipi…	04150(mTOR signaling pathway);04310(Wnt signaling pathway);04390(Hippo signaling pathway);04550(Signaling pathways regulating pluripotency of stem cells);04916(Melanogenesis);04934(Cushing syndrome);05165(Human papillomavirus infection);05200(Pathways in cancer);05205(Proteoglycans in cancer);05217(Basal cell carcinoma);05224(Breast cancer);05225(Hepatocellular carcinoma);05226(Gastric cancer);05…	NA	wingless-type MMTV integration site family, member 10B [Source:MGI Symbol;Acc:MGI:108061]	0.288072	0.485128	0.719849	5.00794	7.39748	7.36176	0.0755317	-3.72677	3.86202e-34	2.28713e-32	down
chr6	65525313	65634040	+	ENSMUSG00000044162	Tnip3	ENSMUST00000114236;ENSMUST00000204241;ENSMUST00000205009;ENSMUST00000203613;ENSMUST00000204438;ENSMUST00000131482	GO:0002756(MyD88-independent toll-like receptor signaling pathway);GO:0031593(polyubiquitin modification-dependent protein binding);GO:0034142(toll-like receptor 4 signaling pathway);GO:0043124(negative regulation of I-kappaB kinase/NF-kappaB signaling);GO:0045944(positive regulation of transcription by RNA polymerase II);GO:0071222(cellular response to lipopolysaccharide);GO:0071222(cellular res…	NA	NA	TNFAIP3 interacting protein 3 [Source:MGI Symbol;Acc:MGI:3041165]	1.75057	1.89406	1.2629	0.110895	0.0682431	0.177978	13.7421	3.78053	5.62267e-34	3.31917e-32	up
chr6	89269511	89285725	-	ENSMUSG00000107622	4930512J16Rik	ENSMUST00000203704;ENSMUST00000205184	NA	NA	NA	RIKEN cDNA 4930512J16 gene [Source:MGI Symbol;Acc:MGI:1922381]	4.51115	5.7779	5.70848	0.518958	0.247719	0.310894	14.8459	3.892	5.85328e-34	3.4443e-32	up
chr8	53586867	53639065	-	ENSMUSG00000039396	Neil3	ENSMUST00000130656;ENSMUST00000047768;ENSMUST00000135443;ENSMUST00000211404;ENSMUST00000126157;ENSMUST00000153267	GO:0000405(bubble DNA binding);GO:0003676(nucleic acid binding);GO:0003677(DNA binding);GO:0003684(damaged DNA binding);GO:0003690(double-stranded DNA binding);GO:0003697(single-stranded DNA binding);GO:0003824(catalytic activity);GO:0003906(DNA-(apurinic or apyrimidinic site) endonuclease activity);GO:0005634(nucleus);GO:0005654(nucleoplasm);GO:0006281(DNA repair);GO:0006284(base-excision repair…	03410(Base excision repair);03410(Base excision repair)	K10569	nei like 3 (E. coli) [Source:MGI Symbol;Acc:MGI:2384588]	1.23706	1.52392	1.385	0.107946	0.0856278	0.100403	14.1031	3.81794	6.08333e-34	3.56831e-32	up
chr16	45093402	45128077	+	ENSMUSG00000022665	Ccdc80	ENSMUST00000099498;ENSMUST00000061050;ENSMUST00000139509;ENSMUST00000134924;ENSMUST00000155800	GO:0001968(fibronectin binding);GO:0005539(glycosaminoglycan binding);GO:0005576(extracellular region);GO:0005604(basement membrane);GO:0005614(interstitial matrix);GO:0008201(heparin binding);GO:0009617(response to bacterium);GO:0010811(positive regulation of cell-substrate adhesion);GO:0030198(extracellular matrix organization);GO:0031012(extracellular matrix);GO:0031012(extracellular matrix)	NA	NA	coiled-coil domain containing 80 [Source:MGI Symbol;Acc:MGI:1915146]	17.8983	16.1447	11.6194	3.42053	3.91067	3.88166	4.07233	2.02585	7.63737e-34	4.46569e-32	up
chr4	152390742	152477910	-	ENSMUSG00000028931	Kcnab2	ENSMUST00000030768;ENSMUST00000160884;ENSMUST00000159840;ENSMUST00000161844;ENSMUST00000238715;ENSMUST00000159844;ENSMUST00000162200;ENSMUST00000162017;ENSMUST00000159435;ENSMUST00000162518;ENSMUST00000238252;ENSMUST00000105648;ENSMUST00000161236	GO:0002244(hematopoietic progenitor cell differentiation);GO:0004033(aldo-keto reductase (NADP) activity);GO:0005244(voltage-gated ion channel activity);GO:0005249(voltage-gated potassium channel activity);GO:0005515(protein binding);GO:0005737(cytoplasm);GO:0005829(cytosol);GO:0005856(cytoskeleton);GO:0005874(microtubule);GO:0005886(plasma membrane);GO:0006811(ion transport);GO:0006813(potassium…	NA	K04883	potassium voltage-gated channel, shaker-related subfamily, beta member 2 [Source:MGI Symbol;Acc:MGI:109239]	8.37937	8.39985	6.23082	2.02899	1.82106	2.17479	3.8192	1.93327	7.86235e-34	4.58273e-32	up
chr16	36792884	36875003	-	ENSMUSG00000022838	Eaf2	ENSMUST00000134556;ENSMUST00000114829;ENSMUST00000023537;ENSMUST00000147053;ENSMUST00000075946;ENSMUST00000114825	GO:0000977(RNA polymerase II regulatory region sequence-specific DNA binding);GO:0001228(DNA-binding transcription activator activity, RNA polymerase II-specific);GO:0005515(protein binding);GO:0005634(nucleus);GO:0005654(nucleoplasm);GO:0006355(regulation of transcription, DNA-templated);GO:0008023(transcription elongation factor complex);GO:0016607(nuclear speck);GO:0030308(negative regulation …	NA	K15186	ELL associated factor 2 [Source:MGI Symbol;Acc:MGI:2146616]	1.66208	2.1403	2.33629	0	0.0768764	0.0415257	51.846	5.69616	9.11755e-34	5.29764e-32	up
chr12	114288152	114288582	-	ENSMUSG00000076672	Ighv3-6	ENSMUST00000195124	GO:0002250(adaptive immune response);GO:0002376(immune system process);GO:0003823(antigen binding);GO:0006910(phagocytosis, recognition);GO:0006911(phagocytosis, engulfment);GO:0006958(complement activation, classical pathway);GO:0009897(external side of plasma membrane);GO:0019814(immunoglobulin complex);GO:0034987(immunoglobulin receptor binding);GO:0042571(immunoglobulin complex, circulating);…	NA	NA	immunoglobulin heavy variable 3-6 [Source:MGI Symbol;Acc:MGI:4439856]	26.5842	73.4797	50.5742	2.70684	2.01578	2.43454	21.0472	4.39556	1.00717e-33	5.83371e-32	up
chr2	127801122	127831865	-	ENSMUSG00000027379	Bub1	ENSMUST00000028858;ENSMUST00000133943;ENSMUST00000138624;ENSMUST00000143824;ENSMUST00000153048	GO:0000166(nucleotide binding);GO:0000776(kinetochore);GO:0000777(condensed chromosome kinetochore);GO:0000942(condensed nuclear chromosome outer kinetochore);GO:0004672(protein kinase activity);GO:0005524(ATP binding);GO:0005654(nucleoplasm);GO:0005829(cytosol);GO:0006468(protein phosphorylation);GO:0007063(regulation of sister chromatid cohesion);GO:0007094(mitotic spindle assembly checkpoint);…	04110(Cell cycle);04114(Oocyte meiosis);04914(Progesterone-mediated oocyte maturation);04914(Progesterone-mediated oocyte maturation)	K02178	BUB1, mitotic checkpoint serine/threonine kinase [Source:MGI Symbol;Acc:MGI:1100510]	2.51787	3.03946	2.99183	0.247744	0.399841	0.286006	9.15728	3.19492	1.14799e-33	6.62608e-32	up
chr13	21810465	21810944	+	ENSMUSG00000094248	Hist1h2ao	ENSMUST00000091745	GO:0000786(nucleosome);GO:0000790(nuclear chromatin);GO:0003677(DNA binding);GO:0005634(nucleus);GO:0005694(chromosome);GO:0006325(chromatin organization);GO:0006342(chromatin silencing);GO:0008285(negative regulation of cell population proliferation);GO:0019899(enzyme binding);GO:0046982(protein heterodimerization activity)	04217(Necroptosis);05034(Alcoholism);05322(Systemic lupus erythematosus)	K11251	histone cluster 1, H2ao [Source:MGI Symbol;Acc:MGI:2448302]	65.9992	42.9431	45.56	3.54143	1.31619	4.09593	17.256	4.10902	1.15115e-33	6.62608e-32	up
chr6	69042972	69043505	-	ENSMUSG00000076541	Igkv4-79	ENSMUST00000103342	GO:0002377(immunoglobulin production);GO:0005615(extracellular space);GO:0006955(immune response)	NA	NA	immunoglobulin kappa variable 4-79 [Source:MGI Symbol;Acc:MGI:2685040]	20.0662	24.973	10.5184	0.138992	0	0.335934	116.982	6.87014	1.23859e-33	7.10725e-32	up
chr2	172356190	172370535	-	ENSMUSG00000027496	Aurka	ENSMUST00000109140;ENSMUST00000109139;ENSMUST00000128004;ENSMUST00000126107	GO:0000166(nucleotide binding);GO:0000212(meiotic spindle organization);GO:0000226(microtubule cytoskeleton organization);GO:0000278(mitotic cell cycle);GO:0000780(condensed nuclear chromosome, centromeric region);GO:0000922(spindle pole);GO:0004672(protein kinase activity);GO:0004674(protein serine/threonine kinase activity);GO:0005515(protein binding);GO:0005524(ATP binding);GO:0005634(nucleus)…	04114(Oocyte meiosis);04914(Progesterone-mediated oocyte maturation);04914(Progesterone-mediated oocyte maturation)	K11481	aurora kinase A [Source:MGI Symbol;Acc:MGI:894678]	4.2627	4.38045	3.45617	0.44196	0.323646	0.382484	10.5386	3.39762	1.32216e-33	7.56333e-32	up
chr9	59539540	59565109	+	ENSMUSG00000025232	Hexa	ENSMUST00000026262	GO:0001501(skeletal system development);GO:0004553(hydrolase activity, hydrolyzing O-glycosyl compounds);GO:0004563(beta-N-acetylhexosaminidase activity);GO:0005764(lysosome);GO:0005975(carbohydrate metabolic process);GO:0006024(glycosaminoglycan biosynthetic process);GO:0006689(ganglioside catabolic process);GO:0007040(lysosome organization);GO:0007605(sensory perception of sound);GO:0007626(loc…	00511(Other glycan degradation);00520(Amino sugar and nucleotide sugar metabolism);00531(Glycosaminoglycan degradation);00603(Glycosphingolipid biosynthesis - globo and isoglobo series);00604(Glycosphingolipid biosynthesis - ganglio series);04142(Lysosome)	K12373	hexosaminidase A [Source:MGI Symbol;Acc:MGI:96073]	72.1032	103.389	93.6285	27.624	25.2561	25.208	3.44637	1.78508	1.5196e-33	8.66597e-32	up
chr12	113302965	113307933	-	ENSMUSG00000076613	Ighg2b	ENSMUST00000103418;ENSMUST00000192188	GO:0016020(membrane);GO:0016021(integral component of membrane);GO:0016021(integral component of membrane)	NA	NA	immunoglobulin heavy constant gamma 2B [Source:MGI Symbol;Acc:MGI:96445]	5.15403	9.51779	8.41054	0.532228	0.662634	0.933202	10.8467	3.43918	1.59979e-33	9.09519e-32	up
chr9	22332012	22389188	-	ENSMUSG00000036777	Anln	ENSMUST00000040912;ENSMUST00000216897;ENSMUST00000215486;ENSMUST00000215006;ENSMUST00000217010	GO:0000281(mitotic cytokinesis);GO:0000915(actomyosin contractile ring assembly);GO:0002244(hematopoietic progenitor cell differentiation);GO:0003779(actin binding);GO:0005634(nucleus);GO:0005654(nucleoplasm);GO:0005737(cytoplasm);GO:0005826(actomyosin contractile ring);GO:0005856(cytoskeleton);GO:0005938(cell cortex);GO:0007049(cell cycle);GO:0015629(actin cytoskeleton);GO:0017049(GTP-Rho bindin…	NA	K18621	anillin, actin binding protein [Source:MGI Symbol;Acc:MGI:1920174]	2.67628	3.10678	2.84988	0.408769	0.533924	0.64084	5.4517	2.44671	1.68913e-33	9.57366e-32	up
chr11	101488764	101551955	-	ENSMUSG00000017146	Brca1	ENSMUST00000017290;ENSMUST00000156843;ENSMUST00000190862;ENSMUST00000131460	GO:0000724(double-strand break repair via homologous recombination);GO:0000793(condensed chromosome);GO:0000794(condensed nuclear chromosome);GO:0000800(lateral element);GO:0000976(transcription regulatory region sequence-specific DNA binding);GO:0003677(DNA binding);GO:0003682(chromatin binding);GO:0003684(damaged DNA binding);GO:0003713(transcription coactivator activity);GO:0003723(RNA binding…	01524(Platinum drug resistance);03440(Homologous recombination);03460(Fanconi anemia pathway);04120(Ubiquitin mediated proteolysis);04151(PI3K-Akt signaling pathway);05206(MicroRNAs in cancer);05224(Breast cancer);05224(Breast cancer)	K10605	breast cancer 1, early onset [Source:MGI Symbol;Acc:MGI:104537]	1.91265	1.90973	1.48963	0.166574	0.238636	0.264326	7.93388	2.98803	1.8086e-33	1.02194e-31	up
chr13	21782960	21783370	-	ENSMUSG00000101972	H3c11	ENSMUST00000189457	GO:0000228(nuclear chromosome);GO:0000786(nucleosome);GO:0000788(nuclear nucleosome);GO:0003677(DNA binding);GO:0005515(protein binding);GO:0005634(nucleus);GO:0005654(nucleoplasm);GO:0005694(chromosome);GO:0006334(nucleosome assembly);GO:0006335(DNA replication-dependent nucleosome assembly);GO:0032991(protein-containing complex);GO:0046982(protein heterodimerization activity);GO:0060968(regulat…	05034(Alcoholism);05202(Transcriptional misregulation in cancer);05322(Systemic lupus erythematosus)	K11253	H3 clustered histone 11 [Source:MGI Symbol;Acc:MGI:2448350]	58.3264	27.7969	39.4117	3.82622	2.92904	3.14835	12.6757	3.66399	2.08112e-33	1.17234e-31	up
chr6	70457501	70458036	-	ENSMUSG00000076594	Igkv6-13	ENSMUST00000198184;ENSMUST00000103395	GO:0002377(immunoglobulin production);GO:0005615(extracellular space);GO:0006955(immune response);GO:0006955(immune response)	NA	NA	immunoglobulin kappa variable 6-13 [Source:MGI Symbol;Acc:MGI:1330829]	20.3993	10.4069	22.2688	0.235706	0.269676	0	105.019	6.71451	2.31373e-33	1.29942e-31	up
chr11	101582242	101591788	+	ENSMUSG00000034947	Tmem106a	ENSMUST00000143045;ENSMUST00000039581;ENSMUST00000100403;ENSMUST00000128659;ENSMUST00000128614;ENSMUST00000107194	GO:0002376(immune system process);GO:0003674(molecular_function);GO:0005886(plasma membrane);GO:0016020(membrane);GO:0016021(integral component of membrane);GO:0032611(interleukin-1 beta production);GO:0032635(interleukin-6 production);GO:0035780(CD80 biosynthetic process);GO:0035781(CD86 biosynthetic process);GO:0042116(macrophage activation);GO:0043123(positive regulation of I-kappaB kinase/NF-…	NA	NA	transmembrane protein 106A [Source:MGI Symbol;Acc:MGI:1922056]	15.4749	17.8718	14.1921	3.85533	4.60278	4.86016	3.56943	1.8357	2.3281e-33	1.30352e-31	up
chr17	29490753	29496112	+	ENSMUSG00000024014	Pim1	ENSMUST00000024811;ENSMUST00000234270;ENSMUST00000234263;ENSMUST00000234294;ENSMUST00000234478;ENSMUST00000234665	GO:0000166(nucleotide binding);GO:0004672(protein kinase activity);GO:0004674(protein serine/threonine kinase activity);GO:0005515(protein binding);GO:0005524(ATP binding);GO:0005634(nucleus);GO:0005730(nucleolus);GO:0005737(cytoplasm);GO:0005829(cytosol);GO:0005886(plasma membrane);GO:0006468(protein phosphorylation);GO:0006915(apoptotic process);GO:0007049(cell cycle);GO:0008134(transcription f…	04630(Jak-STAT signaling pathway);04933(AGE-RAGE signaling pathway in diabetic complications);05200(Pathways in cancer);05206(MicroRNAs in cancer);05221(Acute myeloid leukemia);05221(Acute myeloid leukemia)	K04702	proviral integration site 1 [Source:MGI Symbol;Acc:MGI:97584]	35.933	34.4282	26.0839	7.87575	7.79341	10.1346	3.73763	1.90212	2.66146e-33	1.48567e-31	up
chr12	114322327	114322801	-	ENSMUSG00000076674	Ighv3-8	ENSMUST00000103483	GO:0003823(antigen binding);GO:0006910(phagocytosis, recognition);GO:0006911(phagocytosis, engulfment);GO:0006958(complement activation, classical pathway);GO:0009897(external side of plasma membrane);GO:0034987(immunoglobulin receptor binding);GO:0042571(immunoglobulin complex, circulating);GO:0042742(defense response to bacterium);GO:0045087(innate immune response);GO:0050853(B cell receptor si…	NA	NA	immunoglobulin heavy variable V3-8 [Source:MGI Symbol;Acc:MGI:3645298]	18.4161	24.3533	17.5517	1.21369	1.55157	1.14419	15.4295	3.94762	2.86711e-33	1.59565e-31	up
chr13	43784775	43803132	+	ENSMUSG00000015396	Cd83	ENSMUST00000015540;ENSMUST00000221359	GO:0009897(external side of plasma membrane);GO:0014070(response to organic cyclic compound);GO:0016020(membrane);GO:0016021(integral component of membrane);GO:0032713(negative regulation of interleukin-4 production);GO:0032733(positive regulation of interleukin-10 production);GO:0032743(positive regulation of interleukin-2 production);GO:0043372(positive regulation of CD4-positive, alpha-beta T …	NA	K06510	CD83 antigen [Source:MGI Symbol;Acc:MGI:1328316]	23.0608	24.1666	12.8448	3.4469	2.89095	3.25619	6.26141	2.64649	2.88612e-33	1.6014e-31	up
chr16	56477878	56690135	+	ENSMUSG00000035258	Abi3bp	ENSMUST00000231781;ENSMUST00000231337;ENSMUST00000096012;ENSMUST00000096013;ENSMUST00000231870;ENSMUST00000048471	GO:0005201(extracellular matrix structural constituent);GO:0005515(protein binding);GO:0005518(collagen binding);GO:0005539(glycosaminoglycan binding);GO:0005614(interstitial matrix);GO:0008201(heparin binding);GO:0010811(positive regulation of cell-substrate adhesion);GO:0030198(extracellular matrix organization);GO:0031012(extracellular matrix);GO:0062023(collagen-containing extracellular matri…	NA	NA	ABI gene family, member 3 (NESH) binding protein [Source:MGI Symbol;Acc:MGI:2444583]	1.43706	2.06451	2.9752	14.0689	11.7211	12.9556	0.167161	-2.58069	3.03697e-33	1.68006e-31	down
chr8	23411502	23449632	+	ENSMUSG00000031548	Sfrp1	ENSMUST00000033952	GO:0001649(osteoblast differentiation);GO:0001657(ureteric bud development);GO:0001756(somitogenesis);GO:0001843(neural tube closure);GO:0002244(hematopoietic progenitor cell differentiation);GO:0004197(cysteine-type endopeptidase activity);GO:0005109(frizzled binding);GO:0005515(protein binding);GO:0005576(extracellular region);GO:0005615(extracellular space);GO:0005829(cytosol);GO:0005886(plasm…	04310(Wnt signaling pathway)	K02166	secreted frizzled-related protein 1 [Source:MGI Symbol;Acc:MGI:892014]	8.10916	7.6377	5.32868	1.14186	1.2823	1.43586	5.45996	2.44889	3.1684e-33	1.74754e-31	up
chr13	64359337	64370890	-	ENSMUSG00000021477	Ctsl	ENSMUST00000021933;ENSMUST00000222517;ENSMUST00000222971;ENSMUST00000220617;ENSMUST00000223494	GO:0004175(endopeptidase activity);GO:0004177(aminopeptidase activity);GO:0004197(cysteine-type endopeptidase activity);GO:0005515(protein binding);GO:0005615(extracellular space);GO:0005634(nucleus);GO:0005730(nucleolus);GO:0005737(cytoplasm);GO:0005764(lysosome);GO:0005773(vacuole);GO:0005886(plasma membrane);GO:0005902(microvillus);GO:0006508(proteolysis);GO:0006590(thyroid hormone generation)…	04140(Autophagy - animal);04142(Lysosome);04145(Phagosome);04210(Apoptosis);04612(Antigen processing and presentation);05205(Proteoglycans in cancer);05323(Rheumatoid arthritis);05418(Fluid shear stress and atherosclerosis);05418(Fluid shear stress and atherosclerosis)	K01365	cathepsin L [Source:MGI Symbol;Acc:MGI:88564]	15.345	20.0715	16.5701	5.79972	5.27831	5.61966	3.1134	1.63849	3.53053e-33	1.94148e-31	up
chr13	23561534	23562369	-	ENSMUSG00000069273	H3c6	ENSMUST00000105107	GO:0000122(negative regulation of transcription by RNA polymerase II);GO:0000228(nuclear chromosome);GO:0000785(chromatin);GO:0000786(nucleosome);GO:0000788(nuclear nucleosome);GO:0003677(DNA binding);GO:0003682(chromatin binding);GO:0005515(protein binding);GO:0005634(nucleus);GO:0005654(nucleoplasm);GO:0005694(chromosome);GO:0006334(nucleosome assembly);GO:0006335(DNA replication-dependent nucl…	05034(Alcoholism);05202(Transcriptional misregulation in cancer);05322(Systemic lupus erythematosus)	K11253	H3 clustered histone 6 [Source:MGI Symbol;Acc:MGI:2448326]	33.2192	30.8284	26.5433	6.74668	5.20746	6.0209	5.03982	2.33337	3.98787e-33	2.18646e-31	up
chr13	23744973	23745602	-	ENSMUSG00000069310	H3c3	ENSMUST00000091752	GO:0000122(negative regulation of transcription by RNA polymerase II);GO:0000228(nuclear chromosome);GO:0000785(chromatin);GO:0000786(nucleosome);GO:0000788(nuclear nucleosome);GO:0003677(DNA binding);GO:0003682(chromatin binding);GO:0005515(protein binding);GO:0005634(nucleus);GO:0005654(nucleoplasm);GO:0005694(chromosome);GO:0006334(nucleosome assembly);GO:0006335(DNA replication-dependent nucl…	05034(Alcoholism);05202(Transcriptional misregulation in cancer);05322(Systemic lupus erythematosus)	K11253	H3 clustered histone 3 [Source:MGI Symbol;Acc:MGI:2448320]	22.0541	14.8462	14.0314	0.895143	1.14564	1.50906	14.3476	3.84274	4.586e-33	2.50697e-31	up
chr2	78237547	78302230	+	ENSMUSG00000054510	Gm14461	ENSMUST00000067618;ENSMUST00000166653	NA	NA	NA	predicted gene 14461 [Source:MGI Symbol;Acc:MGI:3651589]	1.24059	2.16724	2.36266	0	0	0	inf	inf	4.99007e-33	2.71981e-31	up
chr11	78301529	78322457	+	ENSMUSG00000002055	Spag5	ENSMUST00000146068;ENSMUST00000045026;ENSMUST00000133579;ENSMUST00000128359;ENSMUST00000141026;ENSMUST00000149711;ENSMUST00000150016;ENSMUST00000125477	GO:0000070(mitotic sister chromatid segregation);GO:0000775(chromosome, centromeric region);GO:0000776(kinetochore);GO:0000777(condensed chromosome kinetochore);GO:0000922(spindle pole);GO:0005694(chromosome);GO:0005737(cytoplasm);GO:0005815(microtubule organizing center);GO:0005819(spindle);GO:0005856(cytoskeleton);GO:0005874(microtubule);GO:0005876(spindle microtubule);GO:0007049(cell cycle);GO…	NA	K21764	sperm associated antigen 5 [Source:MGI Symbol;Acc:MGI:1927470]	1.87799	2.27369	1.79435	0.15241	0.144673	0.235902	11.1561	3.47976	5.18902e-33	2.81993e-31	up
chr1	152800194	152836991	+	ENSMUSG00000026480	Ncf2	ENSMUST00000186568;ENSMUST00000027754;ENSMUST00000187641;ENSMUST00000187235;ENSMUST00000189135;ENSMUST00000190323	GO:0001669(acrosomal vesicle);GO:0005515(protein binding);GO:0005730(nucleolus);GO:0005737(cytoplasm);GO:0005829(cytosol);GO:0006742(NADP catabolic process);GO:0006801(superoxide metabolic process);GO:0006909(phagocytosis);GO:0008022(protein C-terminus binding);GO:0009749(response to glucose);GO:0014070(response to organic cyclic compound);GO:0016020(membrane);GO:0016175(superoxide-generating NAD…	04145(Phagosome);04380(Osteoclast differentiation);04670(Leukocyte transendothelial migration);05140(Leishmaniasis);05418(Fluid shear stress and atherosclerosis);05418(Fluid shear stress and atherosclerosis)	K08010	neutrophil cytosolic factor 2 [Source:MGI Symbol;Acc:MGI:97284]	7.49688	10.3715	6.97518	2.21634	1.92152	2.13421	3.96098	1.98586	5.83841e-33	3.16071e-31	up
chr5	138225898	138253363	+	ENSMUSG00000047592	Nxpe5	ENSMUST00000159798;ENSMUST00000159964;ENSMUST00000161047;ENSMUST00000110929;ENSMUST00000162519	GO:0003674(molecular_function);GO:0005575(cellular_component);GO:0008150(biological_process);GO:0016020(membrane);GO:0016021(integral component of membrane);GO:0016021(integral component of membrane)	NA	NA	neurexophilin and PC-esterase domain family, member 5 [Source:MGI Symbol;Acc:MGI:3584036]	1.99484	2.59047	1.38351	0.122494	0.0821697	0.0854522	20.5739	4.36275	5.85032e-33	3.16071e-31	up
chr19	6998958	7019469	-	ENSMUSG00000024965	Fermt3	ENSMUST00000040772;ENSMUST00000237960;ENSMUST00000238171	GO:0002102(podosome);GO:0005178(integrin binding);GO:0005515(protein binding);GO:0007155(cell adhesion);GO:0007159(leukocyte cell-cell adhesion);GO:0007160(cell-matrix adhesion);GO:0007229(integrin-mediated signaling pathway);GO:0030054(cell junction);GO:0030055(cell-substrate junction);GO:0030335(positive regulation of cell migration);GO:0033622(integrin activation);GO:0033632(regulation of cell…	04611(Platelet activation);04611(Platelet activation)	K17084	fermitin family member 3 [Source:MGI Symbol;Acc:MGI:2147790]	15.9653	17.479	12.7671	4.5076	4.80368	5.29993	3.16274	1.66117	8.01037e-33	4.31509e-31	up
chr19	9083636	9087958	-	ENSMUSG00000024653	Scgb1a1	ENSMUST00000025554	GO:0000122(negative regulation of transcription by RNA polymerase II);GO:0005576(extracellular region);GO:0005615(extracellular space);GO:0005635(nuclear envelope);GO:0005737(cytoplasm);GO:0005783(endoplasmic reticulum);GO:0005791(rough endoplasmic reticulum);GO:0007165(signal transduction);GO:0009410(response to xenobiotic stimulus);GO:0010033(response to organic substance);GO:0010193(response t…	NA	NA	secretoglobin, family 1A, member 1 (uteroglobin) [Source:MGI Symbol;Acc:MGI:98919]	7937.52	6553.95	8102.24	22294.9	27239.8	22836.8	0.312191	-1.6795	1.48386e-32	7.97014e-31	down
chr12	113796138	113796567	-	ENSMUSG00000076646	Ighv2-6-8	ENSMUST00000192911	GO:0003823(antigen binding);GO:0006910(phagocytosis, recognition);GO:0006911(phagocytosis, engulfment);GO:0006958(complement activation, classical pathway);GO:0009897(external side of plasma membrane);GO:0034987(immunoglobulin receptor binding);GO:0042571(immunoglobulin complex, circulating);GO:0042742(defense response to bacterium);GO:0045087(innate immune response);GO:0050853(B cell receptor si…	NA	NA	immunoglobulin heavy variable 2-6-8 [Source:MGI Symbol;Acc:MGI:4439811]	23.7254	6.67778	16.0778	0	0	0	inf	inf	1.81257e-32	9.70751e-31	up
chr11	7206086	7213923	-	ENSMUSG00000020427	Igfbp3	ENSMUST00000020702;ENSMUST00000135887	GO:0001558(regulation of cell growth);GO:0001649(osteoblast differentiation);GO:0001933(negative regulation of protein phosphorylation);GO:0001968(fibronectin binding);GO:0005520(insulin-like growth factor binding);GO:0005576(extracellular region);GO:0005615(extracellular space);GO:0005634(nucleus);GO:0005720(nuclear heterochromatin);GO:0006468(protein phosphorylation);GO:0008160(protein tyrosine…	04115(p53 signaling pathway);04218(Cellular senescence);05202(Transcriptional misregulation in cancer);05202(Transcriptional misregulation in cancer)	K10138	insulin-like growth factor binding protein 3 [Source:MGI Symbol;Acc:MGI:96438]	2.2132	1.42374	1.56005	9.11431	9.36392	11.6072	0.172741	-2.53332	2.39805e-32	1.2806e-30	down
chr1	171229572	171234365	-	ENSMUSG00000058715	Fcer1g	ENSMUST00000079957;ENSMUST00000150997;ENSMUST00000193973	GO:0001798(positive regulation of type IIa hypersensitivity);GO:0001805(positive regulation of type III hypersensitivity);GO:0001812(positive regulation of type I hypersensitivity);GO:0002283(neutrophil activation involved in immune response);GO:0002292(T cell differentiation involved in immune response);GO:0002376(immune system process);GO:0002431(Fc receptor mediated stimulatory signaling pathw…	04071(Sphingolipid signaling pathway);04072(Phospholipase D signaling pathway);04611(Platelet activation);04625(C-type lectin receptor signaling pathway);04650(Natural killer cell mediated cytotoxicity);04664(Fc epsilon RI signaling pathway);05152(Tuberculosis);05310(Asthma);05310(Asthma)	K07983	Fc receptor, IgE, high affinity I, gamma polypeptide [Source:MGI Symbol;Acc:MGI:95496]	37.3195	34.8776	31.9133	9.09509	9.10627	9.10831	3.81222	1.93063	2.54072e-32	1.35288e-30	up
chr12	114538495	114538965	-	ENSMUSG00000095200	Ighv1-7	ENSMUST00000103496	GO:0003823(antigen binding);GO:0006910(phagocytosis, recognition);GO:0006911(phagocytosis, engulfment);GO:0006958(complement activation, classical pathway);GO:0009897(external side of plasma membrane);GO:0034987(immunoglobulin receptor binding);GO:0042571(immunoglobulin complex, circulating);GO:0042742(defense response to bacterium);GO:0045087(innate immune response);GO:0050853(B cell receptor si…	NA	NA	immunoglobulin heavy variable V1-7 [Source:MGI Symbol;Acc:MGI:3704122]	30.9474	52.4516	16.3807	0.911485	0.732872	0.392206	48.9942	5.61454	2.8801e-32	1.52918e-30	up
chr1	45374321	45503282	-	ENSMUSG00000026042	Col5a2	ENSMUST00000086430;ENSMUST00000150143;ENSMUST00000134681;ENSMUST00000131535	GO:0001501(skeletal system development);GO:0001503(ossification);GO:0005201(extracellular matrix structural constituent);GO:0005515(protein binding);GO:0005576(extracellular region);GO:0005581(collagen trimer);GO:0005588(collagen type V trimer);GO:0005615(extracellular space);GO:0030020(extracellular matrix structural constituent conferring tensile strength);GO:0030198(extracellular matrix organi…	04974(Protein digestion and absorption);04974(Protein digestion and absorption)	K19721	collagen, type V, alpha 2 [Source:MGI Symbol;Acc:MGI:88458]	15.1359	13.1219	13.134	4.99825	4.74831	5.13494	2.78143	1.47583	3.34739e-32	1.7722e-30	up
chr16	17130138	17132383	-	ENSMUSG00000022769	Sdf2l1	ENSMUST00000023453	GO:0004169(dolichyl-phosphate-mannose-protein mannosyltransferase activity);GO:0005783(endoplasmic reticulum);GO:0005788(endoplasmic reticulum lumen);GO:0005789(endoplasmic reticulum membrane);GO:0016020(membrane);GO:0034663(endoplasmic reticulum chaperone complex);GO:0034976(response to endoplasmic reticulum stress);GO:0035269(protein O-linked mannosylation);GO:0042981(regulation of apoptotic pr…	NA	NA	stromal cell-derived factor 2-like 1 [Source:MGI Symbol;Acc:MGI:2149842]	16.6024	16.4275	12.3865	1.74181	2.22602	1.17376	8.83315	3.14293	5.77509e-32	3.04875e-30	up
chr5	90794534	90803067	+	ENSMUSG00000029375	Cxcl15	ENSMUST00000031322	GO:0005125(cytokine activity);GO:0005576(extracellular region);GO:0005615(extracellular space);GO:0006935(chemotaxis);GO:0006952(defense response);GO:0006954(inflammatory response);GO:0006955(immune response);GO:0008009(chemokine activity);GO:0030097(hemopoiesis);GO:0030593(neutrophil chemotaxis);GO:0030595(leukocyte chemotaxis);GO:0045236(CXCR chemokine receptor binding);GO:0061844(antimicrobial…	04060(Cytokine-cytokine receptor interaction);04062(Chemokine signaling pathway)	K10034	chemokine (C-X-C motif) ligand 15 [Source:MGI Symbol;Acc:MGI:1339941]	625.011	412.599	386.82	115.239	116.738	123.361	4.00867	2.00312	6.27915e-32	3.30541e-30	up
chr11	83271498	83271688	+	ENSMUSG00000064856	Gm23444	ENSMUST00000082922	NA	NA	NA	predicted gene, 23444 [Source:MGI Symbol;Acc:MGI:5453221]	1027.38	3207.53	2760.86	42.2283	76.1686	119.521	29.4041	4.87795	6.7173e-32	3.52601e-30	up
chr6	29526625	29541871	+	ENSMUSG00000029771	Irf5	ENSMUST00000163511;ENSMUST00000004392;ENSMUST00000164922;ENSMUST00000171527;ENSMUST00000164626	GO:0000976(transcription regulatory region sequence-specific DNA binding);GO:0000981(DNA-binding transcription factor activity, RNA polymerase II-specific);GO:0001228(DNA-binding transcription activator activity, RNA polymerase II-specific);GO:0002376(immune system process);GO:0003677(DNA binding);GO:0003700(DNA-binding transcription factor activity);GO:0005515(protein binding);GO:0005634(nucleus…	04620(Toll-like receptor signaling pathway);04620(Toll-like receptor signaling pathway)	K09446	interferon regulatory factor 5 [Source:MGI Symbol;Acc:MGI:1350924]	18.85	19.5229	14.1775	4.7728	4.29584	5.12367	3.70274	1.88859	7.46867e-32	3.90931e-30	up
chr6	69814631	69815154	-	ENSMUSG00000096422	Igkv12-44	ENSMUST00000103367	GO:0002377(immunoglobulin production);GO:0005615(extracellular space);GO:0006955(immune response)	NA	NA	immunoglobulin kappa variable 12-44 [Source:MGI Symbol;Acc:MGI:4439775]	27.3481	24.8652	13.4495	0.946433	0.362147	0.84074	30.5505	4.93312	8.52898e-32	4.45169e-30	up
chr9	77754535	77794485	+	ENSMUSG00000032350	Gclc	ENSMUST00000034905;ENSMUST00000216315;ENSMUST00000216848	GO:0000166(nucleotide binding);GO:0000287(magnesium ion binding);GO:0003824(catalytic activity);GO:0004357(glutamate-cysteine ligase activity);GO:0005515(protein binding);GO:0005524(ATP binding);GO:0005739(mitochondrion);GO:0005829(cytosol);GO:0006534(cysteine metabolic process);GO:0006536(glutamate metabolic process);GO:0006749(glutathione metabolic process);GO:0006750(glutathione biosynthetic p…	00270(Cysteine and methionine metabolism);00480(Glutathione metabolism);04216(Ferroptosis);04216(Ferroptosis)	K11204	glutamate-cysteine ligase, catalytic subunit [Source:MGI Symbol;Acc:MGI:104990]	48.416	55.5898	40.0478	14.6891	13.1924	15.8514	3.29394	1.71982	9.1315e-32	4.75275e-30	up
chr13	16011851	16031621	+	ENSMUSG00000041324	Inhba	ENSMUST00000042603;ENSMUST00000164993	GO:0000082(G1/S transition of mitotic cell cycle);GO:0001541(ovarian follicle development);GO:0001707(mesoderm formation);GO:0001942(hair follicle development);GO:0002244(hematopoietic progenitor cell differentiation);GO:0005102(signaling receptor binding);GO:0005125(cytokine activity);GO:0005179(hormone activity);GO:0005576(extracellular region);GO:0005615(extracellular space);GO:0006357(regulat…	04060(Cytokine-cytokine receptor interaction);04350(TGF-beta signaling pathway);04550(Signaling pathways regulating pluripotency of stem cells);04550(Signaling pathways regulating pluripotency of stem cells)	K04667	inhibin beta-A [Source:MGI Symbol;Acc:MGI:96570]	4.36986	5.95663	3.30607	0.164276	0.355999	0.45084	14.038	3.81127	9.43252e-32	4.89564e-30	up
chr17	34305867	34316674	+	ENSMUSG00000060586	H2-Eb1	ENSMUST00000235530;ENSMUST00000235501;ENSMUST00000235729;ENSMUST00000074557	GO:0002250(adaptive immune response);GO:0002504(antigen processing and presentation of peptide or polysaccharide antigen via MHC class II);GO:0006955(immune response);GO:0016020(membrane);GO:0016021(integral component of membrane);GO:0019882(antigen processing and presentation);GO:0042613(MHC class II protein complex);GO:0042613(MHC class II protein complex)	04145(Phagosome);04514(Cell adhesion molecules (CAMs));04612(Antigen processing and presentation);04640(Hematopoietic cell lineage);04658(Th1 and Th2 cell differentiation);04659(Th17 cell differentiation);04672(Intestinal immune network for IgA production);04940(Type I diabetes mellitus);05140(Leishmaniasis);05145(Toxoplasmosis);05150(Staphylococcus aureus infection);05152(Tuberculosis);05164(Inf…	K06752	histocompatibility 2, class II antigen E beta [Source:MGI Symbol;Acc:MGI:95901]	128.579	127.728	102.957	37.6826	28.938	38.3101	3.42382	1.77561	9.91406e-32	5.13115e-30	up
chr19	9872296	9899551	-	ENSMUSG00000024660	Incenp	ENSMUST00000238129;ENSMUST00000025562;ENSMUST00000236533;ENSMUST00000237655;ENSMUST00000237439;ENSMUST00000235358;ENSMUST00000237725	GO:0000070(mitotic sister chromatid segregation);GO:0000281(mitotic cytokinesis);GO:0000775(chromosome, centromeric region);GO:0000776(kinetochore);GO:0000777(condensed chromosome kinetochore);GO:0000793(condensed chromosome);GO:0000795(synaptonemal complex);GO:0000800(lateral element);GO:0000801(central element);GO:0005634(nucleus);GO:0005654(nucleoplasm);GO:0005694(chromosome);GO:0005721(perice…	NA	K11515	inner centromere protein [Source:MGI Symbol;Acc:MGI:1313288]	5.68896	6.12728	6.00881	1.60155	1.41282	1.40248	4.0357	2.01282	1.1294e-31	5.829e-30	up
chr16	50590503	50654166	+	ENSMUSG00000116848	4930542D17Rik	ENSMUST00000231324	NA	NA	NA	RIKEN cDNA 4930542D17 gene [Source:MGI Symbol;Acc:MGI:1922461]	6.12799	4.81788	5.82458	0.420657	0.264323	0.17048	19.604	4.29308	1.13258e-31	5.82916e-30	up
chr6	70723548	70723585	+	ENSMUSG00000076607	Igkj4	ENSMUST00000103408	NA	NA	NA	immunoglobulin kappa joining 4 [Source:MGI Symbol;Acc:MGI:1316692]	214.741	134.515	174.092	8.9585	2.73921	4.73319	31.8515	4.99329	1.13866e-31	5.83866e-30	up
chr6	67609713	67610508	+	ENSMUSG00000096336	Igkv1-135	ENSMUST00000103303	GO:0002377(immunoglobulin production);GO:0005615(extracellular space);GO:0006955(immune response)	NA	NA	immunoglobulin kappa variable 1-135 [Source:MGI Symbol;Acc:MGI:3819952]	60.3358	97.1942	40.4608	1.05315	0	1.07287	93.1273	6.54113	1.14075e-31	5.83866e-30	up
chr13	112598333	112652475	-	ENSMUSG00000021758	Ddx4	ENSMUST00000099166	GO:0000166(nucleotide binding);GO:0003676(nucleic acid binding);GO:0003723(RNA binding);GO:0003724(RNA helicase activity);GO:0004386(helicase activity);GO:0005515(protein binding);GO:0005524(ATP binding);GO:0005634(nucleus);GO:0005737(cytoplasm);GO:0005829(cytosol);GO:0007140(male meiotic nuclear division);GO:0007141(male meiosis I);GO:0007275(multicellular organism development);GO:0007276(gamete…	NA	K13982	DEAD (Asp-Glu-Ala-Asp) box polypeptide 4 [Source:MGI Symbol;Acc:MGI:102670]	0.789264	1.38148	0.974412	0	0	0	inf	inf	1.28095e-31	6.53814e-30	up
chr18	60803848	60812652	+	ENSMUSG00000024610	Cd74	ENSMUST00000097563;ENSMUST00000050487;ENSMUST00000238179;ENSMUST00000237097	GO:0000187(activation of MAPK activity);GO:0001516(prostaglandin biosynthetic process);GO:0001540(amyloid-beta binding);GO:0001934(positive regulation of protein phosphorylation);GO:0001961(positive regulation of cytokine-mediated signaling pathway);GO:0002250(adaptive immune response);GO:0002286(T cell activation involved in immune response);GO:0002376(immune system process);GO:0002606(positive …	04612(Antigen processing and presentation);05152(Tuberculosis);05168(Herpes simplex virus 1 infection);05168(Herpes simplex virus 1 infection)	K06505	CD74 antigen (invariant polypeptide of major histocompatibility complex, class II antigen-associated) [Source:MGI Symbol;Acc:MGI:96534]	966.417	1017.36	870.605	338.557	270.798	343.469	2.9957	1.5829	1.3961e-31	7.10627e-30	up
chr13	75706757	75772364	+	ENSMUSG00000001542	Ell2	ENSMUST00000001583;ENSMUST00000221979;ENSMUST00000222564;ENSMUST00000221432	GO:0005634(nucleus);GO:0005654(nucleoplasm);GO:0006368(transcription elongation from RNA polymerase II promoter);GO:0008023(transcription elongation factor complex);GO:0032968(positive regulation of transcription elongation from RNA polymerase II promoter);GO:0042795(snRNA transcription by RNA polymerase II);GO:0042795(snRNA transcription by RNA polymerase II)	NA	K15183	elongation factor RNA polymerase II 2 [Source:MGI Symbol;Acc:MGI:2183438]	8.14658	9.33317	7.68649	3.12729	2.49055	2.79124	2.99275	1.58147	1.45393e-31	7.38027e-30	up
chr13	22043214	22043676	+	ENSMUSG00000069300	H2bc11	ENSMUST00000110452	GO:0000786(nucleosome);GO:0002227(innate immune response in mucosa);GO:0003677(DNA binding);GO:0005615(extracellular space);GO:0005634(nucleus);GO:0005654(nucleoplasm);GO:0005694(chromosome);GO:0005829(cytosol);GO:0006334(nucleosome assembly);GO:0019731(antibacterial humoral response);GO:0042802(identical protein binding);GO:0046982(protein heterodimerization activity);GO:0050830(defense response…	05034(Alcoholism);05203(Viral carcinogenesis);05322(Systemic lupus erythematosus)	K11252	H2B clustered histone 11 [Source:MGI Symbol;Acc:MGI:2448388]	48.9028	48.1542	31.3318	5.2604	4.13856	6.73892	7.95574	2.992	1.56483e-31	7.92147e-30	up
chr8	71988482	72009626	-	ENSMUSG00000003484	Cyp4f18	ENSMUST00000003574;ENSMUST00000125448	GO:0000038(very long-chain fatty acid metabolic process);GO:0001676(long-chain fatty acid metabolic process);GO:0004497(monooxygenase activity);GO:0005506(iron ion binding);GO:0005737(cytoplasm);GO:0005783(endoplasmic reticulum);GO:0005789(endoplasmic reticulum membrane);GO:0006629(lipid metabolic process);GO:0008217(regulation of blood pressure);GO:0008391(arachidonic acid monooxygenase activity…	00590(Arachidonic acid metabolism);00590(Arachidonic acid metabolism)	K17726	cytochrome P450, family 4, subfamily f, polypeptide 18 [Source:MGI Symbol;Acc:MGI:1919304]	16.1325	20.045	10.4623	2.42987	1.77245	1.93509	7.59926	2.92586	1.72449e-31	8.70586e-30	up
chr3	81957090	81976202	-	ENSMUSG00000028011	Tdo2	ENSMUST00000029645;ENSMUST00000151089;ENSMUST00000137974	GO:0004833(tryptophan 2,3-dioxygenase activity);GO:0006568(tryptophan metabolic process);GO:0006569(tryptophan catabolic process);GO:0016491(oxidoreductase activity);GO:0016597(amino acid binding);GO:0019441(tryptophan catabolic process to kynurenine);GO:0019442(tryptophan catabolic process to acetyl-CoA);GO:0019825(oxygen binding);GO:0020037(heme binding);GO:0042802(identical protein binding);GO…	00380(Tryptophan metabolism);00380(Tryptophan metabolism)	K00453	tryptophan 2,3-dioxygenase [Source:MGI Symbol;Acc:MGI:1928486]	2.12003	2.44721	1.48966	0.108727	0.0299499	0.0862144	26.9325	4.75128	1.76229e-31	8.87245e-30	up
chr6	30723547	30748465	+	ENSMUSG00000051855	Mest	ENSMUST00000163949;ENSMUST00000124665;ENSMUST00000137521;ENSMUST00000131465;ENSMUST00000130751;ENSMUST00000149496	GO:0003824(catalytic activity);GO:0005783(endoplasmic reticulum);GO:0005789(endoplasmic reticulum membrane);GO:0010883(regulation of lipid storage);GO:0016020(membrane);GO:0016021(integral component of membrane);GO:0016787(hydrolase activity);GO:0032526(response to retinoic acid);GO:0032526(response to retinoic acid)	NA	NA	mesoderm specific transcript [Source:MGI Symbol;Acc:MGI:96968]	16.4882	18.1704	14.5879	4.48634	5.60024	5.47601	3.16441	1.66194	2.10182e-31	1.05531e-29	up
chr5	53107083	53213927	-	ENSMUSG00000029189	Sel1l3	ENSMUST00000031090;ENSMUST00000199919;ENSMUST00000196435;ENSMUST00000196550;ENSMUST00000196516	GO:0003674(molecular_function);GO:0005515(protein binding);GO:0005654(nucleoplasm);GO:0008150(biological_process);GO:0016020(membrane);GO:0016021(integral component of membrane);GO:0016021(integral component of membrane)	NA	NA	sel-1 suppressor of lin-12-like 3 (C. elegans) [Source:MGI Symbol;Acc:MGI:1916941]	2.87696	3.39759	2.55213	0.636771	0.515306	0.71229	4.73441	2.24318	2.12035e-31	1.06173e-29	up
chr10	4266380	4359470	+	ENSMUSG00000038587	Akap12	ENSMUST00000239373;ENSMUST00000045730;ENSMUST00000216139;ENSMUST00000239220;ENSMUST00000215696	GO:0005516(calmodulin binding);GO:0005737(cytoplasm);GO:0005829(cytosol);GO:0005856(cytoskeleton);GO:0005886(plasma membrane);GO:0006605(protein targeting);GO:0007165(signal transduction);GO:0007193(adenylate cyclase-inhibiting G protein-coupled receptor signaling pathway);GO:0008179(adenylate cyclase binding);GO:0010738(regulation of protein kinase A signaling);GO:0010739(positive regulation of …	NA	K16528	A kinase (PRKA) anchor protein (gravin) 12 [Source:MGI Symbol;Acc:MGI:1932576]	4.82719	4.4713	5.28896	13.8384	13.7732	13.7062	0.353056	-1.50203	2.19194e-31	1.09461e-29	down
chr4	130913125	130936141	+	ENSMUSG00000028581	Laptm5	ENSMUST00000151698;ENSMUST00000125332;ENSMUST00000030316;ENSMUST00000139023;ENSMUST00000136082;ENSMUST00000123550;ENSMUST00000156225;ENSMUST00000143450;ENSMUST00000156170;ENSMUST00000156742	GO:0005764(lysosome);GO:0005765(lysosomal membrane);GO:0016020(membrane);GO:0016021(integral component of membrane);GO:1990830(cellular response to leukemia inhibitory factor);GO:1990830(cellular response to leukemia inhibitory factor)	04142(Lysosome);04142(Lysosome)	K12387	lysosomal-associated protein transmembrane 5 [Source:MGI Symbol;Acc:MGI:108046]	90.4398	106.852	81.6744	30.1218	25.6882	32.7292	3.15076	1.6557	2.69449e-31	1.34194e-29	up
chr4	124918465	124939311	-	ENSMUSG00000028873	Cdca8	ENSMUST00000084296;ENSMUST00000147074;ENSMUST00000135571;ENSMUST00000125801;ENSMUST00000030690	GO:0000070(mitotic sister chromatid segregation);GO:0000775(chromosome, centromeric region);GO:0005515(protein binding);GO:0005634(nucleus);GO:0005654(nucleoplasm);GO:0005694(chromosome);GO:0005730(nucleolus);GO:0005737(cytoplasm);GO:0005819(spindle);GO:0005856(cytoskeleton);GO:0007049(cell cycle);GO:0007080(mitotic metaphase plate congression);GO:0010369(chromocenter);GO:0030496(midbody);GO:0032…	NA	K11514	cell division cycle associated 8 [Source:MGI Symbol;Acc:MGI:1196274]	1.75924	1.71108	1.53601	0.0792279	0.131801	0.162751	13.3938	3.74349	2.85745e-31	1.41928e-29	up
chr16	19065230	19065681	-	ENSMUSG00000105547	Iglc3	ENSMUST00000200235	NA	NA	NA	immunoglobulin lambda constant 3 [Source:MGI Symbol;Acc:MGI:99886]	64.434	70.5192	29.8741	4.34427	3.90392	5.32395	12.1445	3.60223	5.01541e-31	2.48371e-29	up
chr7	24370263	24386690	+	ENSMUSG00000054342	Kcnn4	ENSMUST00000205428;ENSMUST00000205881;ENSMUST00000206910	GO:0002376(immune system process);GO:0005267(potassium channel activity);GO:0005516(calmodulin binding);GO:0005886(plasma membrane);GO:0005887(integral component of plasma membrane);GO:0006811(ion transport);GO:0006813(potassium ion transport);GO:0006816(calcium ion transport);GO:0006820(anion transport);GO:0006884(cell volume homeostasis);GO:0015269(calcium-activated potassium channel activity);…	04911(Insulin secretion);04970(Salivary secretion);04974(Protein digestion and absorption);04974(Protein digestion and absorption)	K04945	potassium intermediate/small conductance calcium-activated channel, subfamily N, member 4 [Source:MGI Symbol;Acc:MGI:1277957]	4.19866	3.84209	3.0312	0.730267	0.616105	0.604097	5.67656	2.50502	5.02738e-31	2.48371e-29	up
chr12	34047580	34917095	-	ENSMUSG00000004698	Hdac9	ENSMUST00000209902;ENSMUST00000211632;ENSMUST00000110819;ENSMUST00000239340;ENSMUST00000209463;ENSMUST00000211107;ENSMUST00000211752;ENSMUST00000209990;ENSMUST00000209750;ENSMUST00000209667	GO:0000118(histone deacetylase complex);GO:0000122(negative regulation of transcription by RNA polymerase II);GO:0004407(histone deacetylase activity);GO:0005080(protein kinase C binding);GO:0005634(nucleus);GO:0005667(transcription factor complex);GO:0005737(cytoplasm);GO:0006325(chromatin organization);GO:0008134(transcription factor binding);GO:0016575(histone deacetylation);GO:0016787(hydrola…	05034(Alcoholism);05203(Viral carcinogenesis);05203(Viral carcinogenesis)	K11409	histone deacetylase 9 [Source:MGI Symbol;Acc:MGI:1931221]	1.45999	1.40561	1.48761	0.287719	0.302052	0.361426	4.57656	2.19426	6.36268e-31	3.13502e-29	up
chr13	75839868	75850154	+	ENSMUSG00000021591	Glrx	ENSMUST00000022082;ENSMUST00000222530;ENSMUST00000223120	GO:0005634(nucleus);GO:0005737(cytoplasm);GO:0005739(mitochondrion);GO:0005758(mitochondrial intermembrane space);GO:0005829(cytosol);GO:0009055(electron transfer activity);GO:0015035(protein disulfide oxidoreductase activity);GO:0015038(glutathione disulfide oxidoreductase activity);GO:0019153(protein-disulfide reductase (glutathione) activity);GO:0022900(electron transport chain);GO:0030425(den…	NA	K03676	glutaredoxin [Source:MGI Symbol;Acc:MGI:2135625]	10.0027	9.58249	7.70328	2.84461	2.42771	2.19327	3.65523	1.86996	1.05582e-30	5.18838e-29	up
chr7	26835305	26843548	+	ENSMUSG00000005547	Cyp2a5	ENSMUST00000005685;ENSMUST00000165641;ENSMUST00000169007	GO:0004497(monooxygenase activity);GO:0005506(iron ion binding);GO:0016020(membrane);GO:0016021(integral component of membrane);GO:0016491(oxidoreductase activity);GO:0016705(oxidoreductase activity, acting on paired donors, with incorporation or reduction of molecular oxygen);GO:0016712(oxidoreductase activity, acting on paired donors, with incorporation or reduction of molecular oxygen, reduced…	00830(Retinol metabolism);00830(Retinol metabolism)	K07411	cytochrome P450, family 2, subfamily a, polypeptide 5 [Source:MGI Symbol;Acc:MGI:88597]	2.2601	4.99039	3.98151	24.3829	27.5648	22.9106	0.150043	-2.73655	1.09276e-30	5.35567e-29	down
chr14	44102654	44103534	+	ENSMUSG00000072596	Ear2	ENSMUST00000074839	GO:0003676(nucleic acid binding);GO:0004518(nuclease activity);GO:0004519(endonuclease activity);GO:0004540(ribonuclease activity);GO:0005575(cellular_component);GO:0006935(chemotaxis);GO:0016787(hydrolase activity);GO:0090305(nucleic acid phosphodiester bond hydrolysis);GO:0090501(RNA phosphodiester bond hydrolysis)	NA	NA	eosinophil-associated, ribonuclease A family, member 2 [Source:MGI Symbol;Acc:MGI:108020]	80.5018	139.553	99.1916	24.7666	19.759	24.9885	4.59254	2.19929	1.16826e-30	5.71055e-29	up
chr11	87864000	87875536	-	ENSMUSG00000052234	Epx	ENSMUST00000049768;ENSMUST00000125590	GO:0002215(defense response to nematode);GO:0004601(peroxidase activity);GO:0005615(extracellular space);GO:0006952(defense response);GO:0006979(response to oxidative stress);GO:0016491(oxidoreductase activity);GO:0020037(heme binding);GO:0032693(negative regulation of interleukin-10 production);GO:0032714(negative regulation of interleukin-5 production);GO:0032753(positive regulation of interleu…	05310(Asthma);05310(Asthma)	K10788	eosinophil peroxidase [Source:MGI Symbol;Acc:MGI:107569]	0.948005	2.49647	1.10598	0	0	0	inf	inf	1.2975e-30	6.32559e-29	up
X	134542336	134583570	-	ENSMUSG00000031264	Btk	ENSMUST00000033617;ENSMUST00000132664;ENSMUST00000150245;ENSMUST00000113213;ENSMUST00000128333	GO:0000166(nucleotide binding);GO:0001805(positive regulation of type III hypersensitivity);GO:0001812(positive regulation of type I hypersensitivity);GO:0001818(negative regulation of cytokine production);GO:0002250(adaptive immune response);GO:0002344(B cell affinity maturation);GO:0002376(immune system process);GO:0002553(histamine secretion by mast cell);GO:0004672(protein kinase activity);GO…	04064(NF-kappa B signaling pathway);04380(Osteoclast differentiation);04611(Platelet activation);04662(B cell receptor signaling pathway);04664(Fc epsilon RI signaling pathway);05169(Epstein-Barr virus infection);05340(Primary immunodeficiency);05340(Primary immunodeficiency)	K07370	Bruton agammaglobulinemia tyrosine kinase [Source:MGI Symbol;Acc:MGI:88216]	13.7776	15.5195	11.0864	3.21375	2.78613	3.80582	4.11837	2.04207	1.30788e-30	6.35938e-29	up
chr2	113831492	113848661	-	ENSMUSG00000041219	Arhgap11a	ENSMUST00000102545;ENSMUST00000110947;ENSMUST00000110948	GO:0003674(molecular_function);GO:0005096(GTPase activator activity);GO:0007165(signal transduction);GO:0043547(positive regulation of GTPase activity);GO:0043547(positive regulation of GTPase activity)	NA	K20635	Rho GTPase activating protein 11A [Source:MGI Symbol;Acc:MGI:2444300]	3.1692	3.21796	3.14558	0.55951	0.582768	0.71462	5.13369	2.36	1.42148e-30	6.89364e-29	up
chr17	33555707	33607764	+	ENSMUSG00000024300	Myo1f	ENSMUST00000087605;ENSMUST00000173426;ENSMUST00000173372;ENSMUST00000235099;ENSMUST00000174695	GO:0000166(nucleotide binding);GO:0003774(motor activity);GO:0003779(actin binding);GO:0005515(protein binding);GO:0005524(ATP binding);GO:0016459(myosin complex);GO:0016459(myosin complex)	NA	K10356	myosin IF [Source:MGI Symbol;Acc:MGI:107711]	19.3489	24.9169	16.8184	5.70877	5.28528	6.50657	3.4904	1.80339	2.54821e-30	1.23255e-28	up
chr13	97176331	97198357	-	ENSMUSG00000021665	Hexb	ENSMUST00000022169;ENSMUST00000222700	GO:0001501(skeletal system development);GO:0001669(acrosomal vesicle);GO:0004553(hydrolase activity, hydrolyzing O-glycosyl compounds);GO:0004563(beta-N-acetylhexosaminidase activity);GO:0005615(extracellular space);GO:0005764(lysosome);GO:0005975(carbohydrate metabolic process);GO:0006044(N-acetylglucosamine metabolic process);GO:0006687(glycosphingolipid metabolic process);GO:0006689(gangliosid…	00511(Other glycan degradation);00520(Amino sugar and nucleotide sugar metabolism);00531(Glycosaminoglycan degradation);00603(Glycosphingolipid biosynthesis - globo and isoglobo series);00604(Glycosphingolipid biosynthesis - ganglio series);04142(Lysosome);04142(Lysosome)	K12373	hexosaminidase B [Source:MGI Symbol;Acc:MGI:96074]	24.8605	33.063	29.1033	9.18957	7.14946	8.62194	3.48652	1.80179	2.76908e-30	1.33588e-28	up
chr5	123749716	123821593	+	ENSMUSG00000029414	Kntc1	ENSMUST00000031366;ENSMUST00000197002;ENSMUST00000198716;ENSMUST00000198841;ENSMUST00000199838;ENSMUST00000197665	GO:0000775(chromosome, centromeric region);GO:0000776(kinetochore);GO:0000777(condensed chromosome kinetochore);GO:0000922(spindle pole);GO:0003674(molecular_function);GO:0005515(protein binding);GO:0005634(nucleus);GO:0005694(chromosome);GO:0005737(cytoplasm);GO:0005819(spindle);GO:0005828(kinetochore microtubule);GO:0005829(cytosol);GO:0005856(cytoskeleton);GO:0005886(plasma membrane);GO:000704…	NA	K11577	kinetochore associated 1 [Source:MGI Symbol;Acc:MGI:2673709]	2.51499	2.91208	2.42164	0.0941309	0.186016	0.307356	13.3594	3.73979	3.38501e-30	1.62877e-28	up
chr5	105214907	105293695	-	ENSMUSG00000079362	Gm43302	ENSMUST00000050011	GO:0003924(GTPase activity);GO:0005525(GTP binding);GO:0006955(immune response);GO:0020005(symbiont-containing vacuole membrane);GO:0031410(cytoplasmic vesicle);GO:0042742(defense response to bacterium);GO:0042832(defense response to protozoan);GO:0050830(defense response to Gram-positive bacterium);GO:0071346(cellular response to interferon-gamma)	NA	NA	predicted gene 43302 [Source:MGI Symbol;Acc:MGI:5663439]	4.0284	4.98644	4.6957	0.899547	0.732232	1.02656	5.15755	2.36669	3.87777e-30	1.86103e-28	up
chr6	29768011	29912310	+	ENSMUSG00000029772	Ahcyl2	ENSMUST00000102995;ENSMUST00000154079;ENSMUST00000202115;ENSMUST00000149816;ENSMUST00000176265;ENSMUST00000201020;ENSMUST00000143707;ENSMUST00000064872;ENSMUST00000115238;ENSMUST00000125911;ENSMUST00000150365;ENSMUST00000201282;ENSMUST00000115242;ENSMUST00000141304;ENSMUST00000176693;ENSMUST00000135396;ENSMUST00000152581;ENSMUST00000128837;ENSMUST00000136031	GO:0004013(adenosylhomocysteinase activity);GO:0005737(cytoplasm);GO:0005783(endoplasmic reticulum);GO:0005829(cytosol);GO:0006730(one-carbon metabolic process);GO:0016787(hydrolase activity);GO:0033353(S-adenosylmethionine cycle);GO:0043005(neuron projection);GO:0043231(intracellular membrane-bounded organelle);GO:0043231(intracellular membrane-bounded organelle)	00270(Cysteine and methionine metabolism);00270(Cysteine and methionine metabolism)	K01251	S-adenosylhomocysteine hydrolase-like 2 [Source:MGI Symbol;Acc:MGI:1921590]	12.8103	15.8473	15.6665	5.06519	4.40664	5.51118	2.95829	1.56476	4.01061e-30	1.91979e-28	up
chr2	33216069	33247717	+	ENSMUSG00000004105	Angptl2	ENSMUST00000004208;ENSMUST00000143252;ENSMUST00000139148	GO:0001525(angiogenesis);GO:0005102(signaling receptor binding);GO:0005576(extracellular region);GO:0005615(extracellular space);GO:0062023(collagen-containing extracellular matrix);GO:0062023(collagen-containing extracellular matrix)	NA	NA	angiopoietin-like 2 [Source:MGI Symbol;Acc:MGI:1347002]	3.49423	3.92385	4.47038	12.1766	12.0224	11.7575	0.330633	-1.5967	4.06213e-30	1.93943e-28	down
chr7	128062640	128118491	+	ENSMUSG00000030786	Itgam	ENSMUST00000106242;ENSMUST00000064821;ENSMUST00000120355;ENSMUST00000119696;ENSMUST00000106240;ENSMUST00000156593	GO:0007155(cell adhesion);GO:0007229(integrin-mediated signaling pathway);GO:0008305(integrin complex);GO:0016020(membrane);GO:0016021(integral component of membrane);GO:0046872(metal ion binding);GO:0046872(metal ion binding)	04015(Rap1 signaling pathway);04145(Phagosome);04514(Cell adhesion molecules (CAMs));04610(Complement and coagulation cascades);04640(Hematopoietic cell lineage);04670(Leukocyte transendothelial migration);04810(Regulation of actin cytoskeleton);05133(Pertussis);05134(Legionellosis);05140(Leishmaniasis);05146(Amoebiasis);05150(Staphylococcus aureus infection);05152(Tuberculosis);05202(Transcripti…	K06461	integrin alpha M [Source:MGI Symbol;Acc:MGI:96607]	15.3316	18.2783	12.1582	3.75575	4.45985	4.62426	3.56452	1.83371	4.6898e-30	2.23334e-28	up
chr10	84526305	84534062	-	ENSMUSG00000046841	Ckap4	ENSMUST00000053871	GO:0005737(cytoplasm);GO:0005783(endoplasmic reticulum);GO:0005789(endoplasmic reticulum membrane);GO:0005791(rough endoplasmic reticulum);GO:0005811(lipid droplet);GO:0005829(cytosol);GO:0005856(cytoskeleton);GO:0005886(plasma membrane);GO:0008150(biological_process);GO:0009986(cell surface);GO:0016020(membrane);GO:0016021(integral component of membrane);GO:0016607(nuclear speck);GO:0036464(cyto…	04141(Protein processing in endoplasmic reticulum)	K13999	cytoskeleton-associated protein 4 [Source:MGI Symbol;Acc:MGI:2444926]	26.9969	22.9887	21.0336	5.84112	8.07043	7.42859	3.32796	1.73464	5.41116e-30	2.57023e-28	up
chr10	44597889	44602174	-	ENSMUSG00000111116	Gm48065	ENSMUST00000216739	NA	NA	NA	predicted gene, 48065 [Source:MGI Symbol;Acc:MGI:6097392]	1.2932	1.55102	1.39456	0.096001	0.099888	0.082877	15.2055	3.92652	5.57958e-30	2.64343e-28	up
chr4	151003652	151044665	-	ENSMUSG00000028957	Per3	ENSMUST00000103204;ENSMUST00000138584;ENSMUST00000136398;ENSMUST00000138052;ENSMUST00000128283	GO:0000122(negative regulation of transcription by RNA polymerase II);GO:0000976(transcription regulatory region sequence-specific DNA binding);GO:0001222(transcription corepressor binding);GO:0005515(protein binding);GO:0005634(nucleus);GO:0005737(cytoplasm);GO:0007623(circadian rhythm);GO:0008134(transcription factor binding);GO:0009416(response to light stimulus);GO:0019900(kinase binding);GO:…	04710(Circadian rhythm);04713(Circadian entrainment);04713(Circadian entrainment)	K21945	period circadian clock 3 [Source:MGI Symbol;Acc:MGI:1277134]	7.39748	6.86075	6.49703	18.7533	20.5724	18.4295	0.359365	-1.47648	5.75938e-30	2.72164e-28	down
chr5	30666777	30674830	+	ENSMUSG00000029177	Cenpa	ENSMUST00000144742;ENSMUST00000197962;ENSMUST00000134372;ENSMUST00000133316;ENSMUST00000150810;ENSMUST00000199617;ENSMUST00000134846;ENSMUST00000149759	GO:0000132(establishment of mitotic spindle orientation);GO:0000281(mitotic cytokinesis);GO:0000775(chromosome, centromeric region);GO:0000776(kinetochore);GO:0000777(condensed chromosome kinetochore);GO:0000778(condensed nuclear chromosome kinetochore);GO:0000780(condensed nuclear chromosome, centromeric region);GO:0000786(nucleosome);GO:0000788(nuclear nucleosome);GO:0000939(condensed chromosom…	NA	K11495	centromere protein A [Source:MGI Symbol;Acc:MGI:88375]	5.00794	4.73417	4.64032	1.1175	1.26624	1.41808	3.78303	1.91954	5.78485e-30	2.7267e-28	up
X	100625737	100727214	+	ENSMUSG00000034311	Kif4	ENSMUST00000048962;ENSMUST00000156386;ENSMUST00000145319	GO:0000166(nucleotide binding);GO:0000281(mitotic cytokinesis);GO:0003677(DNA binding);GO:0003777(microtubule motor activity);GO:0005524(ATP binding);GO:0005634(nucleus);GO:0005654(nucleoplasm);GO:0005694(chromosome);GO:0005737(cytoplasm);GO:0005829(cytosol);GO:0005856(cytoskeleton);GO:0005874(microtubule);GO:0007018(microtubule-based movement);GO:0007052(mitotic spindle organization);GO:0008017(…	NA	K10395	kinesin family member 4 [Source:MGI Symbol;Acc:MGI:108389]	1.82863	1.88035	1.49814	0.189104	0.199278	0.207818	8.73386	3.12662	6.83993e-30	3.21581e-28	up
chr19	38116629	38125281	-	ENSMUSG00000024990	Rbp4	ENSMUST00000112335;ENSMUST00000025951;ENSMUST00000236283;ENSMUST00000237287	GO:0001654(eye development);GO:0005501(retinoid binding);GO:0005515(protein binding);GO:0005576(extracellular region);GO:0005615(extracellular space);GO:0006094(gluconeogenesis);GO:0007283(spermatogenesis);GO:0007507(heart development);GO:0008584(male gonad development);GO:0016918(retinal binding);GO:0019841(retinol binding);GO:0030277(maintenance of gastrointestinal epithelium);GO:0030324(lung d…	NA	K18271	retinol binding protein 4, plasma [Source:MGI Symbol;Acc:MGI:97879]	65.0318	83.8299	37.7628	10.56	10.5065	8.35146	6.3439	2.66537	7.15113e-30	3.35359e-28	up
chr12	114391712	114392169	-	ENSMUSG00000076677	Ighv6-3	ENSMUST00000103486	GO:0003823(antigen binding);GO:0006910(phagocytosis, recognition);GO:0006911(phagocytosis, engulfment);GO:0006958(complement activation, classical pathway);GO:0009897(external side of plasma membrane);GO:0034987(immunoglobulin receptor binding);GO:0042571(immunoglobulin complex, circulating);GO:0042742(defense response to bacterium);GO:0045087(innate immune response);GO:0050853(B cell receptor si…	NA	NA	immunoglobulin heavy variable 6-3 [Source:MGI Symbol;Acc:MGI:4439854]	42.1414	33.7546	108.093	1.607	0.449449	1.5513	50.9982	5.67237	7.53181e-30	3.52317e-28	up
chr13	23551258	23551648	-	ENSMUSG00000069274	H4c6	ENSMUST00000102971	GO:0000228(nuclear chromosome);GO:0000786(nucleosome);GO:0000788(nuclear nucleosome);GO:0003677(DNA binding);GO:0005515(protein binding);GO:0005634(nucleus);GO:0005654(nucleoplasm);GO:0005694(chromosome);GO:0006334(nucleosome assembly);GO:0006335(DNA replication-dependent nucleosome assembly);GO:0006336(DNA replication-independent nucleosome assembly);GO:0006352(DNA-templated transcription, initi…	05034(Alcoholism);05203(Viral carcinogenesis);05322(Systemic lupus erythematosus)	K11254	H4 clustered histone 6 [Source:MGI Symbol;Acc:MGI:2448425]	28.909	32.1017	24.1181	2.93061	2.82893	4.08139	8.65048	3.11278	8.37435e-30	3.90739e-28	up
chr13	23553262	23560686	+	ENSMUSG00000052565	H1f3	ENSMUST00000045301	GO:0000122(negative regulation of transcription by RNA polymerase II);GO:0000786(nucleosome);GO:0000790(nuclear chromatin);GO:0003677(DNA binding);GO:0003690(double-stranded DNA binding);GO:0005515(protein binding);GO:0005634(nucleus);GO:0005694(chromosome);GO:0005719(nuclear euchromatin);GO:0006334(nucleosome assembly);GO:0006355(regulation of transcription, DNA-templated);GO:0006357(regulation …	NA	K11275	H1.3 linker histone, cluster member [Source:MGI Symbol;Acc:MGI:107502]	3.8475	3.40434	3.39641	0.715858	0.485055	0.809091	5.29763	2.40535	1.08201e-29	5.03586e-28	up
chr1	72226240	72226430	+	ENSMUSG00000094655	Gm25360	ENSMUST00000178786	NA	NA	NA	predicted gene, 25360 [Source:MGI Symbol;Acc:MGI:5455137]	146.706	124.817	85.1269	17.2517	17.5765	21.2061	6.36486	2.67013	1.2931e-29	6.00317e-28	up
chr11	112782224	112787760	+	ENSMUSG00000000567	Sox9	ENSMUST00000000579	GO:0000122(negative regulation of transcription by RNA polymerase II);GO:0000976(transcription regulatory region sequence-specific DNA binding);GO:0000978(RNA polymerase II cis-regulatory region sequence-specific DNA binding);GO:0000981(DNA-binding transcription factor activity, RNA polymerase II-specific);GO:0000987(cis-regulatory region sequence-specific DNA binding);GO:0001228(DNA-binding tran…	04024(cAMP signaling pathway)	K18435	SRY (sex determining region Y)-box 9 [Source:MGI Symbol;Acc:MGI:98371]	5.58047	5.93259	2.06158	0.254815	0.123866	0.178942	24.3437	4.60548	1.42861e-29	6.61566e-28	up
chr8	75109569	75128439	+	ENSMUSG00000005410	Mcm5	ENSMUST00000212811;ENSMUST00000164309;ENSMUST00000211912;ENSMUST00000212648	GO:0000166(nucleotide binding);GO:0000727(double-strand break repair via break-induced replication);GO:0003677(DNA binding);GO:0003678(DNA helicase activity);GO:0003688(DNA replication origin binding);GO:0003697(single-stranded DNA binding);GO:0004386(helicase activity);GO:0005524(ATP binding);GO:0005634(nucleus);GO:0005654(nucleoplasm);GO:0005737(cytoplasm);GO:0005829(cytosol);GO:0006260(DNA rep…	03030(DNA replication);04110(Cell cycle);04110(Cell cycle)	K02209	minichromosome maintenance complex component 5 [Source:MGI Symbol;Acc:MGI:103197]	12.8555	12.1588	8.55348	1.86393	2.41871	2.87527	4.6896	2.22946	1.70405e-29	7.87144e-28	up
X	20860511	20921004	-	ENSMUSG00000037217	Syn1	ENSMUST00000081893;ENSMUST00000115345	GO:0000795(synaptonemal complex);GO:0003779(actin binding);GO:0005524(ATP binding);GO:0005794(Golgi apparatus);GO:0005829(cytosol);GO:0005856(cytoskeleton);GO:0007269(neurotransmitter secretion);GO:0008021(synaptic vesicle);GO:0014069(postsynaptic density);GO:0019901(protein kinase binding);GO:0030054(cell junction);GO:0030424(axon);GO:0030425(dendrite);GO:0030672(synaptic vesicle membrane);GO:00…	NA	K19941	synapsin I [Source:MGI Symbol;Acc:MGI:98460]	2.94438	2.68837	1.94872	0.239922	0.201374	0.213524	11.5779	3.53331	1.85898e-29	8.56568e-28	up
chr1	128331590	128359664	-	ENSMUSG00000026355	Mcm6	ENSMUST00000027601;ENSMUST00000188755;ENSMUST00000190495;ENSMUST00000191454	GO:0000166(nucleotide binding);GO:0000727(double-strand break repair via break-induced replication);GO:0003677(DNA binding);GO:0003678(DNA helicase activity);GO:0003688(DNA replication origin binding);GO:0003697(single-stranded DNA binding);GO:0004386(helicase activity);GO:0005515(protein binding);GO:0005524(ATP binding);GO:0005634(nucleus);GO:0005654(nucleoplasm);GO:0006260(DNA replication);GO:0…	03030(DNA replication);04110(Cell cycle);04110(Cell cycle)	K02542	minichromosome maintenance complex component 6 [Source:MGI Symbol;Acc:MGI:1298227]	10.3938	10.1577	7.32955	1.48823	1.64474	2.42577	5.01571	2.32645	1.97649e-29	9.08448e-28	up
chr6	58932090	59024549	-	ENSMUSG00000037709	Fam13a	ENSMUST00000173712;ENSMUST00000089860;ENSMUST00000204616;ENSMUST00000174307	GO:0003674(molecular_function);GO:0005575(cellular_component);GO:0008150(biological_process);GO:0008150(biological_process)	NA	NA	family with sequence similarity 13, member A [Source:MGI Symbol;Acc:MGI:1889842]	2.29903	2.24472	2.78257	8.06035	7.95529	6.73516	0.322024	-1.63476	2.29666e-29	1.05299e-27	down
chr3	106275200	106299760	+	ENSMUSG00000106373	Gm6522	ENSMUST00000197160	NA	NA	NA	predicted gene 6522 [Source:MGI Symbol;Acc:MGI:3648401]	1.64693	2.29079	2.01547	0	0	0	inf	inf	2.95617e-29	1.35201e-27	up
chr19	34492318	34527474	-	ENSMUSG00000024781	Lipa	ENSMUST00000049572;ENSMUST00000237513;ENSMUST00000236641;ENSMUST00000178114;ENSMUST00000237617	GO:0000902(cell morphogenesis);GO:0001650(fibrillar center);GO:0001816(cytokine production);GO:0004771(sterol esterase activity);GO:0005764(lysosome);GO:0006629(lipid metabolic process);GO:0006631(fatty acid metabolic process);GO:0006954(inflammatory response);GO:0008283(cell population proliferation);GO:0016042(lipid catabolic process);GO:0016125(sterol metabolic process);GO:0016298(lipase activ…	00100(Steroid biosynthesis);04142(Lysosome);04979(Cholesterol metabolism);04979(Cholesterol metabolism)	K01052	lysosomal acid lipase A [Source:MGI Symbol;Acc:MGI:96789]	25.1506	33.9161	27.5383	10.2001	9.44614	9.96707	2.92454	1.54821	3.62432e-29	1.65349e-27	up
chr12	113702124	113702578	-	ENSMUSG00000095429	Ighv5-12	ENSMUST00000103450	GO:0003823(antigen binding);GO:0006910(phagocytosis, recognition);GO:0006911(phagocytosis, engulfment);GO:0006958(complement activation, classical pathway);GO:0009897(external side of plasma membrane);GO:0034987(immunoglobulin receptor binding);GO:0042571(immunoglobulin complex, circulating);GO:0042742(defense response to bacterium);GO:0045087(innate immune response);GO:0050853(B cell receptor si…	NA	NA	immunoglobulin heavy variable 5-12 [Source:MGI Symbol;Acc:MGI:4439516]	29.2676	17.2692	52.8572	0.505708	0	0.617968	88.4544	6.46686	3.83452e-29	1.74508e-27	up
chr14	65819038	65833994	-	ENSMUSG00000022034	Esco2	ENSMUST00000224162;ENSMUST00000022613;ENSMUST00000131729;ENSMUST00000136920	GO:0000785(chromatin);GO:0001741(XY body);GO:0002244(hematopoietic progenitor cell differentiation);GO:0004468(lysine N-acetyltransferase activity, acting on acetyl phosphate as donor);GO:0005634(nucleus);GO:0005654(nucleoplasm);GO:0005694(chromosome);GO:0005794(Golgi apparatus);GO:0006275(regulation of DNA replication);GO:0006302(double-strand break repair);GO:0007049(cell cycle);GO:0007059(chro…	NA	K11268	establishment of sister chromatid cohesion N-acetyltransferase 2 [Source:MGI Symbol;Acc:MGI:1919238]	0.961467	1.12575	1.30338	0.0811492	0.11236	0.0926725	11.8477	3.56653	4.8582e-29	2.20553e-27	up
chr2	34983331	35061438	-	ENSMUSG00000026874	Hc	ENSMUST00000028233;ENSMUST00000125549;ENSMUST00000156049;ENSMUST00000151628	GO:0001701(in utero embryonic development);GO:0002376(immune system process);GO:0004866(endopeptidase inhibitor activity);GO:0005515(protein binding);GO:0005576(extracellular region);GO:0005579(membrane attack complex);GO:0005615(extracellular space);GO:0006954(inflammatory response);GO:0006957(complement activation, alternative pathway);GO:0006958(complement activation, classical pathway);GO:001…	04080(Neuroactive ligand-receptor interaction);04610(Complement and coagulation cascades);05020(Prion diseases);05133(Pertussis);05150(Staphylococcus aureus infection);05168(Herpes simplex virus 1 infection);05322(Systemic lupus erythematosus);05322(Systemic lupus erythematosus)	K03994	hemolytic complement [Source:MGI Symbol;Acc:MGI:96031]	116.741	148.389	163.791	50.8677	46.0172	47.2438	2.97595	1.57335	5.09139e-29	2.30573e-27	up
chr19	10839727	10859362	+	ENSMUSG00000024737	Slc15a3	ENSMUST00000025646;ENSMUST00000138263;ENSMUST00000138380	GO:0005764(lysosome);GO:0005765(lysosomal membrane);GO:0006857(oligopeptide transport);GO:0015031(protein transport);GO:0015293(symporter activity);GO:0015833(peptide transport);GO:0016020(membrane);GO:0016021(integral component of membrane);GO:0022857(transmembrane transporter activity);GO:0043231(intracellular membrane-bounded organelle);GO:0055085(transmembrane transport);GO:0055085(transmembr…	NA	K14638	solute carrier family 15, member 3 [Source:MGI Symbol;Acc:MGI:1929691]	11.0514	14.1603	9.12808	3.31981	3.21463	2.85843	3.65594	1.87024	5.16776e-29	2.33459e-27	up
chr13	92751590	92794818	-	ENSMUSG00000021702	Thbs4	ENSMUST00000022213;ENSMUST00000168299	GO:0001938(positive regulation of endothelial cell proliferation);GO:0001968(fibronectin binding);GO:0005178(integrin binding);GO:0005201(extracellular matrix structural constituent);GO:0005509(calcium ion binding);GO:0005515(protein binding);GO:0005518(collagen binding);GO:0005576(extracellular region);GO:0005604(basement membrane);GO:0005615(extracellular space);GO:0005783(endoplasmic reticulum…	04145(Phagosome);04151(PI3K-Akt signaling pathway);04510(Focal adhesion);04512(ECM-receptor interaction);05144(Malaria);05165(Human papillomavirus infection);05165(Human papillomavirus infection)	K04659	thrombospondin 4 [Source:MGI Symbol;Acc:MGI:1101779]	2.14186	1.63364	0.560719	0	0	0	inf	inf	5.30942e-29	2.39274e-27	up
chr3	135212537	135273611	+	ENSMUSG00000045328	Cenpe	ENSMUST00000062893;ENSMUST00000197273;ENSMUST00000200616;ENSMUST00000199497	GO:0000166(nucleotide binding);GO:0000278(mitotic cell cycle);GO:0000775(chromosome, centromeric region);GO:0000776(kinetochore);GO:0000779(condensed chromosome, centromeric region);GO:0003774(motor activity);GO:0003777(microtubule motor activity);GO:0005524(ATP binding);GO:0005634(nucleus);GO:0005654(nucleoplasm);GO:0005694(chromosome);GO:0005828(kinetochore microtubule);GO:0005829(cytosol);GO:0…	NA	K11498	centromere protein E [Source:MGI Symbol;Acc:MGI:1098230]	1.35027	1.16588	1.12015	0.0626173	0.133229	0.13529	10.9813	3.45697	5.63105e-29	2.53151e-27	up
chr6	70074024	70074603	-	ENSMUSG00000076576	Igkv6-32	ENSMUST00000103377	GO:0002377(immunoglobulin production);GO:0005615(extracellular space);GO:0006955(immune response)	NA	NA	immunoglobulin kappa variable 6-32 [Source:MGI Symbol;Acc:MGI:3641634]	56.128	19.675	74.2747	1.75588	0.722278	1.24149	40.3473	5.3344	5.95566e-29	2.67094e-27	up
chr18	43764289	43767399	+	ENSMUSG00000038791	Scgb3a2	ENSMUST00000189750;ENSMUST00000187157;ENSMUST00000043803	GO:0005515(protein binding);GO:0005576(extracellular region);GO:0005615(extracellular space);GO:0008150(biological_process);GO:0008150(biological_process)	NA	NA	secretoglobin, family 3A, member 2 [Source:MGI Symbol;Acc:MGI:2153470]	8.71064	14.1507	26.1812	153.807	172.531	162.303	0.100365	-3.31667	6.15744e-29	2.75475e-27	down
chr10	69335146	69352938	-	ENSMUSG00000019942	Cdk1	ENSMUST00000020099;ENSMUST00000129444;ENSMUST00000124054;ENSMUST00000152448;ENSMUST00000119827;ENSMUST00000123458	GO:0000086(G2/M transition of mitotic cell cycle);GO:0000166(nucleotide binding);GO:0000278(mitotic cell cycle);GO:0000307(cyclin-dependent protein kinase holoenzyme complex);GO:0003682(chromatin binding);GO:0004672(protein kinase activity);GO:0004674(protein serine/threonine kinase activity);GO:0004693(cyclin-dependent protein serine/threonine kinase activity);GO:0005515(protein binding);GO:0005…	04110(Cell cycle);04114(Oocyte meiosis);04115(p53 signaling pathway);04218(Cellular senescence);04540(Gap junction);04914(Progesterone-mediated oocyte maturation);05170(Human immunodeficiency virus 1 infection);05203(Viral carcinogenesis);05203(Viral carcinogenesis)	K02087	cyclin-dependent kinase 1 [Source:MGI Symbol;Acc:MGI:88351]	2.80249	3.05704	2.59182	0.152699	0.0531668	0.247173	18.6548	4.22147	6.20599e-29	2.76976e-27	up
chr19	4510472	4621752	+	ENSMUSG00000024892	Pcx	ENSMUST00000068004;ENSMUST00000224726;ENSMUST00000113825;ENSMUST00000225189;ENSMUST00000238089;ENSMUST00000236457;ENSMUST00000223659	GO:0000166(nucleotide binding);GO:0003824(catalytic activity);GO:0004736(pyruvate carboxylase activity);GO:0005524(ATP binding);GO:0005737(cytoplasm);GO:0005739(mitochondrion);GO:0006090(pyruvate metabolic process);GO:0006094(gluconeogenesis);GO:0009374(biotin binding);GO:0010629(negative regulation of gene expression);GO:0016874(ligase activity);GO:0019074(viral RNA genome packaging);GO:0042802(…	00020(Citrate cycle (TCA cycle));00620(Pyruvate metabolism);00620(Pyruvate metabolism)	K01958	pyruvate carboxylase [Source:MGI Symbol;Acc:MGI:97520]	29.6191	26.1221	21.2742	8.65631	8.67057	7.53247	3.09805	1.63136	6.61054e-29	2.9432e-27	up
chr5	92346638	92348889	-	ENSMUSG00000034855	Cxcl10	ENSMUST00000038816;ENSMUST00000201176;ENSMUST00000118006;ENSMUST00000138169	GO:0002690(positive regulation of leukocyte chemotaxis);GO:0005125(cytokine activity);GO:0005576(extracellular region);GO:0005615(extracellular space);GO:0006935(chemotaxis);GO:0006952(defense response);GO:0006954(inflammatory response);GO:0006955(immune response);GO:0007165(signal transduction);GO:0007186(G protein-coupled receptor signaling pathway);GO:0007189(adenylate cyclase-activating G pro…	04060(Cytokine-cytokine receptor interaction);04062(Chemokine signaling pathway);04620(Toll-like receptor signaling pathway);04622(RIG-I-like receptor signaling pathway);04623(Cytosolic DNA-sensing pathway);04657(IL-17 signaling pathway);04668(TNF signaling pathway);05160(Hepatitis C);05164(Influenza A);05169(Epstein-Barr virus infection);05169(Epstein-Barr virus infection)	K12671	chemokine (C-X-C motif) ligand 10 [Source:MGI Symbol;Acc:MGI:1352450]	2.73981	4.17508	2.70538	0.0550514	0.221901	0.111037	24.7952	4.63199	7.57888e-29	3.36622e-27	up
chr9	89699206	89705068	-	ENSMUSG00000032353	Tmed3	ENSMUST00000058488;ENSMUST00000188808	GO:0003674(molecular_function);GO:0005783(endoplasmic reticulum);GO:0005789(endoplasmic reticulum membrane);GO:0005793(endoplasmic reticulum-Golgi intermediate compartment);GO:0005794(Golgi apparatus);GO:0006886(intracellular protein transport);GO:0006888(endoplasmic reticulum to Golgi vesicle-mediated transport);GO:0007030(Golgi organization);GO:0015031(protein transport);GO:0016020(membrane);GO…	NA	K20350	transmembrane p24 trafficking protein 3 [Source:MGI Symbol;Acc:MGI:1913361]	24.0132	23.6559	21.2426	8.20537	8.16836	9.15147	2.69975	1.43283	7.72345e-29	3.42221e-27	up
chr1	135132700	135145317	+	ENSMUSG00000031506	Ptpn7	ENSMUST00000049449;ENSMUST00000188478;ENSMUST00000167080;ENSMUST00000187985	GO:0004721(phosphoprotein phosphatase activity);GO:0004725(protein tyrosine phosphatase activity);GO:0005737(cytoplasm);GO:0005829(cytosol);GO:0005856(cytoskeleton);GO:0006470(protein dephosphorylation);GO:0009898(cytoplasmic side of plasma membrane);GO:0016311(dephosphorylation);GO:0016787(hydrolase activity);GO:0016791(phosphatase activity);GO:0035335(peptidyl-tyrosine dephosphorylation);GO:003…	04010(MAPK signaling pathway);04010(MAPK signaling pathway)	K18019	protein tyrosine phosphatase, non-receptor type 7 [Source:MGI Symbol;Acc:MGI:2156893]	5.46899	6.0433	4.37904	1.32675	1.05841	1.36812	4.23398	2.08202	7.79345e-29	3.44497e-27	up
chr15	78597047	78622019	+	ENSMUSG00000018008	Cyth4	ENSMUST00000043069;ENSMUST00000231180;ENSMUST00000231176;ENSMUST00000230041;ENSMUST00000229248;ENSMUST00000230583;ENSMUST00000231168;ENSMUST00000230705;ENSMUST00000229295;ENSMUST00000229717;ENSMUST00000229233	GO:0005085(guanyl-nucleotide exchange factor activity);GO:0005086(ARF guanyl-nucleotide exchange factor activity);GO:0005886(plasma membrane);GO:0008289(lipid binding);GO:0016020(membrane);GO:0032012(regulation of ARF protein signal transduction);GO:0032012(regulation of ARF protein signal transduction)	04072(Phospholipase D signaling pathway);04144(Endocytosis);04144(Endocytosis)	K18441	cytohesin 4 [Source:MGI Symbol;Acc:MGI:2441702]	16.2924	17.7646	12.9951	5.15426	4.93809	5.60601	2.99727	1.58365	8.31456e-29	3.66654e-27	up
chr17	34341959	34344645	-	ENSMUSG00000036322	H2-Ea	ENSMUST00000235482;ENSMUST00000134042	GO:0002250(adaptive immune response);GO:0002503(peptide antigen assembly with MHC class II protein complex);GO:0002504(antigen processing and presentation of peptide or polysaccharide antigen via MHC class II);GO:0005764(lysosome);GO:0005765(lysosomal membrane);GO:0005886(plasma membrane);GO:0006955(immune response);GO:0009986(cell surface);GO:0016020(membrane);GO:0016021(integral component of me…	04145(Phagosome);04514(Cell adhesion molecules (CAMs));04612(Antigen processing and presentation);04640(Hematopoietic cell lineage);04658(Th1 and Th2 cell differentiation);04659(Th17 cell differentiation);04672(Intestinal immune network for IgA production);04940(Type I diabetes mellitus);05140(Leishmaniasis);05145(Toxoplasmosis);05150(Staphylococcus aureus infection);05152(Tuberculosis);05164(Inf…	K06752	histocompatibility 2, class II antigen E alpha [Source:MGI Symbol;Acc:MGI:95900]	276.786	294.808	252.974	99.5417	79.4302	104.707	2.9067	1.53938	8.42047e-29	3.7044e-27	up
chr11	102430315	102437048	+	ENSMUSG00000034708	Grn	ENSMUST00000049460;ENSMUST00000129997;ENSMUST00000148580;ENSMUST00000239431;ENSMUST00000135517;ENSMUST00000138451;ENSMUST00000127530;ENSMUST00000177428;ENSMUST00000125819;ENSMUST00000176953;ENSMUST00000123500	GO:0001835(blastocyst hatching);GO:0002265(astrocyte activation involved in immune response);GO:0002282(microglial cell activation involved in immune response);GO:0005125(cytokine activity);GO:0005515(protein binding);GO:0005576(extracellular region);GO:0005615(extracellular space);GO:0005739(mitochondrion);GO:0005764(lysosome);GO:0005765(lysosomal membrane);GO:0005768(endosome);GO:0005770(late e…	NA	NA	granulin [Source:MGI Symbol;Acc:MGI:95832]	76.9376	101.336	88.9988	32.7225	31.3466	33.5088	2.73907	1.45369	9.05024e-29	3.972e-27	up
chr6	69304834	69305405	-	ENSMUSG00000076549	Igkv4-68	ENSMUST00000103350	GO:0002377(immunoglobulin production);GO:0005615(extracellular space);GO:0006955(immune response)	NA	NA	immunoglobulin kappa variable 4-68 [Source:MGI Symbol;Acc:MGI:2686265]	11.274	16.6206	21.3042	0.881194	0.285448	0.4225	30.9594	4.9523	1.03084e-28	4.51347e-27	up
chr3	19957054	20009145	+	ENSMUSG00000003617	Cp	ENSMUST00000108329;ENSMUST00000131454;ENSMUST00000091309;ENSMUST00000131811;ENSMUST00000150264;ENSMUST00000128615;ENSMUST00000108328;ENSMUST00000129135;ENSMUST00000173848;ENSMUST00000125994;ENSMUST00000174803;ENSMUST00000108325;ENSMUST00000003714;ENSMUST00000172860;ENSMUST00000173779;ENSMUST00000172605	GO:0004322(ferroxidase activity);GO:0005507(copper ion binding);GO:0005576(extracellular region);GO:0005615(extracellular space);GO:0005886(plasma membrane);GO:0006811(ion transport);GO:0006825(copper ion transport);GO:0006826(iron ion transport);GO:0006879(cellular iron ion homeostasis);GO:0016020(membrane);GO:0016021(integral component of membrane);GO:0016491(oxidoreductase activity);GO:0046658…	00860(Porphyrin and chlorophyll metabolism);04216(Ferroptosis);04216(Ferroptosis)	K13624	ceruloplasmin [Source:MGI Symbol;Acc:MGI:88476]	25.806	24.6451	24.7955	9.7851	8.36033	10.247	2.65023	1.40612	1.14374e-28	4.99597e-27	up
chr6	122577792	122602444	-	ENSMUSG00000040613	Apobec1	ENSMUST00000112587;ENSMUST00000112586;ENSMUST00000203204;ENSMUST00000112585;ENSMUST00000204035;ENSMUST00000143356;ENSMUST00000203197;ENSMUST00000147760	GO:0003723(RNA binding);GO:0003729(mRNA binding);GO:0003824(catalytic activity);GO:0004126(cytidine deaminase activity);GO:0004131(cytosine deaminase activity);GO:0005515(protein binding);GO:0005634(nucleus);GO:0005737(cytoplasm);GO:0006397(mRNA processing);GO:0006641(triglyceride metabolic process);GO:0006970(response to osmotic stress);GO:0008047(enzyme activator activity);GO:0008270(zinc ion b…	NA	K16932	apolipoprotein B mRNA editing enzyme, catalytic polypeptide 1 [Source:MGI Symbol;Acc:MGI:103298]	11.8988	14.2413	13.6915	2.52191	3.03861	3.98777	4.17159	2.0606	1.15457e-28	5.03138e-27	up
chr7	122169893	122186207	-	ENSMUSG00000030866	Ern2	ENSMUST00000033153;ENSMUST00000206198	GO:0000166(nucleotide binding);GO:0000287(magnesium ion binding);GO:0003824(catalytic activity);GO:0004519(endonuclease activity);GO:0004521(endoribonuclease activity);GO:0004540(ribonuclease activity);GO:0004672(protein kinase activity);GO:0004674(protein serine/threonine kinase activity);GO:0005515(protein binding);GO:0005524(ATP binding);GO:0005783(endoplasmic reticulum);GO:0005789(endoplasmic…	NA	NA	endoplasmic reticulum (ER) to nucleus signalling 2 [Source:MGI Symbol;Acc:MGI:1349436]	2.50374	2.03187	2.64356	0.194815	0.12459	0.0686156	18.502	4.20961	1.2398e-28	5.39007e-27	up
chr19	3935186	3949340	+	ENSMUSG00000036908	Unc93b1	ENSMUST00000162708;ENSMUST00000161415;ENSMUST00000162193;ENSMUST00000237030;ENSMUST00000237112;ENSMUST00000236920;ENSMUST00000165711	GO:0002224(toll-like receptor signaling pathway);GO:0005768(endosome);GO:0005783(endoplasmic reticulum);GO:0016020(membrane);GO:0016021(integral component of membrane);GO:0034138(toll-like receptor 3 signaling pathway);GO:0034154(toll-like receptor 7 signaling pathway);GO:0034162(toll-like receptor 9 signaling pathway);GO:0035325(Toll-like receptor binding);GO:0035325(Toll-like receptor binding)	NA	NA	unc-93 homolog B1, TLR signaling regulator [Source:MGI Symbol;Acc:MGI:1859307]	38.0372	41.7376	37.2136	15.3339	15.8186	14.6072	2.55658	1.35422	1.61066e-28	6.98596e-27	up
chr17	23628311	23645277	-	ENSMUSG00000023903	Mmp25	ENSMUST00000233276;ENSMUST00000024696	GO:0004222(metalloendopeptidase activity);GO:0005886(plasma membrane);GO:0006508(proteolysis);GO:0008233(peptidase activity);GO:0008237(metallopeptidase activity);GO:0008270(zinc ion binding);GO:0009986(cell surface);GO:0010952(positive regulation of peptidase activity);GO:0016020(membrane);GO:0016021(integral component of membrane);GO:0016504(peptidase activator activity);GO:0016787(hydrolase ac…	04928(Parathyroid hormone synthesis, secretion and action);04928(Parathyroid hormone synthesis, secretion and action)	K08003	matrix metallopeptidase 25 [Source:MGI Symbol;Acc:MGI:2443938]	3.49609	5.20293	2.49834	0.456703	0.488278	0.44423	8.06023	3.01082	1.89819e-28	8.2138e-27	up
chr9	108338903	108340343	+	ENSMUSG00000063856	Gpx1	ENSMUST00000082429;ENSMUST00000192401;ENSMUST00000191997	GO:0000302(response to reactive oxygen species);GO:0001659(temperature homeostasis);GO:0001885(endothelial cell development);GO:0002862(negative regulation of inflammatory response to antigenic stimulus);GO:0004601(peroxidase activity);GO:0004602(glutathione peroxidase activity);GO:0005515(protein binding);GO:0005634(nucleus);GO:0005737(cytoplasm);GO:0005739(mitochondrion);GO:0005829(cytosol);GO:…	00480(Glutathione metabolism);00590(Arachidonic acid metabolism);04918(Thyroid hormone synthesis);05014(Amyotrophic lateral sclerosis (ALS));05016(Huntington disease);05016(Huntington disease)	K00432	glutathione peroxidase 1 [Source:MGI Symbol;Acc:MGI:104887]	65.6808	70.2245	57.8874	24.3218	22.2691	25.2834	2.69627	1.43097	2.18647e-28	9.43911e-27	up
chr16	32608920	32632794	+	ENSMUSG00000022797	Tfrc	ENSMUST00000128285;ENSMUST00000023486;ENSMUST00000137901;ENSMUST00000120680;ENSMUST00000155929;ENSMUST00000231912;ENSMUST00000124243	GO:0001934(positive regulation of protein phosphorylation);GO:0003725(double-stranded RNA binding);GO:0004998(transferrin receptor activity);GO:0005381(iron ion transmembrane transporter activity);GO:0005515(protein binding);GO:0005576(extracellular region);GO:0005615(extracellular space);GO:0005634(nucleus);GO:0005737(cytoplasm);GO:0005739(mitochondrion);GO:0005768(endosome);GO:0005769(early end…	04066(HIF-1 signaling pathway);04144(Endocytosis);04145(Phagosome);04216(Ferroptosis);04640(Hematopoietic cell lineage);04640(Hematopoietic cell lineage)	K06503	transferrin receptor [Source:MGI Symbol;Acc:MGI:98822]	24.9277	31.0515	25.7061	9.6372	10.1045	10.4743	2.70337	1.43476	2.36669e-28	1.01933e-26	up
chr8	118283733	119324921	+	ENSMUSG00000031841	Cdh13	ENSMUST00000117160;ENSMUST00000123567;ENSMUST00000148836;ENSMUST00000129548;ENSMUST00000145849;ENSMUST00000212476;ENSMUST00000151842;ENSMUST00000142551	GO:0000278(mitotic cell cycle);GO:0001938(positive regulation of endothelial cell proliferation);GO:0001954(positive regulation of cell-matrix adhesion);GO:0002040(sprouting angiogenesis);GO:0005509(calcium ion binding);GO:0005515(protein binding);GO:0005615(extracellular space);GO:0005737(cytoplasm);GO:0005886(plasma membrane);GO:0005901(caveola);GO:0007155(cell adhesion);GO:0007156(homophilic c…	NA	K06808	cadherin 13 [Source:MGI Symbol;Acc:MGI:99551]	0.438057	0.460348	0.42926	1.73895	2.02485	2.1808	0.22334	-2.16269	2.50238e-28	1.07527e-26	down
chr8	83165352	83272934	+	ENSMUSG00000031709	Tbc1d9	ENSMUST00000093393;ENSMUST00000034145;ENSMUST00000142673	GO:0005096(GTPase activator activity);GO:0005509(calcium ion binding);GO:0006886(intracellular protein transport);GO:0017137(Rab GTPase binding);GO:0090630(activation of GTPase activity);GO:0090630(activation of GTPase activity)	NA	K19951	TBC1 domain family, member 9 [Source:MGI Symbol;Acc:MGI:1918560]	8.76453	11.1701	7.75161	2.8904	2.52621	2.25523	3.60881	1.85152	2.61572e-28	1.12136e-26	up
chr1	144242296	144249242	-	ENSMUSG00000026358	Rgs1	ENSMUST00000167812;ENSMUST00000170870;ENSMUST00000189061;ENSMUST00000172388;ENSMUST00000169042;ENSMUST00000167317	GO:0001965(G-protein alpha-subunit binding);GO:0005096(GTPase activator activity);GO:0005737(cytoplasm);GO:0005829(cytosol);GO:0005886(plasma membrane);GO:0007165(signal transduction);GO:0007186(G protein-coupled receptor signaling pathway);GO:0008277(regulation of G protein-coupled receptor signaling pathway);GO:0009617(response to bacterium);GO:0009968(negative regulation of signal transduction…	NA	K16449	regulator of G-protein signaling 1 [Source:MGI Symbol;Acc:MGI:1354694]	2.58341	5.26793	2.94471	0.410824	0.206704	0.207501	13.0857	3.70992	2.64966e-28	1.13328e-26	up
chr1	107511423	107535478	+	ENSMUSG00000062345	Serpinb2	ENSMUST00000009356;ENSMUST00000064916	GO:0004867(serine-type endopeptidase inhibitor activity);GO:0005576(extracellular region);GO:0005615(extracellular space);GO:0005737(cytoplasm);GO:0010466(negative regulation of peptidase activity);GO:0010951(negative regulation of endopeptidase activity);GO:0030414(peptidase inhibitor activity);GO:0042060(wound healing);GO:0043066(negative regulation of apoptotic process);GO:0043066(negative reg…	04610(Complement and coagulation cascades);04610(Complement and coagulation cascades)	K19821	serine (or cysteine) peptidase inhibitor, clade B, member 2 [Source:MGI Symbol;Acc:MGI:97609]	1.05113	1.46496	0.788858	0	0	0	inf	inf	3.34661e-28	1.42807e-26	up
chr7	16906490	16910905	+	ENSMUSG00000043017	Ptgir	ENSMUST00000144408;ENSMUST00000086101	GO:0004930(G protein-coupled receptor activity);GO:0005829(cytosol);GO:0005886(plasma membrane);GO:0006954(inflammatory response);GO:0007165(signal transduction);GO:0007186(G protein-coupled receptor signaling pathway);GO:0007189(adenylate cyclase-activating G protein-coupled receptor signaling pathway);GO:0007204(positive regulation of cytosolic calcium ion concentration);GO:0010642(negative reg…	04080(Neuroactive ligand-receptor interaction);04270(Vascular smooth muscle contraction);04611(Platelet activation);04611(Platelet activation)	K04263	prostaglandin I receptor (IP) [Source:MGI Symbol;Acc:MGI:99535]	6.17271	7.5944	5.11812	1.23083	1.14484	0.818873	5.91171	2.56358	3.48144e-28	1.48218e-26	up
chr7	79660196	79698148	+	ENSMUSG00000046591	Ticrr	ENSMUST00000035977;ENSMUST00000206017;ENSMUST00000206677;ENSMUST00000205750;ENSMUST00000206072	GO:0003682(chromatin binding);GO:0005634(nucleus);GO:0005654(nucleoplasm);GO:0006260(DNA replication);GO:0006281(DNA repair);GO:0006974(cellular response to DNA damage stimulus);GO:0007049(cell cycle);GO:0007093(mitotic cell cycle checkpoint);GO:0007095(mitotic G2 DNA damage checkpoint);GO:0010212(response to ionizing radiation);GO:0030174(regulation of DNA-dependent DNA replication initiation);G…	NA	NA	TOPBP1-interacting checkpoint and replication regulator [Source:MGI Symbol;Acc:MGI:1924261]	0.990651	0.945171	0.773239	0.0516189	0.055759	0.106116	12.6892	3.66553	4.59962e-28	1.95373e-26	up
chr16	19063225	19063262	-	ENSMUSG00000106668	Iglj1	ENSMUST00000199490	NA	NA	NA	immunoglobulin lambda joining 1 [Source:MGI Symbol;Acc:MGI:5009822]	128.785	136.773	335.632	2.58192	3.92839	5.45858	50.2294	5.65046	4.69172e-28	1.98828e-26	up
chr14	54431612	54445364	+	ENSMUSG00000000957	Mmp14	ENSMUST00000089688;ENSMUST00000198679;ENSMUST00000197947;ENSMUST00000225641;ENSMUST00000197874;ENSMUST00000226710	GO:0001501(skeletal system development);GO:0001503(ossification);GO:0001525(angiogenesis);GO:0001541(ovarian follicle development);GO:0001666(response to hypoxia);GO:0001935(endothelial cell proliferation);GO:0001958(endochondral ossification);GO:0004175(endopeptidase activity);GO:0004222(metalloendopeptidase activity);GO:0005178(integrin binding);GO:0005615(extracellular space);GO:0005634(nucleu…	04668(TNF signaling pathway);04912(GnRH signaling pathway);04928(Parathyroid hormone synthesis, secretion and action);04928(Parathyroid hormone synthesis, secretion and action)	K07763	matrix metallopeptidase 14 (membrane-inserted) [Source:MGI Symbol;Acc:MGI:101900]	17.5161	16.9358	13.0331	5.65237	5.39653	5.30944	2.90279	1.53744	4.86437e-28	2.05673e-26	up
chr8	121054882	121083110	-	ENSMUSG00000097336	Fendrr	ENSMUST00000182264;ENSMUST00000181530;ENSMUST00000181231	NA	NA	NA	Foxf1 adjacent non-coding developmental regulatory RNA [Source:MGI Symbol;Acc:MGI:1916040]	29.8143	29.1619	42.9509	113.216	126.93	111.445	0.289902	-1.78636	5.14244e-28	2.16933e-26	down
chr2	84980461	84983632	+	ENSMUSG00000027073	Prg2	ENSMUST00000028467	GO:0002215(defense response to nematode);GO:0002376(immune system process);GO:0006955(immune response);GO:0030021(extracellular matrix structural constituent conferring compression resistance);GO:0030246(carbohydrate binding);GO:0032693(negative regulation of interleukin-10 production);GO:0032753(positive regulation of interleukin-4 production);GO:0042742(defense response to bacterium);GO:0062023…	05310(Asthma)	K10786	proteoglycan 2, bone marrow [Source:MGI Symbol;Acc:MGI:103294]	3.05246	4.67729	2.25125	0	0	0	inf	inf	6.64804e-28	2.79808e-26	up
chr9	70407692	70421547	-	ENSMUSG00000032218	Ccnb2	ENSMUST00000034742	GO:0000079(regulation of cyclin-dependent protein serine/threonine kinase activity);GO:0000307(cyclin-dependent protein kinase holoenzyme complex);GO:0001701(in utero embryonic development);GO:0005634(nucleus);GO:0005737(cytoplasm);GO:0005813(centrosome);GO:0005829(cytosol);GO:0007049(cell cycle);GO:0015630(microtubule cytoskeleton);GO:0016020(membrane);GO:0016538(cyclin-dependent protein serine/…	04068(FoxO signaling pathway);04110(Cell cycle);04114(Oocyte meiosis);04115(p53 signaling pathway);04218(Cellular senescence);04914(Progesterone-mediated oocyte maturation);05166(Human T-cell leukemia virus 1 infection);05170(Human immunodeficiency virus 1 infection)	K21770	cyclin B2 [Source:MGI Symbol;Acc:MGI:88311]	5.45573	7.03446	5.37385	0.759094	0.46518	0.536959	10.1429	3.3424	7.39492e-28	3.10536e-26	up
chr15	81802421	81826863	+	ENSMUSG00000022389	Tef	ENSMUST00000109553;ENSMUST00000164673;ENSMUST00000168632;ENSMUST00000166302;ENSMUST00000167138;ENSMUST00000023024;ENSMUST00000170027;ENSMUST00000169952;ENSMUST00000168200;ENSMUST00000172208	GO:0000977(RNA polymerase II regulatory region sequence-specific DNA binding);GO:0000978(RNA polymerase II cis-regulatory region sequence-specific DNA binding);GO:0001228(DNA-binding transcription activator activity, RNA polymerase II-specific);GO:0003677(DNA binding);GO:0003690(double-stranded DNA binding);GO:0003700(DNA-binding transcription factor activity);GO:0005515(protein binding);GO:00056…	NA	NA	thyrotroph embryonic factor [Source:MGI Symbol;Acc:MGI:98663]	21.4778	17.7659	22.5045	59.0516	59.5672	55.171	0.355304	-1.49287	7.51084e-28	3.14689e-26	down
chr15	78244801	78262580	+	ENSMUSG00000071715	Ncf4	ENSMUST00000096357;ENSMUST00000148646;ENSMUST00000126028;ENSMUST00000146147;ENSMUST00000133618;ENSMUST00000147303	GO:0005515(protein binding);GO:0005737(cytoplasm);GO:0005768(endosome);GO:0005829(cytosol);GO:0006801(superoxide metabolic process);GO:0006909(phagocytosis);GO:0008289(lipid binding);GO:0010008(endosome membrane);GO:0016020(membrane);GO:0016175(superoxide-generating NADPH oxidase activity);GO:0016176(superoxide-generating NADPH oxidase activator activity);GO:0032266(phosphatidylinositol-3-phospha…	04145(Phagosome);04380(Osteoclast differentiation);04670(Leukocyte transendothelial migration);05140(Leishmaniasis);05140(Leishmaniasis)	K08012	neutrophil cytosolic factor 4 [Source:MGI Symbol;Acc:MGI:109186]	15.3629	18.2366	12.4797	3.52771	3.44993	4.11425	4.15432	2.05461	8.50771e-28	3.55649e-26	up
chr6	69900424	69900977	-	ENSMUSG00000076569	Igkv5-39	ENSMUST00000197290;ENSMUST00000103370	GO:0002377(immunoglobulin production);GO:0005615(extracellular space);GO:0006955(immune response);GO:0006955(immune response)	NA	NA	immunoglobulin kappa variable 5-39 [Source:MGI Symbol;Acc:MGI:2686255]	198.015	495.554	65.4777	3.12155	2.98633	4.13429	74.1099	6.2116	9.91706e-28	4.13629e-26	up
chr17	34143307	34151555	+	ENSMUSG00000037548	H2-DMb2	ENSMUST00000236519;ENSMUST00000041982;ENSMUST00000171231	GO:0002250(adaptive immune response);GO:0002504(antigen processing and presentation of peptide or polysaccharide antigen via MHC class II);GO:0005515(protein binding);GO:0005764(lysosome);GO:0005765(lysosomal membrane);GO:0005770(late endosome);GO:0005771(multivesicular body);GO:0006955(immune response);GO:0010008(endosome membrane);GO:0016020(membrane);GO:0016021(integral component of membrane);…	04145(Phagosome);04514(Cell adhesion molecules (CAMs));04612(Antigen processing and presentation);04640(Hematopoietic cell lineage);04658(Th1 and Th2 cell differentiation);04659(Th17 cell differentiation);04672(Intestinal immune network for IgA production);04940(Type I diabetes mellitus);05140(Leishmaniasis);05145(Toxoplasmosis);05150(Staphylococcus aureus infection);05152(Tuberculosis);05164(Inf…	K06752	histocompatibility 2, class II, locus Mb2 [Source:MGI Symbol;Acc:MGI:95923]	59.6394	54.4158	39.6986	14.6023	11.529	16.2474	3.62809	1.85921	1.05582e-27	4.39379e-26	up
chr8	76899442	77245012	+	ENSMUSG00000031618	Nr3c2	ENSMUST00000109913;ENSMUST00000109912;ENSMUST00000034031;ENSMUST00000148106;ENSMUST00000126697;ENSMUST00000128862	GO:0003677(DNA binding);GO:0003700(DNA-binding transcription factor activity);GO:0005634(nucleus);GO:0005654(nucleoplasm);GO:0006355(regulation of transcription, DNA-templated);GO:0008270(zinc ion binding);GO:0042025(host cell nucleus);GO:0043235(receptor complex);GO:0043565(sequence-specific DNA binding);GO:0046872(metal ion binding);GO:1901224(positive regulation of NIK/NF-kappaB signaling);GO:…	04960(Aldosterone-regulated sodium reabsorption);04960(Aldosterone-regulated sodium reabsorption)	K08555	nuclear receptor subfamily 3, group C, member 2 [Source:MGI Symbol;Acc:MGI:99459]	2.14948	2.10702	2.47414	6.87769	7.46126	6.61721	0.321177	-1.63856	1.05871e-27	4.39592e-26	down
chr12	114176438	114176867	-	ENSMUSG00000076666	Ighv14-4	ENSMUST00000195706	GO:0003823(antigen binding);GO:0006910(phagocytosis, recognition);GO:0006911(phagocytosis, engulfment);GO:0006958(complement activation, classical pathway);GO:0009897(external side of plasma membrane);GO:0034987(immunoglobulin receptor binding);GO:0042571(immunoglobulin complex, circulating);GO:0042742(defense response to bacterium);GO:0045087(innate immune response);GO:0050853(B cell receptor si…	NA	NA	immunoglobulin heavy variable 14-4 [Source:MGI Symbol;Acc:MGI:4439765]	21.4211	10.0383	18.0694	0.313163	0	0.494613	61.315	5.93817	1.259e-27	5.21582e-26	up
chr1	39551296	39577405	-	ENSMUSG00000048234	Rnf149	ENSMUST00000062525;ENSMUST00000153381;ENSMUST00000195136	GO:0005515(protein binding);GO:0005737(cytoplasm);GO:0006511(ubiquitin-dependent protein catabolic process);GO:0016020(membrane);GO:0016021(integral component of membrane);GO:0016567(protein ubiquitination);GO:0016740(transferase activity);GO:0031647(regulation of protein stability);GO:0035690(cellular response to drug);GO:0043409(negative regulation of MAPK cascade);GO:0046872(metal ion binding)…	NA	K15704	ring finger protein 149 [Source:MGI Symbol;Acc:MGI:2677438]	21.7662	25.7253	20.9643	8.36113	7.92525	8.43218	2.76941	1.46958	1.34209e-27	5.5476e-26	up
chr17	29090976	29100727	+	ENSMUSG00000023067	Cdkn1a	ENSMUST00000023829;ENSMUST00000233296;ENSMUST00000122348;ENSMUST00000119901;ENSMUST00000232979	GO:0000079(regulation of cyclin-dependent protein serine/threonine kinase activity);GO:0000082(G1/S transition of mitotic cell cycle);GO:0000086(G2/M transition of mitotic cell cycle);GO:0000307(cyclin-dependent protein kinase holoenzyme complex);GO:0004860(protein kinase inhibitor activity);GO:0004861(cyclin-dependent protein serine/threonine kinase inhibitor activity);GO:0005515(protein binding…	01522(Endocrine resistance);01524(Platinum drug resistance);04012(ErbB signaling pathway);04066(HIF-1 signaling pathway);04068(FoxO signaling pathway);04110(Cell cycle);04115(p53 signaling pathway);04151(PI3K-Akt signaling pathway);04218(Cellular senescence);04630(Jak-STAT signaling pathway);04921(Oxytocin signaling pathway);04928(Parathyroid hormone synthesis, secretion and action);04934(Cushing…	K06625	cyclin-dependent kinase inhibitor 1A (P21) [Source:MGI Symbol;Acc:MGI:104556]	22.0621	22.7368	25.1303	9.51224	6.96451	7.74814	2.88667	1.52941	1.34807e-27	5.5599e-26	up
chr1	180976210	181020904	-	ENSMUSG00000038776	Ephx1	ENSMUST00000036928	GO:0001889(liver development);GO:0003824(catalytic activity);GO:0004301(epoxide hydrolase activity);GO:0005783(endoplasmic reticulum);GO:0005789(endoplasmic reticulum membrane);GO:0005886(plasma membrane);GO:0006725(cellular aromatic compound metabolic process);GO:0009636(response to toxic substance);GO:0014070(response to organic cyclic compound);GO:0016020(membrane);GO:0016021(integral componen…	00980(Metabolism of xenobiotics by cytochrome P450);04976(Bile secretion);05204(Chemical carcinogenesis)	K01253	epoxide hydrolase 1, microsomal [Source:MGI Symbol;Acc:MGI:95405]	16.3281	15.5179	17.9652	54.9552	47.7233	43.44	0.340896	-1.5526	1.35443e-27	5.57253e-26	down
chr6	122921848	122934619	+	ENSMUSG00000049037	Clec4a1	ENSMUST00000060484	GO:0003674(molecular_function);GO:0005575(cellular_component);GO:0008150(biological_process);GO:0016020(membrane);GO:0016021(integral component of membrane);GO:0030246(carbohydrate binding)	NA	K10057	C-type lectin domain family 4, member a1 [Source:MGI Symbol;Acc:MGI:3036291]	10.9513	12.2977	10.2302	1.86846	1.93322	2.67006	5.17314	2.37104	1.35717e-27	5.57253e-26	up
chr2	69380445	69404533	+	ENSMUSG00000027068	Dhrs9	ENSMUST00000063690	GO:0002138(retinoic acid biosynthetic process);GO:0004022(alcohol dehydrogenase (NAD+) activity);GO:0004745(retinol dehydrogenase activity);GO:0005783(endoplasmic reticulum);GO:0005789(endoplasmic reticulum membrane);GO:0006629(lipid metabolic process);GO:0008202(steroid metabolic process);GO:0008209(androgen metabolic process);GO:0016020(membrane);GO:0016491(oxidoreductase activity);GO:0030176(i…	00830(Retinol metabolism)	K11149	dehydrogenase/reductase (SDR family) member 9 [Source:MGI Symbol;Acc:MGI:2442798]	6.18851	6.76522	3.47438	0.720315	0.85022	0.58516	7.62079	2.92994	1.88813e-27	7.73547e-26	up
chr13	120034605	120052194	-	ENSMUSG00000095609	Gm21188	ENSMUST00000224147;ENSMUST00000225638;ENSMUST00000224713;ENSMUST00000178618	GO:0038023(signaling receptor activity);GO:0038023(signaling receptor activity)	NA	NA	predicted gene, 21188 [Source:MGI Symbol;Acc:MGI:5434543]	4.67003	4.77172	3.58918	0.619219	0.680384	0.99473	5.67962	2.50579	1.94537e-27	7.95237e-26	up
chr9	123644194	123646987	-	ENSMUSG00000111340	Gm47171	ENSMUST00000216052	NA	NA	NA	predicted gene, 47171 [Source:MGI Symbol;Acc:MGI:6095951]	3.67578	4.2857	3.62617	0.507032	0.471518	0.658186	7.07973	2.82369	2.01327e-27	8.21173e-26	up
chr4	129058271	129085886	+	ENSMUSG00000028793	Rnf19b	ENSMUST00000097874;ENSMUST00000152565;ENSMUST00000168461;ENSMUST00000030584;ENSMUST00000130803;ENSMUST00000147238	GO:0000151(ubiquitin ligase complex);GO:0000209(protein polyubiquitination);GO:0002250(adaptive immune response);GO:0002376(immune system process);GO:0004842(ubiquitin-protein transferase activity);GO:0005737(cytoplasm);GO:0005783(endoplasmic reticulum);GO:0005789(endoplasmic reticulum membrane);GO:0005829(cytosol);GO:0006511(ubiquitin-dependent protein catabolic process);GO:0016020(membrane);GO:…	NA	K11973	ring finger protein 19B [Source:MGI Symbol;Acc:MGI:1922484]	20.5264	21.2284	14.637	5.89684	4.90121	5.3142	3.49994	1.80733	2.54856e-27	1.03722e-25	up
chr1	93235841	93301065	+	ENSMUSG00000047793	Sned1	ENSMUST00000172289;ENSMUST00000062202;ENSMUST00000165883;ENSMUST00000168122;ENSMUST00000165843	GO:0005509(calcium ion binding);GO:0005515(protein binding);GO:0007160(cell-matrix adhesion);GO:0007160(cell-matrix adhesion)	NA	NA	sushi, nidogen and EGF-like domains 1 [Source:MGI Symbol;Acc:MGI:3045960]	4.38635	4.2456	5.98583	14.6744	18.1568	15.7523	0.30088	-1.73274	2.73415e-27	1.1103e-25	down
chr7	3486500	3502624	-	ENSMUSG00000053338	Tarm1	ENSMUST00000203821;ENSMUST00000203020;ENSMUST00000065703	GO:0002250(adaptive immune response);GO:0002376(immune system process);GO:0005886(plasma membrane);GO:0016020(membrane);GO:0016021(integral component of membrane);GO:0034987(immunoglobulin receptor binding);GO:0045087(innate immune response);GO:1900017(positive regulation of cytokine production involved in inflammatory response);GO:2000515(negative regulation of CD4-positive, alpha-beta T cell ac…	NA	NA	T cell-interacting, activating receptor on myeloid cells 1 [Source:MGI Symbol;Acc:MGI:2442280]	4.97767	4.64275	2.53886	0.110218	0.290984	0.167602	21.3769	4.41798	3.02089e-27	1.22406e-25	up
chr14	63943673	63950732	+	ENSMUSG00000063060	Sox7	ENSMUST00000079652	GO:0000976(transcription regulatory region sequence-specific DNA binding);GO:0000981(DNA-binding transcription factor activity, RNA polymerase II-specific);GO:0001706(endoderm formation);GO:0003677(DNA binding);GO:0003700(DNA-binding transcription factor activity);GO:0005634(nucleus);GO:0005667(transcription factor complex);GO:0005737(cytoplasm);GO:0006355(regulation of transcription, DNA-templat…	NA	K09270	SRY (sex determining region Y)-box 7 [Source:MGI Symbol;Acc:MGI:98369]	8.49466	9.34346	11.6436	29.4488	39.8117	30.9627	0.294161	-1.76532	3.27583e-27	1.32445e-25	down
chr10	78425669	78427622	+	ENSMUSG00000005054	Cstb	ENSMUST00000005185	GO:0002020(protease binding);GO:0004866(endopeptidase inhibitor activity);GO:0004869(cysteine-type endopeptidase inhibitor activity);GO:0005615(extracellular space);GO:0005634(nucleus);GO:0005730(nucleolus);GO:0005737(cytoplasm);GO:0005829(cytosol);GO:0008344(adult locomotory behavior);GO:0010466(negative regulation of peptidase activity);GO:0010951(negative regulation of endopeptidase activity);…	NA	K13907	cystatin B [Source:MGI Symbol;Acc:MGI:109514]	44.0087	56.6403	36.557	10.8907	8.20842	7.79645	5.10143	2.3509	3.49236e-27	1.40892e-25	up
chr17	56100591	56109803	-	ENSMUSG00000002831	Plin4	ENSMUST00000238734;ENSMUST00000002908	GO:0005737(cytoplasm);GO:0005811(lipid droplet);GO:0005829(cytosol);GO:0005886(plasma membrane);GO:0016020(membrane);GO:0043231(intracellular membrane-bounded organelle);GO:0043231(intracellular membrane-bounded organelle)	03320(PPAR signaling pathway);03320(PPAR signaling pathway)	K20254	perilipin 4 [Source:MGI Symbol;Acc:MGI:1929709]	0.974564	1.07	1.31841	4.18559	4.76641	4.35845	0.252657	-1.98475	3.68228e-27	1.4823e-25	down
chr10	53904785	54076609	-	ENSMUSG00000003746	Man1a	ENSMUST00000220088;ENSMUST00000003843;ENSMUST00000146483;ENSMUST00000105469;ENSMUST00000133330;ENSMUST00000219234;ENSMUST00000105470;ENSMUST00000218317	GO:0000139(Golgi membrane);GO:0003824(catalytic activity);GO:0004571(mannosyl-oligosaccharide 1,2-alpha-mannosidase activity);GO:0005509(calcium ion binding);GO:0005783(endoplasmic reticulum);GO:0005793(endoplasmic reticulum-Golgi intermediate compartment);GO:0005794(Golgi apparatus);GO:0005829(cytosol);GO:0006486(protein glycosylation);GO:0006491(N-glycan processing);GO:0008152(metabolic process…	00510(N-Glycan biosynthesis);04141(Protein processing in endoplasmic reticulum);04141(Protein processing in endoplasmic reticulum)	K01230	mannosidase 1, alpha [Source:MGI Symbol;Acc:MGI:104677]	15.8849	16.0375	12.5388	5.51167	5.01596	5.59362	2.75792	1.46358	4.27176e-27	1.71585e-25	up
chr4	44300876	44364675	+	ENSMUSG00000035683	Melk	ENSMUST00000045607	GO:0000166(nucleotide binding);GO:0004672(protein kinase activity);GO:0004674(protein serine/threonine kinase activity);GO:0004715(non-membrane spanning protein tyrosine kinase activity);GO:0005509(calcium ion binding);GO:0005515(protein binding);GO:0005524(ATP binding);GO:0005634(nucleus);GO:0005737(cytoplasm);GO:0005886(plasma membrane);GO:0005938(cell cortex);GO:0006468(protein phosphorylation…	NA	K08799	maternal embryonic leucine zipper kinase [Source:MGI Symbol;Acc:MGI:106924]	1.88385	2.20771	1.93964	0.0778491	0.113136	0.180614	16.2304	4.02063	4.46039e-27	1.78774e-25	up
chr12	114434788	114435244	-	ENSMUSG00000076680	Ighv6-6	ENSMUST00000103489	GO:0003823(antigen binding);GO:0006910(phagocytosis, recognition);GO:0006911(phagocytosis, engulfment);GO:0006958(complement activation, classical pathway);GO:0009897(external side of plasma membrane);GO:0034987(immunoglobulin receptor binding);GO:0042571(immunoglobulin complex, circulating);GO:0042742(defense response to bacterium);GO:0045087(innate immune response);GO:0050853(B cell receptor si…	NA	NA	immunoglobulin heavy variable 6-6 [Source:MGI Symbol;Acc:MGI:4439619]	28.062	21.5765	32.1143	1.04733	0	0.136084	69.0821	6.11024	5.53531e-27	2.21376e-25	up
chr6	70723886	70723927	+	ENSMUSG00000076608	Igkj5	ENSMUST00000199459;ENSMUST00000103409	NA	NA	NA	immunoglobulin kappa joining 5 [Source:MGI Symbol;Acc:MGI:1316738]	617.484	442.56	389.958	3.10577	17.0846	27.8289	30.1963	4.9163	6.2397e-27	2.49009e-25	up
chr19	11375523	11392790	+	ENSMUSG00000101389	Ms4a4a	ENSMUST00000188995	GO:0003674(molecular_function);GO:0005575(cellular_component);GO:0008150(biological_process);GO:0016020(membrane);GO:0016021(integral component of membrane)	NA	K22190	membrane-spanning 4-domains, subfamily A, member 4A [Source:MGI Symbol;Acc:MGI:3643932]	13.236	11.3384	12.4691	1.33938	0.882414	1.79522	9.22164	3.20502	6.28769e-27	2.50383e-25	up
chr15	9505788	9530176	-	ENSMUSG00000003882	Il7r	ENSMUST00000228782;ENSMUST00000003981;ENSMUST00000227234;ENSMUST00000228673	GO:0000902(cell morphogenesis);GO:0001915(negative regulation of T cell mediated cytotoxicity);GO:0002377(immunoglobulin production);GO:0004896(cytokine receptor activity);GO:0005515(protein binding);GO:0005886(plasma membrane);GO:0008284(positive regulation of cell population proliferation);GO:0008361(regulation of cell size);GO:0009897(external side of plasma membrane);GO:0010628(positive regul…	04060(Cytokine-cytokine receptor interaction);04068(FoxO signaling pathway);04151(PI3K-Akt signaling pathway);04630(Jak-STAT signaling pathway);04640(Hematopoietic cell lineage);05200(Pathways in cancer);05340(Primary immunodeficiency);05340(Primary immunodeficiency)	K05072	interleukin 7 receptor [Source:MGI Symbol;Acc:MGI:96562]	13.8041	21.9042	17.0227	5.49036	4.63107	4.02797	3.72673	1.89791	6.80986e-27	2.70593e-25	up
chr5	64924679	64933563	-	ENSMUSG00000044827	Tlr1	ENSMUST00000059349;ENSMUST00000197315;ENSMUST00000197886	GO:0001774(microglial cell activation);GO:0001775(cell activation);GO:0002224(toll-like receptor signaling pathway);GO:0002376(immune system process);GO:0002755(MyD88-dependent toll-like receptor signaling pathway);GO:0004888(transmembrane signaling receptor activity);GO:0005515(protein binding);GO:0005794(Golgi apparatus);GO:0005886(plasma membrane);GO:0005887(integral component of plasma membra…	04620(Toll-like receptor signaling pathway);05152(Tuberculosis);05152(Tuberculosis)	NA	toll-like receptor 1 [Source:MGI Symbol;Acc:MGI:1341295]	9.69804	9.91047	7.72227	2.49904	2.14407	2.63855	3.75337	1.90819	6.85004e-27	2.71606e-25	up
chr1	172581758	172590568	-	ENSMUSG00000053318	Slamf8	ENSMUST00000065679;ENSMUST00000193843	GO:0016020(membrane);GO:0016021(integral component of membrane);GO:0016021(integral component of membrane)	NA	K16853	SLAM family member 8 [Source:MGI Symbol;Acc:MGI:1921998]	4.77489	5.95199	3.22349	0.529564	0.593468	0.336299	9.55943	3.25693	7.60167e-27	3.00763e-25	up
chr12	114366521	114366954	-	ENSMUSG00000076676	Ighv12-3	ENSMUST00000103485	GO:0003823(antigen binding);GO:0006910(phagocytosis, recognition);GO:0006911(phagocytosis, engulfment);GO:0006958(complement activation, classical pathway);GO:0009897(external side of plasma membrane);GO:0034987(immunoglobulin receptor binding);GO:0042571(immunoglobulin complex, circulating);GO:0042742(defense response to bacterium);GO:0045087(innate immune response);GO:0050853(B cell receptor si…	NA	NA	immunoglobulin heavy variable V12-3 [Source:MGI Symbol;Acc:MGI:3646760]	9.38952	20.3419	7.06162	0	0.092788	0	396.528	8.63128	8.71735e-27	3.44168e-25	up
chr6	69438218	69438757	-	ENSMUSG00000094006	Igkv4-59	ENSMUST00000103354	GO:0002377(immunoglobulin production);GO:0005615(extracellular space);GO:0006955(immune response)	NA	NA	immunoglobulin kappa variable 4-59 [Source:MGI Symbol;Acc:MGI:3646808]	34.2228	30.435	88.3504	1.94878	2.94194	2.83382	19.8081	4.30802	1.02152e-26	4.02444e-25	up
chr15	102100413	102116401	+	ENSMUSG00000037003	Tns2	ENSMUST00000046144;ENSMUST00000229800;ENSMUST00000229908;ENSMUST00000230474;ENSMUST00000169627;ENSMUST00000228958;ENSMUST00000229035;ENSMUST00000229592;ENSMUST00000229097	GO:0001822(kidney development);GO:0004721(phosphoprotein phosphatase activity);GO:0004725(protein tyrosine phosphatase activity);GO:0005102(signaling receptor binding);GO:0005515(protein binding);GO:0005886(plasma membrane);GO:0005925(focal adhesion);GO:0008285(negative regulation of cell population proliferation);GO:0014850(response to muscle activity);GO:0016020(membrane);GO:0016787(hydrolase a…	NA	K18080	tensin 2 [Source:MGI Symbol;Acc:MGI:2387586]	20.5876	17.6413	25.5775	71.3755	68.927	61.1831	0.31668	-1.6589	1.05222e-26	4.13655e-25	down
chr1	136466343	136531511	+	ENSMUSG00000041498	Kif14	ENSMUST00000187963;ENSMUST00000189413;ENSMUST00000201158	GO:0000166(nucleotide binding);GO:0001558(regulation of cell growth);GO:0003774(motor activity);GO:0003777(microtubule motor activity);GO:0005515(protein binding);GO:0005524(ATP binding);GO:0005634(nucleus);GO:0005737(cytoplasm);GO:0005819(spindle);GO:0005829(cytosol);GO:0005856(cytoskeleton);GO:0005871(kinesin complex);GO:0005874(microtubule);GO:0005886(plasma membrane);GO:0007018(microtubule-ba…	NA	K17915	kinesin family member 14 [Source:MGI Symbol;Acc:MGI:1098226]	0.984436	0.913001	0.855487	0.0831057	0.0903055	0.140754	8.76266	3.13137	1.29118e-26	5.06521e-25	up
chr6	68862265	68863031	-	ENSMUSG00000076535	Igkv1-88	ENSMUST00000103336	GO:0002377(immunoglobulin production);GO:0005615(extracellular space);GO:0006955(immune response)	NA	NA	immunoglobulin kappa chain variable 1-88 [Source:MGI Symbol;Acc:MGI:4439828]	34.3086	98.9291	26.7657	1.34816	1.1138	0.36051	56.689	5.825	1.95129e-26	7.63856e-25	up
chr11	6506548	6520965	-	ENSMUSG00000020437	Myo1g	ENSMUST00000003459;ENSMUST00000156878;ENSMUST00000134639;ENSMUST00000134489;ENSMUST00000146536;ENSMUST00000131823	GO:0000146(microfilament motor activity);GO:0000166(nucleotide binding);GO:0001891(phagocytic cup);GO:0002250(adaptive immune response);GO:0002376(immune system process);GO:0002456(T cell mediated immunity);GO:0003774(motor activity);GO:0003779(actin binding);GO:0005516(calmodulin binding);GO:0005524(ATP binding);GO:0005546(phosphatidylinositol-4,5-bisphosphate binding);GO:0005547(phosphatidylino…	NA	K10356	myosin IG [Source:MGI Symbol;Acc:MGI:1927091]	13.9682	14.2412	10.8601	4.29366	3.76058	5.01793	2.98875	1.57954	2.45522e-26	9.59092e-25	up
chr8	123268300	123318576	-	ENSMUSG00000032815	Fanca	ENSMUST00000035495;ENSMUST00000155279;ENSMUST00000126834;ENSMUST00000135702;ENSMUST00000211934;ENSMUST00000118395;ENSMUST00000146687;ENSMUST00000150318;ENSMUST00000133950;ENSMUST00000155510;ENSMUST00000213090;ENSMUST00000127904;ENSMUST00000155488	GO:0005634(nucleus);GO:0005654(nucleoplasm);GO:0005737(cytoplasm);GO:0006281(DNA repair);GO:0006974(cellular response to DNA damage stimulus);GO:0007140(male meiotic nuclear division);GO:0008584(male gonad development);GO:0008585(female gonad development);GO:0036297(interstrand cross-link repair);GO:0042127(regulation of cell population proliferation);GO:0043240(Fanconi anaemia nuclear complex);G…	03460(Fanconi anemia pathway);03460(Fanconi anemia pathway)	K10888	Fanconi anemia, complementation group A [Source:MGI Symbol;Acc:MGI:1341823]	2.06217	1.72072	1.44783	0.328394	0.312409	0.351526	5.27117	2.39812	2.48796e-26	9.69832e-25	up
chr7	122159439	122169873	+	ENSMUSG00000030867	Plk1	ENSMUST00000033154	GO:0000070(mitotic sister chromatid segregation);GO:0000086(G2/M transition of mitotic cell cycle);GO:0000122(negative regulation of transcription by RNA polymerase II);GO:0000132(establishment of mitotic spindle orientation);GO:0000166(nucleotide binding);GO:0000278(mitotic cell cycle);GO:0000281(mitotic cytokinesis);GO:0000287(magnesium ion binding);GO:0000775(chromosome, centromeric region);GO…	04068(FoxO signaling pathway);04110(Cell cycle);04114(Oocyte meiosis);04914(Progesterone-mediated oocyte maturation)	K06631	polo like kinase 1 [Source:MGI Symbol;Acc:MGI:97621]	4.74845	5.63258	4.17194	0.574204	0.501059	0.783097	7.83108	2.96921	2.65128e-26	1.03132e-24	up
chr12	17266545	17284770	+	ENSMUSG00000020571	Pdia6	ENSMUST00000057288;ENSMUST00000239402;ENSMUST00000162936;ENSMUST00000163000;ENSMUST00000159434;ENSMUST00000161853	GO:0003756(protein disulfide isomerase activity);GO:0005615(extracellular space);GO:0005783(endoplasmic reticulum);GO:0005788(endoplasmic reticulum lumen);GO:0005793(endoplasmic reticulum-Golgi intermediate compartment);GO:0005829(cytosol);GO:0015037(peptide disulfide oxidoreductase activity);GO:0045454(cell redox homeostasis);GO:0055114(oxidation-reduction process);GO:0055114(oxidation-reduction…	04141(Protein processing in endoplasmic reticulum);04141(Protein processing in endoplasmic reticulum)	K09584	protein disulfide isomerase associated 6 [Source:MGI Symbol;Acc:MGI:1919103]	38.5161	38.5264	30.923	11.9662	14.5065	13.4844	2.70204	1.43405	2.73965e-26	1.06346e-24	up
chr6	70607437	70608036	+	ENSMUSG00000076598	Igkv3-7	ENSMUST00000197560;ENSMUST00000103399	GO:0002377(immunoglobulin production);GO:0005615(extracellular space);GO:0006955(immune response);GO:0006955(immune response)	NA	NA	immunoglobulin kappa variable 3-7 [Source:MGI Symbol;Acc:MGI:1330852]	80.841	100.354	36.5174	2.40562	0.370603	0.443789	67.6124	6.07921	3.15502e-26	1.22212e-24	up
chr10	111985448	112002631	-	ENSMUSG00000056888	Glipr1	ENSMUST00000074805;ENSMUST00000159550;ENSMUST00000161870;ENSMUST00000174201	GO:0005576(extracellular region);GO:0005615(extracellular space);GO:0016020(membrane);GO:0016021(integral component of membrane);GO:0016021(integral component of membrane)	NA	NA	GLI pathogenesis-related 1 (glioma) [Source:MGI Symbol;Acc:MGI:1920940]	12.0999	13.7473	11.1219	3.21536	2.48722	2.45611	4.53126	2.17991	3.23795e-26	1.25162e-24	up
chr10	24637914	24712159	-	ENSMUSG00000037370	Enpp1	ENSMUST00000135846;ENSMUST00000105520;ENSMUST00000142974;ENSMUST00000150570;ENSMUST00000039882	GO:0003676(nucleic acid binding);GO:0003824(catalytic activity);GO:0004527(exonuclease activity);GO:0004528(phosphodiesterase I activity);GO:0004551(nucleotide diphosphatase activity);GO:0005044(scavenger receptor activity);GO:0005158(insulin receptor binding);GO:0005524(ATP binding);GO:0005576(extracellular region);GO:0005615(extracellular space);GO:0005886(plasma membrane);GO:0006091(generation…	00230(Purine metabolism);00240(Pyrimidine metabolism);00500(Starch and sucrose metabolism);00740(Riboflavin metabolism);00760(Nicotinate and nicotinamide metabolism);00770(Pantothenate and CoA biosynthesis);00770(Pantothenate and CoA biosynthesis)	K01513	ectonucleotide pyrophosphatase/phosphodiesterase 1 [Source:MGI Symbol;Acc:MGI:97370]	2.53031	2.79223	2.16425	0.677887	0.574552	0.697748	3.83902	1.94074	3.53031e-26	1.36179e-24	up
chr15	55307750	55520803	+	ENSMUSG00000022371	Col14a1	ENSMUST00000110221;ENSMUST00000125416;ENSMUST00000110217;ENSMUST00000023053	GO:0003229(ventricular cardiac muscle tissue development);GO:0005515(protein binding);GO:0005576(extracellular region);GO:0005581(collagen trimer);GO:0005614(interstitial matrix);GO:0005615(extracellular space);GO:0007155(cell adhesion);GO:0030020(extracellular matrix structural constituent conferring tensile strength);GO:0030199(collagen fibril organization);GO:0048873(homeostasis of number of c…	04974(Protein digestion and absorption);04974(Protein digestion and absorption)	K08133	collagen, type XIV, alpha 1 [Source:MGI Symbol;Acc:MGI:1341272]	20.5309	16.1281	14.849	5.55539	5.29189	6.43023	2.98122	1.5759	3.95414e-26	1.5221e-24	up
chr17	33524204	33553782	+	ENSMUSG00000024299	Adamts10	ENSMUST00000174348;ENSMUST00000234108;ENSMUST00000173972;ENSMUST00000234715;ENSMUST00000174104;ENSMUST00000174170;ENSMUST00000087623;ENSMUST00000234497;ENSMUST00000174666;ENSMUST00000173013;ENSMUST00000173931;ENSMUST00000173030;ENSMUST00000173241;ENSMUST00000173813	GO:0001527(microfibril);GO:0004222(metalloendopeptidase activity);GO:0005576(extracellular region);GO:0006508(proteolysis);GO:0008233(peptidase activity);GO:0008237(metallopeptidase activity);GO:0016787(hydrolase activity);GO:0030198(extracellular matrix organization);GO:0031012(extracellular matrix);GO:0046872(metal ion binding);GO:0062023(collagen-containing extracellular matrix);GO:0062023(col…	NA	K08625	a disintegrin-like and metallopeptidase (reprolysin type) with thrombospondin type 1 motif, 10 [Source:MGI Symbol;Acc:MGI:2449112]	11.2745	11.7736	14.4661	34.8603	36.8055	32.6075	0.359767	-1.47486	4.08145e-26	1.56784e-24	down
chr11	101070012	101077672	+	ENSMUSG00000001751	Naglu	ENSMUST00000001802;ENSMUST00000140735	GO:0007040(lysosome organization);GO:0016787(hydrolase activity);GO:0021680(cerebellar Purkinje cell layer development);GO:0042474(middle ear morphogenesis);GO:0045475(locomotor rhythm);GO:0046548(retinal rod cell development);GO:0060119(inner ear receptor cell development);GO:0070062(extracellular exosome);GO:0070062(extracellular exosome)	00531(Glycosaminoglycan degradation);04142(Lysosome);04142(Lysosome)	K01205	alpha-N-acetylglucosaminidase (Sanfilippo disease IIIB) [Source:MGI Symbol;Acc:MGI:1351641]	14.8754	15.8509	15.4877	5.74763	4.92569	5.59027	2.84156	1.50668	4.21542e-26	1.61594e-24	up
chr16	91547072	91565623	+	ENSMUSG00000022965	Ifngr2	ENSMUST00000023687;ENSMUST00000130404;ENSMUST00000127644	GO:0001774(microglial cell activation);GO:0004896(cytokine receptor activity);GO:0005515(protein binding);GO:0005886(plasma membrane);GO:0016020(membrane);GO:0016021(integral component of membrane);GO:0019221(cytokine-mediated signaling pathway);GO:0051607(defense response to virus);GO:1904783(positive regulation of NMDA glutamate receptor activity);GO:1904783(positive regulation of NMDA glutamat…	04060(Cytokine-cytokine receptor interaction);04066(HIF-1 signaling pathway);04217(Necroptosis);04380(Osteoclast differentiation);04630(Jak-STAT signaling pathway);04650(Natural killer cell mediated cytotoxicity);04658(Th1 and Th2 cell differentiation);04659(Th17 cell differentiation);05132(Salmonella infection);05140(Leishmaniasis);05142(Chagas disease (American trypanosomiasis));05145(Toxoplasm…	K05133	interferon gamma receptor 2 [Source:MGI Symbol;Acc:MGI:107654]	26.4096	28.4493	22.9663	10.5984	9.88331	9.39963	2.60448	1.38099	5.27299e-26	2.01716e-24	up
chr15	78559167	78572783	-	ENSMUSG00000033220	Rac2	ENSMUST00000043214;ENSMUST00000230952;ENSMUST00000229394	GO:0000166(nucleotide binding);GO:0003924(GTPase activity);GO:0005525(GTP binding);GO:0005635(nuclear envelope);GO:0005737(cytoplasm);GO:0005829(cytosol);GO:0005856(cytoskeleton);GO:0005884(actin filament);GO:0005886(plasma membrane);GO:0005938(cell cortex);GO:0006935(chemotaxis);GO:0007015(actin filament organization);GO:0007186(G protein-coupled receptor signaling pathway);GO:0007264(small GTPa…	04010(MAPK signaling pathway);04014(Ras signaling pathway);04015(Rap1 signaling pathway);04024(cAMP signaling pathway);04062(Chemokine signaling pathway);04071(Sphingolipid signaling pathway);04310(Wnt signaling pathway);04360(Axon guidance);04370(VEGF signaling pathway);04510(Focal adhesion);04520(Adherens junction);04650(Natural killer cell mediated cytotoxicity);04662(B cell receptor signaling…	K07860	Rac family small GTPase 2 [Source:MGI Symbol;Acc:MGI:97846]	32.2624	28.7316	23.1037	9.06764	7.89128	10.6109	3.05035	1.60897	5.41863e-26	2.06859e-24	up
chr3	96268654	96269141	+	ENSMUSG00000074403	H3c13	ENSMUST00000098843	GO:0000122(negative regulation of transcription by RNA polymerase II);GO:0000228(nuclear chromosome);GO:0000785(chromatin);GO:0000786(nucleosome);GO:0000788(nuclear nucleosome);GO:0003677(DNA binding);GO:0003682(chromatin binding);GO:0005515(protein binding);GO:0005634(nucleus);GO:0005654(nucleoplasm);GO:0005694(chromosome);GO:0006334(nucleosome assembly);GO:0006335(DNA replication-dependent nucl…	05034(Alcoholism);05202(Transcriptional misregulation in cancer);05322(Systemic lupus erythematosus)	K11253	H3 clustered histone 13 [Source:MGI Symbol;Acc:MGI:2448351]	20.0535	23.9106	17.038	2.77748	1.52252	2.36494	9.15268	3.19419	5.62789e-26	2.14405e-24	up
chr5	95956951	95961068	+	ENSMUSG00000023078	Cxcl13	ENSMUST00000023840	GO:0002518(lymphocyte chemotaxis across high endothelial venule);GO:0005125(cytokine activity);GO:0005576(extracellular region);GO:0005615(extracellular space);GO:0006935(chemotaxis);GO:0006952(defense response);GO:0006954(inflammatory response);GO:0006955(immune response);GO:0007165(signal transduction);GO:0007166(cell surface receptor signaling pathway);GO:0007204(positive regulation of cytosol…	04060(Cytokine-cytokine receptor interaction);04062(Chemokine signaling pathway)	K10032	chemokine (C-X-C motif) ligand 13 [Source:MGI Symbol;Acc:MGI:1888499]	44.5955	33.4387	15.8722	3.57274	2.30692	2.19261	11.6332	3.54018	5.71563e-26	2.173e-24	up
chr1	71027498	71103146	-	ENSMUSG00000026196	Bard1	ENSMUST00000027393	GO:0003723(RNA binding);GO:0004842(ubiquitin-protein transferase activity);GO:0005515(protein binding);GO:0005634(nucleus);GO:0005737(cytoplasm);GO:0006281(DNA repair);GO:0006974(cellular response to DNA damage stimulus);GO:0016567(protein ubiquitination);GO:0016607(nuclear speck);GO:0016740(transferase activity);GO:0031436(BRCA1-BARD1 complex);GO:0036464(cytoplasmic ribonucleoprotein granule);GO…	03440(Homologous recombination)	K10683	BRCA1 associated RING domain 1 [Source:MGI Symbol;Acc:MGI:1328361]	2.98232	2.87143	2.74295	0.514014	0.572091	0.726561	4.74258	2.24567	5.77216e-26	2.18998e-24	up
chr11	88924020	88955465	-	ENSMUSG00000000278	Scpep1	ENSMUST00000000287	GO:0004180(carboxypeptidase activity);GO:0004185(serine-type carboxypeptidase activity);GO:0005576(extracellular region);GO:0005829(cytosol);GO:0006508(proteolysis);GO:0008233(peptidase activity);GO:0016787(hydrolase activity);GO:0042573(retinoic acid metabolic process);GO:0045776(negative regulation of blood pressure);GO:0097755(positive regulation of blood vessel diameter)	NA	K09646	serine carboxypeptidase 1 [Source:MGI Symbol;Acc:MGI:1921867]	18.0005	20.6146	19.2562	7.14263	6.87008	6.97724	2.7571	1.46315	6.85914e-26	2.59706e-24	up
chr3	14886273	14900770	+	ENSMUSG00000027562	Car2	ENSMUST00000029078;ENSMUST00000195520;ENSMUST00000192609	GO:0001822(kidney development);GO:0002009(morphogenesis of an epithelium);GO:0004064(arylesterase activity);GO:0004089(carbonate dehydratase activity);GO:0005615(extracellular space);GO:0005737(cytoplasm);GO:0005829(cytosol);GO:0005886(plasma membrane);GO:0005902(microvillus);GO:0006730(one-carbon metabolic process);GO:0006885(regulation of pH);GO:0008270(zinc ion binding);GO:0009268(response to …	00910(Nitrogen metabolism);04964(Proximal tubule bicarbonate reclamation);04966(Collecting duct acid secretion);04971(Gastric acid secretion);04972(Pancreatic secretion);04976(Bile secretion);04976(Bile secretion)	K18245	carbonic anhydrase 2 [Source:MGI Symbol;Acc:MGI:88269]	24.9161	32.2585	26.492	10.4759	10.0023	10.3595	2.71312	1.43995	6.92354e-26	2.61608e-24	up
chr18	61100598	61132149	+	ENSMUSG00000024621	Csf1r	ENSMUST00000115268;ENSMUST00000025523;ENSMUST00000237873;ENSMUST00000237485;ENSMUST00000237706;ENSMUST00000235447	GO:0000166(nucleotide binding);GO:0001934(positive regulation of protein phosphorylation);GO:0002244(hematopoietic progenitor cell differentiation);GO:0002376(immune system process);GO:0002931(response to ischemia);GO:0004672(protein kinase activity);GO:0004713(protein tyrosine kinase activity);GO:0004714(transmembrane receptor protein tyrosine kinase activity);GO:0005011(macrophage colony-stimul…	04010(MAPK signaling pathway);04014(Ras signaling pathway);04015(Rap1 signaling pathway);04060(Cytokine-cytokine receptor interaction);04151(PI3K-Akt signaling pathway);04380(Osteoclast differentiation);04640(Hematopoietic cell lineage);05200(Pathways in cancer);05202(Transcriptional misregulation in cancer);05221(Acute myeloid leukemia);05221(Acute myeloid leukemia)	K05090	colony stimulating factor 1 receptor [Source:MGI Symbol;Acc:MGI:1339758]	38.4191	46.7313	41.4236	17.7349	16.8173	16.8388	2.46296	1.30039	7.79314e-26	2.93865e-24	up
chr12	114153180	114153644	-	ENSMUSG00000076652	Ighv7-3	ENSMUST00000103461	GO:0003823(antigen binding);GO:0006910(phagocytosis, recognition);GO:0006911(phagocytosis, engulfment);GO:0006958(complement activation, classical pathway);GO:0009897(external side of plasma membrane);GO:0034987(immunoglobulin receptor binding);GO:0042571(immunoglobulin complex, circulating);GO:0042742(defense response to bacterium);GO:0045087(innate immune response);GO:0050853(B cell receptor si…	NA	NA	immunoglobulin heavy variable 7-3 [Source:MGI Symbol;Acc:MGI:4439766]	21.4614	61.1433	11.9917	0.344983	0.139712	0	195.167	7.60856	1.04409e-25	3.92907e-24	up
chr12	114033803	114034233	-	ENSMUSG00000103297	Ighv3-2	ENSMUST00000191842	NA	NA	NA	immunoglobulin heavy variable 3-2 [Source:MGI Symbol;Acc:MGI:4439923]	38.7611	21.4247	16.2761	0.818406	0	0.471518	59.2763	5.88938	1.13812e-25	4.2742e-24	up
chr6	70406469	70406992	-	ENSMUSG00000094797	Igkv6-15	ENSMUST00000103393	GO:0002377(immunoglobulin production);GO:0005615(extracellular space);GO:0006955(immune response)	NA	NA	immunoglobulin kappa variable 6-15 [Source:MGI Symbol;Acc:MGI:1330831]	16.5009	41.9721	52.7995	0.994877	1.28057	2.13303	25.2406	4.65767	1.33973e-25	5.02112e-24	up
chr2	118111876	118127133	+	ENSMUSG00000040152	Thbs1	ENSMUST00000039559;ENSMUST00000142588	GO:0000187(activation of MAPK activity);GO:0001786(phosphatidylserine binding);GO:0001937(negative regulation of endothelial cell proliferation);GO:0001953(negative regulation of cell-matrix adhesion);GO:0001968(fibronectin binding);GO:0002040(sprouting angiogenesis);GO:0002544(chronic inflammatory response);GO:0002581(negative regulation of antigen processing and presentation of peptide or polys…	04015(Rap1 signaling pathway);04115(p53 signaling pathway);04145(Phagosome);04151(PI3K-Akt signaling pathway);04350(TGF-beta signaling pathway);04510(Focal adhesion);04512(ECM-receptor interaction);05144(Malaria);05165(Human papillomavirus infection);05205(Proteoglycans in cancer);05206(MicroRNAs in cancer);05219(Bladder cancer);05219(Bladder cancer)	K16857	thrombospondin 1 [Source:MGI Symbol;Acc:MGI:98737]	65.8141	68.2146	53.5765	19.4792	15.6086	23.6625	3.19326	1.67503	1.61576e-25	6.0434e-24	up
chr19	61223957	61228429	-	ENSMUSG00000059326	Csf2ra	ENSMUST00000076046;ENSMUST00000237877;ENSMUST00000235172;ENSMUST00000237386;ENSMUST00000236872;ENSMUST00000237286;ENSMUST00000235483;ENSMUST00000235987	GO:0004896(cytokine receptor activity);GO:0005515(protein binding);GO:0009897(external side of plasma membrane);GO:0016020(membrane);GO:0016021(integral component of membrane);GO:0019221(cytokine-mediated signaling pathway);GO:0019955(cytokine binding);GO:0043235(receptor complex);GO:0043235(receptor complex)	04060(Cytokine-cytokine receptor interaction);04630(Jak-STAT signaling pathway);04640(Hematopoietic cell lineage);05200(Pathways in cancer);05200(Pathways in cancer)	K05066	colony stimulating factor 2 receptor, alpha, low-affinity (granulocyte-macrophage) [Source:MGI Symbol;Acc:MGI:1339754]	23.1782	26.0584	19.2347	7.7065	5.33422	7.16876	3.38808	1.76047	2.0012e-25	7.46994e-24	up
chr9	95637601	95698096	+	ENSMUSG00000015354	Pcolce2	ENSMUST00000015498;ENSMUST00000151210	GO:0005201(extracellular matrix structural constituent);GO:0005515(protein binding);GO:0005518(collagen binding);GO:0005576(extracellular region);GO:0008201(heparin binding);GO:0010952(positive regulation of peptidase activity);GO:0016504(peptidase activator activity);GO:0062023(collagen-containing extracellular matrix);GO:1990830(cellular response to leukemia inhibitory factor);GO:1990830(cellul…	NA	NA	procollagen C-endopeptidase enhancer 2 [Source:MGI Symbol;Acc:MGI:1923727]	4.14039	5.09083	8.74428	30.5193	29.8411	30.0306	0.198864	-2.33015	2.20625e-25	8.21874e-24	down
chr19	11301249	11314454	-	ENSMUSG00000099398	Ms4a14	ENSMUST00000187467	GO:0003674(molecular_function);GO:0005575(cellular_component);GO:0008150(biological_process);GO:0016020(membrane);GO:0016021(integral component of membrane)	NA	K22192	membrane-spanning 4-domains, subfamily A, member 14 [Source:MGI Symbol;Acc:MGI:2686122]	1.05721	1.7195	1.73454	0.106503	0.047063	0.095435	18.1174	4.1793	2.32174e-25	8.63153e-24	up
chr6	127072902	127081408	+	ENSMUSG00000000182	Fgf23	ENSMUST00000000186	GO:0000165(MAPK cascade);GO:0005104(fibroblast growth factor receptor binding);GO:0005105(type 1 fibroblast growth factor receptor binding);GO:0005515(protein binding);GO:0005576(extracellular region);GO:0005615(extracellular space);GO:0006796(phosphate-containing compound metabolic process);GO:0008083(growth factor activity);GO:0008543(fibroblast growth factor receptor signaling pathway);GO:0010…	04010(MAPK signaling pathway);04014(Ras signaling pathway);04015(Rap1 signaling pathway);04151(PI3K-Akt signaling pathway);04810(Regulation of actin cytoskeleton);04928(Parathyroid hormone synthesis, secretion and action);05200(Pathways in cancer);05218(Melanoma);05224(Breast cancer);05226(Gastric cancer)	K22428	fibroblast growth factor 23 [Source:MGI Symbol;Acc:MGI:1891427]	4.71091	4.63648	0.78592	0	0	0	inf	inf	2.33217e-25	8.65291e-24	up
chr8	85083270	85098282	+	ENSMUSG00000005142	Man2b1	ENSMUST00000034121;ENSMUST00000211379;ENSMUST00000210991;ENSMUST00000211223;ENSMUST00000209264	GO:0003824(catalytic activity);GO:0004559(alpha-mannosidase activity);GO:0005537(mannose binding);GO:0005615(extracellular space);GO:0005764(lysosome);GO:0005774(vacuolar membrane);GO:0005975(carbohydrate metabolic process);GO:0006013(mannose metabolic process);GO:0006464(cellular protein modification process);GO:0007611(learning or memory);GO:0008152(metabolic process);GO:0016020(membrane);GO:00…	00511(Other glycan degradation);04142(Lysosome);04142(Lysosome)	K12311	mannosidase 2, alpha B1 [Source:MGI Symbol;Acc:MGI:107286]	31.3463	42.3705	37.2363	14.2023	12.6024	14.561	2.68226	1.42345	2.54107e-25	9.4091e-24	up
chr18	49979427	50107173	+	ENSMUSG00000062210	Tnfaip8	ENSMUST00000148159;ENSMUST00000087655;ENSMUST00000155403;ENSMUST00000179937;ENSMUST00000126666;ENSMUST00000124175;ENSMUST00000153545;ENSMUST00000148989;ENSMUST00000180305;ENSMUST00000145726;ENSMUST00000128377	GO:0005654(nucleoplasm);GO:0005737(cytoplasm);GO:0006915(apoptotic process);GO:0032611(interleukin-1 beta production);GO:0042981(regulation of apoptotic process);GO:0043027(cysteine-type endopeptidase inhibitor activity involved in apoptotic process);GO:0043065(positive regulation of apoptotic process);GO:0043154(negative regulation of cysteine-type endopeptidase activity involved in apoptotic pr…	NA	NA	tumor necrosis factor, alpha-induced protein 8 [Source:MGI Symbol;Acc:MGI:2147191]	4.39585	4.49763	3.30784	1.33913	1.12964	1.27497	3.25913	1.70449	2.57585e-25	9.51878e-24	up
chr4	117159639	117182639	-	ENSMUSG00000028678	Kif2c	ENSMUST00000065896;ENSMUST00000132868;ENSMUST00000142205;ENSMUST00000106436;ENSMUST00000148918;ENSMUST00000141675	GO:0000166(nucleotide binding);GO:0000775(chromosome, centromeric region);GO:0000776(kinetochore);GO:0000777(condensed chromosome kinetochore);GO:0003774(motor activity);GO:0003777(microtubule motor activity);GO:0005524(ATP binding);GO:0005634(nucleus);GO:0005694(chromosome);GO:0005737(cytoplasm);GO:0005813(centrosome);GO:0005819(spindle);GO:0005856(cytoskeleton);GO:0005871(kinesin complex);GO:00…	NA	K10393	kinesin family member 2C [Source:MGI Symbol;Acc:MGI:1921054]	1.62423	1.84749	1.47442	0.178353	0.0645096	0.0913726	14.7984	3.88737	2.59022e-25	9.55281e-24	up
chr13	120010390	120018931	+	ENSMUSG00000114608	Gm36161	ENSMUST00000224554	NA	NA	NA	predicted gene, 36161 [Source:MGI Symbol;Acc:MGI:5595320]	7.33443	8.37995	9.34589	1.44217	1.35383	1.75614	5.50516	2.46078	2.66147e-25	9.79601e-24	up
chr3	146149833	146195513	+	ENSMUSG00000011008	Mcoln2	ENSMUST00000011152;ENSMUST00000169533;ENSMUST00000170972;ENSMUST00000098524;ENSMUST00000169984	GO:0002250(adaptive immune response);GO:0002376(immune system process);GO:0005261(cation channel activity);GO:0005262(calcium channel activity);GO:0005764(lysosome);GO:0005768(endosome);GO:0006811(ion transport);GO:0006816(calcium ion transport);GO:0015031(protein transport);GO:0016020(membrane);GO:0016021(integral component of membrane);GO:0032722(positive regulation of chemokine production);GO:…	NA	K04993	mucolipin 2 [Source:MGI Symbol;Acc:MGI:1915529]	5.53968	5.11079	4.18014	1.06337	1.09509	0.833804	4.95632	2.30927	2.77558e-25	1.01957e-23	up
chr7	28982050	29003279	+	ENSMUSG00000037337	Map4k1	ENSMUST00000208227;ENSMUST00000085835;ENSMUST00000207185;ENSMUST00000208784	GO:0000165(MAPK cascade);GO:0000166(nucleotide binding);GO:0000185(activation of MAPKKK activity);GO:0004672(protein kinase activity);GO:0004674(protein serine/threonine kinase activity);GO:0005515(protein binding);GO:0005524(ATP binding);GO:0006468(protein phosphorylation);GO:0007257(activation of JUN kinase activity);GO:0008283(cell population proliferation);GO:0008349(MAP kinase kinase kinase …	04010(MAPK signaling pathway);04010(MAPK signaling pathway)	K04408	mitogen-activated protein kinase kinase kinase kinase 1 [Source:MGI Symbol;Acc:MGI:1346882]	13.6824	12.8743	10.2499	3.23902	2.99918	4.074	3.56923	1.83561	3.12084e-25	1.14412e-23	up
chr11	35121224	35708507	+	ENSMUSG00000056427	Slit3	ENSMUST00000069837;ENSMUST00000156571;ENSMUST00000153098;ENSMUST00000124438	GO:0003180(aortic valve morphogenesis);GO:0003181(atrioventricular valve morphogenesis);GO:0005102(signaling receptor binding);GO:0005509(calcium ion binding);GO:0005515(protein binding);GO:0005576(extracellular region);GO:0005615(extracellular space);GO:0005739(mitochondrion);GO:0005886(plasma membrane);GO:0007275(multicellular organism development);GO:0007399(nervous system development);GO:0007…	04360(Axon guidance);04360(Axon guidance)	K06850	slit guidance ligand 3 [Source:MGI Symbol;Acc:MGI:1315202]	5.51843	5.41184	6.63343	16.8848	14.7455	16.4496	0.365303	-1.45284	3.16665e-25	1.15862e-23	down
chr16	19241207	19241690	-	ENSMUSG00000076939	Iglv3	ENSMUST00000103751	GO:0002377(immunoglobulin production);GO:0005615(extracellular space);GO:0006955(immune response)	NA	NA	immunoglobulin lambda variable 3 [Source:MGI Symbol;Acc:MGI:3645509]	22.4859	25.6523	18.8848	3.25693	2.79135	2.654	7.70179	2.94519	3.72149e-25	1.35893e-23	up
chr6	69016558	69017080	-	ENSMUSG00000076540	Igkv4-80	ENSMUST00000103341	GO:0002377(immunoglobulin production);GO:0005615(extracellular space);GO:0006955(immune response)	NA	NA	immunoglobulin kappa variable 4-80 [Source:MGI Symbol;Acc:MGI:4439653]	7.11422	23.7715	6.48885	0	0	0	inf	inf	4.53419e-25	1.65243e-23	up
chr15	97854425	97910630	-	ENSMUSG00000022479	Vdr	ENSMUST00000023119;ENSMUST00000126568;ENSMUST00000139656	GO:0000122(negative regulation of transcription by RNA polymerase II);GO:0000791(euchromatin);GO:0000792(heterochromatin);GO:0000902(cell morphogenesis);GO:0000977(RNA polymerase II regulatory region sequence-specific DNA binding);GO:0001501(skeletal system development);GO:0001651(dense fibrillar component);GO:0003677(DNA binding);GO:0003700(DNA-binding transcription factor activity);GO:0003707(s…	04928(Parathyroid hormone synthesis, secretion and action);04961(Endocrine and other factor-regulated calcium reabsorption);04978(Mineral absorption);05152(Tuberculosis);05152(Tuberculosis)	K08539	vitamin D (1,25-dihydroxyvitamin D3) receptor [Source:MGI Symbol;Acc:MGI:103076]	5.11168	5.62261	3.74255	1.15117	1.30469	1.20943	3.94972	1.98175	4.58526e-25	1.66775e-23	up
chr11	118392751	118402092	-	ENSMUSG00000033880	Lgals3bp	ENSMUST00000043722;ENSMUST00000144529;ENSMUST00000127054;ENSMUST00000141459;ENSMUST00000106290	GO:0005044(scavenger receptor activity);GO:0005515(protein binding);GO:0005576(extracellular region);GO:0005615(extracellular space);GO:0006897(endocytosis);GO:0007155(cell adhesion);GO:0016020(membrane);GO:0016020(membrane)	NA	K17300	lectin, galactoside-binding, soluble, 3 binding protein [Source:MGI Symbol;Acc:MGI:99554]	60.1583	49.8098	49.8563	21.3586	21.5977	21.2541	2.48907	1.31561	4.67759e-25	1.69799e-23	up
chr1	191537356	191575544	-	ENSMUSG00000037474	Dtl	ENSMUST00000027933;ENSMUST00000195765;ENSMUST00000192014;ENSMUST00000193977;ENSMUST00000195650;ENSMUST00000194064	GO:0000209(protein polyubiquitination);GO:0004842(ubiquitin-protein transferase activity);GO:0005515(protein binding);GO:0005634(nucleus);GO:0005654(nucleoplasm);GO:0005694(chromosome);GO:0005730(nucleolus);GO:0005737(cytoplasm);GO:0005813(centrosome);GO:0005815(microtubule organizing center);GO:0005829(cytosol);GO:0005856(cytoskeleton);GO:0006260(DNA replication);GO:0006511(ubiquitin-dependent p…	NA	K11790	denticleless E3 ubiquitin protein ligase [Source:MGI Symbol;Acc:MGI:1924093]	1.87962	2.03632	1.54039	0.0908241	0.238017	0.259236	9.27827	3.21386	4.96841e-25	1.80002e-23	up
chr1	79794197	79861180	-	ENSMUSG00000026249	Serpine2	ENSMUST00000027467;ENSMUST00000191529;ENSMUST00000153862;ENSMUST00000189793;ENSMUST00000191026	GO:0004867(serine-type endopeptidase inhibitor activity);GO:0005102(signaling receptor binding);GO:0005539(glycosaminoglycan binding);GO:0005576(extracellular region);GO:0005615(extracellular space);GO:0005829(cytosol);GO:0007275(multicellular organism development);GO:0007399(nervous system development);GO:0007596(blood coagulation);GO:0008201(heparin binding);GO:0008285(negative regulation of ce…	NA	K16643	serine (or cysteine) peptidase inhibitor, clade E, member 2 [Source:MGI Symbol;Acc:MGI:101780]	14.2936	13.512	11.1915	5.20132	5.08981	4.85818	2.57419	1.36412	4.99565e-25	1.80459e-23	up
chr3	104638668	104658462	+	ENSMUSG00000032902	Slc16a1	ENSMUST00000046212	GO:0005739(mitochondrion);GO:0005813(centrosome);GO:0005886(plasma membrane);GO:0005887(integral component of plasma membrane);GO:0006629(lipid metabolic process);GO:0007098(centrosome cycle);GO:0008028(monocarboxylic acid transmembrane transporter activity);GO:0009925(basal plasma membrane);GO:0015129(lactate transmembrane transporter activity);GO:0015293(symporter activity);GO:0015718(monocarbo…	NA	K08179	solute carrier family 16 (monocarboxylic acid transporters), member 1 [Source:MGI Symbol;Acc:MGI:106013]	13.7008	10.44	10.859	3.74362	3.76447	4.3673	2.94725	1.55937	5.00053e-25	1.80459e-23	up
chr6	69416893	69417455	-	ENSMUSG00000076552	Igkv4-61	ENSMUST00000199160;ENSMUST00000103353	GO:0002377(immunoglobulin production);GO:0005615(extracellular space);GO:0006955(immune response);GO:0006955(immune response)	NA	NA	immunoglobulin kappa chain variable 4-61 [Source:MGI Symbol;Acc:MGI:4439819]	27.3463	23.4429	4.9259	0	0.106991	0.0785513	300.283	8.23018	6.55807e-25	2.36205e-23	up
chr1	133679091	133690108	-	ENSMUSG00000051998	Lax1	ENSMUST00000169295;ENSMUST00000189524	GO:0000188(inactivation of MAPK activity);GO:0002250(adaptive immune response);GO:0002376(immune system process);GO:0005794(Golgi apparatus);GO:0005829(cytosol);GO:0005886(plasma membrane);GO:0006955(immune response);GO:0016020(membrane);GO:0016021(integral component of membrane);GO:0019901(protein kinase binding);GO:0035556(intracellular signal transduction);GO:0042113(B cell activation);GO:0042…	NA	NA	lymphocyte transmembrane adaptor 1 [Source:MGI Symbol;Acc:MGI:2443362]	8.68024	11.3415	10.0407	2.60537	2.00782	2.61817	4.15723	2.05562	6.7664e-25	2.43235e-23	up
chr2	38931978	38963753	+	ENSMUSG00000046618	Olfml2a	ENSMUST00000057279	GO:0005576(extracellular region);GO:0030198(extracellular matrix organization);GO:0031012(extracellular matrix);GO:0042802(identical protein binding);GO:0050840(extracellular matrix binding)	NA	NA	olfactomedin-like 2A [Source:MGI Symbol;Acc:MGI:2444741]	3.28878	2.81361	4.15339	10.7823	11.0694	10.4892	0.317114	-1.65692	7.32415e-25	2.62773e-23	down
chr11	32187541	32200279	-	ENSMUSG00000020279	Il9r	ENSMUST00000128311;ENSMUST00000131979;ENSMUST00000145401;ENSMUST00000020518;ENSMUST00000142396	GO:0004896(cytokine receptor activity);GO:0004919(interleukin-9 receptor activity);GO:0005515(protein binding);GO:0005576(extracellular region);GO:0005886(plasma membrane);GO:0016020(membrane);GO:0016021(integral component of membrane);GO:0019221(cytokine-mediated signaling pathway);GO:0019983(interleukin-9 binding);GO:0030307(positive regulation of cell growth);GO:0038113(interleukin-9-mediated …	04060(Cytokine-cytokine receptor interaction);04630(Jak-STAT signaling pathway);04640(Hematopoietic cell lineage);04640(Hematopoietic cell lineage)	K05073	interleukin 9 receptor [Source:MGI Symbol;Acc:MGI:96564]	3.41807	2.57374	1.81257	0.273511	0.352674	0.36567	7.86847	2.97608	7.80699e-25	2.79554e-23	up
chr6	23072173	23132986	-	ENSMUSG00000029695	Aass	ENSMUST00000031707;ENSMUST00000149864	GO:0003824(catalytic activity);GO:0004753(saccharopine dehydrogenase activity);GO:0005737(cytoplasm);GO:0005739(mitochondrion);GO:0006091(generation of precursor metabolites and energy);GO:0008152(metabolic process);GO:0016491(oxidoreductase activity);GO:0019477(L-lysine catabolic process);GO:0019878(lysine biosynthetic process via aminoadipic acid);GO:0033512(L-lysine catabolic process to acetyl…	00310(Lysine degradation);00310(Lysine degradation)	K14157	aminoadipate-semialdehyde synthase [Source:MGI Symbol;Acc:MGI:1353573]	10.3158	10.3728	7.95197	2.78353	2.06647	1.60582	4.43638	2.14938	8.50036e-25	3.03793e-23	up
chr11	53631324	53634702	-	ENSMUSG00000020383	Il13	ENSMUST00000020650	GO:0001774(microglial cell activation);GO:0002639(positive regulation of immunoglobulin production);GO:0005125(cytokine activity);GO:0005126(cytokine receptor binding);GO:0005144(interleukin-13 receptor binding);GO:0005515(protein binding);GO:0005576(extracellular region);GO:0005615(extracellular space);GO:0005737(cytoplasm);GO:0006954(inflammatory response);GO:0006955(immune response);GO:0007165…	04060(Cytokine-cytokine receptor interaction);04630(Jak-STAT signaling pathway);04657(IL-17 signaling pathway);04658(Th1 and Th2 cell differentiation);04664(Fc epsilon RI signaling pathway);05200(Pathways in cancer);05310(Asthma);05321(Inflammatory bowel disease (IBD))	K05435	interleukin 13 [Source:MGI Symbol;Acc:MGI:96541]	4.62832	3.44165	1.12419	0	0	0	inf	inf	9.99227e-25	3.56423e-23	up
chr3	145292472	145552011	+	ENSMUSG00000028197	Col24a1	ENSMUST00000029848;ENSMUST00000142441;ENSMUST00000139001;ENSMUST00000127379	GO:0001525(angiogenesis);GO:0001886(endothelial cell morphogenesis);GO:0002244(hematopoietic progenitor cell differentiation);GO:0005201(extracellular matrix structural constituent);GO:0005576(extracellular region);GO:0005581(collagen trimer);GO:0005615(extracellular space);GO:0030020(extracellular matrix structural constituent conferring tensile strength);GO:0030198(extracellular matrix organiza…	04974(Protein digestion and absorption);04974(Protein digestion and absorption)	K19721	collagen, type XXIV, alpha 1 [Source:MGI Symbol;Acc:MGI:1918605]	1.07543	1.53152	0.721224	0.0983074	0.0816604	0.0833409	12.6398	3.6599	1.01481e-24	3.61283e-23	up
chr6	69607275	69607828	-	ENSMUSG00000096833	Igkv4-55	ENSMUST00000103359	NA	NA	NA	immunoglobulin kappa variable 4-55 [Source:MGI Symbol;Acc:MGI:2686370]	56.3771	16.1653	45.3045	1.73423	0.993853	0.512739	36.3633	5.18441	1.09787e-24	3.90102e-23	up
chr17	46016993	46032369	-	ENSMUSG00000023951	Vegfa	ENSMUST00000142321;ENSMUST00000071648;ENSMUST00000142351;ENSMUST00000133605;ENSMUST00000143985;ENSMUST00000146149;ENSMUST00000150327;ENSMUST00000024747;ENSMUST00000113519	GO:0000122(negative regulation of transcription by RNA polymerase II);GO:0001525(angiogenesis);GO:0001541(ovarian follicle development);GO:0001568(blood vessel development);GO:0001569(branching involved in blood vessel morphogenesis);GO:0001666(response to hypoxia);GO:0001701(in utero embryonic development);GO:0001822(kidney development);GO:0001934(positive regulation of protein phosphorylation);…	01521(EGFR tyrosine kinase inhibitor resistance);04010(MAPK signaling pathway);04014(Ras signaling pathway);04015(Rap1 signaling pathway);04066(HIF-1 signaling pathway);04151(PI3K-Akt signaling pathway);04370(VEGF signaling pathway);04510(Focal adhesion);04926(Relaxin signaling pathway);04933(AGE-RAGE signaling pathway in diabetic complications);05163(Human cytomegalovirus infection);05165(Human …	K05448	vascular endothelial growth factor A [Source:MGI Symbol;Acc:MGI:103178]	43.2997	36.7089	47.9097	104.534	137.21	138.265	0.336618	-1.57081	1.13179e-24	4.01385e-23	down
chr5	105215699	105239533	-	ENSMUSG00000105096	Gbp10	ENSMUST00000065588;ENSMUST00000196634	GO:0003924(GTPase activity);GO:0005525(GTP binding);GO:0020005(symbiont-containing vacuole membrane);GO:0031410(cytoplasmic vesicle);GO:0042832(defense response to protozoan);GO:0050830(defense response to Gram-positive bacterium);GO:0071222(cellular response to lipopolysaccharide);GO:0071346(cellular response to interferon-gamma);GO:0071346(cellular response to interferon-gamma)	NA	K20908	guanylate-binding protein 10 [Source:MGI Symbol;Acc:MGI:4359647]	6.26243	5.82339	5.93862	0.956033	1.16822	1.68762	4.7285	2.24138	1.32108e-24	4.67618e-23	up
chr13	23763666	23764406	+	ENSMUSG00000049539	H1f1	ENSMUST00000055770	GO:0000786(nucleosome);GO:0000790(nuclear chromatin);GO:0003677(DNA binding);GO:0003690(double-stranded DNA binding);GO:0005515(protein binding);GO:0005634(nucleus);GO:0005694(chromosome);GO:0005719(nuclear euchromatin);GO:0006334(nucleosome assembly);GO:0006355(regulation of transcription, DNA-templated);GO:0007283(spermatogenesis);GO:0008201(heparin binding);GO:0009986(cell surface);GO:0016584(…	NA	K11275	H1.1 linker histone, cluster member [Source:MGI Symbol;Acc:MGI:1931523]	22.7392	20.213	17.7032	1.60519	1.17548	3.23122	10.0892	3.33474	1.32814e-24	4.69215e-23	up
chr6	49036546	49070929	+	ENSMUSG00000029816	Gpnmb	ENSMUST00000031840;ENSMUST00000205103;ENSMUST00000204460;ENSMUST00000204260;ENSMUST00000203757	GO:0001649(osteoblast differentiation);GO:0001818(negative regulation of cytokine production);GO:0001934(positive regulation of protein phosphorylation);GO:0005178(integrin binding);GO:0005768(endosome);GO:0005886(plasma membrane);GO:0005887(integral component of plasma membrane);GO:0007155(cell adhesion);GO:0007165(signal transduction);GO:0007267(cell-cell signaling);GO:0008201(heparin binding);…	NA	K20732	glycoprotein (transmembrane) nmb [Source:MGI Symbol;Acc:MGI:1934765]	22.1547	47.395	35.4931	4.7745	2.48899	1.62586	11.8167	3.56276	1.47746e-24	5.20539e-23	up
chr6	68219981	68220706	+	ENSMUSG00000076518	Igkv2-112	ENSMUST00000103318	GO:0002250(adaptive immune response);GO:0002376(immune system process);GO:0002377(immunoglobulin production);GO:0005615(extracellular space);GO:0006955(immune response);GO:0019814(immunoglobulin complex)	NA	NA	immunoglobulin kappa variable 2-112 [Source:MGI Symbol;Acc:MGI:3644894]	38.9429	6.82427	58.1206	0	0	0.155027	670.127	9.38829	1.47904e-24	5.20539e-23	up
X	142317993	142390535	-	ENSMUSG00000031278	Acsl4	ENSMUST00000112903;ENSMUST00000112904;ENSMUST00000033634;ENSMUST00000112907;ENSMUST00000140520	GO:0000166(nucleotide binding);GO:0001676(long-chain fatty acid metabolic process);GO:0003824(catalytic activity);GO:0003996(acyl-CoA ligase activity);GO:0004467(long-chain fatty acid-CoA ligase activity);GO:0005524(ATP binding);GO:0005737(cytoplasm);GO:0005739(mitochondrion);GO:0005741(mitochondrial outer membrane);GO:0005777(peroxisome);GO:0005778(peroxisomal membrane);GO:0005783(endoplasmic re…	00061(Fatty acid biosynthesis);00071(Fatty acid degradation);03320(PPAR signaling pathway);04146(Peroxisome);04216(Ferroptosis);04714(Thermogenesis);04920(Adipocytokine signaling pathway);04920(Adipocytokine signaling pathway)	K01897	acyl-CoA synthetase long-chain family member 4 [Source:MGI Symbol;Acc:MGI:1354713]	38.0958	39.9544	41.9997	16.8192	16.9496	18.2727	2.30681	1.2059	1.51774e-24	5.33142e-23	up
chr18	65430938	65479067	+	ENSMUSG00000032688	Malt1	ENSMUST00000049248;ENSMUST00000224229;ENSMUST00000236050;ENSMUST00000237739;ENSMUST00000235209;ENSMUST00000224265;ENSMUST00000225085;ENSMUST00000224056;ENSMUST00000235999;ENSMUST00000236314;ENSMUST00000225659;ENSMUST00000236284;ENSMUST00000237488	GO:0001650(fibrillar center);GO:0001923(B-1 B cell differentiation);GO:0002020(protease binding);GO:0002096(polkadots);GO:0002726(positive regulation of T cell cytokine production);GO:0004197(cysteine-type endopeptidase activity);GO:0004842(ubiquitin-protein transferase activity);GO:0005515(protein binding);GO:0005634(nucleus);GO:0005737(cytoplasm);GO:0005829(cytosol);GO:0006508(proteolysis);GO:0…	04064(NF-kappa B signaling pathway);04625(C-type lectin receptor signaling pathway);04660(T cell receptor signaling pathway);04662(B cell receptor signaling pathway);05152(Tuberculosis);05152(Tuberculosis)	K07369	MALT1 paracaspase [Source:MGI Symbol;Acc:MGI:2445027]	12.0179	13.1016	8.39515	3.67275	3.15684	3.66153	3.19458	1.67562	1.5577e-24	5.4614e-23	up
chr2	130390775	130397574	-	ENSMUSG00000027408	Cpxm1	ENSMUST00000028897;ENSMUST00000130533	GO:0004181(metallocarboxypeptidase activity);GO:0005576(extracellular region);GO:0005615(extracellular space);GO:0006508(proteolysis);GO:0006518(peptide metabolic process);GO:0008270(zinc ion binding);GO:0016485(protein processing);GO:0016787(hydrolase activity);GO:0046872(metal ion binding);GO:0046872(metal ion binding)	NA	K08638	carboxypeptidase X 1 (M14 family) [Source:MGI Symbol;Acc:MGI:1934569]	13.9967	11.6438	11.7621	3.58828	4.15067	3.92801	3.20586	1.68071	1.58985e-24	5.56358e-23	up
chr5	33721674	33737068	+	ENSMUSG00000054252	Fgfr3	ENSMUST00000134610;ENSMUST00000164207;ENSMUST00000067150;ENSMUST00000132724;ENSMUST00000171509;ENSMUST00000202138;ENSMUST00000142860;ENSMUST00000087820;ENSMUST00000114411;ENSMUST00000202791;ENSMUST00000202182;ENSMUST00000152661;ENSMUST00000169212;ENSMUST00000181298;ENSMUST00000201437;ENSMUST00000155002	GO:0000166(nucleotide binding);GO:0004672(protein kinase activity);GO:0004713(protein tyrosine kinase activity);GO:0004714(transmembrane receptor protein tyrosine kinase activity);GO:0005007(fibroblast growth factor-activated receptor activity);GO:0005524(ATP binding);GO:0005634(nucleus);GO:0005737(cytoplasm);GO:0005783(endoplasmic reticulum);GO:0005794(Golgi apparatus);GO:0005886(plasma membrane…	01521(EGFR tyrosine kinase inhibitor resistance);04010(MAPK signaling pathway);04014(Ras signaling pathway);04015(Rap1 signaling pathway);04144(Endocytosis);04151(PI3K-Akt signaling pathway);04550(Signaling pathways regulating pluripotency of stem cells);04810(Regulation of actin cytoskeleton);05200(Pathways in cancer);05206(MicroRNAs in cancer);05219(Bladder cancer);05230(Central carbon metaboli…	K05094	fibroblast growth factor receptor 3 [Source:MGI Symbol;Acc:MGI:95524]	8.76945	8.62919	10.6825	24.9319	26.8101	23.5462	0.372982	-1.42282	1.62785e-24	5.68577e-23	down
chr14	30595354	30626210	-	ENSMUSG00000021948	Prkcd	ENSMUST00000112210;ENSMUST00000130736;ENSMUST00000140701;ENSMUST00000145806;ENSMUST00000112208;ENSMUST00000135714;ENSMUST00000112202;ENSMUST00000022521;ENSMUST00000112211;ENSMUST00000112206;ENSMUST00000227078;ENSMUST00000112207	GO:0000166(nucleotide binding);GO:0004672(protein kinase activity);GO:0004674(protein serine/threonine kinase activity);GO:0004697(protein kinase C activity);GO:0004698(calcium-dependent protein kinase C activity);GO:0004699(calcium-independent protein kinase C activity);GO:0004715(non-membrane spanning protein tyrosine kinase activity);GO:0005515(protein binding);GO:0005524(ATP binding);GO:00056…	04062(Chemokine signaling pathway);04140(Autophagy - animal);04270(Vascular smooth muscle contraction);04621(NOD-like receptor signaling pathway);04625(C-type lectin receptor signaling pathway);04666(Fc gamma R-mediated phagocytosis);04722(Neurotrophin signaling pathway);04750(Inflammatory mediator regulation of TRP channels);04912(GnRH signaling pathway);04915(Estrogen signaling pathway);04930(T…	K06068	protein kinase C, delta [Source:MGI Symbol;Acc:MGI:97598]	33.033	41.5561	31.6959	13.5718	13.2612	14.0185	2.60174	1.37948	1.64445e-24	5.73293e-23	up
chr4	115000159	115043196	+	ENSMUSG00000028718	Stil	ENSMUST00000141933;ENSMUST00000130401;ENSMUST00000144316	GO:0005737(cytoplasm);GO:0005813(centrosome);GO:0005814(centriole);GO:0007052(mitotic spindle organization);GO:0042802(identical protein binding);GO:0046599(regulation of centriole replication);GO:0051298(centrosome duplication);GO:0071539(protein localization to centrosome);GO:0071539(protein localization to centrosome)	NA	K16724	Scl/Tal1 interrupting locus [Source:MGI Symbol;Acc:MGI:107477]	1.70003	1.54375	1.33202	0.21287	0.165364	0.239133	7.4118	2.88982	1.67361e-24	5.8236e-23	up
chr13	119488039	119611059	+	ENSMUSG00000074634	Tmem267	ENSMUST00000223912;ENSMUST00000177361;ENSMUST00000099147;ENSMUST00000178948;ENSMUST00000176171	GO:0016020(membrane);GO:0016021(integral component of membrane);GO:0016021(integral component of membrane)	NA	NA	transmembrane protein 267 [Source:MGI Symbol;Acc:MGI:3648543]	4.88442	5.55763	4.00283	1.3855	1.14012	1.2806	3.79507	1.92413	1.77283e-24	6.15725e-23	up
chr19	38055011	38074423	+	ENSMUSG00000024989	Cep55	ENSMUST00000236044;ENSMUST00000169673;ENSMUST00000235601;ENSMUST00000237408	GO:0000281(mitotic cytokinesis);GO:0005515(protein binding);GO:0005737(cytoplasm);GO:0005813(centrosome);GO:0005814(centriole);GO:0005815(microtubule organizing center);GO:0005856(cytoskeleton);GO:0005886(plasma membrane);GO:0007049(cell cycle);GO:0014066(regulation of phosphatidylinositol 3-kinase signaling);GO:0030496(midbody);GO:0032154(cleavage furrow);GO:0034451(centriolar satellite);GO:0042…	NA	K16456	centrosomal protein 55 [Source:MGI Symbol;Acc:MGI:1921357]	4.01523	4.8083	3.81502	0.154353	0.278986	0.546632	12.8969	3.68895	1.85394e-24	6.42686e-23	up
chr6	67896172	67896642	+	ENSMUSG00000094345	Igkv14-126	ENSMUST00000103310	GO:0002377(immunoglobulin production);GO:0005615(extracellular space);GO:0006955(immune response)	NA	NA	immunoglobulin kappa variable 14-126 [Source:MGI Symbol;Acc:MGI:3643131]	14.4061	50.2188	11.228	0.190035	0	0.23083	180.231	7.4937	1.9735e-24	6.82853e-23	up
chr13	37345208	37419036	+	ENSMUSG00000021423	Ly86	ENSMUST00000021860;ENSMUST00000225716	GO:0002376(immune system process);GO:0005515(protein binding);GO:0005576(extracellular region);GO:0005615(extracellular space);GO:0006954(inflammatory response);GO:0006955(immune response);GO:0031666(positive regulation of lipopolysaccharide-mediated signaling pathway);GO:0045087(innate immune response);GO:0045087(innate immune response)	NA	NA	lymphocyte antigen 86 [Source:MGI Symbol;Acc:MGI:1321404]	5.08891	6.67505	4.96445	1.06359	0.869425	1.39538	5.02598	2.3294	2.202e-24	7.60493e-23	up
chr12	115603940	115604376	-	ENSMUSG00000095863	Ighv1-67	ENSMUST00000103538;ENSMUST00000198646	GO:0003823(antigen binding);GO:0006910(phagocytosis, recognition);GO:0006911(phagocytosis, engulfment);GO:0006958(complement activation, classical pathway);GO:0009897(external side of plasma membrane);GO:0034987(immunoglobulin receptor binding);GO:0042571(immunoglobulin complex, circulating);GO:0042742(defense response to bacterium);GO:0045087(innate immune response);GO:0050853(B cell receptor si…	NA	NA	immunoglobulin heavy variable V1-67 [Source:MGI Symbol;Acc:MGI:3645228]	43.9081	29.614	9.49303	0.48376	0.102402	0.49597	76.7144	6.26143	2.46549e-24	8.49342e-23	up
chr11	72042032	72047370	+	ENSMUSG00000020808	Pimreg	ENSMUST00000021164;ENSMUST00000133880;ENSMUST00000125655;ENSMUST00000127369;ENSMUST00000122871	GO:0003674(molecular_function);GO:0005634(nucleus);GO:0005654(nucleoplasm);GO:0005730(nucleolus);GO:0007049(cell cycle);GO:0051301(cell division);GO:0051301(cell division)	NA	NA	PICALM interacting mitotic regulator [Source:MGI Symbol;Acc:MGI:1924434]	1.91741	2.03815	1.91152	0.145843	0.164129	0.174867	12.1011	3.59707	2.46846e-24	8.49342e-23	up
chr7	143823145	143848410	+	ENSMUSG00000058454	Dhcr7	ENSMUST00000141916;ENSMUST00000073878;ENSMUST00000128610;ENSMUST00000207143;ENSMUST00000139748;ENSMUST00000124340;ENSMUST00000143338;ENSMUST00000208631;ENSMUST00000208535;ENSMUST00000128454	GO:0001568(blood vessel development);GO:0005640(nuclear outer membrane);GO:0005783(endoplasmic reticulum);GO:0005789(endoplasmic reticulum membrane);GO:0005829(cytosol);GO:0006629(lipid metabolic process);GO:0006694(steroid biosynthetic process);GO:0006695(cholesterol biosynthetic process);GO:0008202(steroid metabolic process);GO:0008203(cholesterol metabolic process);GO:0009791(post-embryonic de…	00100(Steroid biosynthesis);00100(Steroid biosynthesis)	K00213	7-dehydrocholesterol reductase [Source:MGI Symbol;Acc:MGI:1298378]	6.21044	7.889	6.28554	2.17743	2.26802	2.45027	2.95618	1.56373	2.97978e-24	1.02337e-22	up
chr19	11249675	11266241	-	ENSMUSG00000024673	Ms4a1	ENSMUST00000169159;ENSMUST00000185851;ENSMUST00000187379	GO:0002115(store-operated calcium entry);GO:0005154(epidermal growth factor receptor binding);GO:0005515(protein binding);GO:0005654(nucleoplasm);GO:0005886(plasma membrane);GO:0005887(integral component of plasma membrane);GO:0009617(response to bacterium);GO:0009897(external side of plasma membrane);GO:0009986(cell surface);GO:0016020(membrane);GO:0016021(integral component of membrane);GO:0019…	04640(Hematopoietic cell lineage);04640(Hematopoietic cell lineage)	K06466	membrane-spanning 4-domains, subfamily A, member 1 [Source:MGI Symbol;Acc:MGI:88321]	10.2429	10.0687	5.80939	2.31385	1.82673	2.00041	4.25354	2.08866	3.20856e-24	1.0999e-22	up
chr2	34771970	34777547	+	ENSMUSG00000026864	Hspa5	ENSMUST00000100171;ENSMUST00000028222;ENSMUST00000155595;ENSMUST00000137145;ENSMUST00000145466;ENSMUST00000129333	GO:0000166(nucleotide binding);GO:0001554(luteolysis);GO:0005515(protein binding);GO:0005524(ATP binding);GO:0005576(extracellular region);GO:0005634(nucleus);GO:0005737(cytoplasm);GO:0005739(mitochondrion);GO:0005783(endoplasmic reticulum);GO:0005788(endoplasmic reticulum lumen);GO:0005789(endoplasmic reticulum membrane);GO:0005790(smooth endoplasmic reticulum);GO:0005793(endoplasmic reticulum-G…	03060(Protein export);04141(Protein processing in endoplasmic reticulum);04612(Antigen processing and presentation);04918(Thyroid hormone synthesis);05020(Prion diseases);05020(Prion diseases)	K09490	heat shock protein 5 [Source:MGI Symbol;Acc:MGI:95835]	64.4961	64.9662	44.142	18.3918	19.7656	20.8351	2.94282	1.5572	3.41269e-24	1.16771e-22	up
chr17	53674786	53689333	-	ENSMUSG00000023940	Sgo1	ENSMUST00000024736;ENSMUST00000144474	GO:0000070(mitotic sister chromatid segregation);GO:0000775(chromosome, centromeric region);GO:0000776(kinetochore);GO:0000777(condensed chromosome kinetochore);GO:0000779(condensed chromosome, centromeric region);GO:0000780(condensed nuclear chromosome, centromeric region);GO:0000922(spindle pole);GO:0005634(nucleus);GO:0005654(nucleoplasm);GO:0005694(chromosome);GO:0005737(cytoplasm);GO:0005813…	04114(Oocyte meiosis);04114(Oocyte meiosis)	K11580	shugoshin 1 [Source:MGI Symbol;Acc:MGI:1919665]	1.17032	1.2101	0.986724	0.0525355	0.0229002	0.0823204	21.3439	4.41575	3.83502e-24	1.30979e-22	up
chr4	94739289	94874976	+	ENSMUSG00000006386	Tek	ENSMUST00000102798;ENSMUST00000071168;ENSMUST00000073939;ENSMUST00000131958	GO:0000166(nucleotide binding);GO:0001525(angiogenesis);GO:0001569(branching involved in blood vessel morphogenesis);GO:0001570(vasculogenesis);GO:0001666(response to hypoxia);GO:0001725(stress fiber);GO:0001934(positive regulation of protein phosphorylation);GO:0001935(endothelial cell proliferation);GO:0001936(regulation of endothelial cell proliferation);GO:0001958(endochondral ossification);G…	04010(MAPK signaling pathway);04014(Ras signaling pathway);04015(Rap1 signaling pathway);04066(HIF-1 signaling pathway);04151(PI3K-Akt signaling pathway);05323(Rheumatoid arthritis);05323(Rheumatoid arthritis)	NA	TEK receptor tyrosine kinase [Source:MGI Symbol;Acc:MGI:98664]	17.7663	19.4306	26.2765	68.5297	61.6754	62.9422	0.328627	-1.60548	4.35574e-24	1.48489e-22	down
chr12	79130777	79156301	+	ENSMUSG00000021125	Arg2	ENSMUST00000021550	GO:0000050(urea cycle);GO:0001657(ureteric bud development);GO:0002250(adaptive immune response);GO:0002376(immune system process);GO:0002829(negative regulation of type 2 immune response);GO:0004053(arginase activity);GO:0005737(cytoplasm);GO:0005739(mitochondrion);GO:0006525(arginine metabolic process);GO:0006941(striated muscle contraction);GO:0010963(regulation of L-arginine import);GO:001678…	00220(Arginine biosynthesis);00330(Arginine and proline metabolism);05146(Amoebiasis)	K01476	arginase type II [Source:MGI Symbol;Acc:MGI:1330806]	15.3623	21.8654	15.4059	4.61552	3.34909	3.76541	4.48709	2.16578	4.51693e-24	1.537e-22	up
chr15	66780819	66831829	-	ENSMUSG00000022372	Sla	ENSMUST00000168589;ENSMUST00000164939;ENSMUST00000100572;ENSMUST00000164163	GO:0004715(non-membrane spanning protein tyrosine kinase activity);GO:0005070(SH3/SH2 adaptor activity);GO:0005102(signaling receptor binding);GO:0005515(protein binding);GO:0005737(cytoplasm);GO:0005768(endosome);GO:0005925(focal adhesion);GO:0007169(transmembrane receptor protein tyrosine kinase signaling pathway);GO:0009966(regulation of signal transduction);GO:0030154(cell differentiation);GO…	NA	NA	src-like adaptor [Source:MGI Symbol;Acc:MGI:104295]	14.5195	19.4976	12.1921	5.01313	3.37814	4.09222	3.70163	1.88816	4.84566e-24	1.64583e-22	up
chr18	35733679	35740554	-	ENSMUSG00000024349	Sting1	ENSMUST00000237919;ENSMUST00000115728;ENSMUST00000235496;ENSMUST00000236926;ENSMUST00000235173;ENSMUST00000235218;ENSMUST00000235495;ENSMUST00000235302;ENSMUST00000237405	GO:0000045(autophagosome assembly);GO:0000166(nucleotide binding);GO:0000421(autophagosome membrane);GO:0002218(activation of innate immune response);GO:0002230(positive regulation of defense response to virus by host);GO:0002376(immune system process);GO:0005515(protein binding);GO:0005654(nucleoplasm);GO:0005737(cytoplasm);GO:0005739(mitochondrion);GO:0005741(mitochondrial outer membrane);GO:00…	04621(NOD-like receptor signaling pathway);04622(RIG-I-like receptor signaling pathway);04623(Cytosolic DNA-sensing pathway);05163(Human cytomegalovirus infection);05168(Herpes simplex virus 1 infection);05170(Human immunodeficiency virus 1 infection);05170(Human immunodeficiency virus 1 infection)	K12654	stimulator of interferon response cGAMP interactor 1 [Source:MGI Symbol;Acc:MGI:1919762]	17.7179	15.4442	10.7171	3.72874	2.93637	4.01414	4.10883	2.03873	5.11909e-24	1.73551e-22	up
chr6	97807052	98021349	+	ENSMUSG00000035158	Mitf	ENSMUST00000043637;ENSMUST00000148233;ENSMUST00000203884;ENSMUST00000101123;ENSMUST00000113339;ENSMUST00000043628	GO:0000122(negative regulation of transcription by RNA polymerase II);GO:0000978(RNA polymerase II cis-regulatory region sequence-specific DNA binding);GO:0000981(DNA-binding transcription factor activity, RNA polymerase II-specific);GO:0001228(DNA-binding transcription activator activity, RNA polymerase II-specific);GO:0003677(DNA binding);GO:0003682(chromatin binding);GO:0003700(DNA-binding tra…	04137(Mitophagy - animal);04380(Osteoclast differentiation);04916(Melanogenesis);05200(Pathways in cancer);05202(Transcriptional misregulation in cancer);05218(Melanoma);05218(Melanoma)	K09455	melanogenesis associated transcription factor [Source:MGI Symbol;Acc:MGI:104554]	8.63066	11.0136	8.99699	3.73744	3.43874	3.67492	2.63948	1.40025	7.52252e-24	2.54567e-22	up
chr12	32173473	32208659	-	ENSMUSG00000020573	Pik3cg	ENSMUST00000156904;ENSMUST00000218848;ENSMUST00000085469;ENSMUST00000053215;ENSMUST00000126814;ENSMUST00000217915;ENSMUST00000220366	GO:0000166(nucleotide binding);GO:0001525(angiogenesis);GO:0001932(regulation of protein phosphorylation);GO:0002376(immune system process);GO:0002675(positive regulation of acute inflammatory response);GO:0004674(protein serine/threonine kinase activity);GO:0005515(protein binding);GO:0005524(ATP binding);GO:0005737(cytoplasm);GO:0005829(cytosol);GO:0005886(plasma membrane);GO:0005942(phosphatid…	00562(Inositol phosphate metabolism);04022(cGMP-PKG signaling pathway);04062(Chemokine signaling pathway);04072(Phospholipase D signaling pathway);04151(PI3K-Akt signaling pathway);04261(Adrenergic signaling in cardiomyocytes);04371(Apelin signaling pathway);04611(Platelet activation);04725(Cholinergic synapse);04921(Oxytocin signaling pathway);05145(Toxoplasmosis);05167(Kaposi sarcoma-associated…	K21289	phosphatidylinositol-4,5-bisphosphate 3-kinase catalytic subunit gamma [Source:MGI Symbol;Acc:MGI:1353576]	7.40553	8.23525	6.30048	2.44966	1.98944	2.79693	3.03223	1.60038	8.08169e-24	2.7299e-22	up
chr19	47854970	47864790	+	ENSMUSG00000025068	Gsto1	ENSMUST00000026050;ENSMUST00000143694;ENSMUST00000237472;ENSMUST00000236902;ENSMUST00000130157	GO:0004364(glutathione transferase activity);GO:0005515(protein binding);GO:0005604(basement membrane);GO:0005654(nucleoplasm);GO:0005737(cytoplasm);GO:0005829(cytosol);GO:0010880(regulation of release of sequestered calcium ion into cytosol by sarcoplasmic reticulum);GO:0016491(oxidoreductase activity);GO:0016740(transferase activity);GO:0019852(L-ascorbic acid metabolic process);GO:0019853(L-as…	00480(Glutathione metabolism);00980(Metabolism of xenobiotics by cytochrome P450);00982(Drug metabolism - cytochrome P450);00983(Drug metabolism - other enzymes);01524(Platinum drug resistance);05200(Pathways in cancer);05204(Chemical carcinogenesis);05225(Hepatocellular carcinoma);05418(Fluid shear stress and atherosclerosis);05418(Fluid shear stress and atherosclerosis)	K00799	glutathione S-transferase omega 1 [Source:MGI Symbol;Acc:MGI:1342273]	31.3905	28.7952	33.8435	13.352	12.6876	12.2731	2.45426	1.29529	8.20073e-24	2.76505e-22	up
chr13	38500079	38528824	-	ENSMUSG00000038991	Txndc5	ENSMUST00000162075;ENSMUST00000035988;ENSMUST00000160046;ENSMUST00000160653	GO:0003756(protein disulfide isomerase activity);GO:0005783(endoplasmic reticulum);GO:0005788(endoplasmic reticulum lumen);GO:0043277(apoptotic cell clearance);GO:0045454(cell redox homeostasis);GO:0045454(cell redox homeostasis)	04141(Protein processing in endoplasmic reticulum);04141(Protein processing in endoplasmic reticulum)	NA	thioredoxin domain containing 5 [Source:MGI Symbol;Acc:MGI:2145316]	36.558	36.0983	34.5058	15.1192	16.2083	15.877	2.27017	1.1828	8.60762e-24	2.89696e-22	up
chr3	87435773	87500678	+	ENSMUSG00000048031	Fcrl5	ENSMUST00000194102;ENSMUST00000049926;ENSMUST00000193229;ENSMUST00000178261	GO:0004888(transmembrane signaling receptor activity);GO:0005515(protein binding);GO:0005886(plasma membrane);GO:0005887(integral component of plasma membrane);GO:0007166(cell surface receptor signaling pathway);GO:0009986(cell surface);GO:0016020(membrane);GO:0016021(integral component of membrane);GO:0043235(receptor complex);GO:0050859(negative regulation of B cell receptor signaling pathway);…	NA	K06727	Fc receptor-like 5 [Source:MGI Symbol;Acc:MGI:3053558]	2.15169	1.84551	1.20804	0.145086	0.127772	0.094164	14.1824	3.82603	8.86055e-24	2.97666e-22	up
chr1	127954184	128103047	-	ENSMUSG00000036086	Zranb3	ENSMUST00000131732;ENSMUST00000086614;ENSMUST00000127393;ENSMUST00000112538;ENSMUST00000143389;ENSMUST00000124876;ENSMUST00000097597	GO:0000166(nucleotide binding);GO:0000733(DNA strand renaturation);GO:0003676(nucleic acid binding);GO:0003678(DNA helicase activity);GO:0003824(catalytic activity);GO:0004386(helicase activity);GO:0004518(nuclease activity);GO:0004519(endonuclease activity);GO:0004520(endodeoxyribonuclease activity);GO:0005524(ATP binding);GO:0005634(nucleus);GO:0005654(nucleoplasm);GO:0005694(chromosome);GO:000…	NA	NA	zinc finger, RAN-binding domain containing 3 [Source:MGI Symbol;Acc:MGI:1918362]	2.20609	2.58095	1.7242	0.362583	0.461178	0.539142	4.77748	2.25625	1.06661e-23	3.57672e-22	up
chr12	115158403	115158835	-	ENSMUSG00000093894	Ighv1-53	ENSMUST00000103523	GO:0003823(antigen binding);GO:0006910(phagocytosis, recognition);GO:0006911(phagocytosis, engulfment);GO:0006958(complement activation, classical pathway);GO:0009897(external side of plasma membrane);GO:0034987(immunoglobulin receptor binding);GO:0042571(immunoglobulin complex, circulating);GO:0042742(defense response to bacterium);GO:0045087(innate immune response);GO:0050853(B cell receptor si…	NA	NA	immunoglobulin heavy variable 1-53 [Source:MGI Symbol;Acc:MGI:3576502]	7.3592	7.12331	3.44225	0	0	0	inf	inf	1.17636e-23	3.93761e-22	up
chr2	129268210	129297212	-	ENSMUSG00000048327	Ckap2l	ENSMUST00000052708	GO:0000922(spindle pole);GO:0003674(molecular_function);GO:0005737(cytoplasm);GO:0005813(centrosome);GO:0005829(cytosol);GO:0005856(cytoskeleton);GO:0008150(biological_process);GO:0072686(mitotic spindle)	NA	K16769	cytoskeleton associated protein 2-like [Source:MGI Symbol;Acc:MGI:1917716]	4.57694	4.78282	4.52082	0.488318	0.26094	0.767354	9.15236	3.19414	1.17981e-23	3.94201e-22	up
chr12	104189517	104192926	-	ENSMUSG00000091553	Serpina3e-ps	ENSMUST00000165968	NA	NA	NA	serine (or cysteine) peptidase inhibitor, clade A, member 3E, pseudogene [Source:MGI Symbol;Acc:MGI:2182837]	8.6748	6.85924	5.73315	1.02995	0.884456	0.902554	7.54968	2.91642	1.20296e-23	4.01212e-22	up
chr7	101839988	101857194	-	ENSMUSG00000032725	Folr2	ENSMUST00000094141;ENSMUST00000209329;ENSMUST00000211604;ENSMUST00000211566;ENSMUST00000210598	GO:0005542(folic acid binding);GO:0005886(plasma membrane);GO:0006620(posttranslational protein targeting to endoplasmic reticulum membrane);GO:0007155(cell adhesion);GO:0007342(fusion of sperm to egg plasma membrane involved in single fertilization);GO:0008144(drug binding);GO:0008284(positive regulation of cell population proliferation);GO:0009986(cell surface);GO:0015884(folic acid transport);…	01523(Antifolate resistance);04144(Endocytosis);04144(Endocytosis)	K13649	folate receptor 2 (fetal) [Source:MGI Symbol;Acc:MGI:95569]	5.49969	4.10222	5.31101	0.650799	0.342769	0.34301	11.1575	3.47995	1.30472e-23	4.34367e-22	up
X	139563316	139673145	+	ENSMUSG00000031438	Rnf128	ENSMUST00000113026;ENSMUST00000113027;ENSMUST00000113029	GO:0005737(cytoplasm);GO:0005770(late endosome);GO:0005783(endoplasmic reticulum);GO:0005794(Golgi apparatus);GO:0005856(cytoskeleton);GO:0006511(ubiquitin-dependent protein catabolic process);GO:0012505(endomembrane system);GO:0016020(membrane);GO:0016021(integral component of membrane);GO:0016567(protein ubiquitination);GO:0016740(transferase activity);GO:0031647(regulation of protein stability…	NA	K10629	ring finger protein 128 [Source:MGI Symbol;Acc:MGI:1914139]	3.75979	5.80163	3.06321	0.624904	0.617044	0.635861	6.72306	2.74912	1.32663e-23	4.40867e-22	up
chr7	44525993	44532071	-	ENSMUSG00000008193	Spib	ENSMUST00000035323;ENSMUST00000205506;ENSMUST00000098483	GO:0000978(RNA polymerase II cis-regulatory region sequence-specific DNA binding);GO:0000981(DNA-binding transcription factor activity, RNA polymerase II-specific);GO:0001228(DNA-binding transcription activator activity, RNA polymerase II-specific);GO:0003677(DNA binding);GO:0003700(DNA-binding transcription factor activity);GO:0005634(nucleus);GO:0005667(transcription factor complex);GO:0006355(…	NA	K09439	Spi-B transcription factor (Spi-1/PU.1 related) [Source:MGI Symbol;Acc:MGI:892986]	17.5515	21.6179	11.1466	3.8891	2.66919	3.69336	4.90809	2.29516	1.33541e-23	4.42985e-22	up
chr2	166073089	166155663	-	ENSMUSG00000006800	Sulf2	ENSMUST00000088086;ENSMUST00000109249;ENSMUST00000146497;ENSMUST00000139266;ENSMUST00000125503;ENSMUST00000143996;ENSMUST00000133395	GO:0001822(kidney development);GO:0002063(chondrocyte development);GO:0003094(glomerular filtration);GO:0003824(catalytic activity);GO:0004065(arylsulfatase activity);GO:0005509(calcium ion binding);GO:0005539(glycosaminoglycan binding);GO:0005615(extracellular space);GO:0005783(endoplasmic reticulum);GO:0005794(Golgi apparatus);GO:0005795(Golgi stack);GO:0005886(plasma membrane);GO:0006790(sulfu…	NA	K14607	sulfatase 2 [Source:MGI Symbol;Acc:MGI:1919293]	8.65165	10.3043	8.61463	3.51808	2.63272	3.35466	2.9005	1.5363	1.62577e-23	5.3834e-22	up
chr10	61098642	61147703	-	ENSMUSG00000020097	Sgpl1	ENSMUST00000150258;ENSMUST00000143225;ENSMUST00000122259;ENSMUST00000152316;ENSMUST00000124896;ENSMUST00000126307;ENSMUST00000142192;ENSMUST00000155919	GO:0001553(luteinization);GO:0001570(vasculogenesis);GO:0001667(ameboidal-type cell migration);GO:0001822(kidney development);GO:0003824(catalytic activity);GO:0005783(endoplasmic reticulum);GO:0005789(endoplasmic reticulum membrane);GO:0006629(lipid metabolic process);GO:0006631(fatty acid metabolic process);GO:0006665(sphingolipid metabolic process);GO:0006672(ceramide metabolic process);GO:000…	00600(Sphingolipid metabolism);04071(Sphingolipid signaling pathway);04071(Sphingolipid signaling pathway)	K01634	sphingosine phosphate lyase 1 [Source:MGI Symbol;Acc:MGI:1261415]	25.0081	28.6447	23.5793	10.6865	10.3866	11.2698	2.38792	1.25575	2.26484e-23	7.48612e-22	up
chr18	34732993	34751533	-	ENSMUSG00000044201	Cdc25c	ENSMUST00000060710;ENSMUST00000237620;ENSMUST00000237822;ENSMUST00000236366;ENSMUST00000237204	GO:0000086(G2/M transition of mitotic cell cycle);GO:0004721(phosphoprotein phosphatase activity);GO:0004725(protein tyrosine phosphatase activity);GO:0005515(protein binding);GO:0005634(nucleus);GO:0005737(cytoplasm);GO:0005758(mitochondrial intermembrane space);GO:0006470(protein dephosphorylation);GO:0007049(cell cycle);GO:0007283(spermatogenesis);GO:0010971(positive regulation of G2/M transit…	04110(Cell cycle);04114(Oocyte meiosis);04914(Progesterone-mediated oocyte maturation);05170(Human immunodeficiency virus 1 infection);05206(MicroRNAs in cancer);05206(MicroRNAs in cancer)	K05867	cell division cycle 25C [Source:MGI Symbol;Acc:MGI:88350]	0.849688	0.697391	0.808921	0.0505785	0.0357099	0.04142	18.4483	4.20541	2.41823e-23	7.97887e-22	up
chr4	43381979	43427088	+	ENSMUSG00000035969	Rusc2	ENSMUST00000131668;ENSMUST00000035645;ENSMUST00000125393;ENSMUST00000135216;ENSMUST00000098106;ENSMUST00000149221;ENSMUST00000150066;ENSMUST00000144911;ENSMUST00000123447;ENSMUST00000152322;ENSMUST00000154754;ENSMUST00000131037;ENSMUST00000136360;ENSMUST00000139198;ENSMUST00000149556	GO:0005515(protein binding);GO:0017137(Rab GTPase binding);GO:0031410(cytoplasmic vesicle);GO:0031410(cytoplasmic vesicle)	NA	K23291	RUN and SH3 domain containing 2 [Source:MGI Symbol;Acc:MGI:2140371]	6.96749	6.71694	8.01502	18.1389	18.0863	17.5884	0.403234	-1.31031	2.44594e-23	8.05592e-22	down
chr4	128991958	129011529	+	ENSMUSG00000028792	Ak2	ENSMUST00000102604;ENSMUST00000030583;ENSMUST00000152762	GO:0000166(nucleotide binding);GO:0004017(adenylate kinase activity);GO:0004550(nucleoside diphosphate kinase activity);GO:0005524(ATP binding);GO:0005634(nucleus);GO:0005737(cytoplasm);GO:0005739(mitochondrion);GO:0005743(mitochondrial inner membrane);GO:0005758(mitochondrial intermembrane space);GO:0005829(cytosol);GO:0006139(nucleobase-containing compound metabolic process);GO:0006163(purine n…	00230(Purine metabolism);00730(Thiamine metabolism);00730(Thiamine metabolism)	K00939	adenylate kinase 2 [Source:MGI Symbol;Acc:MGI:87978]	16.3426	17.5229	13.3374	5.14329	4.73443	5.37456	3.09481	1.62985	2.58314e-23	8.49263e-22	up
chr1	169741477	169747642	-	ENSMUSG00000038530	Rgs4	ENSMUST00000027991;ENSMUST00000132567	GO:0001965(G-protein alpha-subunit binding);GO:0001975(response to amphetamine);GO:0005096(GTPase activator activity);GO:0005634(nucleus);GO:0005737(cytoplasm);GO:0005829(cytosol);GO:0005886(plasma membrane);GO:0007186(G protein-coupled receptor signaling pathway);GO:0007420(brain development);GO:0010460(positive regulation of heart rate);GO:0016020(membrane);GO:0032991(protein-containing complex…	NA	K16449	regulator of G-protein signaling 4 [Source:MGI Symbol;Acc:MGI:108409]	14.4805	14.5715	9.62705	3.87977	3.67295	3.68936	3.44056	1.78264	2.66388e-23	8.74255e-22	up
chr9	44334694	44336077	+	ENSMUSG00000049932	H2ax	ENSMUST00000052686	GO:0000724(double-strand break repair via homologous recombination);GO:0000781(chromosome, telomeric region);GO:0000785(chromatin);GO:0000786(nucleosome);GO:0000790(nuclear chromatin);GO:0000794(condensed nuclear chromosome);GO:0001673(male germ cell nucleus);GO:0001741(XY body);GO:0003677(DNA binding);GO:0003684(damaged DNA binding);GO:0005515(protein binding);GO:0005634(nucleus);GO:0005654(nucl…	04217(Necroptosis);05034(Alcoholism);05322(Systemic lupus erythematosus)	K11251	H2A.X variant histone [Source:MGI Symbol;Acc:MGI:102688]	13.6562	11.2624	10.7883	2.77266	3.18743	2.63486	4.1544	2.05464	2.81001e-23	9.20576e-22	up
chr11	94936224	94953042	+	ENSMUSG00000001506	Col1a1	ENSMUST00000001547;ENSMUST00000148593;ENSMUST00000148046;ENSMUST00000139974	GO:0001501(skeletal system development);GO:0001503(ossification);GO:0001568(blood vessel development);GO:0001649(osteoblast differentiation);GO:0001957(intramembranous ossification);GO:0001958(endochondral ossification);GO:0002020(protease binding);GO:0005201(extracellular matrix structural constituent);GO:0005515(protein binding);GO:0005576(extracellular region);GO:0005581(collagen trimer);GO:00…	04151(PI3K-Akt signaling pathway);04510(Focal adhesion);04512(ECM-receptor interaction);04611(Platelet activation);04926(Relaxin signaling pathway);04933(AGE-RAGE signaling pathway in diabetic complications);04974(Protein digestion and absorption);05146(Amoebiasis);05165(Human papillomavirus infection);05205(Proteoglycans in cancer);05205(Proteoglycans in cancer)	K06236	collagen, type I, alpha 1 [Source:MGI Symbol;Acc:MGI:88467]	65.2176	63.4212	54.7124	21.9597	25.7635	27.3896	2.44101	1.28748	3.06621e-23	1.00273e-21	up
chr16	32142785	32165594	-	ENSMUSG00000052384	Nrros	ENSMUST00000115163;ENSMUST00000126869;ENSMUST00000143682;ENSMUST00000099991;ENSMUST00000144345;ENSMUST00000150250;ENSMUST00000136809;ENSMUST00000130410;ENSMUST00000231836;ENSMUST00000115165	GO:0005515(protein binding);GO:0005576(extracellular region);GO:0005783(endoplasmic reticulum);GO:0005789(endoplasmic reticulum membrane);GO:0005886(plasma membrane);GO:0006801(superoxide metabolic process);GO:0006954(inflammatory response);GO:0006955(immune response);GO:0007179(transforming growth factor beta receptor signaling pathway);GO:0009986(cell surface);GO:0014005(microglia development);…	NA	NA	negative regulator of reactive oxygen species [Source:MGI Symbol;Acc:MGI:2445095]	42.1578	31.4118	28.5941	12.0941	12.0874	12.2308	2.80574	1.48838	3.34591e-23	1.09227e-21	up
chr4	52439243	52488260	+	ENSMUSG00000028312	Smc2	ENSMUST00000102915;ENSMUST00000142227;ENSMUST00000131163	GO:0000166(nucleotide binding);GO:0000228(nuclear chromosome);GO:0000793(condensed chromosome);GO:0000796(condensin complex);GO:0000797(condensin core heterodimer);GO:0005515(protein binding);GO:0005524(ATP binding);GO:0005634(nucleus);GO:0005654(nucleoplasm);GO:0005694(chromosome);GO:0005730(nucleolus);GO:0005737(cytoplasm);GO:0007049(cell cycle);GO:0007076(mitotic chromosome condensation);GO:00…	NA	K06674	structural maintenance of chromosomes 2 [Source:MGI Symbol;Acc:MGI:106067]	4.0386	4.801	4.30742	1.13174	1.21998	1.43949	3.46776	1.79401	3.39353e-23	1.10586e-21	up
chr7	27532000	27553218	-	ENSMUSG00000003363	Pld3	ENSMUST00000117095;ENSMUST00000117611;ENSMUST00000155287;ENSMUST00000143903;ENSMUST00000127240;ENSMUST00000142981;ENSMUST00000150964	GO:0000139(Golgi membrane);GO:0002376(immune system process);GO:0003824(catalytic activity);GO:0004518(nuclease activity);GO:0004527(exonuclease activity);GO:0004630(phospholipase D activity);GO:0005764(lysosome);GO:0005765(lysosomal membrane);GO:0005768(endosome);GO:0005783(endoplasmic reticulum);GO:0005789(endoplasmic reticulum membrane);GO:0005794(Golgi apparatus);GO:0006259(DNA metabolic proc…	00564(Glycerophospholipid metabolism);00565(Ether lipid metabolism);00565(Ether lipid metabolism)	K16860	phospholipase D family, member 3 [Source:MGI Symbol;Acc:MGI:1333782]	29.5096	38.8909	34.8756	14.29	12.2913	13.4301	2.58117	1.36803	3.40234e-23	1.10678e-21	up
chr2	102811141	102901665	-	ENSMUSG00000005087	Cd44	ENSMUST00000099673;ENSMUST00000005218;ENSMUST00000111194;ENSMUST00000124624;ENSMUST00000060516;ENSMUST00000111191;ENSMUST00000111190;ENSMUST00000111198	GO:0004896(cytokine receptor activity);GO:0005540(hyaluronic acid binding);GO:0005794(Golgi apparatus);GO:0005829(cytosol);GO:0005886(plasma membrane);GO:0005902(microvillus);GO:0007155(cell adhesion);GO:0009986(cell surface);GO:0016020(membrane);GO:0016021(integral component of membrane);GO:0016324(apical plasma membrane);GO:0016477(cell migration);GO:0019221(cytokine-mediated signaling pathway)…	04512(ECM-receptor interaction);04640(Hematopoietic cell lineage);05169(Epstein-Barr virus infection);05205(Proteoglycans in cancer);05206(MicroRNAs in cancer);05206(MicroRNAs in cancer)	K06256	CD44 antigen [Source:MGI Symbol;Acc:MGI:88338]	46.3124	47.0194	38.9212	18.6929	15.9456	19.0787	2.46202	1.29984	3.51076e-23	1.14004e-21	up
chr12	113994469	113994898	-	ENSMUSG00000095583	Ighv14-2	ENSMUST00000103467	GO:0003823(antigen binding);GO:0006910(phagocytosis, recognition);GO:0006911(phagocytosis, engulfment);GO:0006958(complement activation, classical pathway);GO:0009897(external side of plasma membrane);GO:0034987(immunoglobulin receptor binding);GO:0042571(immunoglobulin complex, circulating);GO:0042742(defense response to bacterium);GO:0045087(innate immune response);GO:0050853(B cell receptor si…	NA	NA	immunoglobulin heavy variable 14-2 [Source:MGI Symbol;Acc:MGI:4439607]	18.3541	24.9202	44.7744	1.04041	0	0.453904	58.9227	5.88075	3.56137e-23	1.15445e-21	up
chr12	114523441	114523905	-	ENSMUSG00000095700	Ighv10-3	ENSMUST00000103495	GO:0003823(antigen binding);GO:0006910(phagocytosis, recognition);GO:0006911(phagocytosis, engulfment);GO:0006958(complement activation, classical pathway);GO:0009897(external side of plasma membrane);GO:0034987(immunoglobulin receptor binding);GO:0042571(immunoglobulin complex, circulating);GO:0042742(defense response to bacterium);GO:0045087(innate immune response);GO:0050853(B cell receptor si…	NA	NA	immunoglobulin heavy variable V10-3 [Source:MGI Symbol;Acc:MGI:3648785]	3.81329	12.8164	6.46116	0	0	0	inf	inf	3.85765e-23	1.2483e-21	up
chr19	37899036	38043577	-	ENSMUSG00000048612	Myof	ENSMUST00000226068;ENSMUST00000224518;ENSMUST00000226084;ENSMUST00000225287;ENSMUST00000224580;ENSMUST00000223650;ENSMUST00000172095;ENSMUST00000225435;ENSMUST00000224900;ENSMUST00000041475	GO:0001778(plasma membrane repair);GO:0005543(phospholipid binding);GO:0005634(nucleus);GO:0005886(plasma membrane);GO:0005901(caveola);GO:0006071(glycerol metabolic process);GO:0007009(plasma membrane organization);GO:0007520(myoblast fusion);GO:0016020(membrane);GO:0016021(integral component of membrane);GO:0030659(cytoplasmic vesicle membrane);GO:0030947(regulation of vascular endothelial grow…	NA	K22125	myoferlin [Source:MGI Symbol;Acc:MGI:1919192]	21.54	25.4923	20.7775	9.32995	8.67736	10.0358	2.41805	1.27385	4.02478e-23	1.3001e-21	up
chr12	114583569	114584002	-	ENSMUSG00000094694	Ighv1-9	ENSMUST00000103498;ENSMUST00000193893	GO:0003823(antigen binding);GO:0006910(phagocytosis, recognition);GO:0006911(phagocytosis, engulfment);GO:0006958(complement activation, classical pathway);GO:0009897(external side of plasma membrane);GO:0034987(immunoglobulin receptor binding);GO:0042571(immunoglobulin complex, circulating);GO:0042742(defense response to bacterium);GO:0045087(innate immune response);GO:0050853(B cell receptor si…	NA	NA	immunoglobulin heavy variable V1-9 [Source:MGI Symbol;Acc:MGI:4439621]	9.77581	22.6784	25.9911	0.643946	0	0.415231	55.1799	5.78607	4.036e-23	1.30145e-21	up
chr11	68432121	68497849	+	ENSMUSG00000020901	Pik3r5	ENSMUST00000021283;ENSMUST00000141716;ENSMUST00000154220;ENSMUST00000155887	GO:0005634(nucleus);GO:0005737(cytoplasm);GO:0005829(cytosol);GO:0005886(plasma membrane);GO:0005942(phosphatidylinositol 3-kinase complex);GO:0005944(phosphatidylinositol 3-kinase complex, class IB);GO:0007186(G protein-coupled receptor signaling pathway);GO:0014065(phosphatidylinositol 3-kinase signaling);GO:0016020(membrane);GO:0016301(kinase activity);GO:0016310(phosphorylation);GO:0031683(G-…	04022(cGMP-PKG signaling pathway);04062(Chemokine signaling pathway);04072(Phospholipase D signaling pathway);04151(PI3K-Akt signaling pathway);04261(Adrenergic signaling in cardiomyocytes);04371(Apelin signaling pathway);04611(Platelet activation);04725(Cholinergic synapse);04921(Oxytocin signaling pathway);05145(Toxoplasmosis);05167(Kaposi sarcoma-associated herpesvirus infection);05167(Kaposi …	K21290	phosphoinositide-3-kinase regulatory subunit 5 [Source:MGI Symbol;Acc:MGI:2443588]	12.6157	15.782	12.5547	5.61973	5.22396	5.6422	2.48409	1.31272	4.89944e-23	1.57712e-21	up
chr10	13060504	13131694	+	ENSMUSG00000019817	Plagl1	ENSMUST00000121646;ENSMUST00000121325;ENSMUST00000130638;ENSMUST00000121766;ENSMUST00000135826;ENSMUST00000123135;ENSMUST00000135095;ENSMUST00000130800;ENSMUST00000130449;ENSMUST00000141068;ENSMUST00000141944;ENSMUST00000124252;ENSMUST00000149881;ENSMUST00000135261;ENSMUST00000143582;ENSMUST00000138433;ENSMUST00000145103;ENSMUST00000130894;ENSMUST00000129989;ENSMUST00000139262;ENSMUST00000150773	GO:0000977(RNA polymerase II regulatory region sequence-specific DNA binding);GO:0001228(DNA-binding transcription activator activity, RNA polymerase II-specific);GO:0003676(nucleic acid binding);GO:0003677(DNA binding);GO:0005515(protein binding);GO:0005794(Golgi apparatus);GO:0006357(regulation of transcription by RNA polymerase II);GO:0010468(regulation of gene expression);GO:0016604(nuclear b…	NA	K19485	pleiomorphic adenoma gene-like 1 [Source:MGI Symbol;Acc:MGI:1100874]	2.62225	2.69333	3.23817	7.10581	9.02021	7.82781	0.357094	-1.48563	5.02047e-23	1.61327e-21	down
chr7	73939119	74013690	-	ENSMUSG00000025789	St8sia2	ENSMUST00000026896;ENSMUST00000191970	GO:0000139(Golgi membrane);GO:0001574(ganglioside biosynthetic process);GO:0003828(alpha-N-acetylneuraminate alpha-2,8-sialyltransferase activity);GO:0005515(protein binding);GO:0005769(early endosome);GO:0005794(Golgi apparatus);GO:0005886(plasma membrane);GO:0006486(protein glycosylation);GO:0006491(N-glycan processing);GO:0008373(sialyltransferase activity);GO:0009311(oligosaccharide metabolic…	NA	K06612	ST8 alpha-N-acetyl-neuraminide alpha-2,8-sialyltransferase 2 [Source:MGI Symbol;Acc:MGI:106020]	1.18169	0.979561	1.60962	5.43237	5.34575	4.79222	0.242183	-2.04583	6.01891e-23	1.93075e-21	down
[truncated: 3,190 more rows]
