# Supplementary material for: N 6-Methyladenosine Methylomic Landscape of Lung Tissues in Murine Acute Allergic Asthma
Source: Front Immunol. 2021 Oct 19;12:740571. doi: 10.3389/fimmu.2021.740571 (PMC8560743; doi:10.3389/fimmu.2021.740571)
Supplement: Supplementary file 13 [file Table_13.xlsx]

## Sheet: Sheet1
Table S13. Differentially methylated mRNAs with differential expression
Peaks information														Methylation regulation				Gene expression regulation
seqnames	start	end	width	geneId	transcriptId	transcript_type	distance To TSS	geneName	GO	KEGG	KO_ENTRY	description	peak_annotation	diff.lg.fdr	diff.p	diff.log2.fc	m6A_regulation	FPKM.OVA1_input	FPKM.OVA2_input	FPKM.OVA3_input	FPKM.PBS1_input	FPKM.PBS2_input	FPKM.PBS3_input	fc	log2(fc)	pval	qval	expression_regulation
chr1	14755656	14756166	511	ENSMUSG00000025930	ENSMUST00000027062	protein_coding	0	Msc	GO:0000122(negative regulation of transcription by RNA polymerase II);GO:0000977(RNA polymerase II regulatory region sequence-specific DNA binding);GO:0000978(RNA polymerase II cis-regulatory region sequence-specific DNA binding);GO:0000981(DNA-binding transcription factor activity, RNA polymerase II-specific);GO:0001227(DNA-binding transcription repressor activity, RNA polymerase II-specific);GO…	NA	K09072	musculin [Source:MGI Symbol;Acc:MGI:1333884]	Exon (ENSMUST00000067599/ENSMUSG00000054493, exon 1 of 1)	-1.11	0.0194984	-2.31	down	0.707921	0.698942	0.568399	0.088114	0.105151	0.0620649	7.7361	2.95161	2.29162e-10	2.23442e-09	up
chr1	85192122	85192806	685	ENSMUSG00000079457	ENSMUST00000161424	protein_coding	-6807	Gm7609	GO:0016021(integral component of membrane);GO:0016021(integral component of membrane)	NA	NA	predicted pseudogene 7609 [Source:MGI Symbol;Acc:MGI:3644536]	Exon (ENSMUST00000162896/ENSMUSG00000089716, exon 10 of 13)	-1	0.0269153	-1.14	down	1.17385	1.22521	0.778962	0.28464	0.189071	0.351811	3.84971	1.94475	1.08857e-05	5.42728e-05	up
chr1	85550540	85550720	181	ENSMUSG00000118607	ENSMUST00000113407	protein_coding	853	AC147806	GO:0005634(nucleus);GO:0016021(integral component of membrane);GO:0016021(integral component of membrane)	NA	NA	predicted 7592 [Source:NCBI gene;Acc:101055758]	3' UTR	-1.12	0.0194984	1.87	up	1.13345	1.24639	0.660114	0.335219	0.258926	0.270476	3.51593	1.81391	3.49895e-06	1.89146e-05	up
chr1	85620133	85628214	8082	ENSMUSG00000070031	ENSMUST00000161497	protein_coding	-4264	Sp140	GO:0001650(fibrillar center);GO:0003677(DNA binding);GO:0005515(protein binding);GO:0005634(nucleus);GO:0005739(mitochondrion);GO:0016604(nuclear body);GO:0046872(metal ion binding);GO:0046872(metal ion binding)	NA	NA	Sp140 nuclear body protein [Source:MGI Symbol;Acc:MGI:3702467]	Exon (ENSMUST00000080204/ENSMUSG00000070031, exon 6 of 17)	-4.22	3.31131e-06	1.57	up	10.4872	10.0874	7.67519	4.16264	4.35008	5.04201	2.08413	1.05944	1.62488e-10	1.61413e-09	up
chr1	86110991	86116588	5598	ENSMUSG00000026228	ENSMUST00000027431	protein_coding	0	Htr2b	GO:0001755(neural crest cell migration);GO:0001819(positive regulation of cytokine production);GO:0001938(positive regulation of endothelial cell proliferation);GO:0001965(G-protein alpha-subunit binding);GO:0002031(G protein-coupled receptor internalization);GO:0003007(heart morphogenesis);GO:0003300(cardiac muscle hypertrophy);GO:0004930(G protein-coupled receptor activity);GO:0004993(G protein…	04020(Calcium signaling pathway);04080(Neuroactive ligand-receptor interaction);04540(Gap junction);04726(Serotonergic synapse);04750(Inflammatory mediator regulation of TRP channels);04750(Inflammatory mediator regulation of TRP channels)	K04157	5-hydroxytryptamine (serotonin) receptor 2B [Source:MGI Symbol;Acc:MGI:109323]	3' UTR	-12	1e-14	2.94	up	1.53847	2.94428	1.9851	0	0.438882	0.356081	8.13604	3.02433	3.66111e-05	0.000165071	up
chr1	92985345	92985585	241	ENSMUSG00000026271	ENSMUST00000169198	protein_coding	6423	Gpr35	GO:0004930(G protein-coupled receptor activity);GO:0004950(chemokine receptor activity);GO:0005886(plasma membrane);GO:0005887(integral component of plasma membrane);GO:0007010(cytoskeleton organization);GO:0007165(signal transduction);GO:0007186(G protein-coupled receptor signaling pathway);GO:0007204(positive regulation of cytosolic calcium ion concentration);GO:0016020(membrane);GO:0016021(int…	04080(Neuroactive ligand-receptor interaction);04080(Neuroactive ligand-receptor interaction)	K04276	G protein-coupled receptor 35 [Source:MGI Symbol;Acc:MGI:1929509]	3' UTR	-1.51	0.00588844	1.09	up	5.23473	5.61019	3.28022	0.892526	0.939968	1.22765	4.61585	2.2066	1.35319e-20	3.63944e-19	up
chr1	85112268	85112597	330	ENSMUSG00000089844	ENSMUST00000160792	protein_coding	-2744	A530032D15Rik	GO:0003674(molecular_function);GO:0005575(cellular_component);GO:0005634(nucleus);GO:0008150(biological_process);GO:0016604(nuclear body);GO:0016604(nuclear body)	NA	NA	RIKEN cDNA A530032D15Rik gene [Source:MGI Symbol;Acc:MGI:3037746]	3' UTR	-4.55	1.38038e-06	1.52	up	4.90555	5.51	3.40206	0.953274	0.545841	1.05891	5.40168	2.43341	1.24648e-13	1.75676e-12	up
chr1	85028220	85028577	358	ENSMUSG00000118640	ENSMUST00000239185	protein_coding	624	AC167036	GO:0016021(integral component of membrane)	NA	NA	novel protein	Exon (ENSMUST00000239185/ENSMUSG00000118640, exon 1 of 1)	-1.08	0.0213796	1.09	up	1.74621	1.53709	0.774863	0.183946	0.143955	0.640407	4.19098	2.06729	0.000458708	0.00167899	up
chr1	86099350	86099825	476	ENSMUSG00000026228	ENSMUST00000155077	protein_coding	11322	Htr2b	GO:0001755(neural crest cell migration);GO:0001819(positive regulation of cytokine production);GO:0001938(positive regulation of endothelial cell proliferation);GO:0001965(G-protein alpha-subunit binding);GO:0002031(G protein-coupled receptor internalization);GO:0003007(heart morphogenesis);GO:0003300(cardiac muscle hypertrophy);GO:0004930(G protein-coupled receptor activity);GO:0004993(G protein…	04020(Calcium signaling pathway);04080(Neuroactive ligand-receptor interaction);04540(Gap junction);04726(Serotonergic synapse);04750(Inflammatory mediator regulation of TRP channels);04750(Inflammatory mediator regulation of TRP channels)	K04157	5-hydroxytryptamine (serotonin) receptor 2B [Source:MGI Symbol;Acc:MGI:109323]	Exon (ENSMUST00000027431/ENSMUSG00000026228, exon 4 of 4)	-6.13	2.29087e-08	1.97	up	1.53847	2.94428	1.9851	0	0.438882	0.356081	8.13604	3.02433	3.66111e-05	0.000165071	up
chr1	86099972	86102410	2439	ENSMUSG00000026228	ENSMUST00000155077	protein_coding	10700	Htr2b	GO:0001755(neural crest cell migration);GO:0001819(positive regulation of cytokine production);GO:0001938(positive regulation of endothelial cell proliferation);GO:0001965(G-protein alpha-subunit binding);GO:0002031(G protein-coupled receptor internalization);GO:0003007(heart morphogenesis);GO:0003300(cardiac muscle hypertrophy);GO:0004930(G protein-coupled receptor activity);GO:0004993(G protein…	04020(Calcium signaling pathway);04080(Neuroactive ligand-receptor interaction);04540(Gap junction);04726(Serotonergic synapse);04750(Inflammatory mediator regulation of TRP channels);04750(Inflammatory mediator regulation of TRP channels)	K04157	5-hydroxytryptamine (serotonin) receptor 2B [Source:MGI Symbol;Acc:MGI:109323]	Exon (ENSMUST00000027431/ENSMUSG00000026228, exon 4 of 4)	-9.88	1.99526e-12	2.04	up	1.53847	2.94428	1.9851	0	0.438882	0.356081	8.13604	3.02433	3.66111e-05	0.000165071	up
chr1	86110615	86111970	1356	ENSMUSG00000026228	ENSMUST00000027431	protein_coding	0	Htr2b	GO:0001755(neural crest cell migration);GO:0001819(positive regulation of cytokine production);GO:0001938(positive regulation of endothelial cell proliferation);GO:0001965(G-protein alpha-subunit binding);GO:0002031(G protein-coupled receptor internalization);GO:0003007(heart morphogenesis);GO:0003300(cardiac muscle hypertrophy);GO:0004930(G protein-coupled receptor activity);GO:0004993(G protein…	04020(Calcium signaling pathway);04080(Neuroactive ligand-receptor interaction);04540(Gap junction);04726(Serotonergic synapse);04750(Inflammatory mediator regulation of TRP channels);04750(Inflammatory mediator regulation of TRP channels)	K04157	5-hydroxytryptamine (serotonin) receptor 2B [Source:MGI Symbol;Acc:MGI:109323]	5' UTR	-32.7	3.98107e-36	3.06	up	1.53847	2.94428	1.9851	0	0.438882	0.356081	8.13604	3.02433	3.66111e-05	0.000165071	up
chr1	169498322	169498622	301	ENSMUSG00000026683	ENSMUST00000195342	protein_coding	24060	Nuf2	GO:0000775(chromosome, centromeric region);GO:0000776(kinetochore);GO:0000777(condensed chromosome kinetochore);GO:0000778(condensed nuclear chromosome kinetochore);GO:0005634(nucleus);GO:0005654(nucleoplasm);GO:0005694(chromosome);GO:0007049(cell cycle);GO:0007052(mitotic spindle organization);GO:0008608(attachment of spindle microtubules to kinetochore);GO:0031262(Ndc80 complex);GO:0044877(prot…	NA	K11548	NUF2, NDC80 kinetochore complex component [Source:MGI Symbol;Acc:MGI:1914227]	3' UTR	-3.84	9.33254e-06	2.89	up	1.19025	1.52978	1.38403	0.0732407	0.0918815	0.122998	14.2442	3.83231	1.33913e-34	8.11247e-33	up
chr1	171588623	171589071	449	ENSMUSG00000004707	ENSMUST00000111277	protein_coding	18706	Ly9	GO:0002250(adaptive immune response);GO:0002376(immune system process);GO:0005886(plasma membrane);GO:0007155(cell adhesion);GO:0009986(cell surface);GO:0016020(membrane);GO:0016021(integral component of membrane);GO:0032740(positive regulation of interleukin-17 production);GO:0045087(innate immune response);GO:0072540(T-helper 17 cell lineage commitment);GO:0072540(T-helper 17 cell lineage commi…	NA	K06570	lymphocyte antigen 9 [Source:MGI Symbol;Acc:MGI:96885]	3' UTR	-9.19	1e-11	1.48	up	4.73249	5.70645	3.86606	1.4268	0.849689	1.00941	4.35346	2.12216	2.89084e-17	5.71884e-16	up
chr1	173974824	173975063	240	ENSMUSG00000026535	ENSMUST00000000266	protein_coding	7920	Ifi202b	GO:0002218(activation of innate immune response);GO:0002376(immune system process);GO:0003677(DNA binding);GO:0003690(double-stranded DNA binding);GO:0005515(protein binding);GO:0005634(nucleus);GO:0005730(nucleolus);GO:0005737(cytoplasm);GO:0006954(inflammatory response);GO:0009617(response to bacterium);GO:0032731(positive regulation of interleukin-1 beta production);GO:0035458(cellular respons…	04623(Cytosolic DNA-sensing pathway)	K12971	interferon activated gene 202B [Source:MGI Symbol;Acc:MGI:1347083]	Exon (ENSMUST00000000266/ENSMUSG00000026535, exon 3 of 7)	-1	0.0275423	1.18	up	3.51481	4.08348	2.69977	0.42144	0.393374	0.4248	8.30748	3.05441	1.54281e-20	4.14338e-19	up
chr1	189656939	189658588	1650	ENSMUSG00000026605	ENSMUST00000165798	protein_coding	-9732	Cenpf	GO:0000278(mitotic cell cycle);GO:0000775(chromosome, centromeric region);GO:0000922(spindle pole);GO:0000940(condensed chromosome outer kinetochore);GO:0001822(kidney development);GO:0005634(nucleus);GO:0005635(nuclear envelope);GO:0005654(nucleoplasm);GO:0005737(cytoplasm);GO:0005813(centrosome);GO:0005819(spindle);GO:0005930(axoneme);GO:0007059(chromosome segregation);GO:0008017(microtubule bi…	NA	K11499	centromere protein F [Source:MGI Symbol;Acc:MGI:1313302]	Exon (ENSMUST00000171929/ENSMUSG00000026605, exon 12 of 18)	-3.23	4.7863e-05	1.3	up	1.42698	1.4932	1.63841	0.0783828	0.0884444	0.132044	15.2527	3.93099	7.80214e-62	1.37295e-59	up
chr1	190948214	190948305	92	ENSMUSG00000037568	ENSMUST00000047409	protein_coding	30788	Vash2	GO:0000768(syncytium formation by plasma membrane fusion);GO:0001938(positive regulation of endothelial cell proliferation);GO:0003779(actin binding);GO:0004180(carboxypeptidase activity);GO:0004181(metallocarboxypeptidase activity);GO:0005515(protein binding);GO:0005576(extracellular region);GO:0005737(cytoplasm);GO:0005856(cytoskeleton);GO:0006508(proteolysis);GO:0008017(microtubule binding);GO…	NA	NA	vasohibin 2 [Source:MGI Symbol;Acc:MGI:2444826]	3' UTR	-0.895	0.0389045	2.68	up	0.294056	0.556545	0.193121	0.141214	0.0734396	0.0879937	3.44864	1.78603	0.000473385	0.00172587	up
chr1	190949712	190950192	481	ENSMUSG00000037568	ENSMUST00000047409	protein_coding	29290	Vash2	GO:0000768(syncytium formation by plasma membrane fusion);GO:0001938(positive regulation of endothelial cell proliferation);GO:0003779(actin binding);GO:0004180(carboxypeptidase activity);GO:0004181(metallocarboxypeptidase activity);GO:0005515(protein binding);GO:0005576(extracellular region);GO:0005737(cytoplasm);GO:0005856(cytoskeleton);GO:0006508(proteolysis);GO:0008017(microtubule binding);GO…	NA	NA	vasohibin 2 [Source:MGI Symbol;Acc:MGI:2444826]	3' UTR	-2.32	0.000562341	2.29	up	0.294056	0.556545	0.193121	0.141214	0.0734396	0.0879937	3.44864	1.78603	0.000473385	0.00172587	up
chr1	190960155	190966239	6085	ENSMUSG00000037568	ENSMUST00000047409	protein_coding	18847	Vash2	GO:0000768(syncytium formation by plasma membrane fusion);GO:0001938(positive regulation of endothelial cell proliferation);GO:0003779(actin binding);GO:0004180(carboxypeptidase activity);GO:0004181(metallocarboxypeptidase activity);GO:0005515(protein binding);GO:0005576(extracellular region);GO:0005737(cytoplasm);GO:0005856(cytoskeleton);GO:0006508(proteolysis);GO:0008017(microtubule binding);GO…	NA	NA	vasohibin 2 [Source:MGI Symbol;Acc:MGI:2444826]	Exon (ENSMUST00000166139/ENSMUSG00000037568, exon 5 of 8)	-2.5	0.000346737	3.23	up	0.294056	0.556545	0.193121	0.141214	0.0734396	0.0879937	3.44864	1.78603	0.000473385	0.00172587	up
chr2	67508188	67508758	571	ENSMUSG00000027022	ENSMUST00000239164	protein_coding	-8204	Xirp2	GO:0001725(stress fiber);GO:0003281(ventricular septum development);GO:0003779(actin binding);GO:0005515(protein binding);GO:0005925(focal adhesion);GO:0007507(heart development);GO:0030018(Z disc);GO:0030036(actin cytoskeleton organization);GO:0030054(cell junction);GO:0045216(cell-cell junction organization);GO:0046872(metal ion binding);GO:0051015(actin filament binding);GO:0051393(alpha-actin…	NA	NA	xin actin-binding repeat containing 2 [Source:MGI Symbol;Acc:MGI:2685198]	Exon (ENSMUST00000238912/ENSMUSG00000027022, exon 9 of 11)	-0.868	0.042658	-2.08	down	0.0203355	0.0784202	0.0818245	0.387315	0.679032	0.344815	0.127966	-2.96617	2.4959e-10	2.41956e-09	down
chr2	69397726	69402468	4743	ENSMUSG00000027068	ENSMUST00000063690	protein_coding	17281	Dhrs9	GO:0002138(retinoic acid biosynthetic process);GO:0004022(alcohol dehydrogenase (NAD+) activity);GO:0004745(retinol dehydrogenase activity);GO:0005783(endoplasmic reticulum);GO:0005789(endoplasmic reticulum membrane);GO:0006629(lipid metabolic process);GO:0008202(steroid metabolic process);GO:0008209(androgen metabolic process);GO:0016020(membrane);GO:0016491(oxidoreductase activity);GO:0030176(i…	00830(Retinol metabolism)	K11149	dehydrogenase/reductase (SDR family) member 9 [Source:MGI Symbol;Acc:MGI:2442798]	3' UTR	-9.05	1.58489e-11	1.35	up	6.18851	6.76522	3.47438	0.720315	0.85022	0.58516	7.62079	2.92994	1.88813e-27	7.73547e-26	up
chr2	92953610	92954029	420	ENSMUSG00000027220	ENSMUST00000028648	protein_coding	38512	Syt13	GO:0000149(SNARE binding);GO:0001786(phosphatidylserine binding);GO:0005509(calcium ion binding);GO:0005544(calcium-dependent phospholipid binding);GO:0005886(plasma membrane);GO:0005887(integral component of plasma membrane);GO:0006906(vesicle fusion);GO:0014059(regulation of dopamine secretion);GO:0016020(membrane);GO:0016021(integral component of membrane);GO:0016192(vesicle-mediated transport…	NA	K19913	synaptotagmin XIII [Source:MGI Symbol;Acc:MGI:1933945]	3' UTR	-1.72	0.00316228	2.28	up	1.96284	1.07827	0.558071	0.045671	0	0	78.8067	6.30025	9.28358e-16	1.60311e-14	up
chr2	120629120	120631423	2304	ENSMUSG00000033705	ENSMUST00000180041	protein_coding	0	Stard9	GO:0000166(nucleotide binding);GO:0003774(motor activity);GO:0003777(microtubule motor activity);GO:0005515(protein binding);GO:0005524(ATP binding);GO:0005634(nucleus);GO:0005737(cytoplasm);GO:0005814(centriole);GO:0005856(cytoskeleton);GO:0005871(kinesin complex);GO:0005874(microtubule);GO:0007018(microtubule-based movement);GO:0008017(microtubule binding);GO:0008289(lipid binding);GO:0008574(A…	NA	K16491	START domain containing 9 [Source:MGI Symbol;Acc:MGI:3045258]	5' UTR	-2.3	0.00060256	-1.23	down	5.5086	5.5748	7.42364	17.2769	17.4907	15.7651	0.366239	-1.44914	9.61855e-23	3.02248e-21	down
chr2	77519488	77527309	7822	ENSMUSG00000027016	ENSMUST00000111830	protein_coding	0	Zfp385b	GO:0002039(p53 binding);GO:0003676(nucleic acid binding);GO:0005634(nucleus);GO:0006915(apoptotic process);GO:0008270(zinc ion binding);GO:0046872(metal ion binding);GO:0072332(intrinsic apoptotic signaling pathway by p53 class mediator);GO:0072332(intrinsic apoptotic signaling pathway by p53 class mediator)	NA	NA	zinc finger protein 385B [Source:MGI Symbol;Acc:MGI:2444734]	3' UTR	-0.872	0.0416869	1.29	up	2.04149	2.18265	2.49646	0.778215	0.546976	0.669986	3.36842	1.75207	7.48062e-18	1.57246e-16	up
chr2	173218743	173218923	181	ENSMUSG00000027514	ENSMUST00000029018	protein_coding	0	Zbp1	GO:0002218(activation of innate immune response);GO:0002376(immune system process);GO:0003677(DNA binding);GO:0003692(left-handed Z-DNA binding);GO:0003723(RNA binding);GO:0003725(double-stranded RNA binding);GO:0005515(protein binding);GO:0005634(nucleus);GO:0005737(cytoplasm);GO:0005829(cytosol);GO:0006915(apoptotic process);GO:0012501(programmed cell death);GO:0016032(viral process);GO:0042802…	04217(Necroptosis);04623(Cytosolic DNA-sensing pathway);04623(Cytosolic DNA-sensing pathway)	K12965	Z-DNA binding protein 1 [Source:MGI Symbol;Acc:MGI:1927449]	5' UTR	-1.64	0.00398107	1.53	up	5.81941	5.65343	3.71427	1.66055	1.37916	1.80712	3.13341	1.64773	1.15575e-13	1.63535e-12	up
chr3	5413218	5413639	422	ENSMUSG00000025255	ENSMUST00000176383	protein_coding	171546	Zfhx4	GO:0000981(DNA-binding transcription factor activity, RNA polymerase II-specific);GO:0003676(nucleic acid binding);GO:0003677(DNA binding);GO:0005634(nucleus);GO:0006355(regulation of transcription, DNA-templated);GO:0006357(regulation of transcription by RNA polymerase II);GO:0008270(zinc ion binding);GO:0043565(sequence-specific DNA binding);GO:0043565(sequence-specific DNA binding)	NA	K09380	zinc finger homeodomain 4 [Source:MGI Symbol;Acc:MGI:2137668]	3' UTR	-1.07	0.0223872	-1.74	down	0.213885	0.19746	0.263314	0.345186	0.761115	0.373042	0.456054	-1.13272	0.000780109	0.00271171	down
chr3	5413758	5414178	421	ENSMUSG00000025255	ENSMUST00000176383	protein_coding	172086	Zfhx4	GO:0000981(DNA-binding transcription factor activity, RNA polymerase II-specific);GO:0003676(nucleic acid binding);GO:0003677(DNA binding);GO:0005634(nucleus);GO:0006355(regulation of transcription, DNA-templated);GO:0006357(regulation of transcription by RNA polymerase II);GO:0008270(zinc ion binding);GO:0043565(sequence-specific DNA binding);GO:0043565(sequence-specific DNA binding)	NA	K09380	zinc finger homeodomain 4 [Source:MGI Symbol;Acc:MGI:2137668]	3' UTR	-1.17	0.0162181	-1.66	down	0.213885	0.19746	0.263314	0.345186	0.761115	0.373042	0.456054	-1.13272	0.000780109	0.00271171	down
chr3	30896562	30897012	451	ENSMUSG00000037661	ENSMUST00000147697	protein_coding	40419	Gpr160	GO:0004930(G protein-coupled receptor activity);GO:0005886(plasma membrane);GO:0007165(signal transduction);GO:0007186(G protein-coupled receptor signaling pathway);GO:0016020(membrane);GO:0016021(integral component of membrane);GO:0043235(receptor complex);GO:0043235(receptor complex)	NA	K08438	G protein-coupled receptor 160 [Source:MGI Symbol;Acc:MGI:1919112]	3' UTR	-7.72	3.98107e-10	1.4	up	1.66074	1.51901	1.43032	0.846303	0.420495	0.66644	2.38464	1.25377	2.07731e-05	9.7765e-05	up
chr3	37640006	37640217	212	ENSMUSG00000037211	ENSMUST00000108107	protein_coding	0	Spry1	GO:0000132(establishment of mitotic spindle orientation);GO:0001656(metanephros development);GO:0001657(ureteric bud development);GO:0001759(organ induction);GO:0005515(protein binding);GO:0005654(nucleoplasm);GO:0005737(cytoplasm);GO:0005794(Golgi apparatus);GO:0005829(cytosol);GO:0007275(multicellular organism development);GO:0008285(negative regulation of cell population proliferation);GO:0009…	NA	NA	sprouty RTK signaling antagonist 1 [Source:MGI Symbol;Acc:MGI:1345139]	5' UTR	-1.95	0.00162181	-1.27	down	11.4658	8.71127	10.8543	24.306	23.0517	26.2837	0.421385	-1.24679	3.01623e-17	5.9478e-16	down
chr3	79632491	79632671	181	ENSMUSG00000027811	ENSMUST00000029388	protein_coding	3412	4930579G24Rik	GO:0003674(molecular_function);GO:0005575(cellular_component);GO:0005737(cytoplasm);GO:0008150(biological_process)	NA	NA	RIKEN cDNA 4930579G24 gene [Source:MGI Symbol;Acc:MGI:1923189]	3' UTR	-1.99	0.00144544	1.7	up	1.40839	1.42885	0.922743	0.198357	0.419195	0.732497	2.78507	1.47771	0.00115689	0.00385221	up
chr3	131110470	131110861	392	ENSMUSG00000027985	ENSMUST00000029611	protein_coding	0	Lef1	GO:0000122(negative regulation of transcription by RNA polymerase II);GO:0000976(transcription regulatory region sequence-specific DNA binding);GO:0000977(RNA polymerase II regulatory region sequence-specific DNA binding);GO:0000978(RNA polymerase II cis-regulatory region sequence-specific DNA binding);GO:0000981(DNA-binding transcription factor activity, RNA polymerase II-specific);GO:0000987(ci…	04310(Wnt signaling pathway);04390(Hippo signaling pathway);04520(Adherens junction);04916(Melanogenesis);04934(Cushing syndrome);05200(Pathways in cancer);05210(Colorectal cancer);05213(Endometrial cancer);05215(Prostate cancer);05216(Thyroid cancer);05217(Basal cell carcinoma);05221(Acute myeloid leukemia);05224(Breast cancer);05225(Hepatocellular carcinoma);05226(Gastric cancer);05412(Arrhythm…	K04492	lymphoid enhancer binding factor 1 [Source:MGI Symbol;Acc:MGI:96770]	5' UTR	-3.01	8.51138e-05	-1.28	down	1.52634	1.2623	1.54391	2.98466	3.15846	3.37764	0.455064	-1.13586	3.05597e-11	3.31369e-10	down
chr3	37640002	37640211	210	ENSMUSG00000037211	ENSMUST00000108107	protein_coding	0	Spry1	GO:0000132(establishment of mitotic spindle orientation);GO:0001656(metanephros development);GO:0001657(ureteric bud development);GO:0001759(organ induction);GO:0005515(protein binding);GO:0005654(nucleoplasm);GO:0005737(cytoplasm);GO:0005794(Golgi apparatus);GO:0005829(cytosol);GO:0007275(multicellular organism development);GO:0008285(negative regulation of cell population proliferation);GO:0009…	NA	NA	sprouty RTK signaling antagonist 1 [Source:MGI Symbol;Acc:MGI:1345139]	Exon (ENSMUST00000195887/ENSMUSG00000104605, exon 1 of 1)	-2.19	0.000812831	-1.35	down	11.4658	8.71127	10.8543	24.306	23.0517	26.2837	0.421385	-1.24679	3.01623e-17	5.9478e-16	down
chr3	87259599	87263570	3972	ENSMUSG00000015852	ENSMUST00000090986	protein_coding	4000	Fcrls	GO:0004888(transmembrane signaling receptor activity);GO:0005044(scavenger receptor activity);GO:0005887(integral component of plasma membrane);GO:0006897(endocytosis);GO:0007166(cell surface receptor signaling pathway);GO:0016020(membrane)	NA	K06727	Fc receptor-like S, scavenger receptor [Source:MGI Symbol;Acc:MGI:1933397]	5' UTR	-1.62	0.00416869	1.27	up	4.76527	2.68872	5.00076	0.653912	0.583076	0.529555	7.05035	2.81769	1.11515e-19	2.75095e-18	up
chr4	63583847	63584146	300	ENSMUSG00000045917	ENSMUST00000080336	protein_coding	23487	Tmem268	GO:0003674(molecular_function);GO:0005575(cellular_component);GO:0008150(biological_process);GO:0016020(membrane);GO:0016021(integral component of membrane);GO:0016021(integral component of membrane)	NA	NA	transmembrane protein 268 [Source:MGI Symbol;Acc:MGI:1913920]	3' UTR	-3.2	5.12861e-05	1.13	up	8.78489	9.64309	8.0696	3.52787	3.47776	3.52876	2.51534	1.33075	1.20572e-19	2.95859e-18	up
chr4	120666601	120666899	299	ENSMUSG00000070803	ENSMUST00000094814	protein_coding	29	Cited4	GO:0003713(transcription coactivator activity);GO:0005634(nucleus);GO:0005737(cytoplasm);GO:0006355(regulation of transcription, DNA-templated);GO:0043627(response to estrogen);GO:0045893(positive regulation of transcription, DNA-templated)	NA	K22528	Cbp/p300-interacting transactivator, with Glu/Asp-rich carboxy-terminal domain, 4 [Source:MGI Symbol;Acc:MGI:1861694]	5' UTR	-1.23	0.0134896	1.02	up	4.02393	4.73121	4.08958	0.999583	1.03622	1.10398	4.09097	2.03244	2.29594e-12	2.8225e-11	up
chr4	126565997	126566478	482	ENSMUSG00000042489	ENSMUST00000126512	protein_coding	-77	Clspn	GO:0000076(DNA replication checkpoint);GO:0000077(DNA damage checkpoint);GO:0000217(DNA secondary structure binding);GO:0003677(DNA binding);GO:0005634(nucleus);GO:0005654(nucleoplasm);GO:0005694(chromosome);GO:0005794(Golgi apparatus);GO:0006281(DNA repair);GO:0006974(cellular response to DNA damage stimulus);GO:0007049(cell cycle);GO:0007095(mitotic G2 DNA damage checkpoint);GO:0010997(anaphase…	NA	NA	claspin [Source:MGI Symbol;Acc:MGI:2445153]	Exon (ENSMUST00000048391/ENSMUSG00000042489, exon 8 of 26)	-1.36	0.00912011	-2.89	down	1.59944	1.61647	1.31063	0.132426	0.0745829	0.124674	13.6472	3.77053	3.03536e-36	2.01742e-34	up
chr4	129142721	129142989	269	ENSMUSG00000001334	ENSMUST00000102600	protein_coding	5722	Fndc5	GO:0005179(hormone activity);GO:0005515(protein binding);GO:0005576(extracellular region);GO:0005777(peroxisome);GO:0005778(peroxisomal membrane);GO:0005783(endoplasmic reticulum);GO:0005886(plasma membrane);GO:0007165(signal transduction);GO:0014850(response to muscle activity);GO:0016020(membrane);GO:0016021(integral component of membrane);GO:0090336(positive regulation of brown fat cell differ…	NA	NA	fibronectin type III domain containing 5 [Source:MGI Symbol;Acc:MGI:1917614]	3' UTR	-1.53	0.00537032	-1.19	down	0.438714	0.577213	0.429386	1.06966	1.60856	1.35131	0.35868	-1.47923	1.41685e-05	6.87837e-05	down
chr4	132582116	132582385	270	ENSMUSG00000056529	ENSMUST00000070690	protein_coding	18049	Ptafr	GO:0001530(lipopolysaccharide binding);GO:0001816(cytokine production);GO:0001875(lipopolysaccharide immune receptor activity);GO:0002693(positive regulation of cellular extravasation);GO:0004930(G protein-coupled receptor activity);GO:0004992(platelet activating factor receptor activity);GO:0005543(phospholipid binding);GO:0005886(plasma membrane);GO:0006357(regulation of transcription by RNA po…	04020(Calcium signaling pathway);04080(Neuroactive ligand-receptor interaction);05150(Staphylococcus aureus infection)	K04279	platelet-activating factor receptor [Source:MGI Symbol;Acc:MGI:106066]	3' UTR	-3.43	2.69153e-05	1.37	up	16.7715	17.3737	14.6803	2.52325	2.48905	2.48643	6.51116	2.70291	1.15899e-79	3.29455e-77	up
chr4	156215956	156217800	1845	ENSMUSG00000078486	ENSMUST00000105572	protein_coding	88	Perm1	GO:0003674(molecular_function);GO:0005634(nucleus);GO:0005654(nucleoplasm);GO:0005737(cytoplasm);GO:0006355(regulation of transcription, DNA-templated);GO:0014850(response to muscle activity)	NA	NA	PPARGC1 and ESRR induced regulator, muscle 1 [Source:MGI Symbol;Acc:MGI:1921433]	5' UTR	-9.84	1.99526e-12	1.61	up	0.088494	0.093938	0.17083	0.328761	0.863938	0.436491	0.216833	-2.20534	1.79186e-05	8.54033e-05	down
chr4	21757531	21757861	331	ENSMUSG00000028251	ENSMUST00000029915	protein_coding	9681	Tstd3	GO:0003674(molecular_function);GO:0004792(thiosulfate sulfurtransferase activity);GO:0005575(cellular_component);GO:0008150(biological_process)	NA	NA	thiosulfate sulfurtransferase (rhodanese)-like domain containing 3 [Source:MGI Symbol;Acc:MGI:1924282]	3' UTR	-2.47	0.000380189	1.14	up	3.59825	3.0778	2.50053	0.923346	1.14493	1.8743	2.32756	1.21882	0.000157804	0.000638439	up
chr4	64016876	64018192	1317	ENSMUSG00000028364	ENSMUST00000107371	protein_coding	3849	Tnc	GO:0001968(fibronectin binding);GO:0005201(extracellular matrix structural constituent);GO:0005515(protein binding);GO:0005576(extracellular region);GO:0005604(basement membrane);GO:0005614(interstitial matrix);GO:0007155(cell adhesion);GO:0007162(negative regulation of cell adhesion);GO:0007528(neuromuscular junction development);GO:0008284(positive regulation of cell population proliferation);G…	04151(PI3K-Akt signaling pathway);04510(Focal adhesion);04512(ECM-receptor interaction);05165(Human papillomavirus infection);05206(MicroRNAs in cancer);05206(MicroRNAs in cancer)	K06252	tenascin C [Source:MGI Symbol;Acc:MGI:101922]	Exon (ENSMUST00000030056/ENSMUSG00000028364, exon 2 of 25)	-19	5.01187e-22	1.44	up	12.1724	11.0051	8.5733	2.10074	1.7987	2.17374	5.22804	2.38627	2.36125e-50	2.83304e-48	up
chr4	120267761	120268208	448	ENSMUSG00000052135	ENSMUST00000102656	protein_coding	19588	Foxo6	GO:0000122(negative regulation of transcription by RNA polymerase II);GO:0000981(DNA-binding transcription factor activity, RNA polymerase II-specific);GO:0003677(DNA binding);GO:0003700(DNA-binding transcription factor activity);GO:0005634(nucleus);GO:0005654(nucleoplasm);GO:0005737(cytoplasm);GO:0006355(regulation of transcription, DNA-templated);GO:0006357(regulation of transcription by RNA po…	04068(FoxO signaling pathway)	K17847	forkhead box O6 [Source:MGI Symbol;Acc:MGI:2676586]	3' UTR	-1.03	0.0251189	1.82	up	0.304347	0.296909	0.221278	0.748128	1.31851	0.84121	0.282867	-1.8218	1.32213e-05	6.46101e-05	down
chr4	129578338	129578549	212	ENSMUSG00000050493	ENSMUST00000052835	protein_coding	0	Fam167b	GO:0003674(molecular_function);GO:0005575(cellular_component);GO:0008150(biological_process);GO:0008150(biological_process)	NA	NA	family with sequence similarity 167, member B [Source:MGI Symbol;Acc:MGI:2668032]	5' UTR	-0.97	0.0301995	1.11	up	1.87844	1.14715	1.73932	0.593911	0.356358	0.525712	3.2283	1.69078	0.000140375	0.000574594	up
chr5	14679250	14680030	781	ENSMUSG00000061601	ENSMUST00000182915	protein_coding	-833	Pclo	GO:0001222(transcription corepressor binding);GO:0005509(calcium ion binding);GO:0005515(protein binding);GO:0005522(profilin binding);GO:0005544(calcium-dependent phospholipid binding);GO:0005798(Golgi-associated vesicle);GO:0005802(trans-Golgi network);GO:0007010(cytoskeleton organization);GO:0007416(synapse assembly);GO:0014069(postsynaptic density);GO:0016080(synaptic vesicle targeting);GO:00…	04911(Insulin secretion);04911(Insulin secretion)	NA	piccolo (presynaptic cytomatrix protein) [Source:MGI Symbol;Acc:MGI:1349390]	Exon (ENSMUST00000182407/ENSMUSG00000061601, exon 5 of 20)	-2.11	0.00102329	-1.55	down	0.191126	0.159551	0.19162	0.425457	0.489062	0.478065	0.389418	-1.36061	2.7399e-09	2.33296e-08	down
chr5	104435117	104436241	1125	ENSMUSG00000029304	ENSMUST00000086833	protein_coding	0	Spp1	GO:0001503(ossification);GO:0001649(osteoblast differentiation);GO:0005125(cytokine activity);GO:0005178(integrin binding);GO:0005576(extracellular region);GO:0005615(extracellular space);GO:0005737(cytoplasm);GO:0005794(Golgi apparatus);GO:0006710(androgen catabolic process);GO:0007155(cell adhesion);GO:0007165(signal transduction);GO:0010033(response to organic substance);GO:0010811(positive re…	04151(PI3K-Akt signaling pathway);04371(Apelin signaling pathway);04510(Focal adhesion);04512(ECM-receptor interaction);04620(Toll-like receptor signaling pathway);05165(Human papillomavirus infection);05165(Human papillomavirus infection)	K06250	secreted phosphoprotein 1 [Source:MGI Symbol;Acc:MGI:98389]	5' UTR	-3.32	3.71535e-05	1.15	up	247.227	264.629	124.972	5.49366	3.86338	4.63371	45.5177	5.50836	2.45099e-90	8.8798e-88	up
chr5	104435120	104435300	181	ENSMUSG00000029304	ENSMUST00000112748	protein_coding	0	Spp1	GO:0001503(ossification);GO:0001649(osteoblast differentiation);GO:0005125(cytokine activity);GO:0005178(integrin binding);GO:0005576(extracellular region);GO:0005615(extracellular space);GO:0005737(cytoplasm);GO:0005794(Golgi apparatus);GO:0006710(androgen catabolic process);GO:0007155(cell adhesion);GO:0007165(signal transduction);GO:0010033(response to organic substance);GO:0010811(positive re…	04151(PI3K-Akt signaling pathway);04371(Apelin signaling pathway);04510(Focal adhesion);04512(ECM-receptor interaction);04620(Toll-like receptor signaling pathway);05165(Human papillomavirus infection);05165(Human papillomavirus infection)	K06250	secreted phosphoprotein 1 [Source:MGI Symbol;Acc:MGI:98389]	5' UTR	-3.87	8.31764e-06	1.22	up	247.227	264.629	124.972	5.49366	3.86338	4.63371	45.5177	5.50836	2.45099e-90	8.8798e-88	up
chr5	114568015	114568375	361	ENSMUSG00000041930	ENSMUST00000043650	protein_coding	0	Fam222a	GO:0003674(molecular_function);GO:0005575(cellular_component);GO:0008150(biological_process);GO:0008150(biological_process)	NA	NA	family with sequence similarity 222, member A [Source:MGI Symbol;Acc:MGI:3605543]	5' UTR	-4.12	4.36516e-06	-1.48	down	1.24646	1.21472	1.76612	2.79533	3.13791	3.11701	0.467093	-1.09822	1.08435e-05	5.40768e-05	down
chr5	144191096	144192381	1286	ENSMUSG00000052271	ENSMUST00000060747	protein_coding	810	Bhlha15	GO:0000977(RNA polymerase II regulatory region sequence-specific DNA binding);GO:0001228(DNA-binding transcription activator activity, RNA polymerase II-specific);GO:0003677(DNA binding);GO:0005634(nucleus);GO:0006355(regulation of transcription, DNA-templated);GO:0006851(mitochondrial calcium ion transmembrane transport);GO:0007030(Golgi organization);GO:0007186(G protein-coupled receptor signal…	04950(Maturity onset diabetes of the young)	K08040	basic helix-loop-helix family, member a15 [Source:MGI Symbol;Acc:MGI:891976]	3' UTR	-11.3	5.01187e-14	1.7	up	3.93413	2.81566	2.54538	0.438987	0.601376	0.52237	5.94802	2.57241	4.78957e-21	1.33479e-19	up
chr5	144193992	144194351	360	ENSMUSG00000052271	ENSMUST00000060747	protein_coding	3706	Bhlha15	GO:0000977(RNA polymerase II regulatory region sequence-specific DNA binding);GO:0001228(DNA-binding transcription activator activity, RNA polymerase II-specific);GO:0003677(DNA binding);GO:0005634(nucleus);GO:0006355(regulation of transcription, DNA-templated);GO:0006851(mitochondrial calcium ion transmembrane transport);GO:0007030(Golgi organization);GO:0007186(G protein-coupled receptor signal…	04950(Maturity onset diabetes of the young)	K08040	basic helix-loop-helix family, member a15 [Source:MGI Symbol;Acc:MGI:891976]	3' UTR	-7.06	2.0893e-09	2.34	up	3.93413	2.81566	2.54538	0.438987	0.601376	0.52237	5.94802	2.57241	4.78957e-21	1.33479e-19	up
chr5	148313759	148313939	181	ENSMUSG00000029651	ENSMUST00000085554	protein_coding	10585	Mtus2	GO:0005634(nucleus);GO:0005737(cytoplasm);GO:0005813(centrosome);GO:0005856(cytoskeleton);GO:0005874(microtubule);GO:0005881(cytoplasmic microtubule);GO:0008017(microtubule binding);GO:0042803(protein homodimerization activity);GO:0042803(protein homodimerization activity)	NA	NA	microtubule associated tumor suppressor candidate 2 [Source:MGI Symbol;Acc:MGI:1915388]	3' UTR	-1.09	0.020893	1.42	up	0.426445	0.60899	0.551658	1.05126	1.40462	1.21279	0.432608	-1.20887	2.73831e-08	2.03605e-07	down
chr5	35502277	35502607	331	ENSMUSG00000036596	ENSMUST00000132959	protein_coding	23294	Cpz	GO:0004180(carboxypeptidase activity);GO:0004181(metallocarboxypeptidase activity);GO:0005515(protein binding);GO:0005576(extracellular region);GO:0005615(extracellular space);GO:0006508(proteolysis);GO:0006518(peptide metabolic process);GO:0008233(peptidase activity);GO:0008237(metallopeptidase activity);GO:0008270(zinc ion binding);GO:0016055(Wnt signaling pathway);GO:0016485(protein processing…	NA	K13022	carboxypeptidase Z [Source:MGI Symbol;Acc:MGI:88487]	3' UTR	-1.69	0.00346737	-1.82	down	1.60103	1.07271	0.922449	0.37091	0.275788	0.331072	3.67795	1.8789	1.36834e-06	7.81543e-06	up
chr5	105290975	105293695	2721	ENSMUSG00000079362	ENSMUST00000050011	protein_coding	0	Gm43302	GO:0003924(GTPase activity);GO:0005525(GTP binding);GO:0006955(immune response);GO:0020005(symbiont-containing vacuole membrane);GO:0031410(cytoplasmic vesicle);GO:0042742(defense response to bacterium);GO:0042832(defense response to protozoan);GO:0050830(defense response to Gram-positive bacterium);GO:0071346(cellular response to interferon-gamma)	NA	NA	predicted gene 43302 [Source:MGI Symbol;Acc:MGI:5663439]	5' UTR	-2.09	0.00107152	1.3	up	4.0284	4.98644	4.6957	0.899547	0.732232	1.02656	5.15755	2.36669	3.87777e-30	1.86103e-28	up
chr5	105290978	105293698	2721	ENSMUSG00000079362	ENSMUST00000050011	protein_coding	0	Gm43302	GO:0003924(GTPase activity);GO:0005525(GTP binding);GO:0006955(immune response);GO:0020005(symbiont-containing vacuole membrane);GO:0031410(cytoplasmic vesicle);GO:0042742(defense response to bacterium);GO:0042832(defense response to protozoan);GO:0050830(defense response to Gram-positive bacterium);GO:0071346(cellular response to interferon-gamma)	NA	NA	predicted gene 43302 [Source:MGI Symbol;Acc:MGI:5663439]	5' UTR	-2.08	0.00112202	1.29	up	4.0284	4.98644	4.6957	0.899547	0.732232	1.02656	5.15755	2.36669	3.87777e-30	1.86103e-28	up
chr5	134946487	134946934	448	ENSMUSG00000047501	ENSMUST00000051401	protein_coding	0	Cldn4	GO:0005198(structural molecule activity);GO:0005254(chloride channel activity);GO:0005515(protein binding);GO:0005886(plasma membrane);GO:0005887(integral component of plasma membrane);GO:0005911(cell-cell junction);GO:0005923(bicellular tight junction);GO:0006811(ion transport);GO:0006821(chloride transport);GO:0007155(cell adhesion);GO:0007565(female pregnancy);GO:0007623(circadian rhythm);GO:0…	04514(Cell adhesion molecules (CAMs));04530(Tight junction);04670(Leukocyte transendothelial migration);05160(Hepatitis C)	K06087	claudin 4 [Source:MGI Symbol;Acc:MGI:1313314]	5' UTR	-2.18	0.000851138	1.14	up	5.0833	4.33457	2.25656	1.52761	1.66048	1.39413	2.54776	1.34923	1.52384e-05	7.35718e-05	up
chr5	137835380	137835621	242	ENSMUSG00000046245	ENSMUST00000197586	protein_coding	807	Pilra	GO:0005515(protein binding);GO:0007165(signal transduction);GO:0016020(membrane);GO:0016021(integral component of membrane);GO:0042288(MHC class I protein binding);GO:0042288(MHC class I protein binding)	05168(Herpes simplex virus 1 infection);05168(Herpes simplex virus 1 infection)	K15411	paired immunoglobin-like type 2 receptor alpha [Source:MGI Symbol;Acc:MGI:2450529]	Exon (ENSMUST00000058897/ENSMUSG00000046245, exon 2 of 7)	-4.52	1.47911e-06	-1.46	down	1.18078	0.917377	0.818414	2.34946	3.16496	2.84744	0.348795	-1.51955	1.50966e-08	1.16662e-07	down
chr5	142529299	142529628	330	ENSMUSG00000074817	ENSMUST00000099400	protein_coding	777	Papolb	GO:0000166(nucleotide binding);GO:0003723(RNA binding);GO:0004652(polynucleotide adenylyltransferase activity);GO:0005524(ATP binding);GO:0005634(nucleus);GO:0006397(mRNA processing);GO:0016740(transferase activity);GO:0016779(nucleotidyltransferase activity);GO:0031123(RNA 3'-end processing);GO:0043631(RNA polyadenylation);GO:0046872(metal ion binding)	03015(mRNA surveillance pathway)	K14376	poly (A) polymerase beta (testis specific) [Source:MGI Symbol;Acc:MGI:1932115]	Exon (ENSMUST00000099400/ENSMUSG00000074817, exon 1 of 1)	-1.65	0.00380189	-2.71	down	0.320722	0.352734	0.451599	0.808692	1.08361	0.651744	0.44223	-1.17713	0.000776843	0.00270213	down
chr6	122562421	122562750	330	ENSMUSG00000040627	ENSMUST00000160685	protein_coding	1936	Aicda	GO:0000932(P-body);GO:0003723(RNA binding);GO:0003824(catalytic activity);GO:0004126(cytidine deaminase activity);GO:0005515(protein binding);GO:0005634(nucleus);GO:0005737(cytoplasm);GO:0006397(mRNA processing);GO:0008270(zinc ion binding);GO:0009972(cytidine deamination);GO:0010529(negative regulation of transposition);GO:0016445(somatic diversification of immunoglobulins);GO:0016446(somatic hy…	04672(Intestinal immune network for IgA production);05340(Primary immunodeficiency);05340(Primary immunodeficiency)	K10989	activation-induced cytidine deaminase [Source:MGI Symbol;Acc:MGI:1342279]	3' UTR	-1.76	0.00281838	2.69	up	0.593815	0.315703	0.393218	0.0481254	0	0	27.0696	4.7586	7.24619e-10	6.63797e-09	up
chr6	123123509	123123629	121	ENSMUSG00000030148	ENSMUST00000032248	protein_coding	42	Clec4a2	GO:0001818(negative regulation of cytokine production);GO:0002250(adaptive immune response);GO:0002376(immune system process);GO:0002470(plasmacytoid dendritic cell antigen processing and presentation);GO:0005509(calcium ion binding);GO:0005537(mannose binding);GO:0005886(plasma membrane);GO:0016020(membrane);GO:0016021(integral component of membrane);GO:0030246(carbohydrate binding);GO:0032720(n…	NA	NA	C-type lectin domain family 4, member a2 [Source:MGI Symbol;Acc:MGI:1349412]	5' UTR	-2.1	0.00107152	1.29	up	7.1067	9.90598	7.04351	0.999409	0.698205	0.804947	9.61263	3.26493	1.1264e-43	1.03545e-41	up
chr6	18367195	18367436	242	ENSMUSG00000000416	ENSMUST00000141581	protein_coding	41499	Cttnbp2	GO:0005515(protein binding);GO:0005737(cytoplasm);GO:0005938(cell cortex);GO:0007420(brain development);GO:0008021(synaptic vesicle);GO:0017124(SH3 domain binding);GO:0030054(cell junction);GO:0042995(cell projection);GO:0043197(dendritic spine);GO:0045202(synapse);GO:0050807(regulation of synapse organization);GO:0098978(glutamatergic synapse);GO:1905274(regulation of modification of postsynapti…	NA	NA	cortactin binding protein 2 [Source:MGI Symbol;Acc:MGI:1353467]	3' UTR	-0.881	0.040738	-1.16	down	0.90733	0.69967	0.941597	2.14175	1.99807	2.01115	0.41434	-1.27111	2.04012e-10	1.99975e-09	down
chr6	23649855	23650066	212	ENSMUSG00000051956	ENSMUST00000115354	protein_coding	351	Rnf133	GO:0005737(cytoplasm);GO:0005770(late endosome);GO:0005783(endoplasmic reticulum);GO:0005789(endoplasmic reticulum membrane);GO:0005794(Golgi apparatus);GO:0006511(ubiquitin-dependent protein catabolic process);GO:0016020(membrane);GO:0016021(integral component of membrane);GO:0016567(protein ubiquitination);GO:0016740(transferase activity);GO:0046872(metal ion binding);GO:0051865(protein autoubi…	NA	K15702	ring finger protein 133 [Source:MGI Symbol;Acc:MGI:2677436]	5' UTR	-1.16	0.0165959	1.8	up	0.265131	0.344976	0.352033	0.875462	1.23408	0.979602	0.311459	-1.68289	0.000138704	0.000568761	down
chr6	24954617	24954948	332	ENSMUSG00000048022	ENSMUST00000127247	protein_coding	1680	Tmem229a	GO:0003674(molecular_function);GO:0005575(cellular_component);GO:0008150(biological_process);GO:0016020(membrane);GO:0016021(integral component of membrane)	NA	NA	transmembrane protein 229A [Source:MGI Symbol;Acc:MGI:2442812]	3' UTR	-1.06	0.0229087	1.98	up	0.291656	0.460496	0.348162	0.101722	0.060367	0.147543	3.55362	1.82929	3.61308e-05	0.000163145	up
chr6	112722970	112727252	4283	ENSMUSG00000030254	ENSMUST00000077088	protein_coding	-30566	Rad18	GO:0000403(Y-form DNA binding);GO:0000785(chromatin);GO:0001741(XY body);GO:0003677(DNA binding);GO:0003697(single-stranded DNA binding);GO:0005515(protein binding);GO:0005634(nucleus);GO:0005654(nucleoplasm);GO:0005657(replication fork);GO:0005737(cytoplasm);GO:0005813(centrosome);GO:0005815(microtubule organizing center);GO:0005856(cytoskeleton);GO:0006281(DNA repair);GO:0006301(postreplication…	NA	K10627	RAD18 E3 ubiquitin protein ligase [Source:MGI Symbol;Acc:MGI:1890476]	Exon (ENSMUST00000088373/ENSMUSG00000030257, exon 21 of 22)	-1.87	0.00204174	-2.12	down	2.82562	2.21861	2.18096	1.0792	0.956604	1.17229	2.25218	1.17132	6.64664e-09	5.3864e-08	up
chr7	24370321	24370441	121	ENSMUSG00000054342	ENSMUST00000205626	protein_coding	0	Kcnn4	GO:0002376(immune system process);GO:0005267(potassium channel activity);GO:0005516(calmodulin binding);GO:0005886(plasma membrane);GO:0005887(integral component of plasma membrane);GO:0006811(ion transport);GO:0006813(potassium ion transport);GO:0006816(calcium ion transport);GO:0006820(anion transport);GO:0006884(cell volume homeostasis);GO:0015269(calcium-activated potassium channel activity);…	04911(Insulin secretion);04970(Salivary secretion);04974(Protein digestion and absorption);04974(Protein digestion and absorption)	K04945	potassium intermediate/small conductance calcium-activated channel, subfamily N, member 4 [Source:MGI Symbol;Acc:MGI:1277957]	5' UTR	-0.838	0.0467735	1.84	up	4.19866	3.84209	3.0312	0.730267	0.616105	0.604097	5.67656	2.50502	5.02738e-31	2.48371e-29	up
chr7	45335498	45335618	121	ENSMUSG00000038239	ENSMUST00000211327	protein_coding	151	Hrc	GO:0002027(regulation of heart rate);GO:0005509(calcium ion binding);GO:0008016(regulation of heart contraction);GO:0010460(positive regulation of heart rate);GO:0010880(regulation of release of sequestered calcium ion into cytosol by sarcoplasmic reticulum);GO:0030018(Z disc);GO:0033017(sarcoplasmic reticulum membrane);GO:0033135(regulation of peptidyl-serine phosphorylation);GO:0044325(ion chan…	NA	NA	histidine rich calcium binding protein [Source:MGI Symbol;Acc:MGI:96226]	Exon (ENSMUST00000085351/ENSMUSG00000038239, exon 1 of 6)	-0.89	0.0389045	2.36	up	0.119946	0.171531	0.206941	0.75595	2.05004	1.01561	0.130421	-2.93875	1.77611e-09	1.55532e-08	down
chr7	100184423	100184869	447	ENSMUSG00000035165	ENSMUST00000208260	protein_coding	5707	Kcne3	GO:0005244(voltage-gated ion channel activity);GO:0005249(voltage-gated potassium channel activity);GO:0005251(delayed rectifier potassium channel activity);GO:0005267(potassium channel activity);GO:0005737(cytoplasm);GO:0005886(plasma membrane);GO:0006811(ion transport);GO:0006813(potassium ion transport);GO:0008076(voltage-gated potassium channel complex);GO:0015459(potassium channel regulator …	04974(Protein digestion and absorption);04974(Protein digestion and absorption)	K04897	potassium voltage-gated channel, Isk-related subfamily, gene 3 [Source:MGI Symbol;Acc:MGI:1891124]	3' UTR	-1.4	0.00812831	1.06	up	0.615049	0.784367	0.666393	0.165294	0.44188	0.382454	2.08746	1.06175	0.0187573	0.0443194	up
chr7	100275394	100275784	391	ENSMUSG00000051048	ENSMUST00000057023	protein_coding	-9736	P4ha3	GO:0004656(procollagen-proline 4-dioxygenase activity);GO:0005506(iron ion binding);GO:0005515(protein binding);GO:0005783(endoplasmic reticulum);GO:0005788(endoplasmic reticulum lumen);GO:0016491(oxidoreductase activity);GO:0016702(oxidoreductase activity, acting on single donors with incorporation of molecular oxygen, incorporation of two atoms of oxygen);GO:0016705(oxidoreductase activity, act…	00330(Arginine and proline metabolism);00330(Arginine and proline metabolism)	K00472	procollagen-proline, 2-oxoglutarate 4-dioxygenase (proline 4-hydroxylase), alpha polypeptide III [Source:MGI Symbol;Acc:MGI:2444049]	3' UTR	-1.28	0.011749	1.02	up	1.2323	1.18343	1.76085	0.342463	0.536545	0.798458	2.48981	1.31604	0.000161061	0.000651331	up
chr7	107436310	107436789	480	ENSMUSG00000062542	ENSMUST00000073459	protein_coding	65520	Syt9	GO:0000149(SNARE binding);GO:0001786(phosphatidylserine binding);GO:0005509(calcium ion binding);GO:0005515(protein binding);GO:0005544(calcium-dependent phospholipid binding);GO:0005546(phosphatidylinositol-4,5-bisphosphate binding);GO:0005886(plasma membrane);GO:0014059(regulation of dopamine secretion);GO:0016020(membrane);GO:0016021(integral component of membrane);GO:0016192(vesicle-mediated …	NA	K19909	synaptotagmin IX [Source:MGI Symbol;Acc:MGI:1926373]	Exon (ENSMUST00000137663/ENSMUSG00000062542, exon 2 of 2)	-0.985	0.0288403	-1.69	down	0.14452	0.111692	0.139162	0.195425	0.278061	0.332473	0.490563	-1.02749	0.0317254	0.0693583	down
chr7	118623158	118623759	602	ENSMUSG00000030650	ENSMUST00000155572	protein_coding	644	Tmc5	GO:0005887(integral component of plasma membrane);GO:0006811(ion transport);GO:0008381(mechanosensitive ion channel activity);GO:0016020(membrane);GO:0016021(integral component of membrane);GO:0034220(ion transmembrane transport);GO:0034220(ion transmembrane transport)	NA	K21988	transmembrane channel-like gene family 5 [Source:MGI Symbol;Acc:MGI:1921674]	Exon (ENSMUST00000098088/ENSMUSG00000030650, exon 3 of 22)	-6.11	2.39883e-08	1.77	up	2.36321	1.79361	1.24532	0.539107	0.547301	0.431222	3.5596	1.83171	7.30092e-10	6.68148e-09	up
chr7	30860341	30860968	628	ENSMUSG00000044453	ENSMUST00000052700	protein_coding	1223	Ffar1	GO:0004930(G protein-coupled receptor activity);GO:0005504(fatty acid binding);GO:0005886(plasma membrane);GO:0005887(integral component of plasma membrane);GO:0007165(signal transduction);GO:0007186(G protein-coupled receptor signaling pathway);GO:0007204(positive regulation of cytosolic calcium ion concentration);GO:0008289(lipid binding);GO:0010524(positive regulation of calcium ion transport …	04911(Insulin secretion)	K04325	free fatty acid receptor 1 [Source:MGI Symbol;Acc:MGI:2684079]	3' UTR	-1.76	0.00281838	1.13	up	1.4286	1.01376	0.824769	0.384486	0.365885	0.410183	2.81514	1.49321	2.34709e-06	1.29803e-05	up
chr7	44733726	44734446	721	ENSMUSG00000048012	ENSMUST00000149011	protein_coding	10504	Zfp473	GO:0003676(nucleic acid binding);GO:0003677(DNA binding);GO:0005634(nucleus);GO:0005654(nucleoplasm);GO:0006355(regulation of transcription, DNA-templated);GO:0006398(mRNA 3'-end processing by stem-loop binding and cleavage);GO:0015030(Cajal body);GO:0046872(metal ion binding);GO:0046872(metal ion binding)	05168(Herpes simplex virus 1 infection);05168(Herpes simplex virus 1 infection)	K09228	zinc finger protein 473 [Source:MGI Symbol;Acc:MGI:2442697]	3' UTR	-0.978	0.0295121	-2	down	0.204794	0.198162	0.172734	0.0674736	0.0370895	0.0872917	3.00065	1.58528	0.000218279	0.000859029	up
chr7	45921254	45921404	151	ENSMUSG00000040212	ENSMUST00000038876	protein_coding	0	Emp3	GO:0005886(plasma membrane);GO:0008219(cell death);GO:0016020(membrane);GO:0016021(integral component of membrane);GO:0032060(bleb assembly);GO:0032060(bleb assembly)	NA	NA	epithelial membrane protein 3 [Source:MGI Symbol;Acc:MGI:1098729]	5' UTR	-1.34	0.00954993	2.97	up	15.6989	15.491	12.52	7.13629	6.85722	6.66968	2.11535	1.0809	5.71626e-09	4.68171e-08	up
chr7	46715037	46715700	664	ENSMUSG00000040026	ENSMUST00000006956	protein_coding	0	Saa3	GO:0005576(extracellular region);GO:0005615(extracellular space);GO:0006953(acute-phase response);GO:0007252(I-kappaB phosphorylation);GO:0009617(response to bacterium);GO:0034364(high-density lipoprotein particle);GO:0035634(response to stilbenoid);GO:0035662(Toll-like receptor 4 binding);GO:0042056(chemoattractant activity);GO:0050918(positive chemotaxis);GO:0060326(cell chemotaxis);GO:0071347(…	NA	K17310	serum amyloid A 3 [Source:MGI Symbol;Acc:MGI:98223]	5' UTR	-1.08	0.0213796	3	up	14.7655	9.75865	5.35466	0.556857	0.425616	0.107102	27.4224	4.77728	7.85477e-23	2.50229e-21	up
chr7	89508200	89508351	152	ENSMUSG00000039405	ENSMUST00000208888	protein_coding	9316	Prss23	GO:0004252(serine-type endopeptidase activity);GO:0005576(extracellular region);GO:0005615(extracellular space);GO:0005634(nucleus);GO:0006508(proteolysis);GO:0008233(peptidase activity);GO:0008236(serine-type peptidase activity);GO:0016787(hydrolase activity);GO:0016787(hydrolase activity)	NA	K09627	protease, serine 23 [Source:MGI Symbol;Acc:MGI:1923703]	3' UTR	-1.02	0.0263027	1.15	up	3.62575	3.66372	4.99122	8.59015	8.75141	8.27705	0.479366	-1.0608	1.36068e-09	1.20388e-08	down
chr7	100846532	100846622	91	ENSMUSG00000008318	ENSMUST00000156855	protein_coding	8897	Relt	GO:0005515(protein binding);GO:0005654(nucleoplasm);GO:0005737(cytoplasm);GO:0005886(plasma membrane);GO:0006915(apoptotic process);GO:0012501(programmed cell death);GO:0016020(membrane);GO:0016021(integral component of membrane);GO:0048471(perinuclear region of cytoplasm);GO:0097186(amelogenesis);GO:0097186(amelogenesis)	04060(Cytokine-cytokine receptor interaction);04060(Cytokine-cytokine receptor interaction)	K05156	RELT tumor necrosis factor receptor [Source:MGI Symbol;Acc:MGI:2443373]	3' UTR	-0.981	0.0295121	1.41	up	2.93447	3.12389	1.60351	1.35866	0.901134	0.955529	2.38292	1.25273	3.07987e-05	0.000140963	up
chr7	135689783	135693299	3517	ENSMUSG00000031004	ENSMUST00000211238	protein_coding	21128	Mki67	GO:0000166(nucleotide binding);GO:0000775(chromosome, centromeric region);GO:0000793(condensed chromosome);GO:0003677(DNA binding);GO:0005515(protein binding);GO:0005524(ATP binding);GO:0005634(nucleus);GO:0005654(nucleoplasm);GO:0005694(chromosome);GO:0005730(nucleolus);GO:0005737(cytoplasm);GO:0007049(cell cycle);GO:0007088(regulation of mitotic nuclear division);GO:0008022(protein C-terminus b…	NA	K17582	antigen identified by monoclonal antibody Ki 67 [Source:MGI Symbol;Acc:MGI:106035]	3' UTR	-4.31	2.5704e-06	1.55	up	13.4154	14.0934	12.342	0.637975	0.686283	1.16991	15.9776	3.99798	7.30471e-82	2.21261e-79	up
chr7	135696308	135697657	1350	ENSMUSG00000031004	ENSMUST00000211238	protein_coding	14603	Mki67	GO:0000166(nucleotide binding);GO:0000775(chromosome, centromeric region);GO:0000793(condensed chromosome);GO:0003677(DNA binding);GO:0005515(protein binding);GO:0005524(ATP binding);GO:0005634(nucleus);GO:0005654(nucleoplasm);GO:0005694(chromosome);GO:0005730(nucleolus);GO:0005737(cytoplasm);GO:0007049(cell cycle);GO:0007088(regulation of mitotic nuclear division);GO:0008022(protein C-terminus b…	NA	K17582	antigen identified by monoclonal antibody Ki 67 [Source:MGI Symbol;Acc:MGI:106035]	Exon (ENSMUST00000033310/ENSMUSG00000031004, exon 12 of 14)	-8.63	3.98107e-11	1.15	up	13.4154	14.0934	12.342	0.637975	0.686283	1.16991	15.9776	3.99798	7.30471e-82	2.21261e-79	up
chr7	135697745	135698675	931	ENSMUSG00000031004	ENSMUST00000211238	protein_coding	13166	Mki67	GO:0000166(nucleotide binding);GO:0000775(chromosome, centromeric region);GO:0000793(condensed chromosome);GO:0003677(DNA binding);GO:0005515(protein binding);GO:0005524(ATP binding);GO:0005634(nucleus);GO:0005654(nucleoplasm);GO:0005694(chromosome);GO:0005730(nucleolus);GO:0005737(cytoplasm);GO:0007049(cell cycle);GO:0007088(regulation of mitotic nuclear division);GO:0008022(protein C-terminus b…	NA	K17582	antigen identified by monoclonal antibody Ki 67 [Source:MGI Symbol;Acc:MGI:106035]	Exon (ENSMUST00000033310/ENSMUSG00000031004, exon 12 of 14)	-8.96	1.99526e-11	1.19	up	13.4154	14.0934	12.342	0.637975	0.686283	1.16991	15.9776	3.99798	7.30471e-82	2.21261e-79	up
chr7	140046365	140047946	1582	ENSMUSG00000025469	ENSMUST00000172775	protein_coding	2723	Msx3	GO:0000122(negative regulation of transcription by RNA polymerase II);GO:0000977(RNA polymerase II regulatory region sequence-specific DNA binding);GO:0000981(DNA-binding transcription factor activity, RNA polymerase II-specific);GO:0003677(DNA binding);GO:0005515(protein binding);GO:0005634(nucleus);GO:0006355(regulation of transcription, DNA-templated);GO:0006357(regulation of transcription by …	05166(Human T-cell leukemia virus 1 infection);05166(Human T-cell leukemia virus 1 infection)	K09341	msh homeobox 3 [Source:MGI Symbol;Acc:MGI:106587]	3' UTR	-0.885	0.0398107	1.81	up	4.23549	3.38047	1.93385	0.024103	0	0	396.208	8.63011	2.99192e-44	2.86434e-42	up
chr8	13032236	13033951	1716	ENSMUSG00000031444	ENSMUST00000063820	protein_coding	-3357	F10	GO:0004252(serine-type endopeptidase activity);GO:0005509(calcium ion binding);GO:0005543(phospholipid binding);GO:0005576(extracellular region);GO:0005615(extracellular space);GO:0005783(endoplasmic reticulum);GO:0006508(proteolysis);GO:0007596(blood coagulation);GO:0007599(hemostasis);GO:0008233(peptidase activity);GO:0008236(serine-type peptidase activity);GO:0016020(membrane);GO:0016787(hydro…	04610(Complement and coagulation cascades);04610(Complement and coagulation cascades)	NA	coagulation factor X [Source:MGI Symbol;Acc:MGI:103107]	Exon (ENSMUST00000033820/ENSMUSG00000031443, exon 5 of 8)	-3.74	1.20226e-05	1.14	up	17.1109	22.3093	15.5392	1.12605	0.855469	0.751938	20.1062	4.32957	1.71875e-89	5.88098e-87	up
chr8	106878072	106878672	601	ENSMUSG00000031910	ENSMUST00000175987	protein_coding	7181	Has3	GO:0005634(nucleus);GO:0005737(cytoplasm);GO:0005887(integral component of plasma membrane);GO:0016020(membrane);GO:0016021(integral component of membrane);GO:0016740(transferase activity);GO:0016757(transferase activity, transferring glycosyl groups);GO:0030213(hyaluronan biosynthetic process);GO:0036117(hyaluranon cable);GO:0042802(identical protein binding);GO:0045226(extracellular polysacchar…	NA	K00752	hyaluronan synthase 3 [Source:MGI Symbol;Acc:MGI:109599]	Exon (ENSMUST00000034385/ENSMUSG00000031910, exon 4 of 4)	-12.3	5.01187e-15	1.37	up	1.14306	1.34976	1.41904	0.551588	0.488903	0.633778	2.33646	1.22432	2.49811e-07	1.61164e-06	up
chr8	106879629	106880918	1290	ENSMUSG00000031910	ENSMUST00000175987	protein_coding	8738	Has3	GO:0005634(nucleus);GO:0005737(cytoplasm);GO:0005887(integral component of plasma membrane);GO:0016020(membrane);GO:0016021(integral component of membrane);GO:0016740(transferase activity);GO:0016757(transferase activity, transferring glycosyl groups);GO:0030213(hyaluronan biosynthetic process);GO:0036117(hyaluranon cable);GO:0042802(identical protein binding);GO:0045226(extracellular polysacchar…	NA	K00752	hyaluronan synthase 3 [Source:MGI Symbol;Acc:MGI:109599]	3' UTR	-36.8	2.51189e-40	1.53	up	1.14306	1.34976	1.41904	0.551588	0.488903	0.633778	2.33646	1.22432	2.49811e-07	1.61164e-06	up
chr8	110714308	110714459	152	ENSMUSG00000033763	ENSMUST00000052457	protein_coding	-7017	Mtss2	GO:0001726(ruffle);GO:0003779(actin binding);GO:0003785(actin monomer binding);GO:0005096(GTPase activator activity);GO:0005546(phosphatidylinositol-4,5-bisphosphate binding);GO:0005737(cytoplasm);GO:0005886(plasma membrane);GO:0007009(plasma membrane organization);GO:0030027(lamellipodium);GO:0030864(cortical actin cytoskeleton);GO:0032587(ruffle membrane);GO:0036120(cellular response to platele…	NA	K20128	MTSS I-BAR domain containing 2 [Source:MGI Symbol;Acc:MGI:3039591]	3' UTR	-2.44	0.00040738	1.49	up	9.15738	8.03897	11.0925	23.14	26.9681	24.7883	0.377706	-1.40467	2.32705e-21	6.68691e-20	down
chr8	122260023	122260324	302	ENSMUSG00000043903	ENSMUST00000187142	protein_coding	1403	Zfp469	GO:0003674(molecular_function);GO:0003676(nucleic acid binding);GO:0005575(cellular_component);GO:0008150(biological_process);GO:0008150(biological_process)	NA	NA	zinc finger protein 469 [Source:MGI Symbol;Acc:MGI:2684868]	5' UTR	-0.846	0.0457088	1.9	up	0.128825	0.799221	0.588189	0.441127	0.146054	0.120257	2.14328	1.09982	0.0494781	0.100717	up
chr8	122267011	122267462	452	ENSMUSG00000043903	ENSMUST00000055537	protein_coding	-2107	Zfp469	GO:0003674(molecular_function);GO:0003676(nucleic acid binding);GO:0005575(cellular_component);GO:0008150(biological_process);GO:0008150(biological_process)	NA	NA	zinc finger protein 469 [Source:MGI Symbol;Acc:MGI:2684868]	Exon (ENSMUST00000187142/ENSMUSG00000043903, exon 2 of 2)	-1.4	0.00812831	-1.72	down	0.128825	0.799221	0.588189	0.441127	0.146054	0.120257	2.14328	1.09982	0.0494781	0.100717	up
chr8	3691193	3694175	2983	ENSMUSG00000005540	ENSMUST00000005678	protein_coding	0	Fcer2a	GO:0002925(positive regulation of humoral immune response mediated by circulating immunoglobulin);GO:0005886(plasma membrane);GO:0009897(external side of plasma membrane);GO:0016020(membrane);GO:0016021(integral component of membrane);GO:0019863(IgE binding);GO:0030246(carbohydrate binding);GO:0046872(metal ion binding);GO:0051000(positive regulation of nitric-oxide synthase activity);GO:0051712(…	04640(Hematopoietic cell lineage);05169(Epstein-Barr virus infection);05169(Epstein-Barr virus infection)	K06468	Fc receptor, IgE, low affinity II, alpha polypeptide [Source:MGI Symbol;Acc:MGI:95497]	5' UTR	-1.61	0.0042658	1.41	up	16.2668	13.7159	7.10879	2.80448	2.40055	3.31634	4.35275	2.12193	1.41343e-16	2.63001e-15	up
chr8	122433900	122434051	152	ENSMUSG00000006519	ENSMUST00000017604	protein_coding	-1121	Cyba	GO:0001666(response to hypoxia);GO:0001725(stress fiber);GO:0001938(positive regulation of endothelial cell proliferation);GO:0003106(negative regulation of glomerular filtration by angiotensin);GO:0005515(protein binding);GO:0005634(nucleus);GO:0005737(cytoplasm);GO:0005739(mitochondrion);GO:0005768(endosome);GO:0005794(Golgi apparatus);GO:0005886(plasma membrane);GO:0005925(focal adhesion);GO:0…	04145(Phagosome);04380(Osteoclast differentiation);04621(NOD-like receptor signaling pathway);04670(Leukocyte transendothelial migration);05140(Leishmaniasis);05418(Fluid shear stress and atherosclerosis);05418(Fluid shear stress and atherosclerosis)	K08009	cytochrome b-245, alpha polypeptide [Source:MGI Symbol;Acc:MGI:1316658]	3' UTR	-1.49	0.00616595	1.08	up	73.1379	94.5319	68.0504	23.2165	19.6996	20.0559	3.74325	1.90429	5.62561e-36	3.69909e-34	up
chr9	77754564	77754684	121	ENSMUSG00000032350	ENSMUST00000034905	protein_coding	29	Gclc	GO:0000166(nucleotide binding);GO:0000287(magnesium ion binding);GO:0003824(catalytic activity);GO:0004357(glutamate-cysteine ligase activity);GO:0005515(protein binding);GO:0005524(ATP binding);GO:0005739(mitochondrion);GO:0005829(cytosol);GO:0006534(cysteine metabolic process);GO:0006536(glutamate metabolic process);GO:0006749(glutathione metabolic process);GO:0006750(glutathione biosynthetic p…	00270(Cysteine and methionine metabolism);00480(Glutathione metabolism);04216(Ferroptosis);04216(Ferroptosis)	K11204	glutamate-cysteine ligase, catalytic subunit [Source:MGI Symbol;Acc:MGI:104990]	5' UTR	-0.911	0.0371535	1.67	up	48.416	55.5898	40.0478	14.6891	13.1924	15.8514	3.29394	1.71982	9.1315e-32	4.75275e-30	up
chr9	89215160	89215430	271	ENSMUSG00000066442	ENSMUST00000185894	protein_coding	0	Mthfs	GO:0000166(nucleotide binding);GO:0005524(ATP binding);GO:0005542(folic acid binding);GO:0005737(cytoplasm);GO:0005739(mitochondrion);GO:0005759(mitochondrial matrix);GO:0005829(cytosol);GO:0009396(folic acid-containing compound biosynthetic process);GO:0016020(membrane);GO:0016021(integral component of membrane);GO:0016874(ligase activity);GO:0030272(5-formyltetrahydrofolate cyclo-ligase activit…	00670(One carbon pool by folate);00670(One carbon pool by folate)	K01934	5, 10-methenyltetrahydrofolate synthetase [Source:MGI Symbol;Acc:MGI:1340032]	Exon (ENSMUST00000138109/ENSMUSG00000100838, exon 2 of 2)	-3.57	1.90546e-05	1.07	up	3.34835	4.00148	3.63883	1.29093	1.38952	1.75056	2.47994	1.31031	2.78716e-14	4.24904e-13	up
chr9	95561605	95561786	182	ENSMUSG00000064225	ENSMUST00000079597	protein_coding	1948	Paqr9	GO:0005496(steroid binding);GO:0005886(plasma membrane);GO:0008289(lipid binding);GO:0016020(membrane);GO:0016021(integral component of membrane);GO:0038023(signaling receptor activity)	NA	NA	progestin and adipoQ receptor family member IX [Source:MGI Symbol;Acc:MGI:1922802]	3' UTR	-1.41	0.00776247	2.6	up	0.040721	0.078397	0.061883	0.157682	0.325718	0.285964	0.235261	-2.08767	7.90625e-06	4.03546e-05	down
chr9	120124055	120124325	271	ENSMUSG00000032518	ENSMUST00000035105	protein_coding	-3364	Rpsa	GO:0000028(ribosomal small subunit assembly);GO:0002181(cytoplasmic translation);GO:0003735(structural constituent of ribosome);GO:0005055(laminin receptor activity);GO:0005604(basement membrane);GO:0005634(nucleus);GO:0005737(cytoplasm);GO:0005829(cytosol);GO:0005840(ribosome);GO:0005886(plasma membrane);GO:0006412(translation);GO:0007155(cell adhesion);GO:0015935(small ribosomal subunit);GO:001…	03010(Ribosome);03010(Ribosome)	K02998	ribosomal protein SA [Source:MGI Symbol;Acc:MGI:105381]	3' UTR	-5.32	1.86209e-07	1.34	up	123.758	123.595	98.259	56.1905	53.6004	58.4426	2.05436	1.03869	5.78401e-16	1.01396e-14	up
chr9	123774580	123779800	5221	ENSMUSG00000029530	ENSMUST00000180093	protein_coding	40	Ccr9	GO:0002305(CD8-positive, gamma-delta intraepithelial T cell differentiation);GO:0004930(G protein-coupled receptor activity);GO:0004950(chemokine receptor activity);GO:0005515(protein binding);GO:0005886(plasma membrane);GO:0006935(chemotaxis);GO:0006955(immune response);GO:0007165(signal transduction);GO:0007186(G protein-coupled receptor signaling pathway);GO:0007204(positive regulation of cyto…	04060(Cytokine-cytokine receptor interaction);04062(Chemokine signaling pathway);04672(Intestinal immune network for IgA production);04672(Intestinal immune network for IgA production)	K04184	chemokine (C-C motif) receptor 9 [Source:MGI Symbol;Acc:MGI:1341902]	5' UTR	-2.4	0.000457088	1.17	up	0.902282	0.801513	0.621255	0.279848	0.230795	0.202203	3.26164	1.7056	3.65194e-10	3.47461e-09	up
chr9	124103534	124103834	301	ENSMUSG00000049103	ENSMUST00000055918	protein_coding	1351	Ccr2	GO:0001525(angiogenesis);GO:0001974(blood vessel remodeling);GO:0002246(wound healing involved in inflammatory response);GO:0002548(monocyte chemotaxis);GO:0002724(regulation of T cell cytokine production);GO:0002827(positive regulation of T-helper 1 type immune response);GO:0002829(negative regulation of type 2 immune response);GO:0004930(G protein-coupled receptor activity);GO:0004950(chemokine…	04060(Cytokine-cytokine receptor interaction);04062(Chemokine signaling pathway);04062(Chemokine signaling pathway)	K04177	chemokine (C-C motif) receptor 2 [Source:MGI Symbol;Acc:MGI:106185]	5' UTR	-3.17	5.49541e-05	1.24	up	10.8639	10.4799	10.7237	3.16759	2.93283	3.59174	3.30859	1.72622	2.54773e-39	1.96964e-37	up
chr9	65388773	65389074	302	ENSMUSG00000054978	ENSMUST00000068307	protein_coding	2879	Kbtbd13	GO:0005515(protein binding);GO:0005737(cytoplasm);GO:0016567(protein ubiquitination)	NA	K21913	kelch repeat and BTB (POZ) domain containing 13 [Source:MGI Symbol;Acc:MGI:1921742]	3' UTR	-0.842	0.0457088	1.93	up	0.166789	0.189672	0.145131	0.562914	0.677451	0.466348	0.293894	-1.76663	3.52682e-05	0.000159836	down
chr9	85320498	85320678	181	ENSMUSG00000032265	ENSMUST00000034802	protein_coding	6626	Tent5a	GO:0005575(cellular_component);GO:0009617(response to bacterium);GO:0048255(mRNA stabilization);GO:1990817(RNA adenylyltransferase activity)	NA	K23033	terminal nucleotidyltransferase 5A [Source:MGI Symbol;Acc:MGI:2670964]	3' UTR	-2.9	0.000114815	1.52	up	6.89018	8.37377	7.07426	3.97441	3.64495	2.87493	2.12861	1.08991	5.27373e-12	6.27044e-11	up
chr9	109057932	109058080	149	ENSMUSG00000049734	ENSMUST00000112053	protein_coding	1319	Trex1	GO:0000287(magnesium ion binding);GO:0001568(blood vessel development);GO:0001822(kidney development);GO:0002250(adaptive immune response);GO:0002251(organ or tissue specific immune response);GO:0002253(activation of immune response);GO:0002281(macrophage activation involved in immune response);GO:0002320(lymphoid progenitor cell differentiation);GO:0002379(immunoglobulin biosynthetic process inv…	04623(Cytosolic DNA-sensing pathway);04623(Cytosolic DNA-sensing pathway)	K10790	three prime repair exonuclease 1 [Source:MGI Symbol;Acc:MGI:1328317]	3' UTR	-1.22	0.0141254	1.01	up	3.48649	2.60294	1.89882	1.15876	0.718739	0.888737	2.88777	1.52995	4.92255e-05	0.000217281	up
chr10	33196064	33196305	242	ENSMUSG00000019787	ENSMUST00000219211	protein_coding	96	Trdn	GO:0005102(signaling receptor binding);GO:0005515(protein binding);GO:0005783(endoplasmic reticulum);GO:0005829(cytosol);GO:0005886(plasma membrane);GO:0006874(cellular calcium ion homeostasis);GO:0009617(response to bacterium);GO:0010880(regulation of release of sequestered calcium ion into cytosol by sarcoplasmic reticulum);GO:0014701(junctional sarcoplasmic reticulum membrane);GO:0014808(relea…	NA	NA	triadin [Source:MGI Symbol;Acc:MGI:1924007]	3' UTR	-2.75	0.00017378	-5.13	down	0.00800569	0.0451549	0.0995071	0.0888588	0.37829	0.0801122	0.278967	-1.84183	0.0189206	0.0446711	down
chr10	45317707	45318452	746	ENSMUSG00000071317	ENSMUST00000095715	protein_coding	-17320	Bves	GO:0000166(nucleotide binding);GO:0001921(positive regulation of receptor recycling);GO:0002027(regulation of heart rate);GO:0002244(hematopoietic progenitor cell differentiation);GO:0002931(response to ischemia);GO:0005198(structural molecule activity);GO:0005515(protein binding);GO:0005886(plasma membrane);GO:0005901(caveola);GO:0005923(bicellular tight junction);GO:0007155(cell adhesion);GO:00…	04530(Tight junction)	K21108	blood vessel epicardial substance [Source:MGI Symbol;Acc:MGI:1346013]	3' UTR	-7.04	2.18776e-09	-1.13	down	0.0890181	0.131921	0.273808	0.366379	0.695102	0.392245	0.340331	-1.55499	0.00207835	0.00648768	down
chr10	53337696	53343499	5804	ENSMUSG00000038583	ENSMUST00000218468	protein_coding	0	Pln	GO:0002026(regulation of the force of heart contraction);GO:0005246(calcium channel regulator activity);GO:0005515(protein binding);GO:0005739(mitochondrion);GO:0005783(endoplasmic reticulum);GO:0005789(endoplasmic reticulum membrane);GO:0006816(calcium ion transport);GO:0006874(cellular calcium ion homeostasis);GO:0007219(Notch signaling pathway);GO:0008016(regulation of heart contraction);GO:00…	04020(Calcium signaling pathway);04022(cGMP-PKG signaling pathway);04024(cAMP signaling pathway);04261(Adrenergic signaling in cardiomyocytes);04919(Thyroid hormone signaling pathway);05414(Dilated cardiomyopathy (DCM));05414(Dilated cardiomyopathy (DCM))	K05852	phospholamban [Source:MGI Symbol;Acc:MGI:97622]	5' UTR	-5.21	2.51189e-07	-1.69	down	0.547846	1.7267	1.48102	4.24701	6.04744	3.27273	0.276813	-1.85302	6.90398e-07	4.11102e-06	down
chr10	127695539	127696494	956	ENSMUSG00000025401	ENSMUST00000079590	protein_coding	-8676	Myo1a	GO:0000146(microfilament motor activity);GO:0000166(nucleotide binding);GO:0003774(motor activity);GO:0003779(actin binding);GO:0005515(protein binding);GO:0005516(calmodulin binding);GO:0005524(ATP binding);GO:0005737(cytoplasm);GO:0005886(plasma membrane);GO:0005902(microvillus);GO:0005903(brush border);GO:0007015(actin filament organization);GO:0007605(sensory perception of sound);GO:0009925(b…	NA	K10356	myosin IA [Source:MGI Symbol;Acc:MGI:107732]	3' UTR	-6.1	2.45471e-08	1.56	up	0.328419	0.290993	0.134544	0.0679726	0	0.0364206	7.22227	2.85245	4.10526e-05	0.000183574	up
chr10	7444725	7445622	898	ENSMUSG00000079685	ENSMUST00000169796	protein_coding	28616	Ulbp1	GO:0002839(positive regulation of immune response to tumor cell);GO:0005615(extracellular space);GO:0005829(cytosol);GO:0005886(plasma membrane);GO:0005887(integral component of plasma membrane);GO:0009897(external side of plasma membrane);GO:0016020(membrane);GO:0016021(integral component of membrane);GO:0030101(natural killer cell activation);GO:0032729(positive regulation of interferon-gamma p…	04650(Natural killer cell mediated cytotoxicity);04650(Natural killer cell mediated cytotoxicity)	K07986	UL16 binding protein 1 [Source:MGI Symbol;Acc:MGI:1925027]	3' UTR	-9.14	1.25893e-11	1.14	up	3.70871	3.99776	3.66516	0.699554	0.874671	1.23747	4.0444	2.01593	7.63955e-22	2.26575e-20	up
chr10	60750565	60752794	2230	ENSMUSG00000020100	ENSMUST00000117513	protein_coding	0	Slc29a3	GO:0005337(nucleoside transmembrane transporter activity);GO:0005764(lysosome);GO:0005765(lysosomal membrane);GO:0005768(endosome);GO:0005794(Golgi apparatus);GO:0005886(plasma membrane);GO:0015858(nucleoside transport);GO:0016020(membrane);GO:0016021(integral component of membrane);GO:0031902(late endosome membrane);GO:0043231(intracellular membrane-bounded organelle);GO:1901642(nucleoside trans…	NA	K15014	solute carrier family 29 (nucleoside transporters), member 3 [Source:MGI Symbol;Acc:MGI:1918529]	5' UTR	-1.97	0.00151356	1.11	up	16.1159	18.3877	14.5907	4.43433	5.01115	5.52521	3.27936	1.71341	1.38688e-35	8.95991e-34	up
chr10	107106164	107106705	542	ENSMUSG00000035948	ENSMUST00000165067	protein_coding	17419	Acss3	GO:0000166(nucleotide binding);GO:0003824(catalytic activity);GO:0003987(acetate-CoA ligase activity);GO:0005524(ATP binding);GO:0005739(mitochondrion);GO:0005759(mitochondrial matrix);GO:0008150(biological_process);GO:0016874(ligase activity);GO:0047760(butyrate-CoA ligase activity);GO:0050218(propionate-CoA ligase activity);GO:0050218(propionate-CoA ligase activity)	00640(Propanoate metabolism);00640(Propanoate metabolism)	K01908	acyl-CoA synthetase short-chain family member 3 [Source:MGI Symbol;Acc:MGI:2685720]	Exon (ENSMUST00000065567/ENSMUSG00000035948, exon 2 of 2)	-1.23	0.0134896	-1.08	down	0.510269	0.802425	1.43225	2.54609	2.11177	2.00664	0.411876	-1.27972	4.49595e-05	0.000199643	down
chr10	128882951	128883818	868	ENSMUSG00000025352	ENSMUST00000026408	protein_coding	8767	Gdf11	GO:0001501(skeletal system development);GO:0001656(metanephros development);GO:0001657(ureteric bud development);GO:0005125(cytokine activity);GO:0005515(protein binding);GO:0005576(extracellular region);GO:0005615(extracellular space);GO:0005654(nucleoplasm);GO:0008083(growth factor activity);GO:0008285(negative regulation of cell population proliferation);GO:0009887(animal organ morphogenesis);…	04060(Cytokine-cytokine receptor interaction)	K22679	growth differentiation factor 11 [Source:MGI Symbol;Acc:MGI:1338027]	3' UTR	-8.47	6.30957e-11	1.02	up	2.90203	2.34844	1.3311	1.08436	0.68719	0.933358	2.43319	1.28285	2.6571e-05	0.000122892	up
chr11	51070040	51070371	332	ENSMUSG00000020364	ENSMUST00000020628	protein_coding	9918	Zfp354a	GO:0000122(negative regulation of transcription by RNA polymerase II);GO:0001666(response to hypoxia);GO:0001822(kidney development);GO:0003676(nucleic acid binding);GO:0003677(DNA binding);GO:0003700(DNA-binding transcription factor activity);GO:0005634(nucleus);GO:0005654(nucleoplasm);GO:0005730(nucleolus);GO:0005829(cytosol);GO:0006355(regulation of transcription, DNA-templated);GO:0007275(mul…	05168(Herpes simplex virus 1 infection);05168(Herpes simplex virus 1 infection)	NA	zinc finger protein 354A [Source:MGI Symbol;Acc:MGI:103172]	Exon (ENSMUST00000102766/ENSMUSG00000020364, exon 5 of 5)	-0.822	0.0489779	2.6	up	0.381084	0.49621	0.201368	1.08909	0.853541	0.657662	0.414824	-1.26943	0.00163111	0.0052169	down
chr11	70640602	70640752	151	ENSMUSG00000050675	ENSMUST00000108551	protein_coding	1458	Gp1ba	GO:0000902(cell morphogenesis);GO:0005515(protein binding);GO:0005615(extracellular space);GO:0005886(plasma membrane);GO:0005887(integral component of plasma membrane);GO:0007155(cell adhesion);GO:0007596(blood coagulation);GO:0007599(hemostasis);GO:0016020(membrane);GO:0016021(integral component of membrane);GO:0031012(extracellular matrix);GO:0031362(anchored component of external side of plas…	04512(ECM-receptor interaction);04611(Platelet activation);04640(Hematopoietic cell lineage);04640(Hematopoietic cell lineage)	K06261	glycoprotein 1b, alpha polypeptide [Source:MGI Symbol;Acc:MGI:1333744]	Exon (ENSMUST00000055184/ENSMUSG00000050675, exon 2 of 2)	-1.31	0.0107152	1.48	up	0.367347	0.166194	0.14466	0.858168	0.942744	1.02005	0.240415	-2.0564	7.39014e-06	3.78983e-05	down
chr11	72046392	72047281	890	ENSMUSG00000020808	ENSMUST00000125655	protein_coding	3470	Pimreg	GO:0003674(molecular_function);GO:0005634(nucleus);GO:0005654(nucleoplasm);GO:0005730(nucleolus);GO:0007049(cell cycle);GO:0051301(cell division);GO:0051301(cell division)	NA	NA	PICALM interacting mitotic regulator [Source:MGI Symbol;Acc:MGI:1924434]	3' UTR	-4.05	5.24807e-06	1.69	up	1.91741	2.03815	1.91152	0.145843	0.164129	0.174867	12.1011	3.59707	2.46846e-24	8.49342e-23	up
chr11	83704020	83704877	858	ENSMUSG00000069792	ENSMUST00000092836	protein_coding	29	Wfdc17	GO:0004867(serine-type endopeptidase inhibitor activity);GO:0005576(extracellular region);GO:0005615(extracellular space);GO:0010466(negative regulation of peptidase activity);GO:0010951(negative regulation of endopeptidase activity);GO:0019731(antibacterial humoral response);GO:0030414(peptidase inhibitor activity);GO:0045087(innate immune response)	NA	NA	WAP four-disulfide core domain 17 [Source:MGI Symbol;Acc:MGI:3649773]	5' UTR	-6.19	1.99526e-08	1.13	up	66.6138	73.4774	71.6262	4.39305	4.66607	5.47292	14.569	3.86483	2.86408e-97	1.20272e-94	up
chr11	98383840	98384154	315	ENSMUSG00000007877	ENSMUST00000008021	protein_coding	29	Tcap	GO:0001756(somitogenesis);GO:0003009(skeletal muscle contraction);GO:0003300(cardiac muscle hypertrophy);GO:0005515(protein binding);GO:0005737(cytoplasm);GO:0007512(adult heart development);GO:0008307(structural constituent of muscle);GO:0014898(cardiac muscle hypertrophy in response to stress);GO:0030017(sarcomere);GO:0030018(Z disc);GO:0030240(skeletal muscle thin filament assembly);GO:0030241…	NA	K19879	titin-cap [Source:MGI Symbol;Acc:MGI:1330233]	5' UTR	-1.07	0.0223872	-1.89	down	0.165455	0.814231	0.960236	3.85984	10.9554	3.97515	0.10324	-3.27593	1.83616e-08	1.40367e-07	down
chr11	102430494	102430584	91	ENSMUSG00000034708	ENSMUST00000129997	protein_coding	0	Grn	GO:0001835(blastocyst hatching);GO:0002265(astrocyte activation involved in immune response);GO:0002282(microglial cell activation involved in immune response);GO:0005125(cytokine activity);GO:0005515(protein binding);GO:0005576(extracellular region);GO:0005615(extracellular space);GO:0005739(mitochondrion);GO:0005764(lysosome);GO:0005765(lysosomal membrane);GO:0005768(endosome);GO:0005770(late e…	NA	NA	granulin [Source:MGI Symbol;Acc:MGI:95832]	5' UTR	-2.52	0.000323594	1.46	up	76.9376	101.336	88.9988	32.7225	31.3466	33.5088	2.73907	1.45369	9.05024e-29	3.972e-27	up
chr11	108920438	108921006	569	ENSMUSG00000000142	ENSMUST00000140821	protein_coding	0	Axin2	GO:0001756(somitogenesis);GO:0001934(positive regulation of protein phosphorylation);GO:0001957(intramembranous ossification);GO:0003139(secondary heart field specification);GO:0003413(chondrocyte differentiation involved in endochondral bone morphogenesis);GO:0005515(protein binding);GO:0005634(nucleus);GO:0005737(cytoplasm);GO:0005813(centrosome);GO:0008013(beta-catenin binding);GO:0008219(cell…	04310(Wnt signaling pathway);04390(Hippo signaling pathway);04550(Signaling pathways regulating pluripotency of stem cells);04934(Cushing syndrome);05165(Human papillomavirus infection);05200(Pathways in cancer);05210(Colorectal cancer);05213(Endometrial cancer);05217(Basal cell carcinoma);05224(Breast cancer);05225(Hepatocellular carcinoma);05226(Gastric cancer);05226(Gastric cancer)	K04385	axin 2 [Source:MGI Symbol;Acc:MGI:1270862]	5' UTR	-1.21	0.0144544	-1.19	down	2.68582	2.72858	3.15171	5.88664	6.27304	6.49567	0.459178	-1.12288	3.62556e-13	4.85136e-12	down
chr11	70459863	70459984	122	ENSMUSG00000018920	ENSMUST00000019064	protein_coding	0	Cxcl16	GO:0005041(low-density lipoprotein particle receptor activity);GO:0005044(scavenger receptor activity);GO:0005125(cytokine activity);GO:0005615(extracellular space);GO:0006898(receptor-mediated endocytosis);GO:0006935(chemotaxis);GO:0007165(signal transduction);GO:0008009(chemokine activity);GO:0010818(T cell chemotaxis);GO:0016020(membrane);GO:0016021(integral component of membrane);GO:0030307(p…	04060(Cytokine-cytokine receptor interaction);04062(Chemokine signaling pathway);04062(Chemokine signaling pathway)	K10035	chemokine (C-X-C motif) ligand 16 [Source:MGI Symbol;Acc:MGI:1932682]	5' UTR	-2.87	0.000123027	1.27	up	50.0176	60.3607	48.9857	13.9419	15.0831	15.7239	3.56129	1.8324	1.60883e-43	1.45717e-41	up
chr11	71033245	71033483	239	ENSMUSG00000018451	ENSMUST00000238695	protein_coding	268	6330403K07Rik	GO:0016020(membrane);GO:0016021(integral component of membrane);GO:0016021(integral component of membrane)	NA	NA	RIKEN cDNA 6330403K07 gene [Source:MGI Symbol;Acc:MGI:1918001]	5' UTR	-1.61	0.0042658	3.59	up	0.133757	0.13479	0.0779456	0.42142	0.525178	0.762888	0.202688	-2.30267	1.98013e-05	9.35676e-05	down
chr11	73135574	73136770	1197	ENSMUSG00000050107	ENSMUST00000052140	protein_coding	2720	Haspin	GO:0004672(protein kinase activity);GO:0005524(ATP binding);GO:0005634(nucleus);GO:0005654(nucleoplasm);GO:0005813(centrosome);GO:0005819(spindle);GO:0006468(protein phosphorylation);GO:0007064(mitotic sister chromatid cohesion);GO:0035556(intracellular signal transduction);GO:0071459(protein localization to chromosome, centromeric region);GO:0072354(histone kinase activity (H3-T3 specific));GO:2…	NA	K16315	histone H3 associated protein kinase [Source:MGI Symbol;Acc:MGI:1194498]	3' UTR	-7	2.39883e-09	1.16	up	1.19843	1.20887	1.18053	0.430593	0.322768	0.378832	3.16891	1.66399	3.42759e-07	2.168e-06	up
chr11	73137516	73137726	211	ENSMUSG00000050107	ENSMUST00000052140	protein_coding	778	Haspin	GO:0004672(protein kinase activity);GO:0005524(ATP binding);GO:0005634(nucleus);GO:0005654(nucleoplasm);GO:0005813(centrosome);GO:0005819(spindle);GO:0006468(protein phosphorylation);GO:0007064(mitotic sister chromatid cohesion);GO:0035556(intracellular signal transduction);GO:0071459(protein localization to chromosome, centromeric region);GO:0072354(histone kinase activity (H3-T3 specific));GO:2…	NA	K16315	histone H3 associated protein kinase [Source:MGI Symbol;Acc:MGI:1194498]	Exon (ENSMUST00000052140/ENSMUSG00000050107, exon 1 of 1)	-2.64	0.000234423	2.37	up	1.19843	1.20887	1.18053	0.430593	0.322768	0.378832	3.16891	1.66399	3.42759e-07	2.168e-06	up
chr11	97692065	97692419	355	ENSMUSG00000018537	ENSMUST00000103149	protein_coding	0	Pcgf2	GO:0000122(negative regulation of transcription by RNA polymerase II);GO:0000790(nuclear chromatin);GO:0001701(in utero embryonic development);GO:0001739(sex chromatin);GO:0003677(DNA binding);GO:0003682(chromatin binding);GO:0005515(protein binding);GO:0005634(nucleus);GO:0005654(nucleoplasm);GO:0006342(chromatin silencing);GO:0009952(anterior/posterior pattern specification);GO:0016573(histone …	04550(Signaling pathways regulating pluripotency of stem cells);04550(Signaling pathways regulating pluripotency of stem cells)	K11460	polycomb group ring finger 2 [Source:MGI Symbol;Acc:MGI:99161]	5' UTR	-2.15	0.000933254	1.04	up	2.5764	2.36337	2.22271	5.41354	5.45048	5.09673	0.448755	-1.156	6.60431e-10	6.08921e-09	down
chr12	24713907	24714116	210	ENSMUSG00000020649	ENSMUST00000154588	protein_coding	4878	Rrm2	GO:0004748(ribonucleoside-diphosphate reductase activity, thioredoxin disulfide as acceptor);GO:0005515(protein binding);GO:0005635(nuclear envelope);GO:0005737(cytoplasm);GO:0005829(cytosol);GO:0005971(ribonucleoside-diphosphate reductase complex);GO:0006260(DNA replication);GO:0008199(ferric iron binding);GO:0009262(deoxyribonucleotide metabolic process);GO:0009263(deoxyribonucleotide biosynthe…	00230(Purine metabolism);00240(Pyrimidine metabolism);00480(Glutathione metabolism);00983(Drug metabolism - other enzymes);04115(p53 signaling pathway);04115(p53 signaling pathway)	K10808	ribonucleotide reductase M2 [Source:MGI Symbol;Acc:MGI:98181]	3' UTR	-1.52	0.00562341	2.24	up	13.5254	15.0532	12.0423	0.920583	0.726067	1.50305	12.8968	3.68894	4.48228e-51	5.48471e-49	up
chr12	76332117	76332238	122	ENSMUSG00000021057	ENSMUST00000172992	protein_coding	7212	Akap5	GO:0001664(G protein-coupled receptor binding);GO:0001934(positive regulation of protein phosphorylation);GO:0003779(actin binding);GO:0005515(protein binding);GO:0005516(calmodulin binding);GO:0005737(cytoplasm);GO:0005768(endosome);GO:0005856(cytoskeleton);GO:0005886(plasma membrane);GO:0006605(protein targeting);GO:0007165(signal transduction);GO:0007193(adenylate cyclase-inhibiting G protein-…	NA	K16522	A kinase (PRKA) anchor protein 5 [Source:MGI Symbol;Acc:MGI:2685104]	3' UTR	-3.98	6.16595e-06	-2.11	down	13.7627	11.7075	20.7443	48.3619	61.8348	56.7646	0.276798	-1.8531	1.23262e-21	3.60936e-20	down
chr12	112760654	112761756	1103	ENSMUSG00000052160	ENSMUST00000063888	protein_coding	0	Pld4	GO:0002244(hematopoietic progenitor cell differentiation);GO:0002376(immune system process);GO:0003824(catalytic activity);GO:0004518(nuclease activity);GO:0004527(exonuclease activity);GO:0005515(protein binding);GO:0005634(nucleus);GO:0005768(endosome);GO:0005769(early endosome);GO:0005783(endoplasmic reticulum);GO:0005789(endoplasmic reticulum membrane);GO:0005794(Golgi apparatus);GO:0006259(D…	00564(Glycerophospholipid metabolism);00565(Ether lipid metabolism);00565(Ether lipid metabolism)	K16860	phospholipase D family, member 4 [Source:MGI Symbol;Acc:MGI:2144765]	5' UTR	-2.55	0.000295121	1.3	up	11.297	13.077	11.9941	6.18282	4.8595	6.38227	2.08718	1.06155	1.45621e-12	1.82664e-11	up
chr12	27341049	27342006	958	ENSMUSG00000063632	ENSMUST00000079063	protein_coding	1525	Sox11	GO:0000122(negative regulation of transcription by RNA polymerase II);GO:0000976(transcription regulatory region sequence-specific DNA binding);GO:0000978(RNA polymerase II cis-regulatory region sequence-specific DNA binding);GO:0000981(DNA-binding transcription factor activity, RNA polymerase II-specific);GO:0000987(cis-regulatory region sequence-specific DNA binding);GO:0001228(DNA-binding tran…	NA	K09268	SRY (sex determining region Y)-box 11 [Source:MGI Symbol;Acc:MGI:98359]	3' UTR	-1.31	0.0107152	-1.48	down	0.11107	0.249364	0.317207	0.376514	0.532465	0.580339	0.455001	-1.13606	0.00473274	0.0134183	down
chr12	34373920	34374101	182	ENSMUSG00000004698	ENSMUST00000211107	protein_coding	63387	Hdac9	GO:0000118(histone deacetylase complex);GO:0000122(negative regulation of transcription by RNA polymerase II);GO:0004407(histone deacetylase activity);GO:0005080(protein kinase C binding);GO:0005634(nucleus);GO:0005667(transcription factor complex);GO:0005737(cytoplasm);GO:0006325(chromatin organization);GO:0008134(transcription factor binding);GO:0016575(histone deacetylation);GO:0016787(hydrola…	05034(Alcoholism);05203(Viral carcinogenesis);05203(Viral carcinogenesis)	K11409	histone deacetylase 9 [Source:MGI Symbol;Acc:MGI:1931221]	Exon (ENSMUST00000209902/ENSMUSG00000004698, exon 11 of 25)	-1.11	0.0199526	-1.47	down	1.45999	1.40561	1.48761	0.287719	0.302052	0.361426	4.57656	2.19426	6.36268e-31	3.13502e-29	up
chr12	41451667	41452147	481	ENSMUSG00000036295	ENSMUST00000043884	protein_coding	34764	Lrrn3	GO:0001934(positive regulation of protein phosphorylation);GO:0005515(protein binding);GO:0005615(extracellular space);GO:0005886(plasma membrane);GO:0016020(membrane);GO:0016021(integral component of membrane);GO:0030131(clathrin adaptor complex);GO:0031012(extracellular matrix);GO:0044877(protein-containing complex binding);GO:0051965(positive regulation of synapse assembly)	NA	NA	leucine rich repeat protein 3, neuronal [Source:MGI Symbol;Acc:MGI:106036]	3' UTR	-5.14	2.95121e-07	-1.41	down	1.5647	1.43079	1.44464	4.11753	4.56272	4.4145	0.339077	-1.56031	4.91411e-16	8.6888e-15	down
chr12	103626696	103628849	2154	ENSMUSG00000061947	ENSMUST00000121625	protein_coding	4725	Serpina10	GO:0004867(serine-type endopeptidase inhibitor activity);GO:0005576(extracellular region);GO:0005615(extracellular space);GO:0007596(blood coagulation);GO:0007599(hemostasis);GO:0008201(heparin binding);GO:0010466(negative regulation of peptidase activity);GO:0010951(negative regulation of endopeptidase activity);GO:0030414(peptidase inhibitor activity)	NA	K04525	serine (or cysteine) peptidase inhibitor, clade A (alpha-1 antiproteinase, antitrypsin), member 10 [Source:MGI Symbol;Acc:MGI:2667725]	Exon (ENSMUST00000044231/ENSMUSG00000061947, exon 2 of 5)	-6.19	1.94984e-08	1.19	up	1.60572	1.70666	1.54162	0.36736	0.211637	0.391193	5.00314	2.32283	2.72486e-13	3.70473e-12	up
chr13	23535421	23535540	120	ENSMUSG00000099517	ENSMUST00000080859	protein_coding	0	H3c8	GO:0000228(nuclear chromosome);GO:0000786(nucleosome);GO:0000788(nuclear nucleosome);GO:0003677(DNA binding);GO:0005515(protein binding);GO:0005634(nucleus);GO:0005654(nucleoplasm);GO:0005694(chromosome);GO:0006334(nucleosome assembly);GO:0006335(DNA replication-dependent nucleosome assembly);GO:0032991(protein-containing complex);GO:0046982(protein heterodimerization activity);GO:0060968(regulat…	05034(Alcoholism);05202(Transcriptional misregulation in cancer);05322(Systemic lupus erythematosus)	K11253	H3 clustered histone 8 [Source:MGI Symbol;Acc:MGI:2145541]	5' UTR	-0.943	0.0331131	1.21	up	21.7431	22.7883	21.8918	1.91837	0.64136	1.16872	17.8152	4.15504	4.83679e-35	3.05015e-33	up
chr13	31807531	31808401	871	ENSMUSG00000050295	ENSMUST00000062292	protein_coding	898	Foxc1	GO:0000122(negative regulation of transcription by RNA polymerase II);GO:0000976(transcription regulatory region sequence-specific DNA binding);GO:0000977(RNA polymerase II regulatory region sequence-specific DNA binding);GO:0000978(RNA polymerase II cis-regulatory region sequence-specific DNA binding);GO:0000981(DNA-binding transcription factor activity, RNA polymerase II-specific);GO:0001228(DN…	NA	K09396	forkhead box C1 [Source:MGI Symbol;Acc:MGI:1347466]	Exon (ENSMUST00000062292/ENSMUSG00000050295, exon 1 of 1)	-2.36	0.000501187	2.01	up	0.26633	0.19509	0.314667	0.669477	0.54049	0.701197	0.406081	-1.30016	0.000132755	0.000546305	down
chr13	49589502	49592193	2692	ENSMUSG00000048368	ENSMUST00000065494	protein_coding	6736	Omd	GO:0005515(protein binding);GO:0005576(extracellular region);GO:0005615(extracellular space);GO:0007155(cell adhesion);GO:0030500(regulation of bone mineralization);GO:0031012(extracellular matrix);GO:0062023(collagen-containing extracellular matrix);GO:0062023(collagen-containing extracellular matrix)	NA	K08124	osteomodulin [Source:MGI Symbol;Acc:MGI:1350918]	Exon (ENSMUST00000221170/ENSMUSG00000048368, exon 3 of 4)	-6.33	1.34896e-08	-1.75	down	0.045617	0.131236	0.2064	1.03338	0.789611	0.313647	0.179372	-2.47897	6.06434e-05	0.000263339	down
chr13	74033366	74033665	300	ENSMUSG00000021573	ENSMUST00000022057	protein_coding	23947	Tppp	GO:0000287(magnesium ion binding);GO:0001578(microtubule bundle formation);GO:0003924(GTPase activity);GO:0005634(nucleus);GO:0005737(cytoplasm);GO:0005739(mitochondrion);GO:0005794(Golgi apparatus);GO:0005819(spindle);GO:0005829(cytosol);GO:0005856(cytoskeleton);GO:0005874(microtubule);GO:0007049(cell cycle);GO:0008017(microtubule binding);GO:0014003(oligodendrocyte development);GO:0015631(tubul…	NA	NA	tubulin polymerization promoting protein [Source:MGI Symbol;Acc:MGI:1920198]	3' UTR	-10.5	3.98107e-13	1.03	up	2.72096	2.49619	4.29927	10.9323	8.98503	9.30169	0.325692	-1.61842	1.48779e-15	2.54065e-14	down
chr13	92355173	92355688	516	ENSMUSG00000021707	ENSMUST00000022218	protein_coding	447	Dhfr	GO:0000900(translation repressor activity, mRNA regulatory element binding);GO:0003723(RNA binding);GO:0003729(mRNA binding);GO:0004146(dihydrofolate reductase activity);GO:0005542(folic acid binding);GO:0005737(cytoplasm);GO:0005739(mitochondrion);GO:0005829(cytosol);GO:0006729(tetrahydrobiopterin biosynthetic process);GO:0006730(one-carbon metabolic process);GO:0008144(drug binding);GO:0016491(…	00670(One carbon pool by folate);00790(Folate biosynthesis);01523(Antifolate resistance)	K00287	dihydrofolate reductase [Source:MGI Symbol;Acc:MGI:94890]	5' UTR	-1.37	0.00870964	1.08	up	2.05487	2.25489	2.00665	0.746742	0.923536	0.791033	2.56628	1.35968	1.05295e-10	1.07134e-09	up
chr13	21783252	21783370	119	ENSMUSG00000101972	ENSMUST00000189457	protein_coding	0	H3c11	GO:0000228(nuclear chromosome);GO:0000786(nucleosome);GO:0000788(nuclear nucleosome);GO:0003677(DNA binding);GO:0005515(protein binding);GO:0005634(nucleus);GO:0005654(nucleoplasm);GO:0005694(chromosome);GO:0006334(nucleosome assembly);GO:0006335(DNA replication-dependent nucleosome assembly);GO:0032991(protein-containing complex);GO:0046982(protein heterodimerization activity);GO:0060968(regulat…	05034(Alcoholism);05202(Transcriptional misregulation in cancer);05322(Systemic lupus erythematosus)	K11253	H3 clustered histone 11 [Source:MGI Symbol;Acc:MGI:2448350]	Exon (ENSMUST00000189457/ENSMUSG00000101972, exon 1 of 1)	-1.17	0.0162181	1.66	up	58.3264	27.7969	39.4117	3.82622	2.92904	3.14835	12.6757	3.66399	2.08112e-33	1.17234e-31	up
chr13	29985462	29985853	392	ENSMUSG00000016477	ENSMUST00000102948	protein_coding	601	E2f3	GO:0000082(G1/S transition of mitotic cell cycle);GO:0000122(negative regulation of transcription by RNA polymerase II);GO:0000977(RNA polymerase II regulatory region sequence-specific DNA binding);GO:0000981(DNA-binding transcription factor activity, RNA polymerase II-specific);GO:0000987(cis-regulatory region sequence-specific DNA binding);GO:0001216(DNA-binding transcription activator activity…	01522(Endocrine resistance);04110(Cell cycle);04218(Cellular senescence);04934(Cushing syndrome);05160(Hepatitis C);05161(Hepatitis B);05163(Human cytomegalovirus infection);05166(Human T-cell leukemia virus 1 infection);05167(Kaposi sarcoma-associated herpesvirus infection);05169(Epstein-Barr virus infection);05200(Pathways in cancer);05206(MicroRNAs in cancer);05212(Pancreatic cancer);05214(Gli…	K06620	E2F transcription factor 3 [Source:MGI Symbol;Acc:MGI:1096340]	5' UTR	-2.58	0.000269153	2.85	up	3.41474	3.89142	2.9224	1.62684	1.76496	1.69896	2.00924	1.00665	2.22562e-08	1.67711e-07	up
chr13	89691458	89692207	750	ENSMUSG00000021614	ENSMUST00000159285	protein_coding	-13299	Vcan	GO:0005509(calcium ion binding);GO:0005540(hyaluronic acid binding);GO:0005576(extracellular region);GO:0007155(cell adhesion);GO:0030246(carbohydrate binding);GO:0030246(carbohydrate binding)	04514(Cell adhesion molecules (CAMs));04514(Cell adhesion molecules (CAMs))	K06793	versican [Source:MGI Symbol;Acc:MGI:102889]	Exon (ENSMUST00000109546/ENSMUSG00000021614, exon 8 of 15)	-3.26	4.36516e-05	1.15	up	3.37745	2.47561	1.94588	0.730185	1.1076	0.7619	2.99996	1.58494	1.45997e-13	2.04517e-12	up
chr13	89692416	89692956	541	ENSMUSG00000021614	ENSMUST00000159285	protein_coding	-14048	Vcan	GO:0005509(calcium ion binding);GO:0005540(hyaluronic acid binding);GO:0005576(extracellular region);GO:0007155(cell adhesion);GO:0030246(carbohydrate binding);GO:0030246(carbohydrate binding)	04514(Cell adhesion molecules (CAMs));04514(Cell adhesion molecules (CAMs))	K06793	versican [Source:MGI Symbol;Acc:MGI:102889]	Exon (ENSMUST00000109546/ENSMUSG00000021614, exon 8 of 15)	-4.36	2.29087e-06	1.28	up	3.37745	2.47561	1.94588	0.730185	1.1076	0.7619	2.99996	1.58494	1.45997e-13	2.04517e-12	up
chr13	93092616	93092857	242	ENSMUSG00000047419	ENSMUST00000062122	protein_coding	52108	Cmya5	GO:0005515(protein binding)	NA	NA	cardiomyopathy associated 5 [Source:MGI Symbol;Acc:MGI:1923719]	Exon (ENSMUST00000062122/ENSMUSG00000047419, exon 2 of 13)	-2.45	0.000398107	-1.57	down	0.293798	0.433995	0.539638	1.17038	2.09143	1.21702	0.282983	-1.82121	1.9492e-10	1.91673e-09	down
chr13	93093245	93093876	632	ENSMUSG00000047419	ENSMUST00000062122	protein_coding	51479	Cmya5	GO:0005515(protein binding)	NA	NA	cardiomyopathy associated 5 [Source:MGI Symbol;Acc:MGI:1923719]	Exon (ENSMUST00000062122/ENSMUSG00000047419, exon 2 of 13)	-3.09	6.76083e-05	-1.49	down	0.293798	0.433995	0.539638	1.17038	2.09143	1.21702	0.282983	-1.82121	1.9492e-10	1.91673e-09	down
chr13	93095825	93096456	632	ENSMUSG00000047419	ENSMUST00000062122	protein_coding	48899	Cmya5	GO:0005515(protein binding)	NA	NA	cardiomyopathy associated 5 [Source:MGI Symbol;Acc:MGI:1923719]	Exon (ENSMUST00000062122/ENSMUSG00000047419, exon 2 of 13)	-23.3	1.58489e-26	2.58	up	0.293798	0.433995	0.539638	1.17038	2.09143	1.21702	0.282983	-1.82121	1.9492e-10	1.91673e-09	down
chr13	100222756	100223116	361	ENSMUSG00000078945	ENSMUST00000117913	protein_coding	-21024	Naip2	GO:0000166(nucleotide binding);GO:0002376(immune system process);GO:0005515(protein binding);GO:0005524(ATP binding);GO:0006915(apoptotic process);GO:0006954(inflammatory response);GO:0016045(detection of bacterium);GO:0042742(defense response to bacterium);GO:0043027(cysteine-type endopeptidase inhibitor activity involved in apoptotic process);GO:0043066(negative regulation of apoptotic process)…	04621(NOD-like receptor signaling pathway);05134(Legionellosis);05134(Legionellosis)	K12807	NLR family, apoptosis inhibitory protein 2 [Source:MGI Symbol;Acc:MGI:1298226]	Exon (ENSMUST00000049789/ENSMUSG00000071203, exon 9 of 14)	-2.3	0.00060256	1.29	up	6.61045	7.67278	6.25536	2.01922	2.07916	2.60315	3.06476	1.61578	3.54019e-22	1.08119e-20	up
chr13	110353447	110353834	388	ENSMUSG00000046006	ENSMUST00000058806	protein_coding	3740	Gapt	GO:0001782(B cell homeostasis);GO:0002322(B cell proliferation involved in immune response);GO:0002381(immunoglobulin production involved in immunoglobulin mediated immune response);GO:0005886(plasma membrane);GO:0016020(membrane);GO:0016021(integral component of membrane);GO:0042113(B cell activation)	NA	NA	Grb2-binding adaptor, transmembrane [Source:MGI Symbol;Acc:MGI:3608341]	3' UTR	-2.92	0.000107152	1.59	up	2.91815	3.75842	2.32822	0.550363	0.230246	0.410492	7.56007	2.9184	1.86727e-15	3.15948e-14	up
chr14	65666432	65666612	181	ENSMUSG00000022032	ENSMUST00000069226	protein_coding	0	Scara5	GO:0005044(scavenger receptor activity);GO:0005515(protein binding);GO:0005886(plasma membrane);GO:0005887(integral component of plasma membrane);GO:0006811(ion transport);GO:0006879(cellular iron ion homeostasis);GO:0006897(endocytosis);GO:0009897(external side of plasma membrane);GO:0009986(cell surface);GO:0016020(membrane);GO:0016021(integral component of membrane);GO:0030666(endocytic vesicl…	NA	NA	scavenger receptor class A, member 5 [Source:MGI Symbol;Acc:MGI:1918395]	5' UTR	-1.06	0.0223872	-2.43	down	0.0727566	0.172339	0.495218	0.904235	1.2025	0.97174	0.240481	-2.05601	8.4677e-05	0.000360087	down
chr14	66640046	66640287	242	ENSMUSG00000045875	ENSMUST00000161339	protein_coding	4490	Adra1a	GO:0001985(negative regulation of heart rate involved in baroreceptor response to increased systemic arterial blood pressure);GO:0001994(norepinephrine-epinephrine vasoconstriction involved in regulation of systemic arterial blood pressure);GO:0001996(positive regulation of heart rate by epinephrine-norepinephrine);GO:0001997(positive regulation of the force of heart contraction by epinephrine-no…	04020(Calcium signaling pathway);04022(cGMP-PKG signaling pathway);04080(Neuroactive ligand-receptor interaction);04152(AMPK signaling pathway);04261(Adrenergic signaling in cardiomyocytes);04270(Vascular smooth muscle contraction);04970(Salivary secretion);04970(Salivary secretion)	K04135	adrenergic receptor, alpha 1a [Source:MGI Symbol;Acc:MGI:104773]	Exon (ENSMUST00000160647/ENSMUSG00000045875, exon 2 of 2)	-1.08	0.0213796	2.9	up	0.714962	0.864703	2.03773	3.26825	3.45207	3.88119	0.341216	-1.55124	8.57808e-07	5.05251e-06	down
chr14	103054546	103055977	1432	ENSMUSG00000022126	ENSMUST00000022722	protein_coding	7569	Acod1	GO:0002760(positive regulation of antimicrobial humoral response);GO:0006952(defense response);GO:0016829(lyase activity);GO:0047613(aconitate decarboxylase activity);GO:0071222(cellular response to lipopolysaccharide);GO:0072573(tolerance induction to lipopolysaccharide)	NA	K17724	aconitate decarboxylase 1 [Source:MGI Symbol;Acc:MGI:103206]	3' UTR	-38.4	7.94328e-42	2.78	up	6.27172	4.1523	2.44085	0.848307	0.781289	0.47012	6.12696	2.61517	2.14738e-13	2.93904e-12	up
chr14	43818764	43819261	498	ENSMUSG00000072601	ENSMUST00000100691	protein_coding	875	Ear1	GO:0003676(nucleic acid binding);GO:0004518(nuclease activity);GO:0004519(endonuclease activity);GO:0004540(ribonuclease activity);GO:0005737(cytoplasm);GO:0016787(hydrolase activity);GO:0090305(nucleic acid phosphodiester bond hydrolysis);GO:0090501(RNA phosphodiester bond hydrolysis);GO:0090501(RNA phosphodiester bond hydrolysis)	NA	NA	eosinophil-associated, ribonuclease A family, member 1 [Source:MGI Symbol;Acc:MGI:108021]	3' UTR	-2.92	0.000109648	-1.28	down	0.827816	1.30483	0.324436	3.8848	1.78354	3.80701	0.259313	-1.94724	0.000350843	0.00132027	down
chr14	54722897	54722988	92	ENSMUSG00000052435	ENSMUST00000064290	protein_coding	-10814	Cebpe	GO:0000978(RNA polymerase II cis-regulatory region sequence-specific DNA binding);GO:0001228(DNA-binding transcription activator activity, RNA polymerase II-specific);GO:0003677(DNA binding);GO:0003700(DNA-binding transcription factor activity);GO:0005634(nucleus);GO:0006355(regulation of transcription, DNA-templated);GO:0006909(phagocytosis);GO:0010628(positive regulation of gene expression);GO:…	05202(Transcriptional misregulation in cancer);05221(Acute myeloid leukemia)	K10051	CCAAT/enhancer binding protein (C/EBP), epsilon [Source:MGI Symbol;Acc:MGI:103572]	3' UTR	-1.19	0.0154882	2.1	up	2.54387	2.94782	2.30524	0	0	0	inf	inf	2.2463e-35	1.44114e-33	up
chr14	70223637	70223907	271	ENSMUSG00000022091	ENSMUST00000227929	protein_coding	-11918	Sorbs3	GO:0000122(negative regulation of transcription by RNA polymerase II);GO:0005515(protein binding);GO:0005634(nucleus);GO:0005737(cytoplasm);GO:0005856(cytoskeleton);GO:0005925(focal adhesion);GO:0007015(actin filament organization);GO:0007155(cell adhesion);GO:0008134(transcription factor binding);GO:0017166(vinculin binding);GO:0030054(cell junction);GO:0031589(cell-substrate adhesion);GO:004341…	NA	NA	sorbin and SH3 domain containing 3 [Source:MGI Symbol;Acc:MGI:700013]	Exon (ENSMUST00000228265/ENSMUSG00000022092, exon 13 of 13)	-5.74	6.30957e-08	1.16	up	15.8816	15.1459	19.3019	36.8477	39.946	38.6555	0.435944	-1.19779	4.94898e-18	1.06205e-16	down
chr14	121953324	121953473	150	ENSMUSG00000051212	ENSMUST00000227267	protein_coding	11781	Gpr183	GO:0002250(adaptive immune response);GO:0002312(B cell activation involved in immune response);GO:0002313(mature B cell differentiation involved in immune response);GO:0002376(immune system process);GO:0002407(dendritic cell chemotaxis);GO:0004930(G protein-coupled receptor activity);GO:0005886(plasma membrane);GO:0006959(humoral immune response);GO:0007165(signal transduction);GO:0007186(G prote…	NA	K04305	G protein-coupled receptor 183 [Source:MGI Symbol;Acc:MGI:2442034]	3' UTR	-4.08	4.67735e-06	1.48	up	7.30653	6.74483	3.61088	2.19652	1.65423	2.59776	2.73897	1.45363	5.12911e-08	3.64783e-07	up
chr15	56694270	56694539	270	ENSMUSG00000022367	ENSMUST00000050544	protein_coding	0	Has2	GO:0001570(vasculogenesis);GO:0001822(kidney development);GO:0005737(cytoplasm);GO:0005887(integral component of plasma membrane);GO:0008284(positive regulation of cell population proliferation);GO:0010838(positive regulation of keratinocyte proliferation);GO:0014911(positive regulation of smooth muscle cell migration);GO:0016020(membrane);GO:0016021(integral component of membrane);GO:0016740(tra…	NA	K00752	hyaluronan synthase 2 [Source:MGI Symbol;Acc:MGI:107821]	5' UTR	-3.05	7.58578e-05	2.31	up	0.944334	0.80992	0.470767	0.192216	0.093451	0.128544	5.37171	2.42538	1.44697e-08	1.12241e-07	up
chr15	103308234	103308562	329	ENSMUSG00000063234	ENSMUST00000079824	protein_coding	2378	Gpr84	GO:0004930(G protein-coupled receptor activity);GO:0007186(G protein-coupled receptor signaling pathway);GO:0016020(membrane);GO:0016021(integral component of membrane)	NA	K08421	G protein-coupled receptor 84 [Source:MGI Symbol;Acc:MGI:1934129]	3' UTR	-1.22	0.0141254	2.8	up	1.44002	0.591236	0.230624	0.035211	0	0	64.2379	6.00535	5.82616e-10	5.41917e-09	up
chr16	23157352	23157646	295	ENSMUSG00000022878	ENSMUST00000171309	protein_coding	10706	Adipoq	GO:0001666(response to hypoxia);GO:0001934(positive regulation of protein phosphorylation);GO:0005102(signaling receptor binding);GO:0005179(hormone activity);GO:0005201(extracellular matrix structural constituent);GO:0005515(protein binding);GO:0005576(extracellular region);GO:0005581(collagen trimer);GO:0005615(extracellular space);GO:0005783(endoplasmic reticulum);GO:0006006(glucose metabolic …	03320(PPAR signaling pathway);04152(AMPK signaling pathway);04211(Longevity regulating pathway);04920(Adipocytokine signaling pathway);04930(Type II diabetes mellitus);04932(Non-alcoholic fatty liver disease (NAFLD));04932(Non-alcoholic fatty liver disease (NAFLD))	K07296	adiponectin, C1Q and collagen domain containing [Source:MGI Symbol;Acc:MGI:106675]	3' UTR	-3.11	6.45654e-05	-1.47	down	0.671005	0.23421	0.262036	0.87269	1.37438	1.42543	0.317836	-1.65365	0.00125178	0.00413094	down
chr16	18088153	18088483	331	ENSMUSG00000003526	ENSMUST00000132241	protein_coding	869	Prodh	GO:0004657(proline dehydrogenase activity);GO:0005739(mitochondrion);GO:0005743(mitochondrial inner membrane);GO:0005759(mitochondrial matrix);GO:0006560(proline metabolic process);GO:0006562(proline catabolic process);GO:0010133(proline catabolic process to glutamate);GO:0016491(oxidoreductase activity);GO:0016597(amino acid binding);GO:0055114(oxidation-reduction process);GO:0071949(FAD binding…	00330(Arginine and proline metabolism);00330(Arginine and proline metabolism)	K00318	proline dehydrogenase [Source:MGI Symbol;Acc:MGI:97770]	Exon (ENSMUST00000232502/ENSMUSG00000003526, exon 1 of 1)	-2.06	0.0011749	-1.35	down	0.916217	1.07992	1.22582	2.83375	2.77571	3.10284	0.369817	-1.43512	4.07418e-14	6.08558e-13	down
chr16	43648925	43649104	180	ENSMUSG00000071552	ENSMUST00000096065	protein_coding	15221	Tigit	GO:0005102(signaling receptor binding);GO:0009986(cell surface);GO:0016020(membrane);GO:0016021(integral component of membrane);GO:0032695(negative regulation of interleukin-12 production);GO:0032733(positive regulation of interleukin-10 production);GO:0042802(identical protein binding);GO:0050868(negative regulation of T cell activation)	04514(Cell adhesion molecules (CAMs))	K16350	T cell immunoreceptor with Ig and ITIM domains [Source:MGI Symbol;Acc:MGI:3642260]	3' UTR	-1.05	0.0234423	1.12	up	4.10165	4.61042	3.76635	0.383604	0.233403	0.321071	13.3021	3.73358	7.60207e-21	2.08094e-19	up
chr17	56064953	56068042	3090	ENSMUSG00000002835	ENSMUST00000232828	protein_coding	7210	Chaf1a	GO:0000790(nuclear chromatin);GO:0005515(protein binding);GO:0005634(nucleus);GO:0006260(DNA replication);GO:0006281(DNA repair);GO:0006334(nucleosome assembly);GO:0006335(DNA replication-dependent nucleosome assembly);GO:0006974(cellular response to DNA damage stimulus);GO:0007049(cell cycle);GO:0031497(chromatin assembly);GO:0032991(protein-containing complex);GO:0033186(CAF-1 complex);GO:00428…	NA	K10750	chromatin assembly factor 1, subunit A (p150) [Source:MGI Symbol;Acc:MGI:1351331]	3' UTR	-18.1	3.98107e-21	1.29	up	3.54073	3.3312	2.76725	0.909158	0.798815	1.24238	3.26712	1.70802	4.59119e-18	9.89865e-17	up
chr17	56162536	56162716	181	ENSMUSG00000044469	ENSMUST00000077788	protein_coding	59	Tnfaip8l1	GO:0005515(protein binding);GO:0005737(cytoplasm);GO:0032007(negative regulation of TOR signaling);GO:0042802(identical protein binding);GO:0042981(regulation of apoptotic process);GO:0042981(regulation of apoptotic process)	NA	NA	tumor necrosis factor, alpha-induced protein 8-like 1 [Source:MGI Symbol;Acc:MGI:1913693]	5' UTR	-0.905	0.0380189	1.58	up	1.39071	0.955956	0.829627	0.400253	0.514671	0.289804	2.63652	1.39864	5.41151e-06	2.83978e-05	up
chr17	56303380	56304415	1036	ENSMUSG00000001228	ENSMUST00000113038	protein_coding	0	Uhrf1	GO:0000122(negative regulation of transcription by RNA polymerase II);GO:0000790(nuclear chromatin);GO:0000791(euchromatin);GO:0000792(heterochromatin);GO:0000987(cis-regulatory region sequence-specific DNA binding);GO:0003677(DNA binding);GO:0004842(ubiquitin-protein transferase activity);GO:0005515(protein binding);GO:0005634(nucleus);GO:0005654(nucleoplasm);GO:0005657(replication fork);GO:0005…	NA	K10638	ubiquitin-like, containing PHD and RING finger domains, 1 [Source:MGI Symbol;Acc:MGI:1338889]	5' UTR	-1.14	0.0177828	1.23	up	8.45243	7.2245	5.16913	0.489577	0.766613	0.813133	10.0739	3.33254	2.59378e-41	2.16857e-39	up
chr17	17876499	17876912	414	ENSMUSG00000045551	ENSMUST00000061516	protein_coding	7441	Fpr1	GO:0001664(G protein-coupled receptor binding);GO:0002430(complement receptor mediated signaling pathway);GO:0004875(complement receptor activity);GO:0004930(G protein-coupled receptor activity);GO:0004982(N-formyl peptide receptor activity);GO:0005124(scavenger receptor binding);GO:0005737(cytoplasm);GO:0005886(plasma membrane);GO:0006935(chemotaxis);GO:0006954(inflammatory response);GO:0007165(…	04015(Rap1 signaling pathway);04080(Neuroactive ligand-receptor interaction);05150(Staphylococcus aureus infection)	K04172	formyl peptide receptor 1 [Source:MGI Symbol;Acc:MGI:107443]	3' UTR	-2.66	0.000223872	-1.78	down	0.188439	0.703626	0.33411	5.48259	4.14782	5.0126	0.0837379	-3.57798	2.23858e-17	4.47159e-16	down
chr17	33882997	33884935	1939	ENSMUSG00000079553	ENSMUST00000173982	protein_coding	0	Kifc1	GO:0000166(nucleotide binding);GO:0003777(microtubule motor activity);GO:0005515(protein binding);GO:0005524(ATP binding);GO:0005634(nucleus);GO:0005737(cytoplasm);GO:0005768(endosome);GO:0005769(early endosome);GO:0005815(microtubule organizing center);GO:0005819(spindle);GO:0005856(cytoskeleton);GO:0005871(kinesin complex);GO:0005874(microtubule);GO:0007018(microtubule-based movement);GO:000704…	NA	K10405	kinesin family member C1 [Source:MGI Symbol;Acc:MGI:109596]	Exon (ENSMUST00000173492/ENSMUSG00000079553, exon 6 of 11)	-2.68	0.00020893	1.18	up	1.74628	1.70308	1.34983	0.1166	0.177364	0.262213	8.62888	3.10917	8.55685e-18	1.78852e-16	up
chr17	36056767	36056827	61	ENSMUSG00000079492	ENSMUST00000113742	protein_coding	1604	Gm11127	GO:0002476(antigen processing and presentation of endogenous peptide antigen via MHC class Ib);GO:0005615(extracellular space);GO:0009897(external side of plasma membrane);GO:0016020(membrane);GO:0016021(integral component of membrane)	04144(Endocytosis);04145(Phagosome);04218(Cellular senescence);04514(Cell adhesion molecules (CAMs));04612(Antigen processing and presentation);04650(Natural killer cell mediated cytotoxicity);04940(Type I diabetes mellitus);05163(Human cytomegalovirus infection);05165(Human papillomavirus infection);05166(Human T-cell leukemia virus 1 infection);05167(Kaposi sarcoma-associated herpesvirus infect…	K06751	predicted gene 11127 [Source:MGI Symbol;Acc:MGI:3779381]	Exon (ENSMUST00000113742/ENSMUSG00000079492, exon 4 of 6)	-8.37	7.94328e-11	1.17	up	18.2085	16.0587	16.1619	8.38965	6.4406	9.61666	2.0628	1.04461	1.23162e-08	9.65086e-08	up
chr17	56103707	56105475	1769	ENSMUSG00000002831	ENSMUST00000002908	protein_coding	6095	Plin4	GO:0005737(cytoplasm);GO:0005811(lipid droplet);GO:0005829(cytosol);GO:0005886(plasma membrane);GO:0016020(membrane);GO:0043231(intracellular membrane-bounded organelle);GO:0043231(intracellular membrane-bounded organelle)	03320(PPAR signaling pathway);03320(PPAR signaling pathway)	K20254	perilipin 4 [Source:MGI Symbol;Acc:MGI:1929709]	Exon (ENSMUST00000002908/ENSMUSG00000002831, exon 6 of 9)	-15.6	1.58489e-18	-1.11	down	0.974564	1.07	1.31841	4.18559	4.76641	4.35845	0.252657	-1.98475	3.68228e-27	1.4823e-25	down
chr18	33184858	33185338	481	ENSMUSG00000038128	ENSMUST00000042868	protein_coding	245700	Camk4	GO:0000166(nucleotide binding);GO:0001650(fibrillar center);GO:0004672(protein kinase activity);GO:0004674(protein serine/threonine kinase activity);GO:0004683(calmodulin-dependent protein kinase activity);GO:0005524(ATP binding);GO:0005654(nucleoplasm);GO:0006468(protein phosphorylation);GO:0007616(long-term memory);GO:0016301(kinase activity);GO:0016310(phosphorylation);GO:0043011(myeloid dendr…	04020(Calcium signaling pathway);04024(cAMP signaling pathway);04211(Longevity regulating pathway);04371(Apelin signaling pathway);04380(Osteoclast differentiation);04720(Long-term potentiation);04722(Neurotrophin signaling pathway);04725(Cholinergic synapse);04921(Oxytocin signaling pathway);04925(Aldosterone synthesis and secretion);05031(Amphetamine addiction);05034(Alcoholism);05214(Glioma);0…	K05869	calcium/calmodulin-dependent protein kinase IV [Source:MGI Symbol;Acc:MGI:88258]	3' UTR	-2.25	0.000691831	1.12	up	0.877987	0.660152	0.904272	0.338144	0.245035	0.43435	2.40033	1.26323	0.000476656	0.00173643	up
chr18	37006848	37007388	541	ENSMUSG00000007440	ENSMUST00000115658	protein_coding	1645	Pcdha11	GO:0005509(calcium ion binding);GO:0005886(plasma membrane);GO:0005887(integral component of plasma membrane);GO:0007155(cell adhesion);GO:0007156(homophilic cell adhesion via plasma membrane adhesion molecules);GO:0016020(membrane);GO:0016021(integral component of membrane)	NA	K16493	protocadherin alpha 11 [Source:MGI Symbol;Acc:MGI:1298372]	Exon (ENSMUST00000115658/ENSMUSG00000007440, exon 1 of 4)	-2.07	0.00114815	2.86	up	0.01324	0.127045	0.123456	0.160753	0.343453	0.207963	0.370335	-1.4331	0.0314639	0.0688568	down
chr18	37674515	37674785	271	ENSMUSG00000104346	ENSMUST00000073447	protein_coding	208	Pcdhga3	GO:0005509(calcium ion binding);GO:0005515(protein binding);GO:0005886(plasma membrane);GO:0005887(integral component of plasma membrane);GO:0007155(cell adhesion);GO:0007156(homophilic cell adhesion via plasma membrane adhesion molecules);GO:0008333(endosome to lysosome transport);GO:0016020(membrane);GO:0016021(integral component of membrane);GO:0060989(lipid tube assembly involved in organelle…	NA	K16495	protocadherin gamma subfamily A, 3 [Source:MGI Symbol;Acc:MGI:1935215]	Exon (ENSMUST00000073447/ENSMUSG00000104346, exon 1 of 4)	-1.05	0.0239883	-1.29	down	1.03314	1.27582	1.2172	2.28983	2.88761	2.43758	0.463054	-1.11075	4.26534e-07	2.64999e-06	down
chr18	65265767	65266068	302	ENSMUSG00000032845	ENSMUST00000235298	protein_coding	38689	Alpk2	GO:0003007(heart morphogenesis);GO:0003308(negative regulation of Wnt signaling pathway involved in heart development);GO:0004674(protein serine/threonine kinase activity);GO:0005524(ATP binding);GO:0005886(plasma membrane);GO:0006468(protein phosphorylation);GO:0010468(regulation of gene expression);GO:0016020(membrane);GO:0016301(kinase activity);GO:0016310(phosphorylation);GO:0016323(basolater…	NA	K08868	alpha-kinase 2 [Source:MGI Symbol;Acc:MGI:2449492]	3' UTR	-2.84	0.000138038	2.75	up	0.425416	0.340363	0.145914	0.0490556	0.153524	0.0738078	3.2986	1.72185	0.000808419	0.00279879	up
chr19	53813868	53814138	271	ENSMUSG00000043639	ENSMUST00000162910	protein_coding	20560	Rbm20	GO:0003676(nucleic acid binding);GO:0003723(RNA binding);GO:0003729(mRNA binding);GO:0005634(nucleus);GO:0006397(mRNA processing);GO:0006417(regulation of translation);GO:0007507(heart development);GO:0008270(zinc ion binding);GO:0008380(RNA splicing);GO:0033120(positive regulation of RNA splicing);GO:0043484(regulation of RNA splicing);GO:0043484(regulation of RNA splicing)	NA	NA	RNA binding motif protein 20 [Source:MGI Symbol;Acc:MGI:1920963]	Exon (ENSMUST00000164202/ENSMUSG00000043639, exon 2 of 14)	-0.83	0.047863	-2.91	down	0.0350693	0.158575	0.126855	0.425953	1.06672	0.32092	0.17672	-2.50046	1.31002e-05	6.41028e-05	down
chr19	6853101	6853820	720	ENSMUSG00000047810	ENSMUST00000236028	protein_coding	2137	Ccdc88b	GO:0001819(positive regulation of cytokine production);GO:0005737(cytoplasm);GO:0005783(endoplasmic reticulum);GO:0005794(Golgi apparatus);GO:0005813(centrosome);GO:0005856(cytoskeleton);GO:0008017(microtubule binding);GO:0016020(membrane);GO:0030705(cytoskeleton-dependent intracellular transport);GO:0031122(cytoplasmic microtubule organization);GO:0042102(positive regulation of T cell proliferat…	NA	NA	coiled-coil domain containing 88B [Source:MGI Symbol;Acc:MGI:1925567]	Exon (ENSMUST00000236028/ENSMUSG00000047810, exon 5 of 18)	-4.58	1.28825e-06	1.02	up	4.61922	4.46927	3.24946	1.39689	1.70541	2.10648	2.36868	1.24409	1.84874e-09	1.6128e-08	up
chr19	9874892	9877817	2926	ENSMUSG00000024660	ENSMUST00000238004	protein_coding	0	Incenp	GO:0000070(mitotic sister chromatid segregation);GO:0000281(mitotic cytokinesis);GO:0000775(chromosome, centromeric region);GO:0000776(kinetochore);GO:0000777(condensed chromosome kinetochore);GO:0000793(condensed chromosome);GO:0000795(synaptonemal complex);GO:0000800(lateral element);GO:0000801(central element);GO:0005634(nucleus);GO:0005654(nucleoplasm);GO:0005694(chromosome);GO:0005721(perice…	NA	K11515	inner centromere protein [Source:MGI Symbol;Acc:MGI:1313288]	Exon (ENSMUST00000025562/ENSMUSG00000024660, exon 13 of 18)	-2.93	0.000107152	1.12	up	5.68896	6.12728	6.00881	1.60155	1.41282	1.40248	4.0357	2.01282	1.1294e-31	5.829e-30	up
chr19	10718130	10719145	1016	ENSMUSG00000024669	ENSMUST00000235856	protein_coding	3944	Cd5	GO:0005044(scavenger receptor activity);GO:0005515(protein binding);GO:0005886(plasma membrane);GO:0006897(endocytosis);GO:0009897(external side of plasma membrane);GO:0016020(membrane);GO:0016021(integral component of membrane);GO:0031295(T cell costimulation);GO:0044214(spanning component of plasma membrane);GO:0097190(apoptotic signaling pathway);GO:0097190(apoptotic signaling pathway)	04640(Hematopoietic cell lineage);04640(Hematopoietic cell lineage)	K06455	CD5 antigen [Source:MGI Symbol;Acc:MGI:88340]	3' UTR	-6.31	1.44544e-08	1.17	up	1.84304	1.97344	1.47951	1.1504	0.629484	0.780792	2.0682	1.04837	8.46137e-05	0.0003599	up
X	107293486	107293636	151	ENSMUSG00000073008	ENSMUST00000178838	protein_coding	9140	Gpr174	GO:0004930(G protein-coupled receptor activity);GO:0005886(plasma membrane);GO:0005887(integral component of plasma membrane);GO:0007165(signal transduction);GO:0007186(G protein-coupled receptor signaling pathway);GO:0016020(membrane);GO:0016021(integral component of membrane);GO:0035025(positive regulation of Rho protein signal transduction);GO:0043029(T cell homeostasis);GO:0045125(bioactive l…	NA	K08391	G protein-coupled receptor 174 [Source:MGI Symbol;Acc:MGI:2685222]	3' UTR	-0.894	0.0389045	1.14	up	1.84395	2.03552	1.38451	0.783477	0.632201	0.764081	2.41494	1.27199	1.41983e-07	9.49141e-07	up
X	136033694	136034350	657	ENSMUSG00000048355	ENSMUST00000057625	protein_coding	327	Arxes1	GO:0004252(serine-type endopeptidase activity);GO:0005783(endoplasmic reticulum);GO:0005787(signal peptidase complex);GO:0005789(endoplasmic reticulum membrane);GO:0006465(signal peptide processing);GO:0008233(peptidase activity);GO:0016020(membrane);GO:0016021(integral component of membrane);GO:0045047(protein targeting to ER);GO:0045444(fat cell differentiation)	03060(Protein export)	K12948	adipocyte-related X-chromosome expressed sequence 1 [Source:MGI Symbol;Acc:MGI:1923469]	3' UTR	-3.96	6.60693e-06	3.29	up	0.644928	0.467581	0.751767	1.35783	1.59234	1.64829	0.405413	-1.30254	0.00069889	0.00245036	down
X	139563345	139563794	450	ENSMUSG00000031438	ENSMUST00000113027	protein_coding	29	Rnf128	GO:0005737(cytoplasm);GO:0005770(late endosome);GO:0005783(endoplasmic reticulum);GO:0005794(Golgi apparatus);GO:0005856(cytoskeleton);GO:0006511(ubiquitin-dependent protein catabolic process);GO:0012505(endomembrane system);GO:0016020(membrane);GO:0016021(integral component of membrane);GO:0016567(protein ubiquitination);GO:0016740(transferase activity);GO:0031647(regulation of protein stability…	NA	K10629	ring finger protein 128 [Source:MGI Symbol;Acc:MGI:1914139]	5' UTR	-3.64	1.54882e-05	1.46	up	3.75979	5.80163	3.06321	0.624904	0.617044	0.635861	6.72306	2.74912	1.32663e-23	4.40867e-22	up
X	53269684	53269805	122	ENSMUSG00000036022	ENSMUST00000071023	protein_coding	0	Fam122b	GO:0003674(molecular_function);GO:0005575(cellular_component);GO:0005581(collagen trimer);GO:0008150(biological_process);GO:0008150(biological_process)	NA	NA	family with sequence similarity 122, member B [Source:MGI Symbol;Acc:MGI:1926005]	5' UTR	-1.12	0.0190546	-3.24	down	3.37552	3.74918	2.71743	1.41935	1.50309	1.56608	2.19274	1.13273	8.72896e-09	6.98203e-08	up
chr11	80478339	80479029	691	ENSMUSG00000048895	ENSMUST00000147694	protein_coding	1283	Cdk5r1	GO:0001764(neuron migration);GO:0002020(protease binding);GO:0003779(actin binding);GO:0005509(calcium ion binding);GO:0005515(protein binding);GO:0005634(nucleus);GO:0005654(nucleoplasm);GO:0005737(cytoplasm);GO:0005829(cytosol);GO:0005886(plasma membrane);GO:0007158(neuron cell-cell adhesion);GO:0007213(G protein-coupled acetylcholine receptor signaling pathway);GO:0007411(axon guidance);GO:000…	05010(Alzheimer disease);05030(Cocaine addiction);05030(Cocaine addiction)	K11716	cyclin-dependent kinase 5, regulatory subunit 1 (p35) [Source:MGI Symbol;Acc:MGI:101764]	3' UTR	-3.24	4.57088e-05	1.32	up	0.806107	0.547743	0.923617	0.157584	0.420446	0.23088	2.81548	1.49338	0.000225945	0.000886742	up
chr11	80479866	80480645	780	ENSMUSG00000048895	ENSMUST00000147694	protein_coding	2810	Cdk5r1	GO:0001764(neuron migration);GO:0002020(protease binding);GO:0003779(actin binding);GO:0005509(calcium ion binding);GO:0005515(protein binding);GO:0005634(nucleus);GO:0005654(nucleoplasm);GO:0005737(cytoplasm);GO:0005829(cytosol);GO:0005886(plasma membrane);GO:0007158(neuron cell-cell adhesion);GO:0007213(G protein-coupled acetylcholine receptor signaling pathway);GO:0007411(axon guidance);GO:000…	05010(Alzheimer disease);05030(Cocaine addiction);05030(Cocaine addiction)	K11716	cyclin-dependent kinase 5, regulatory subunit 1 (p35) [Source:MGI Symbol;Acc:MGI:101764]	3' UTR	-2.8	0.000147911	1.08	up	0.806107	0.547743	0.923617	0.157584	0.420446	0.23088	2.81548	1.49338	0.000225945	0.000886742	up
chr11	79528050	79528319	270	ENSMUSG00000078771	ENSMUST00000146611	protein_coding	0	Evi2a	GO:0016020(membrane);GO:0016021(integral component of membrane);GO:0016021(integral component of membrane)	NA	NA	ecotropic viral integration site 2a [Source:MGI Symbol;Acc:MGI:95458]	5' UTR	-9.08	1.25893e-11	2.24	up	7.51227	7.22508	4.19957	2.44481	1.8348	1.83984	3.09454	1.62973	2.03313e-10	1.99501e-09	up
chr13	120041589	120043572	1984	ENSMUSG00000095609	ENSMUST00000178618	protein_coding	-8241	Gm21188	GO:0038023(signaling receptor activity);GO:0038023(signaling receptor activity)	NA	NA	predicted gene, 21188 [Source:MGI Symbol;Acc:MGI:5434543]	5' UTR	-4.1	4.46684e-06	1.77	up	4.67003	4.77172	3.58918	0.619219	0.680384	0.99473	5.67962	2.50579	1.94537e-27	7.95237e-26	up
