# Supplementary material for: N 6-Methyladenosine Methylomic Landscape of Lung Tissues in Murine Acute Allergic Asthma
Source: Front Immunol. 2021 Oct 19;12:740571. doi: 10.3389/fimmu.2021.740571 (PMC8560743; doi:10.3389/fimmu.2021.740571)
Supplement: Supplementary file 14 [file Table_14.xlsx]

## Sheet: Sheet1
Table S14. GO enrichment analysis of differentially methylated mRNAs with differential expression
GO_ID	GO_Term	GO_function	GO_class	Genes	S gene number	TS gene number	B gene number	TB gene number	pvalue
GO:0005887	integral component of plasma membrane	cellular_component	6	Scara5;Pcdha11;Kcnn4;Ulbp1;Ccr2;Fcrls;Ffar1;Has3;Htr2b;Tmc5;Cldn4;Syt13;Gp1ba;Adra1a;Gpr35;Pcdhga3;Has2;Gpr174	18	149	100	2129	0.000121432
GO:0004930	G protein-coupled receptor activity	molecular_function	6	Htr2b;Gpr84;Gpr160;Gpr174;Fpr1;Ccr9;Ffar1;Ccr2;Gpr183;Adra1a;Gpr35;Ptafr	12	149	51	2129	0.000129824
GO:0007186	G protein-coupled receptor signaling pathway	biological_process	5	Ccr2;Gpr160;Ccr9;Htr2b;Gpr84;Bhlha15;Gpr174;Fpr1;Ffar1;Gpr35;Ptafr;Adra1a;Gpr183	13	149	64	2129	0.000331521
GO:0008301	DNA binding, bending	molecular_function	7	Trex1;Lef1;Foxc1	3	149	3	2129	0.000336396
GO:0006335	DNA replication-dependent nucleosome assembly	biological_process	8	H3c11;H3c8;Chaf1a	3	149	3	2129	0.000336396
GO:0051000	positive regulation of nitric-oxide synthase activity	biological_process	9	Dhfr;Fcer2a;Htr2b	3	149	4	2129	0.00127628
GO:0060326	cell chemotaxis	biological_process	6	Ccr9;Gpr183;Ccr2;Lef1;Saa3	5	149	13	2129	0.00127692
GO:0016021	integral component of membrane	cellular_component	5	Gpr174;Ffar1;Fcer2a;Kcnn4;AC147806;Adra1a;Fndc5;Clec4a2;Has2;Ly9;Rnf128;Scara5;Gpr35;Ulbp1;Kcne3;Tmem268;Gpr84;Paqr9;Has3;Pcdha11;Gpr160;Rrm2;Ccr9;Syt9;Trdn;Emp3;Gm11127;Fpr1;Tmem229a;Gp1ba;Lrrn3;Tmc5;Pln;Ccr2;Ptafr;Cd5;Relt;Pilra;Cldn4;Evi2a;AC167036;Mthfs;Bves;Syt13;Cxcl16;Gapt;Arxes1;6330403K07Rik;Tigit;Pcdhga3;Gpr183;Pld4;Htr2b;Rnf133;Gm7609;Slc29a3	56	149	564	2129	0.00136633
GO:0005044	scavenger receptor activity	molecular_function	4	Cd5;Cxcl16;Fcrls;Scara5	4	149	9	2129	0.00220105
GO:0010880	regulation of release of sequestered calcium ion into cytosol by sarcoplasmic reticulum	biological_process	8	Trdn;Pln;Hrc	3	149	5	2129	0.00302689
GO:0006874	cellular calcium ion homeostasis	biological_process	11	Ccr2;Htr2b;Trdn;Pln	4	149	10	2129	0.00347026
GO:0045226	extracellular polysaccharide biosynthetic process	biological_process	9	Has2;Has3	2	149	2	2129	0.00486744
GO:0048341	paraxial mesoderm formation	biological_process	7	Lef1;Foxc1	2	149	2	2129	0.00486744
GO:0003300	cardiac muscle hypertrophy	biological_process	8	Tcap;Htr2b	2	149	2	2129	0.00486744
GO:0007202	activation of phospholipase C activity	biological_process	11	Adra1a;Htr2b	2	149	2	2129	0.00486744
GO:1902081	negative regulation of calcium ion import into sarcoplasmic reticulum	biological_process	9	Hrc;Pln	2	149	2	2129	0.00486744
GO:0050501	hyaluronan synthase activity	molecular_function	7	Has3;Has2	2	149	2	2129	0.00486744
GO:0046653	tetrahydrofolate metabolic process	biological_process	7	Mthfs;Dhfr	2	149	2	2129	0.00486744
GO:0030213	hyaluronan biosynthetic process	biological_process	9	Has3;Has2	2	149	2	2129	0.00486744
GO:0060968	regulation of gene silencing	biological_process	8	H3c8;H3c11	2	149	2	2129	0.00486744
GO:0045125	bioactive lipid receptor activity	molecular_function	7	Gpr174;Ffar1	2	149	2	2129	0.00486744
GO:0097623	potassium ion export across plasma membrane	biological_process	11	Kcne3;Kcnn4	2	149	2	2129	0.00486744
GO:0060314	regulation of ryanodine-sensitive calcium-release channel activity	biological_process	10	Hrc;Pln	2	149	2	2129	0.00486744
GO:0014032	neural crest cell development	biological_process	7	Foxc1;Sox11	2	149	2	2129	0.00486744
GO:0005542	folic acid binding	molecular_function	5	Mthfs;Dhfr	2	149	2	2129	0.00486744
GO:0085029	extracellular matrix assembly	biological_process	6	Has3;Has2	2	149	2	2129	0.00486744
GO:0031982	vesicle	cellular_component	5	Spp1;Kcnn4;Grn;Pln;Kcne3;Myo1a	6	149	24	2129	0.00497648
GO:0050727	regulation of inflammatory response	biological_process	8	Grn;Zbp1;Trex1;Ccr2	4	149	11	2129	0.00515934
GO:0070098	chemokine-mediated signaling pathway	biological_process	7	Gpr35;Ccr2;Foxc1;Ccr9	4	149	11	2129	0.00515934
GO:0001756	somitogenesis	biological_process	7	Lef1;Tcap;Axin2;Foxc1	4	149	11	2129	0.00515934
GO:0033017	sarcoplasmic reticulum membrane	cellular_component	6	Pln;Trdn;Hrc	3	149	6	2129	0.00574403
GO:0001822	kidney development	biological_process	6	Cenpf;Has2;Sox11;Trex1;Zfp354a;Foxc1	6	149	25	2129	0.0061769
GO:0006935	chemotaxis	biological_process	5	Cxcl16;Ccr9;Ptafr;Ccr2;Fpr1	5	149	19	2129	0.00818263
GO:0014823	response to activity	biological_process	4	Adipoq;Gclc;Cyba	3	149	7	2129	0.00953944
GO:0042742	defense response to bacterium	biological_process	8	Aicda;Gm43302;Naip2;Cebpe	4	149	13	2129	0.0100099
GO:0007155	cell adhesion	biological_process	4	Cldn4;Tnc;Pcdha11;Pcdhga3;Bves;Spp1;Rpsa;Vcan;Omd;Sorbs3;Gp1ba;Ly9	12	149	82	2129	0.0101059
GO:0003007	heart morphogenesis	biological_process	6	Trex1;Htr2b;Foxc1;Alpk2	4	149	14	2129	0.0132637
GO:0004181	metallocarboxypeptidase activity	molecular_function	9	Vash2;Cpz	2	149	3	2129	0.0139295
GO:0071498	cellular response to fluid shear stress	biological_process	6	Has2;Spp1	2	149	3	2129	0.0139295
GO:0007512	adult heart development	biological_process	7	Tcap;Adra1a	2	149	3	2129	0.0139295
GO:0010524	positive regulation of calcium ion transport into cytosol	biological_process	14	Akap5;Ffar1	2	149	3	2129	0.0139295
GO:1903238	positive regulation of leukocyte tethering or rolling	biological_process	9	Ccr2;Ptafr	2	149	3	2129	0.0139295
GO:0000788	nuclear nucleosome	cellular_component	6	H3c11;H3c8	2	149	3	2129	0.0139295
GO:0055008	cardiac muscle tissue morphogenesis	biological_process	7	Xirp2;Tcap	2	149	3	2129	0.0139295
GO:0043277	apoptotic cell clearance	biological_process	8	Ccr2;Trex1	2	149	3	2129	0.0139295
GO:0036120	cellular response to platelet-derived growth factor stimulus	biological_process	6	Has2;Mtss2	2	149	3	2129	0.0139295
GO:0000228	nuclear chromosome	cellular_component	7	H3c11;H3c8	2	149	3	2129	0.0139295
GO:0012501	programmed cell death	biological_process	5	Zbp1;Relt	2	149	3	2129	0.0139295
GO:0030073	insulin secretion	biological_process	11	Pclo;Ffar1	2	149	3	2129	0.0139295
GO:0010460	positive regulation of heart rate	biological_process	10	Adra1a;Hrc	2	149	3	2129	0.0139295
GO:0008017	microtubule binding	molecular_function	7	Tppp;Kifc1;Vash2;Cenpf;Stard9;Ccdc88b;Mtus2	7	149	38	2129	0.0142825
GO:0045860	positive regulation of protein kinase activity	biological_process	11	Adipoq;Cdk5r1;Axin2	3	149	8	2129	0.0144874
GO:0007599	hemostasis	biological_process	6	Gp1ba;F10;Serpina10	3	149	8	2129	0.0144874
GO:0007200	phospholipase C-activating G protein-coupled receptor signaling pathway	biological_process	6	Htr2b;Fpr1;Adra1a	3	149	8	2129	0.0144874
GO:0007204	positive regulation of cytosolic calcium ion concentration	biological_process	13	Fpr1;Ccr2;Ccr9;Adra1a;Ffar1;Gpr35	6	149	30	2129	0.0154873
GO:0044325	ion channel binding	molecular_function	5	Hrc;Trdn;Tcap;Kcne3	4	149	15	2129	0.017121
GO:0006954	inflammatory response	biological_process	6	Naip2;Fpr1;Cyba;Ifi202b;Ccr2;Ptafr;Pld4;Trex1	8	149	50	2129	0.0205828
GO:0060548	negative regulation of cell death	biological_process	7	Htr2b;Sox11;Rad18	3	149	9	2129	0.0206306
GO:0042475	odontogenesis of dentin-containing tooth	biological_process	7	Tnc;Lef1;Foxc1	3	149	9	2129	0.0206306
GO:0045087	innate immune response	biological_process	5	Pld4;Ifi202b;Wfdc17;Trex1;Zbp1;Ly9;Clec4a2;Cyba;Naip2	9	149	60	2129	0.0213939
GO:0005615	extracellular space	cellular_component	4	Lrrn3;Cpz;Serpina10;Spp1;Adipoq;Cxcl16;Gdf11;F10;Saa3;Prss23;Wfdc17;Gp1ba;Gm11127;Grn;Ulbp1;Omd	16	149	134	2129	0.0215984
GO:0000987	proximal promoter sequence-specific DNA binding	molecular_function	9	E2f3;Lef1;Sox11;Uhrf1	4	149	16	2129	0.0216119
GO:0005886	plasma membrane	cellular_component	4	Relt;Ulbp1;Plin4;Pcdhga3;Gp1ba;Fpr1;Cd5;Ly9;Clec4a2;Ccr9;Cyba;Adra1a;Uhrf1;Paqr9;Kcne3;Mtss2;Kcnn4;Gpr160;Alpk2;Gapt;Emp3;Syt13;Trdn;Ffar1;Ptafr;Rpsa;Fcer2a;Slc29a3;Lrrn3;Gpr35;Cdk5r1;Fndc5;Gpr183;Cldn4;Gpr174;Bves;Grn;Akap5;Scara5;Ccr2;Syt9;Myo1a;Htr2b;Pcdha11	44	149	479	2129	0.0234715
GO:0007165	signal transduction	biological_process	4	Gpr35;Gpr174;Spp1;Ptafr;Adipoq;Akap5;Ccr9;Gpr160;Adra1a;Pilra;Fndc5;Ccr2;Htr2b;Fpr1;Grn;Ffar1;Cxcl16;Gpr183	18	149	159	2129	0.0250226
GO:0048598	embryonic morphogenesis	biological_process	5	Htr2b;Msx3	2	149	4	2129	0.0265828
GO:0017158	regulation of calcium ion-dependent exocytosis	biological_process	9	Syt9;Syt13	2	149	4	2129	0.0265828
GO:0050870	positive regulation of T cell activation	biological_process	9	Ccr2;Ccdc88b	2	149	4	2129	0.0265828
GO:0032270	positive regulation of cellular protein metabolic process	biological_process	8	Uhrf1;Adipoq	2	149	4	2129	0.0265828
GO:0051482	positive regulation of cytosolic calcium ion concentration involved in phospholipase C-activating G protein-coupled signaling pathway	biological_process	14	Gpr35;Gpr174	2	149	4	2129	0.0265828
GO:0030111	regulation of Wnt signaling pathway	biological_process	8	Lef1;Axin2	2	149	4	2129	0.0265828
GO:0071480	cellular response to gamma radiation	biological_process	8	Trex1;Cyba	2	149	4	2129	0.0265828
GO:0000793	condensed chromosome	cellular_component	7	Incenp;Mki67	2	149	4	2129	0.0265828
GO:0001819	positive regulation of cytokine production	biological_process	7	Ccdc88b;Htr2b	2	149	4	2129	0.0265828
GO:1900426	positive regulation of defense response to bacterium	biological_process	8	Grn;Cyba	2	149	4	2129	0.0265828
GO:0005657	replication fork	cellular_component	6	Rad18;Uhrf1	2	149	4	2129	0.0265828
GO:0070269	pyroptosis	biological_process	6	Zbp1;Naip2	2	149	4	2129	0.0265828
GO:0051310	metaphase plate congression	biological_process	8	Cenpf;Incenp	2	149	4	2129	0.0265828
GO:0014059	regulation of dopamine secretion	biological_process	8	Syt9;Syt13	2	149	4	2129	0.0265828
GO:0014003	oligodendrocyte development	biological_process	7	Tppp;Sox11	2	149	4	2129	0.0265828
GO:0097746	regulation of blood vessel diameter	biological_process	8	Gclc;Foxc1	2	149	4	2129	0.0265828
GO:0070555	response to interleukin-1	biological_process	7	Gclc;Cyba	2	149	4	2129	0.0265828
GO:0045296	cadherin binding	molecular_function	6	Akap5;Cdk5r1	2	149	4	2129	0.0265828
GO:0009617	response to bacterium	biological_process	7	Ifi202b;Tent5a;Saa3;Adipoq;Trdn	5	149	25	2129	0.0266112
GO:0001657	ureteric bud development	biological_process	7	Foxc1;Spry1;Gdf11	3	149	10	2129	0.0279851
GO:0007596	blood coagulation	biological_process	7	F10;Gp1ba;Serpina10	3	149	10	2129	0.0279851
GO:0004950	chemokine receptor activity	molecular_function	8	Ccr2;Gpr35;Ccr9	3	149	10	2129	0.0279851
GO:0000775	chromosome, centromeric region	cellular_component	7	Mki67;Nuf2;Cenpf;Incenp	4	149	18	2129	0.0325819
GO:0009897	external side of plasma membrane	cellular_component	5	Scara5;Fcer2a;Ulbp1;Ccr9;Ccr2;Gm11127;Cd5	7	149	45	2129	0.0340686
GO:0000981	DNA-binding transcription factor activity, RNA polymerase II-specific	molecular_function	5	Zfhx4;Msx3;E2f3;Lef1;Foxc1;Sox11;Foxo6;Msc	8	149	55	2129	0.0347123
GO:0005544	calcium-dependent phospholipid binding	molecular_function	6	Pclo;Syt9;Syt13	3	149	11	2129	0.0365447
GO:0051865	protein autoubiquitination	biological_process	12	Rnf133;Uhrf1;Rad18	3	149	11	2129	0.0365447
GO:0001938	positive regulation of endothelial cell proliferation	biological_process	9	Htr2b;Cyba;Vash2	3	149	11	2129	0.0365447
GO:0032869	cellular response to insulin stimulus	biological_process	8	Gclc;Adipoq;Hdac9	3	149	11	2129	0.0365447
GO:0048469	cell maturation	biological_process	5	Gdf11;Bhlha15	2	149	5	2129	0.0422867
GO:0043539	protein serine/threonine kinase activator activity	molecular_function	8	Incenp;Cdk5r1	2	149	5	2129	0.0422867
GO:0005871	kinesin complex	cellular_component	5	Kifc1;Stard9	2	149	5	2129	0.0422867
GO:0032993	protein-DNA complex	cellular_component	4	Trex1;Lef1	2	149	5	2129	0.0422867
GO:0048255	mRNA stabilization	biological_process	11	Tent5a;Axin2	2	149	5	2129	0.0422867
GO:0002027	regulation of heart rate	biological_process	9	Hrc;Bves	2	149	5	2129	0.0422867
GO:0070382	exocytic vesicle	cellular_component	8	Syt9;Syt13	2	149	5	2129	0.0422867
GO:0045776	negative regulation of blood pressure	biological_process	6	Adipoq;Ptafr	2	149	5	2129	0.0422867
GO:0004180	carboxypeptidase activity	molecular_function	8	Cpz;Vash2	2	149	5	2129	0.0422867
GO:0008016	regulation of heart contraction	biological_process	8	Pln;Hrc	2	149	5	2129	0.0422867
GO:0008219	cell death	biological_process	4	Emp3;Axin2	2	149	5	2129	0.0422867
GO:0010818	T cell chemotaxis	biological_process	7	Gpr183;Cxcl16	2	149	5	2129	0.0422867
GO:0045987	positive regulation of smooth muscle contraction	biological_process	10	Adra1a;Ptafr	2	149	5	2129	0.0422867
GO:0045907	positive regulation of vasoconstriction	biological_process	10	Ptafr;Adra1a	2	149	5	2129	0.0422867
GO:0014850	response to muscle activity	biological_process	5	Fndc5;Perm1	2	149	5	2129	0.0422867
GO:0006259	DNA metabolic process	biological_process	7	Pld4;Trex1	2	149	5	2129	0.0422867
GO:0017156	calcium-ion regulated exocytosis	biological_process	9	Syt9;Syt13	2	149	5	2129	0.0422867
GO:0042832	defense response to protozoan	biological_process	8	Gm43302;Ccdc88b	2	149	5	2129	0.0422867
GO:0042593	glucose homeostasis	biological_process	8	Ffar1;Foxo6;Adipoq;Bhlha15	4	149	20	2129	0.0462838
GO:0030018	Z disc	cellular_component	5	Tcap;Adra1a;Hrc;Xirp2	4	149	20	2129	0.0462838
GO:0016328	lateral plasma membrane	cellular_component	5	Bves;Myo1a;Cldn4	3	149	12	2129	0.0462853
GO:0016020	membrane	cellular_component	3	Emp3;Pilra;Ffar1;6330403K07Rik;Cxcl16;Kcne3;Cd5;Pld4;Bves;F10;Slc29a3;Ccdc88b;Rpsa;Gpr84;Ptafr;Kcnn4;Pcdhga3;Gapt;Scara5;Cdk5r1;Fpr1;Rrm2;Plin4;Gpr160;Grn;Syt9;Fcrls;Ccr2;Rnf128;Cldn4;Fndc5;Ly9;Pcdha11;Pln;Gp1ba;Tmem268;Has2;Fcer2a;Adra1a;Gpr174;Gm11127;Akap5;Evi2a;Has3;Tmem229a;Htr2b;Mthfs;Tigit;Tmc5;Alpk2;Arxes1;Trdn;Ccr9;Gpr183;Gpr35;Ulbp1;Rnf133;Cyba;Paqr9;Spry1;Relt;Clec4a2;Syt13;Trex1;Lrrn3…	66	149	801	2129	0.0498355
GO:0043025	neuronal cell body	cellular_component	5	Rpsa;Kcnn4;Cdk5r1;Akap5;Htr2b;Cyba;Ccr2;Pclo;Myo1a	9	149	70	2129	0.0518262
GO:0019722	calcium-mediated signaling	biological_process	7	Htr2b;Ccr9;Bhlha15;Ccr2	4	149	21	2129	0.054167
GO:0002250	adaptive immune response	biological_process	5	Gpr183;Clec4a2;Ly9;Trex1	4	149	21	2129	0.054167
GO:0008283	cell population proliferation	biological_process	3	Sox11;Mki67;Foxc1;Axin2	4	149	21	2129	0.054167
GO:0006334	nucleosome assembly	biological_process	7	Chaf1a;H3c11;H3c8	3	149	13	2129	0.057168
GO:0044853	plasma membrane raft	cellular_component	7	Has2;Myo1a	2	149	6	2129	0.0605581
GO:0006959	humoral immune response	biological_process	5	Ccr2;Gpr183	2	149	6	2129	0.0605581
GO:0034612	response to tumor necrosis factor	biological_process	7	Adipoq;Cxcl16	2	149	6	2129	0.0605581
GO:0009653	anatomical structure morphogenesis	biological_process	4	Foxc1;Sox11	2	149	6	2129	0.0605581
GO:0060999	positive regulation of dendritic spine development	biological_process	13	Grn;Foxo6	2	149	6	2129	0.0605581
GO:0071222	cellular response to lipopolysaccharide	biological_process	8	Cebpe;Acod1;Aicda;Cxcl16	4	149	22	2129	0.0627315
GO:0016323	basolateral plasma membrane	cellular_component	5	Myo1a;Alpk2;Akap5;Kcnn4	4	149	22	2129	0.0627315
GO:0005819	spindle	cellular_component	6	Tppp;Incenp;Haspin;Kifc1;Cenpf	5	149	32	2129	0.0681713
GO:0007049	cell cycle	biological_process	4	Nuf2;Uhrf1;Mki67;Clspn;Tppp;Incenp;Kifc1;Chaf1a;E2f3;Pimreg	10	149	85	2129	0.0689661
GO:0017124	SH3 domain binding	molecular_function	6	Akap5;Cyba;Cttnbp2	3	149	14	2129	0.0691418
GO:0010718	positive regulation of epithelial to mesenchymal transition	biological_process	8	Axin2;Foxc1;Lef1	3	149	14	2129	0.0691418
GO:1904317	cellular response to 2-O-acetyl-1-O-hexadecyl-sn-glycero-3-phosphocholine	biological_process	7	Ptafr	1	149	1	2129	0.0699859
GO:0071357	cellular response to type I interferon	biological_process	8	Trex1	1	149	1	2129	0.0699859
GO:0021512	spinal cord anterior/posterior patterning	biological_process	7	Gdf11	1	149	1	2129	0.0699859
GO:0017109	glutamate-cysteine ligase complex	cellular_component	6	Gclc	1	149	1	2129	0.0699859
GO:0098688	parallel fiber to Purkinje cell synapse	cellular_component	5	Pclo	1	149	1	2129	0.0699859
GO:0035634	response to stilbenoid	biological_process	7	Saa3	1	149	1	2129	0.0699859
GO:0004657	proline dehydrogenase activity	molecular_function	6	Prodh	1	149	1	2129	0.0699859
GO:0002457	T cell antigen processing and presentation	biological_process	5	Trex1	1	149	1	2129	0.0699859
GO:0010745	negative regulation of macrophage derived foam cell differentiation	biological_process	8	Adipoq	1	149	1	2129	0.0699859
GO:0034739	histone deacetylase activity (H4-K16 specific)	molecular_function	8	Hdac9	1	149	1	2129	0.0699859
GO:0030272	5-formyltetrahydrofolate cyclo-ligase activity	molecular_function	7	Mthfs	1	149	1	2129	0.0699859
GO:0004146	dihydrofolate reductase activity	molecular_function	7	Dhfr	1	149	1	2129	0.0699859
GO:0055003	cardiac myofibril assembly	biological_process	8	Tcap	1	149	1	2129	0.0699859
GO:0043310	negative regulation of eosinophil degranulation	biological_process	10	Ccr2	1	149	1	2129	0.0699859
GO:0006301	postreplication repair	biological_process	9	Rad18	1	149	1	2129	0.0699859
GO:0051900	regulation of mitochondrial depolarization	biological_process	7	Gclc	1	149	1	2129	0.0699859
GO:0016533	protein kinase 5 complex	cellular_component	9	Cdk5r1	1	149	1	2129	0.0699859
GO:0099526	presynapse to nucleus signaling pathway	biological_process	6	Pclo	1	149	1	2129	0.0699859
GO:0072010	glomerular epithelium development	biological_process	9	Foxc1	1	149	1	2129	0.0699859
GO:1905274	regulation of modification of postsynaptic actin cytoskeleton	biological_process	10	Cttnbp2	1	149	1	2129	0.0699859
GO:0045163	clustering of voltage-gated potassium channels	biological_process	7	Akap5	1	149	1	2129	0.0699859
GO:1990678	histone H4-K16 deacetylation	biological_process	13	Hdac9	1	149	1	2129	0.0699859
GO:0016286	small conductance calcium-activated potassium channel activity	molecular_function	10	Kcnn4	1	149	1	2129	0.0699859
GO:1905025	negative regulation of membrane repolarization during ventricular cardiac muscle cell action potential	biological_process	8	Kcne3	1	149	1	2129	0.0699859
GO:0035995	detection of muscle stretch	biological_process	7	Tcap	1	149	1	2129	0.0699859
GO:0033186	CAF-1 complex	cellular_component	4	Chaf1a	1	149	1	2129	0.0699859
GO:0007567	parturition	biological_process	5	Ptafr	1	149	1	2129	0.0699859
GO:0042501	serine phosphorylation of STAT protein	biological_process	11	Cdk5r1	1	149	1	2129	0.0699859
GO:0090310	negative regulation of methylation-dependent chromatin silencing	biological_process	8	Aicda	1	149	1	2129	0.0699859
GO:1900121	negative regulation of receptor binding	biological_process	8	Adipoq	1	149	1	2129	0.0699859
GO:0003987	acetate-CoA ligase activity	molecular_function	7	Acss3	1	149	1	2129	0.0699859
GO:0035781	CD86 biosynthetic process	biological_process	9	Trex1	1	149	1	2129	0.0699859
GO:0045627	positive regulation of T-helper 1 cell differentiation	biological_process	11	Ccr2	1	149	1	2129	0.0699859
GO:0042730	fibrinolysis	biological_process	9	Gp1ba	1	149	1	2129	0.0699859
GO:0090317	negative regulation of intracellular protein transport	biological_process	9	Adipoq	1	149	1	2129	0.0699859
GO:0070080	titin Z domain binding	molecular_function	6	Tcap	1	149	1	2129	0.0699859
GO:0051871	dihydrofolic acid binding	molecular_function	7	Dhfr	1	149	1	2129	0.0699859
GO:0051383	kinetochore organization	biological_process	6	Nuf2	1	149	1	2129	0.0699859
GO:2000458	regulation of astrocyte chemotaxis	biological_process	8	Gpr183	1	149	1	2129	0.0699859
GO:0019511	peptidyl-proline hydroxylation	biological_process	10	P4ha3	1	149	1	2129	0.0699859
GO:0060073	micturition	biological_process	6	Adra1a	1	149	1	2129	0.0699859
GO:0050862	positive regulation of T cell receptor signaling pathway	biological_process	10	Kcnn4	1	149	1	2129	0.0699859
GO:0070287	ferritin receptor activity	molecular_function	4	Scara5	1	149	1	2129	0.0699859
GO:0010870	positive regulation of receptor biosynthetic process	biological_process	9	Cdk5r1	1	149	1	2129	0.0699859
GO:0045715	negative regulation of low-density lipoprotein particle receptor biosynthetic process	biological_process	10	Adipoq	1	149	1	2129	0.0699859
GO:0046683	response to organophosphorus	biological_process	6	Ptafr	1	149	1	2129	0.0699859
GO:0008142	oxysterol binding	molecular_function	7	Gpr183	1	149	1	2129	0.0699859
GO:0061756	leukocyte adhesion to vascular endothelial cell	biological_process	7	Ccr2	1	149	1	2129	0.0699859
GO:0050765	negative regulation of phagocytosis	biological_process	8	Adipoq	1	149	1	2129	0.0699859
GO:0048788	cytoskeleton of presynaptic active zone	cellular_component	8	Pclo	1	149	1	2129	0.0699859
GO:0031323	regulation of cellular metabolic process	biological_process	6	Trex1	1	149	1	2129	0.0699859
GO:0000076	DNA replication checkpoint	biological_process	6	Clspn	1	149	1	2129	0.0699859
GO:0071799	cellular response to prostaglandin D stimulus	biological_process	8	Tnc	1	149	1	2129	0.0699859
GO:0070528	protein kinase C signaling	biological_process	6	Htr2b	1	149	1	2129	0.0699859
GO:0050665	hydrogen peroxide biosynthetic process	biological_process	8	Cyba	1	149	1	2129	0.0699859
GO:0061303	cornea development in camera-type eye	biological_process	5	Sox11	1	149	1	2129	0.0699859
GO:0036117	hyaluranon cable	cellular_component	4	Has3	1	149	1	2129	0.0699859
GO:0051712	positive regulation of killing of cells of other organism	biological_process	7	Fcer2a	1	149	1	2129	0.0699859
GO:0060989	lipid tube assembly involved in organelle fusion	biological_process	9	Pcdhga3	1	149	1	2129	0.0699859
GO:0071502	cellular response to temperature stimulus	biological_process	6	Htr2b	1	149	1	2129	0.0699859
GO:0033262	regulation of nuclear cell cycle DNA replication	biological_process	8	Aicda	1	149	1	2129	0.0699859
GO:0051418	microtubule nucleation by microtubule organizing center	biological_process	9	Tppp	1	149	1	2129	0.0699859
GO:0045780	positive regulation of bone resorption	biological_process	9	Spp1	1	149	1	2129	0.0699859
GO:0002829	negative regulation of type 2 immune response	biological_process	8	Ccr2	1	149	1	2129	0.0699859
GO:0060266	negative regulation of respiratory burst involved in inflammatory response	biological_process	8	Grn	1	149	1	2129	0.0699859
GO:0002246	wound healing involved in inflammatory response	biological_process	7	Ccr2	1	149	1	2129	0.0699859
GO:0072354	histone kinase activity (H3-T3 specific)	molecular_function	10	Haspin	1	149	1	2129	0.0699859
GO:0004748	ribonucleoside-diphosphate reductase activity, thioredoxin disulfide as acceptor	molecular_function	8	Rrm2	1	149	1	2129	0.0699859
GO:0050218	propionate-CoA ligase activity	molecular_function	7	Acss3	1	149	1	2129	0.0699859
GO:0061153	trachea gland development	biological_process	7	Lef1	1	149	1	2129	0.0699859
GO:0033280	response to vitamin D	biological_process	7	Spp1	1	149	1	2129	0.0699859
GO:0004992	platelet activating factor receptor activity	molecular_function	7	Ptafr	1	149	1	2129	0.0699859
GO:0060307	regulation of ventricular cardiac muscle cell membrane repolarization	biological_process	11	Kcne3	1	149	1	2129	0.0699859
GO:0033864	positive regulation of NAD(P)H oxidase activity	biological_process	8	Cyba	1	149	1	2129	0.0699859
GO:1905517	macrophage migration	biological_process	6	Ccr2	1	149	1	2129	0.0699859
GO:0006750	glutathione biosynthetic process	biological_process	9	Gclc	1	149	1	2129	0.0699859
GO:0002305	CD8-positive, gamma-delta intraepithelial T cell differentiation	biological_process	11	Ccr9	1	149	1	2129	0.0699859
GO:0001875	lipopolysaccharide receptor activity	molecular_function	7	Ptafr	1	149	1	2129	0.0699859
GO:0050710	negative regulation of cytokine secretion	biological_process	8	Hdac9	1	149	1	2129	0.0699859
GO:0007576	nucleolar fragmentation	biological_process	8	Zfp354a	1	149	1	2129	0.0699859
GO:0061470	T follicular helper cell differentiation	biological_process	13	Gpr183	1	149	1	2129	0.0699859
GO:0000217	DNA secondary structure binding	molecular_function	7	Clspn	1	149	1	2129	0.0699859
GO:0046452	dihydrofolate metabolic process	biological_process	7	Dhfr	1	149	1	2129	0.0699859
GO:0048739	cardiac muscle fiber development	biological_process	9	Tcap	1	149	1	2129	0.0699859
GO:0010032	meiotic chromosome condensation	biological_process	10	Incenp	1	149	1	2129	0.0699859
GO:1905461	positive regulation of vascular associated smooth muscle cell apoptotic process	biological_process	12	E2f3	1	149	1	2129	0.0699859
GO:2000451	positive regulation of CD8-positive, alpha-beta T cell extravasation	biological_process	10	Ccr2	1	149	1	2129	0.0699859
GO:0051005	negative regulation of lipoprotein lipase activity	biological_process	9	Hdac9	1	149	1	2129	0.0699859
GO:0002181	cytoplasmic translation	biological_process	9	Rpsa	1	149	1	2129	0.0699859
GO:0001741	XY body	cellular_component	8	Rad18	1	149	1	2129	0.0699859
GO:0035999	tetrahydrofolate interconversion	biological_process	6	Mthfs	1	149	1	2129	0.0699859
GO:0042267	natural killer cell mediated cytotoxicity	biological_process	5	Ulbp1	1	149	1	2129	0.0699859
GO:0090500	endocardial cushion to mesenchymal transition	biological_process	9	Has2	1	149	1	2129	0.0699859
GO:0060740	prostate gland epithelium morphogenesis	biological_process	7	Tnc	1	149	1	2129	0.0699859
GO:0043315	positive regulation of neutrophil degranulation	biological_process	10	Ptafr	1	149	1	2129	0.0699859
GO:0097505	Rad6-Rad18 complex	cellular_component	6	Rad18	1	149	1	2129	0.0699859
GO:0070383	DNA cytosine deamination	biological_process	10	Aicda	1	149	1	2129	0.0699859
GO:0042448	progesterone metabolic process	biological_process	8	Dhrs9	1	149	1	2129	0.0699859
GO:1903997	positive regulation of non-membrane spanning protein tyrosine kinase activity	biological_process	13	Adra1a	1	149	1	2129	0.0699859
GO:0072395	signal transduction involved in cell cycle checkpoint	biological_process	6	Sox11	1	149	1	2129	0.0699859
GO:1901020	negative regulation of calcium ion transmembrane transporter activity	biological_process	8	Pln	1	149	1	2129	0.0699859
GO:0046641	positive regulation of alpha-beta T cell proliferation	biological_process	12	Ccr2	1	149	1	2129	0.0699859
GO:0047044	androstan-3-alpha,17-beta-diol dehydrogenase activity	molecular_function	7	Dhrs9	1	149	1	2129	0.0699859
GO:0002470	plasmacytoid dendritic cell antigen processing and presentation	biological_process	6	Clec4a2	1	149	1	2129	0.0699859
GO:0010826	negative regulation of centrosome duplication	biological_process	10	Kifc1	1	149	1	2129	0.0699859
GO:0006465	signal peptide processing	biological_process	8	Arxes1	1	149	1	2129	0.0699859
GO:0030223	neutrophil differentiation	biological_process	9	Lef1	1	149	1	2129	0.0699859
GO:0019852	L-ascorbic acid metabolic process	biological_process	7	Gclc	1	149	1	2129	0.0699859
GO:0050795	regulation of behavior	biological_process	5	Htr2b	1	149	1	2129	0.0699859
GO:2000534	positive regulation of renal albumin absorption	biological_process	7	Adipoq	1	149	1	2129	0.0699859
GO:0090279	regulation of calcium ion import	biological_process	10	Pln	1	149	1	2129	0.0699859
GO:0072421	detection of DNA damage stimulus involved in DNA damage checkpoint	biological_process	8	Trex1	1	149	1	2129	0.0699859
GO:0090068	positive regulation of cell cycle process	biological_process	8	Lef1	1	149	1	2129	0.0699859
GO:0009792	embryo development ending in birth or egg hatching	biological_process	6	Cdk5r1	1	149	1	2129	0.0699859
GO:0048769	sarcomerogenesis	biological_process	9	Tcap	1	149	1	2129	0.0699859
GO:0002313	mature B cell differentiation involved in immune response	biological_process	9	Gpr183	1	149	1	2129	0.0699859
GO:0001985	negative regulation of heart rate involved in baroreceptor response to increased systemic arterial blood pressure	biological_process	11	Adra1a	1	149	1	2129	0.0699859
GO:0005055	laminin receptor activity	molecular_function	5	Rpsa	1	149	1	2129	0.0699859
GO:0015858	nucleoside transport	biological_process	8	Slc29a3	1	149	1	2129	0.0699859
GO:1904071	presynaptic active zone assembly	biological_process	6	Pclo	1	149	1	2129	0.0699859
GO:0098693	regulation of synaptic vesicle cycle	biological_process	7	Cdk5r1	1	149	1	2129	0.0699859
GO:0014012	peripheral nervous system axon regeneration	biological_process	8	Tnc	1	149	1	2129	0.0699859
GO:0061575	cyclin-dependent protein serine/threonine kinase activator activity	molecular_function	8	Cdk5r1	1	149	1	2129	0.0699859
GO:0070073	clustering of voltage-gated calcium channels	biological_process	7	Akap5	1	149	1	2129	0.0699859
GO:0034755	iron ion transmembrane transport	biological_process	11	Scara5	1	149	1	2129	0.0699859
GO:0032423	regulation of mismatch repair	biological_process	10	Axin2	1	149	1	2129	0.0699859
GO:0021873	forebrain neuroblast division	biological_process	9	Lef1	1	149	1	2129	0.0699859
GO:0003106	negative regulation of glomerular filtration by angiotensin	biological_process	13	Cyba	1	149	1	2129	0.0699859
GO:0010529	negative regulation of transposition	biological_process	7	Aicda	1	149	1	2129	0.0699859
GO:0044317	rod spherule	cellular_component	6	Pclo	1	149	1	2129	0.0699859
GO:0051378	serotonin binding	molecular_function	5	Htr2b	1	149	1	2129	0.0699859
GO:0000403	Y-form DNA binding	molecular_function	8	Rad18	1	149	1	2129	0.0699859
GO:0070994	detection of oxidative stress	biological_process	6	Adipoq	1	149	1	2129	0.0699859
GO:1901877	negative regulation of calcium ion binding	biological_process	7	Pln	1	149	1	2129	0.0699859
GO:0035716	chemokine (C-C motif) ligand 12 binding	molecular_function	8	Ccr2	1	149	1	2129	0.0699859
GO:1905671	regulation of lysosome organization	biological_process	9	Trex1	1	149	1	2129	0.0699859
GO:1900106	positive regulation of hyaluranon cable assembly	biological_process	7	Has3	1	149	1	2129	0.0699859
GO:0006304	DNA modification	biological_process	8	Trex1	1	149	1	2129	0.0699859
GO:0002760	positive regulation of antimicrobial humoral response	biological_process	8	Acod1	1	149	1	2129	0.0699859
GO:0002312	B cell activation involved in immune response	biological_process	8	Gpr183	1	149	1	2129	0.0699859
GO:0070543	response to linoleic acid	biological_process	7	Adipoq	1	149	1	2129	0.0699859
GO:0021722	superior olivary nucleus maturation	biological_process	6	Cdk5r1	1	149	1	2129	0.0699859
GO:0071258	cellular response to gravity	biological_process	6	Ptafr	1	149	1	2129	0.0699859
GO:2001111	positive regulation of lens epithelial cell proliferation	biological_process	9	Sox11	1	149	1	2129	0.0699859
GO:0032288	myelin assembly	biological_process	7	Tppp	1	149	1	2129	0.0699859
GO:0005787	signal peptidase complex	cellular_component	7	Arxes1	1	149	1	2129	0.0699859
GO:0010389	regulation of G2/M transition of mitotic cell cycle	biological_process	9	Cenpf	1	149	1	2129	0.0699859
GO:0040017	positive regulation of locomotion	biological_process	6	Bves	1	149	1	2129	0.0699859
GO:1904015	cellular response to serotonin	biological_process	8	Htr2b	1	149	1	2129	0.0699859
GO:0060253	negative regulation of glial cell proliferation	biological_process	8	Sox11	1	149	1	2129	0.0699859
GO:0071459	protein localization to chromosome, centromeric region	biological_process	9	Haspin	1	149	1	2129	0.0699859
GO:0070602	regulation of centromeric sister chromatid cohesion	biological_process	10	Axin2	1	149	1	2129	0.0699859
GO:1990817	RNA adenylyltransferase activity	molecular_function	9	Tent5a	1	149	1	2129	0.0699859
GO:0060973	cell migration involved in heart development	biological_process	7	Bves	1	149	1	2129	0.0699859
GO:0000778	condensed nuclear chromosome kinetochore	cellular_component	6	Nuf2	1	149	1	2129	0.0699859
GO:0044214	spanning component of plasma membrane	cellular_component	7	Cd5	1	149	1	2129	0.0699859
GO:1904316	response to 2-O-acetyl-1-O-hexadecyl-sn-glycero-3-phosphocholine	biological_process	7	Ptafr	1	149	1	2129	0.0699859
GO:1903979	negative regulation of microglial cell activation	biological_process	9	Grn	1	149	1	2129	0.0699859
GO:1901894	regulation of ATPase-coupled calcium transmembrane transporter activity	biological_process	9	Pln	1	149	1	2129	0.0699859
GO:0045348	positive regulation of MHC class II biosynthetic process	biological_process	9	Cdk5r1	1	149	1	2129	0.0699859
GO:0090265	positive regulation of immune complex clearance by monocytes and macrophages	biological_process	8	Ccr2	1	149	1	2129	0.0699859
GO:0090136	epithelial cell-cell adhesion	biological_process	6	Bves	1	149	1	2129	0.0699859
GO:0097069	cellular response to thyroxine stimulus	biological_process	7	Gclc	1	149	1	2129	0.0699859
GO:0002282	microglial cell activation involved in immune response	biological_process	8	Grn	1	149	1	2129	0.0699859
GO:0010390	histone monoubiquitination	biological_process	13	Uhrf1	1	149	1	2129	0.0699859
GO:0033034	positive regulation of myeloid cell apoptotic process	biological_process	10	Adipoq	1	149	1	2129	0.0699859
GO:0045822	negative regulation of heart contraction	biological_process	9	Pln	1	149	1	2129	0.0699859
GO:0038084	vascular endothelial growth factor signaling pathway	biological_process	8	Foxc1	1	149	1	2129	0.0699859
GO:1903765	negative regulation of potassium ion export across plasma membrane	biological_process	12	Kcne3	1	149	1	2129	0.0699859
GO:0072422	signal transduction involved in DNA damage checkpoint	biological_process	8	Trex1	1	149	1	2129	0.0699859
GO:1904300	positive regulation of transcytosis	biological_process	7	Ptafr	1	149	1	2129	0.0699859
GO:0097350	neutrophil clearance	biological_process	5	Ccr2	1	149	1	2129	0.0699859
GO:0004126	cytidine deaminase activity	molecular_function	7	Aicda	1	149	1	2129	0.0699859
GO:0016702	oxidoreductase activity, acting on single donors with incorporation of molecular oxygen, incorporation of two atoms of oxygen	molecular_function	6	P4ha3	1	149	1	2129	0.0699859
GO:0031214	biomineral tissue development	biological_process	6	Spp1	1	149	1	2129	0.0699859
GO:0002026	regulation of the force of heart contraction	biological_process	9	Pln	1	149	1	2129	0.0699859
GO:0043271	negative regulation of ion transport	biological_process	8	Akap5	1	149	1	2129	0.0699859
GO:0016554	cytidine to uridine editing	biological_process	11	Aicda	1	149	1	2129	0.0699859
GO:0009263	deoxyribonucleotide biosynthetic process	biological_process	10	Rrm2	1	149	1	2129	0.0699859
GO:0055013	cardiac muscle cell development	biological_process	8	Alpk2	1	149	1	2129	0.0699859
GO:0019217	regulation of fatty acid metabolic process	biological_process	8	Trex1	1	149	1	2129	0.0699859
GO:0051373	FATZ binding	molecular_function	6	Tcap	1	149	1	2129	0.0699859
GO:1905673	positive regulation of lysosome organization	biological_process	10	Grn	1	149	1	2129	0.0699859
GO:0005971	ribonucleoside-diphosphate reductase complex	cellular_component	7	Rrm2	1	149	1	2129	0.0699859
GO:0006562	proline catabolic process	biological_process	12	Prodh	1	149	1	2129	0.0699859
GO:0002637	regulation of immunoglobulin production	biological_process	8	Trex1	1	149	1	2129	0.0699859
GO:0043267	negative regulation of potassium ion transport	biological_process	10	Akap5	1	149	1	2129	0.0699859
GO:1990385	meiotic spindle midzone	cellular_component	7	Incenp	1	149	1	2129	0.0699859
GO:1904303	positive regulation of maternal process involved in parturition	biological_process	7	Ptafr	1	149	1	2129	0.0699859
GO:0002265	astrocyte activation involved in immune response	biological_process	6	Grn	1	149	1	2129	0.0699859
GO:0009972	cytidine deamination	biological_process	13	Aicda	1	149	1	2129	0.0699859
GO:0060316	positive regulation of ryanodine-sensitive calcium-release channel activity	biological_process	11	Trdn	1	149	1	2129	0.0699859
GO:0003692	left-handed Z-DNA binding	molecular_function	8	Zbp1	1	149	1	2129	0.0699859
GO:1902038	positive regulation of hematopoietic stem cell differentiation	biological_process	9	Foxc1	1	149	1	2129	0.0699859
GO:0060545	positive regulation of necroptotic process	biological_process	10	Zbp1	1	149	1	2129	0.0699859
GO:1900015	regulation of cytokine production involved in inflammatory response	biological_process	7	Pld4	1	149	1	2129	0.0699859
GO:0045721	negative regulation of gluconeogenesis	biological_process	11	Adipoq	1	149	1	2129	0.0699859
GO:0016595	glutamate binding	molecular_function	8	Gclc	1	149	1	2129	0.0699859
GO:0002548	monocyte chemotaxis	biological_process	6	Ccr2	1	149	1	2129	0.0699859
GO:0010574	regulation of vascular endothelial growth factor production	biological_process	7	Ccr2	1	149	1	2129	0.0699859
GO:0051983	regulation of chromosome segregation	biological_process	6	Mki67	1	149	1	2129	0.0699859
GO:1901077	regulation of relaxation of muscle	biological_process	8	Pln	1	149	1	2129	0.0699859
GO:0140253	cell-cell fusion	biological_process	4	Vash2	1	149	1	2129	0.0699859
GO:1900625	positive regulation of monocyte aggregation	biological_process	9	Has2	1	149	1	2129	0.0699859
GO:0097186	amelogenesis	biological_process	8	Relt	1	149	1	2129	0.0699859
GO:0070293	renal absorption	biological_process	6	Cldn4	1	149	1	2129	0.0699859
GO:1904666	regulation of ubiquitin protein ligase activity	biological_process	12	Pclo	1	149	1	2129	0.0699859
GO:0009262	deoxyribonucleotide metabolic process	biological_process	9	Rrm2	1	149	1	2129	0.0699859
GO:0048247	lymphocyte chemotaxis	biological_process	6	Cxcl16	1	149	1	2129	0.0699859
GO:0036037	CD8-positive, alpha-beta T cell activation	biological_process	9	Clec4a2	1	149	1	2129	0.0699859
GO:0047613	aconitate decarboxylase activity	molecular_function	7	Acod1	1	149	1	2129	0.0699859
GO:0006518	peptide metabolic process	biological_process	7	Cpz	1	149	1	2129	0.0699859
GO:0000768	syncytium formation by plasma membrane fusion	biological_process	5	Vash2	1	149	1	2129	0.0699859
GO:0030241	skeletal muscle myosin thick filament assembly	biological_process	8	Tcap	1	149	1	2129	0.0699859
GO:0042030	ATPase inhibitor activity	molecular_function	6	Pln	1	149	1	2129	0.0699859
GO:0051648	vesicle localization	biological_process	6	Myo1a	1	149	1	2129	0.0699859
GO:1905247	positive regulation of aspartic-type peptidase activity	biological_process	11	Grn	1	149	1	2129	0.0699859
GO:0022894	Intermediate conductance calcium-activated potassium channel activity	molecular_function	10	Kcnn4	1	149	1	2129	0.0699859
GO:0072540	T-helper 17 cell lineage commitment	biological_process	10	Ly9	1	149	1	2129	0.0699859
GO:0021861	forebrain radial glial cell differentiation	biological_process	8	Lef1	1	149	1	2129	0.0699859
GO:0002827	positive regulation of T-helper 1 type immune response	biological_process	10	Ccr2	1	149	1	2129	0.0699859
GO:0001997	positive regulation of the force of heart contraction by epinephrine-norepinephrine	biological_process	12	Adra1a	1	149	1	2129	0.0699859
GO:1903817	negative regulation of voltage-gated potassium channel activity	biological_process	9	Kcne3	1	149	1	2129	0.0699859
GO:0030314	junctional membrane complex	cellular_component	4	Trdn	1	149	1	2129	0.0699859
GO:0071791	chemokine (C-C motif) ligand 5 binding	molecular_function	8	Ccr2	1	149	1	2129	0.0699859
GO:1902412	regulation of mitotic cytokinesis	biological_process	8	Incenp	1	149	1	2129	0.0699859
GO:0009609	response to symbiotic bacterium	biological_process	8	Ptafr	1	149	1	2129	0.0699859
GO:0030595	leukocyte chemotaxis	biological_process	5	Gpr183	1	149	1	2129	0.0699859
GO:0060732	positive regulation of inositol phosphate biosynthetic process	biological_process	10	Ptafr	1	149	1	2129	0.0699859
GO:0002407	dendritic cell chemotaxis	biological_process	6	Gpr183	1	149	1	2129	0.0699859
GO:0106016	positive regulation of inflammatory response to wounding	biological_process	10	Grn	1	149	1	2129	0.0699859
GO:0006710	androgen catabolic process	biological_process	8	Spp1	1	149	1	2129	0.0699859
GO:0042089	cytokine biosynthetic process	biological_process	7	Cebpe	1	149	1	2129	0.0699859
GO:0002251	organ or tissue specific immune response	biological_process	5	Trex1	1	149	1	2129	0.0699859
GO:0031427	response to methotrexate	biological_process	6	Dhfr	1	149	1	2129	0.0699859
GO:0007210	serotonin receptor signaling pathway	biological_process	5	Htr2b	1	149	1	2129	0.0699859
GO:2000490	negative regulation of hepatic stellate cell activation	biological_process	8	Gclc	1	149	1	2129	0.0699859
GO:1901899	positive regulation of relaxation of cardiac muscle	biological_process	8	Hrc	1	149	1	2129	0.0699859
GO:0045047	protein targeting to ER	biological_process	12	Arxes1	1	149	1	2129	0.0699859
GO:1902262	apoptotic process involved in blood vessel morphogenesis	biological_process	9	Lef1	1	149	1	2129	0.0699859
GO:0036438	maintenance of lens transparency	biological_process	8	Foxc1	1	149	1	2129	0.0699859
GO:0019863	IgE binding	molecular_function	6	Fcer2a	1	149	1	2129	0.0699859
GO:0003228	atrial cardiac muscle tissue development	biological_process	5	Trex1	1	149	1	2129	0.0699859
GO:0045145	single-stranded DNA 5'-3' exodeoxyribonuclease activity	molecular_function	11	Pld4	1	149	1	2129	0.0699859
GO:0014827	intestine smooth muscle contraction	biological_process	9	Htr2b	1	149	1	2129	0.0699859
GO:0051257	meiotic spindle midzone assembly	biological_process	6	Incenp	1	149	1	2129	0.0699859
GO:2000751	histone H3-T3 phosphorylation involved in chromosome passenger complex localization to kinetochore	biological_process	13	Haspin	1	149	1	2129	0.0699859
GO:0072573	tolerance induction to lipopolysaccharide	biological_process	5	Acod1	1	149	1	2129	0.0699859
GO:0035717	chemokine (C-C motif) ligand 7 binding	molecular_function	8	Ccr2	1	149	1	2129	0.0699859
GO:0002693	positive regulation of cellular extravasation	biological_process	8	Ptafr	1	149	1	2129	0.0699859
GO:0007610	behavior	biological_process	3	Htr2b	1	149	1	2129	0.0699859
GO:0014895	smooth muscle hypertrophy	biological_process	8	Cyba	1	149	1	2129	0.0699859
GO:0004656	procollagen-proline 4-dioxygenase activity	molecular_function	9	P4ha3	1	149	1	2129	0.0699859
GO:0071418	cellular response to amine stimulus	biological_process	8	Htr2b	1	149	1	2129	0.0699859
GO:0001996	positive regulation of heart rate by epinephrine-norepinephrine	biological_process	11	Adra1a	1	149	1	2129	0.0699859
GO:0071372	cellular response to follicle-stimulating hormone stimulus	biological_process	8	Gclc	1	149	1	2129	0.0699859
GO:0000801	central element	cellular_component	7	Incenp	1	149	1	2129	0.0699859
GO:0097581	lamellipodium organization	biological_process	7	Mtss2	1	149	1	2129	0.0699859
GO:0098915	membrane repolarization during ventricular cardiac muscle cell action potential	biological_process	11	Kcne3	1	149	1	2129	0.0699859
GO:0042904	9-cis-retinoic acid biosynthetic process	biological_process	12	Dhrs9	1	149	1	2129	0.0699859
GO:0008608	attachment of spindle microtubules to kinetochore	biological_process	5	Nuf2	1	149	1	2129	0.0699859
GO:0009744	response to sucrose	biological_process	8	Adipoq	1	149	1	2129	0.0699859
GO:1904044	response to aldosterone	biological_process	9	Cyba	1	149	1	2129	0.0699859
GO:0061351	neural precursor cell proliferation	biological_process	4	Grn	1	149	1	2129	0.0699859
GO:0035715	chemokine (C-C motif) ligand 2 binding	molecular_function	8	Ccr2	1	149	1	2129	0.0699859
GO:0044729	hemi-methylated DNA-binding	molecular_function	8	Uhrf1	1	149	1	2129	0.0699859
GO:0036394	amylase secretion	biological_process	11	Akap5	1	149	1	2129	0.0699859
GO:0003785	actin monomer binding	molecular_function	7	Mtss2	1	149	1	2129	0.0699859
GO:0031593	polyubiquitin modification-dependent protein binding	molecular_function	6	Rad18	1	149	1	2129	0.0699859
GO:0071899	negative regulation of estrogen receptor binding	biological_process	6	Lef1	1	149	1	2129	0.0699859
GO:0001216	DNA-binding transcription activator activity	molecular_function	5	E2f3	1	149	1	2129	0.0699859
GO:2000473	positive regulation of hematopoietic stem cell migration	biological_process	9	Ccr2	1	149	1	2129	0.0699859
GO:0004022	alcohol dehydrogenase (NAD) activity	molecular_function	7	Dhrs9	1	149	1	2129	0.0699859
GO:0031727	CCR2 chemokine receptor binding	molecular_function	9	Ccr2	1	149	1	2129	0.0699859
GO:0098837	postsynaptic recycling endosome	cellular_component	9	Akap5	1	149	1	2129	0.0699859
GO:1901534	positive regulation of hematopoietic progenitor cell differentiation	biological_process	8	Foxc1	1	149	1	2129	0.0699859
GO:0035662	Toll-like receptor 4 binding	molecular_function	7	Saa3	1	149	1	2129	0.0699859
GO:2000648	positive regulation of stem cell proliferation	biological_process	8	Sox11	1	149	1	2129	0.0699859
GO:0014707	branchiomeric skeletal muscle development	biological_process	7	Msc	1	149	1	2129	0.0699859
GO:0051409	response to nitrosative stress	biological_process	5	Gclc	1	149	1	2129	0.0699859
GO:0046654	tetrahydrofolate biosynthetic process	biological_process	8	Dhfr	1	149	1	2129	0.0699859
GO:0030212	hyaluronan metabolic process	biological_process	8	Has2	1	149	1	2129	0.0699859
GO:0001739	sex chromatin	cellular_component	9	Pcgf2	1	149	1	2129	0.0699859
GO:1902564	negative regulation of neutrophil activation	biological_process	8	Grn	1	149	1	2129	0.0699859
GO:2000590	negative regulation of metanephric mesenchymal cell migration	biological_process	9	Adipoq	1	149	1	2129	0.0699859
GO:0086092	regulation of the force of heart contraction by cardiac conduction	biological_process	10	Pln	1	149	1	2129	0.0699859
GO:0007208	phospholipase C-activating serotonin receptor signaling pathway	biological_process	7	Htr2b	1	149	1	2129	0.0699859
GO:0047844	deoxycytidine deaminase activity	molecular_function	7	Aicda	1	149	1	2129	0.0699859
GO:0042036	negative regulation of cytokine biosynthetic process	biological_process	8	Rnf128	1	149	1	2129	0.0699859
GO:0050672	negative regulation of lymphocyte proliferation	biological_process	10	Sox11	1	149	1	2129	0.0699859
GO:0002383	immune response in brain or nervous system	biological_process	6	Trex1	1	149	1	2129	0.0699859
GO:0045132	meiotic chromosome segregation	biological_process	6	Nuf2	1	149	1	2129	0.0699859
GO:2000866	positive regulation of estradiol secretion	biological_process	9	Spp1	1	149	1	2129	0.0699859
GO:0061181	regulation of chondrocyte development	biological_process	8	Axin2	1	149	1	2129	0.0699859
GO:0097281	immune complex formation	biological_process	9	Trex1	1	149	1	2129	0.0699859
GO:0036145	dendritic cell homeostasis	biological_process	5	Gpr183	1	149	1	2129	0.0699859
GO:0006729	tetrahydrobiopterin biosynthetic process	biological_process	8	Dhfr	1	149	1	2129	0.0699859
GO:0071895	odontoblast differentiation	biological_process	9	Lef1	1	149	1	2129	0.0699859
GO:0004357	glutamate-cysteine ligase activity	molecular_function	7	Gclc	1	149	1	2129	0.0699859
GO:0032133	chromosome passenger complex	cellular_component	5	Incenp	1	149	1	2129	0.0699859
GO:0006851	mitochondrial calcium ion transmembrane transport	biological_process	12	Bhlha15	1	149	1	2129	0.0699859
GO:0002138	retinoic acid biosynthetic process	biological_process	11	Dhrs9	1	149	1	2129	0.0699859
GO:0090534	calcium ion-transporting ATPase complex	cellular_component	8	Pln	1	149	1	2129	0.0699859
GO:2000279	negative regulation of DNA biosynthetic process	biological_process	9	Adipoq	1	149	1	2129	0.0699859
GO:0097195	pilomotor reflex	biological_process	6	Adra1a	1	149	1	2129	0.0699859
GO:0005041	low-density lipoprotein particle receptor activity	molecular_function	5	Cxcl16	1	149	1	2129	0.0699859
GO:2000467	positive regulation of glycogen (starch) synthase activity	biological_process	8	Adipoq	1	149	1	2129	0.0699859
GO:0002379	immunoglobulin biosynthetic process involved in immune response	biological_process	8	Trex1	1	149	1	2129	0.0699859
GO:0004937	alpha1-adrenergic receptor activity	molecular_function	10	Adra1a	1	149	1	2129	0.0699859
GO:0060931	sinoatrial node cell development	biological_process	10	Bves	1	149	1	2129	0.0699859
GO:0034383	low-density lipoprotein particle clearance	biological_process	5	Adipoq	1	149	1	2129	0.0699859
GO:0043266	regulation of potassium ion transport	biological_process	9	Kcne3	1	149	1	2129	0.0699859
GO:1905223	epicardium morphogenesis	biological_process	5	Alpk2	1	149	1	2129	0.0699859
GO:2000659	regulation of interleukin-1-mediated signaling pathway	biological_process	9	Zbp1	1	149	1	2129	0.0699859
GO:0016445	somatic diversification of immunoglobulins	biological_process	5	Aicda	1	149	1	2129	0.0699859
GO:1990705	cholangiocyte proliferation	biological_process	5	Mki67	1	149	1	2129	0.0699859
GO:1901201	regulation of extracellular matrix assembly	biological_process	6	Has2	1	149	1	2129	0.0699859
GO:1901386	negative regulation of voltage-gated calcium channel activity	biological_process	9	Gpr35	1	149	1	2129	0.0699859
GO:2000478	positive regulation of metanephric glomerular visceral epithelial cell development	biological_process	9	Adipoq	1	149	1	2129	0.0699859
GO:0060940	epithelial to mesenchymal transition involved in cardiac fibroblast development	biological_process	9	Spry1	1	149	1	2129	0.0699859
GO:0001994	norepinephrine-epinephrine vasoconstriction involved in regulation of systemic arterial blood pressure	biological_process	11	Adra1a	1	149	1	2129	0.0699859
GO:1900127	positive regulation of hyaluronan biosynthetic process	biological_process	9	Has2	1	149	1	2129	0.0699859
GO:0060023	soft palate development	biological_process	5	Sox11	1	149	1	2129	0.0699859
GO:0000800	lateral element	cellular_component	7	Incenp	1	149	1	2129	0.0699859
GO:0002925	positive regulation of humoral immune response mediated by circulating immunoglobulin	biological_process	12	Fcer2a	1	149	1	2129	0.0699859
GO:0032479	regulation of type I interferon production	biological_process	7	Trex1	1	149	1	2129	0.0699859
GO:2001135	regulation of endocytic recycling	biological_process	8	Bves	1	149	1	2129	0.0699859
GO:0032273	positive regulation of protein polymerization	biological_process	8	Tppp	1	149	1	2129	0.0699859
GO:0045923	positive regulation of fatty acid metabolic process	biological_process	9	Adipoq	1	149	1	2129	0.0699859
GO:0060739	mesenchymal-epithelial cell signaling involved in prostate gland development	biological_process	4	Tnc	1	149	1	2129	0.0699859
GO:0031698	beta-2 adrenergic receptor binding	molecular_function	8	Akap5	1	149	1	2129	0.0699859
GO:0002839	positive regulation of immune response to tumor cell	biological_process	9	Ulbp1	1	149	1	2129	0.0699859
GO:1903039	positive regulation of leukocyte cell-cell adhesion	biological_process	8	Ptafr	1	149	1	2129	0.0699859
GO:0045545	syndecan binding	molecular_function	6	Tnc	1	149	1	2129	0.0699859
GO:0047023	androsterone dehydrogenase activity	molecular_function	7	Dhrs9	1	149	1	2129	0.0699859
GO:0008209	androgen metabolic process	biological_process	7	Dhrs9	1	149	1	2129	0.0699859
GO:0006534	cysteine metabolic process	biological_process	10	Gclc	1	149	1	2129	0.0699859
GO:0071866	negative regulation of apoptotic process in bone marrow cell	biological_process	10	Lef1	1	149	1	2129	0.0699859
GO:1903334	positive regulation of protein folding	biological_process	7	Grn	1	149	1	2129	0.0699859
GO:0042271	susceptibility to natural killer cell mediated cytotoxicity	biological_process	9	Ulbp1	1	149	1	2129	0.0699859
GO:1902282	voltage-gated potassium channel activity involved in ventricular cardiac muscle cell action potential repolarization	molecular_function	11	Kcne3	1	149	1	2129	0.0699859
GO:0030203	glycosaminoglycan metabolic process	biological_process	7	Foxc1	1	149	1	2129	0.0699859
GO:0008574	ATP-dependent microtubule motor activity, plus-end-directed	molecular_function	12	Stard9	1	149	1	2129	0.0699859
GO:1902943	positive regulation of voltage-gated chloride channel activity	biological_process	10	Ptafr	1	149	1	2129	0.0699859
GO:0090158	endoplasmic reticulum membrane organization	biological_process	6	Trdn	1	149	1	2129	0.0699859
GO:0006308	DNA catabolic process	biological_process	8	Trex1	1	149	1	2129	0.0699859
GO:0047760	butyrate-CoA ligase activity	molecular_function	7	Acss3	1	149	1	2129	0.0699859
GO:1904161	DNA synthesis involved in UV-damage excision repair	biological_process	10	Trex1	1	149	1	2129	0.0699859
GO:1901844	regulation of cell communication by electrical coupling involved in cardiac conduction	biological_process	8	Hrc	1	149	1	2129	0.0699859
GO:0032558	adenyl deoxyribonucleotide binding	molecular_function	8	Trex1	1	149	1	2129	0.0699859
GO:1904058	positive regulation of sensory perception of pain	biological_process	9	Ptafr	1	149	1	2129	0.0699859
GO:0051870	methotrexate binding	molecular_function	5	Dhfr	1	149	1	2129	0.0699859
GO:2000464	positive regulation of astrocyte chemotaxis	biological_process	9	Ccr2	1	149	1	2129	0.0699859
GO:0010997	anaphase-promoting complex binding	molecular_function	5	Clspn	1	149	1	2129	0.0699859
GO:2000678	negative regulation of transcription regulatory region DNA binding	biological_process	8	Sox11	1	149	1	2129	0.0699859
GO:0044316	cone cell pedicle	cellular_component	7	Pclo	1	149	1	2129	0.0699859
GO:0010513	positive regulation of phosphatidylinositol biosynthetic process	biological_process	10	Htr2b	1	149	1	2129	0.0699859
GO:1905751	positive regulation of endosome to plasma membrane protein transport	biological_process	10	Akap5	1	149	1	2129	0.0699859
GO:0033135	regulation of peptidyl-serine phosphorylation	biological_process	10	Hrc	1	149	1	2129	0.0699859
GO:0035332	positive regulation of hippo signaling	biological_process	10	Sox11	1	149	1	2129	0.0699859
GO:1902257	negative regulation of apoptotic process involved in outflow tract morphogenesis	biological_process	8	Foxc1	1	149	1	2129	0.0699859
GO:0030666	endocytic vesicle membrane	cellular_component	7	Scara5	1	149	1	2129	0.0699859
GO:0072394	detection of stimulus involved in cell cycle checkpoint	biological_process	7	Trex1	1	149	1	2129	0.0699859
GO:0098966	perisynaptic extracellular matrix	cellular_component	5	Tnc	1	149	1	2129	0.0699859
GO:0031643	positive regulation of myelination	biological_process	7	Tppp	1	149	1	2129	0.0699859
GO:0043624	cellular protein complex disassembly	biological_process	7	Akap5	1	149	1	2129	0.0699859
GO:1904456	negative regulation of neuronal action potential	biological_process	7	Gpr35	1	149	1	2129	0.0699859
GO:2000412	positive regulation of thymocyte migration	biological_process	10	Ccr2	1	149	1	2129	0.0699859
GO:0032816	positive regulation of natural killer cell activation	biological_process	9	Ulbp1	1	149	1	2129	0.0699859
GO:0014701	junctional sarcoplasmic reticulum membrane	cellular_component	7	Trdn	1	149	1	2129	0.0699859
GO:0002253	activation of immune response	biological_process	4	Trex1	1	149	1	2129	0.0699859
GO:0045760	positive regulation of action potential	biological_process	6	Adra1a	1	149	1	2129	0.0699859
GO:0031432	titin binding	molecular_function	6	Tcap	1	149	1	2129	0.0699859
GO:0061386	closure of optic fissure	biological_process	8	Sox11	1	149	1	2129	0.0699859
GO:0035705	T-helper 17 cell chemotaxis	biological_process	9	Ccr2	1	149	1	2129	0.0699859
GO:0017004	cytochrome complex assembly	biological_process	8	Cyba	1	149	1	2129	0.0699859
GO:0009396	folic acid-containing compound biosynthetic process	biological_process	7	Mthfs	1	149	1	2129	0.0699859
GO:0002724	regulation of T cell cytokine production	biological_process	10	Ccr2	1	149	1	2129	0.0699859
GO:0048704	embryonic skeletal system morphogenesis	biological_process	7	Sox11;Pcgf2	2	149	7	2129	0.0809655
GO:0005546	phosphatidylinositol-4,5-bisphosphate binding	molecular_function	9	Syt9;Mtss2	2	149	7	2129	0.0809655
GO:0001656	metanephros development	biological_process	7	Spry1;Gdf11	2	149	7	2129	0.0809655
GO:0098982	GABA-ergic synapse	cellular_component	4	Pclo;Adra1a	2	149	7	2129	0.0809655
GO:0045824	negative regulation of innate immune response	biological_process	8	Ifi202b;Grn	2	149	7	2129	0.0809655
GO:0009411	response to UV	biological_process	7	Rad18;Trex1	2	149	7	2129	0.0809655
GO:0003777	microtubule motor activity	molecular_function	10	Stard9;Kifc1	2	149	7	2129	0.0809655
GO:0030276	clathrin binding	molecular_function	5	Syt9;Syt13	2	149	7	2129	0.0809655
GO:0035025	positive regulation of Rho protein signal transduction	biological_process	12	Gpr174;Gpr35	2	149	7	2129	0.0809655
GO:0071310	cellular response to organic substance	biological_process	6	Trex1;Cyba	2	149	7	2129	0.0809655
GO:0001664	G protein-coupled receptor binding	molecular_function	6	Akap5;Fpr1	2	149	7	2129	0.0809655
GO:0005576	extracellular region	cellular_component	3	Gdf11;Grn;Fndc5;Omd;Spp1;Tnc;Vcan;Wfdc17;Cpz;Prss23;F10;Serpina10;Vash2;Saa3;Adipoq	15	149	147	2129	0.0838881
GO:0004252	serine-type endopeptidase activity	molecular_function	8	Arxes1;Prss23;F10	3	149	16	2129	0.0961167
GO:0031012	extracellular matrix	cellular_component	4	Cpz;Gp1ba;Omd;Lrrn3;Tnc	5	149	36	2129	0.102291
GO:0005179	hormone activity	molecular_function	7	Fndc5;Adipoq	2	149	8	2129	0.103125
GO:0016493	C-C chemokine receptor activity	molecular_function	9	Ccr9;Ccr2	2	149	8	2129	0.103125
GO:0030133	transport vesicle	cellular_component	7	Pclo;Syt13	2	149	8	2129	0.103125
GO:0005267	potassium channel activity	molecular_function	8	Kcne3;Kcnn4	2	149	8	2129	0.103125
GO:0009952	anterior/posterior pattern specification	biological_process	6	Gdf11;Pcgf2	2	149	8	2129	0.103125
GO:0007519	skeletal muscle tissue development	biological_process	8	Bves;Msc	2	149	8	2129	0.103125
GO:0005720	nuclear heterochromatin	cellular_component	8	Foxc1;Uhrf1	2	149	8	2129	0.103125
GO:0002218	activation of innate immune response	biological_process	5	Ifi202b;Zbp1	2	149	8	2129	0.103125
GO:0010507	negative regulation of autophagy	biological_process	9	Htr2b;Adra1a	2	149	8	2129	0.103125
GO:0071320	cellular response to cAMP	biological_process	9	Adipoq;Ptafr	2	149	8	2129	0.103125
GO:0032720	negative regulation of tumor necrosis factor production	biological_process	9	Adipoq;Clec4a2	2	149	8	2129	0.103125
GO:0004867	serine-type endopeptidase inhibitor activity	molecular_function	8	Wfdc17;Serpina10	2	149	8	2129	0.103125
GO:0019956	chemokine binding	molecular_function	6	Ccr9;Ccr2	2	149	8	2129	0.103125
GO:0005125	cytokine activity	molecular_function	7	Spp1;Cxcl16;Grn;Gdf11	4	149	26	2129	0.10351
GO:0005509	calcium ion binding	molecular_function	7	Pcdhga3;Clec4a2;Hrc;Vcan;Syt9;Pcdha11;F10;Syt13;Pclo;Cdk5r1	10	149	93	2129	0.110639
GO:0030307	positive regulation of cell growth	biological_process	7	Cxcl16;Lef1;Cyba	3	149	17	2129	0.110979
GO:0043204	perikaryon	cellular_component	5	Ccr2;Kcne3;Cdk5r1	3	149	17	2129	0.110979
GO:0043154	negative regulation of cysteine-type endopeptidase activity involved in apoptotic process	biological_process	10	Ifi202b;Naip2;Lef1	3	149	17	2129	0.110979
GO:0007507	heart development	biological_process	6	Xirp2;Htr2b;Bves;Foxc1;Rbm20	5	149	38	2129	0.122024
GO:0002376	immune system process	biological_process	3	Kcnn4;Zbp1;Gpr183;Naip2;Pld4;Ly9;Clec4a2;Ifi202b	8	149	72	2129	0.126122
GO:0030246	carbohydrate binding	molecular_function	4	Vcan;Fcer2a;Clec4a2	3	149	18	2129	0.126658
GO:0090305	nucleic acid phosphodiester bond hydrolysis	biological_process	8	Pld4;Trex1;Ear1	3	149	18	2129	0.126658
GO:0001501	skeletal system development	biological_process	6	Gdf11;Sox11;Foxc1	3	149	18	2129	0.126658
GO:0004527	exonuclease activity	molecular_function	7	Trex1;Pld4	2	149	9	2129	0.126695
GO:0032760	positive regulation of tumor necrosis factor production	biological_process	9	Ptafr;Cyba	2	149	9	2129	0.126695
GO:0071902	positive regulation of protein serine/threonine kinase activity	biological_process	12	Cdk5r1;Incenp	2	149	9	2129	0.126695
GO:0000149	SNARE binding	molecular_function	5	Syt9;Syt13	2	149	9	2129	0.126695
GO:0001974	blood vessel remodeling	biological_process	5	Ccr2;Foxc1	2	149	9	2129	0.126695
GO:0019957	C-C chemokine binding	molecular_function	7	Ccr2;Ccr9	2	149	9	2129	0.126695
GO:0007018	microtubule-based movement	biological_process	5	Kifc1;Stard9	2	149	9	2129	0.126695
GO:0021549	cerebellum development	biological_process	5	Cdk5r1;Foxc1	2	149	9	2129	0.126695
GO:0010466	negative regulation of peptidase activity	biological_process	10	Serpina10;Wfdc17	2	149	9	2129	0.126695
GO:0031122	cytoplasmic microtubule organization	biological_process	8	Ccdc88b;Trdn	2	149	9	2129	0.126695
GO:0000786	nucleosome	cellular_component	5	H3c8;H3c11	2	149	9	2129	0.126695
GO:0030414	peptidase inhibitor activity	molecular_function	6	Serpina10;Wfdc17	2	149	9	2129	0.126695
GO:0032991	protein-containing complex	cellular_component	3	Akap5;Axin2;Chaf1a;Gdf11;Pln;H3c8;Adipoq;Incenp;H3c11;Aicda	10	149	96	2129	0.129334
GO:0014898	cardiac muscle hypertrophy in response to stress	biological_process	6	Tcap	1	149	2	2129	0.135104
GO:0086011	membrane repolarization during action potential	biological_process	9	Kcne3	1	149	2	2129	0.135104
GO:0045295	gamma-catenin binding	molecular_function	5	Lef1	1	149	2	2129	0.135104
GO:0150099	neuron-glial cell signaling	biological_process	6	Adra1a	1	149	2	2129	0.135104
GO:0010613	positive regulation of cardiac muscle hypertrophy	biological_process	10	Adra1a	1	149	2	2129	0.135104
GO:0004982	N-formyl peptide receptor activity	molecular_function	7	Fpr1	1	149	2	2129	0.135104
GO:0006110	regulation of glycolytic process	biological_process	10	Trex1	1	149	2	2129	0.135104
GO:0060033	anatomical structure regression	biological_process	4	Lef1	1	149	2	2129	0.135104
GO:0048513	animal organ development	biological_process	5	Spry1	1	149	2	2129	0.135104
GO:0034137	positive regulation of toll-like receptor 2 signaling pathway	biological_process	10	Cyba	1	149	2	2129	0.135104
GO:0045650	negative regulation of macrophage differentiation	biological_process	10	Adipoq	1	149	2	2129	0.135104
GO:2000584	negative regulation of platelet-derived growth factor receptor-alpha signaling pathway	biological_process	10	Adipoq	1	149	2	2129	0.135104
GO:0002031	G protein-coupled receptor internalization	biological_process	10	Htr2b	1	149	2	2129	0.135104
GO:0003015	heart process	biological_process	6	Trex1	1	149	2	2129	0.135104
GO:0070411	I-SMAD binding	molecular_function	6	Axin2	1	149	2	2129	0.135104
GO:0001957	intramembranous ossification	biological_process	6	Axin2	1	149	2	2129	0.135104
GO:0055010	ventricular cardiac muscle tissue morphogenesis	biological_process	8	Foxc1	1	149	2	2129	0.135104
GO:0005337	nucleoside transmembrane transporter activity	molecular_function	6	Slc29a3	1	149	2	2129	0.135104
GO:0047035	testosterone dehydrogenase (NAD+) activity	molecular_function	7	Dhrs9	1	149	2	2129	0.135104
GO:0098691	dopaminergic synapse	cellular_component	4	Adra1a	1	149	2	2129	0.135104
GO:0032714	negative regulation of interleukin-5 production	biological_process	8	Lef1	1	149	2	2129	0.135104
GO:0003308	negative regulation of Wnt signaling pathway involved in heart development	biological_process	10	Alpk2	1	149	2	2129	0.135104
GO:0031493	nucleosomal histone binding	molecular_function	6	Uhrf1	1	149	2	2129	0.135104
GO:0043113	receptor clustering	biological_process	6	Akap5	1	149	2	2129	0.135104
GO:0033120	positive regulation of RNA splicing	biological_process	9	Rbm20	1	149	2	2129	0.135104
GO:0034364	high-density lipoprotein particle	cellular_component	5	Saa3	1	149	2	2129	0.135104
GO:0010863	positive regulation of phospholipase C activity	biological_process	10	Ptafr	1	149	2	2129	0.135104
GO:0051146	striated muscle cell differentiation	biological_process	7	Bves	1	149	2	2129	0.135104
GO:0008009	chemokine activity	molecular_function	8	Cxcl16	1	149	2	2129	0.135104
GO:0045063	T-helper 1 cell differentiation	biological_process	13	Lef1	1	149	2	2129	0.135104
GO:0090594	inflammatory response to wounding	biological_process	7	Ccr2	1	149	2	2129	0.135104
GO:0016572	histone phosphorylation	biological_process	10	Incenp	1	149	2	2129	0.135104
GO:0050909	sensory perception of taste	biological_process	8	Lef1	1	149	2	2129	0.135104
GO:0005124	scavenger receptor binding	molecular_function	6	Fpr1	1	149	2	2129	0.135104
GO:0014031	mesenchymal cell development	biological_process	6	Foxc1	1	149	2	2129	0.135104
GO:0034983	peptidyl-lysine deacetylation	biological_process	11	Hdac9	1	149	2	2129	0.135104
GO:0002437	inflammatory response to antigenic stimulus	biological_process	7	Trex1	1	149	2	2129	0.135104
GO:0030953	astral microtubule organization	biological_process	9	Tppp	1	149	2	2129	0.135104
GO:0030131	clathrin adaptor complex	cellular_component	7	Lrrn3	1	149	2	2129	0.135104
GO:0031674	I band	cellular_component	5	Tcap	1	149	2	2129	0.135104
GO:0031663	lipopolysaccharide-mediated signaling pathway	biological_process	6	Ptafr	1	149	2	2129	0.135104
GO:0045588	positive regulation of gamma-delta T cell differentiation	biological_process	11	Lef1	1	149	2	2129	0.135104
GO:0060340	positive regulation of type I interferon-mediated signaling pathway	biological_process	10	Zbp1	1	149	2	2129	0.135104
GO:0032591	dendritic spine membrane	cellular_component	7	Akap5	1	149	2	2129	0.135104
GO:0060179	male mating behavior	biological_process	6	Grn	1	149	2	2129	0.135104
GO:0070295	renal water absorption	biological_process	7	Has2	1	149	2	2129	0.135104
GO:0032691	negative regulation of interleukin-1 beta production	biological_process	9	Ffar1	1	149	2	2129	0.135104
GO:1990907	beta-catenin-TCF complex	cellular_component	7	Lef1	1	149	2	2129	0.135104
GO:0032279	asymmetric synapse	cellular_component	5	Akap5	1	149	2	2129	0.135104
GO:0050805	negative regulation of synaptic transmission	biological_process	8	Adipoq	1	149	2	2129	0.135104
GO:0048791	calcium ion-regulated exocytosis of neurotransmitter	biological_process	10	Syt9	1	149	2	2129	0.135104
GO:0086005	ventricular cardiac muscle cell action potential	biological_process	9	Kcne3	1	149	2	2129	0.135104
GO:0019933	cAMP-mediated signaling	biological_process	8	Pclo	1	149	2	2129	0.135104
GO:0017166	vinculin binding	molecular_function	6	Sorbs3	1	149	2	2129	0.135104
GO:0034707	chloride channel complex	cellular_component	7	Cldn4	1	149	2	2129	0.135104
GO:0030240	skeletal muscle thin filament assembly	biological_process	7	Tcap	1	149	2	2129	0.135104
GO:0031418	L-ascorbic acid binding	molecular_function	6	P4ha3	1	149	2	2129	0.135104
GO:0046703	natural killer cell lectin-like receptor binding	molecular_function	6	Ulbp1	1	149	2	2129	0.135104
GO:0009967	positive regulation of signal transduction	biological_process	8	Adipoq	1	149	2	2129	0.135104
GO:0030851	granulocyte differentiation	biological_process	8	Cebpe	1	149	2	2129	0.135104
GO:0000791	euchromatin	cellular_component	7	Uhrf1	1	149	2	2129	0.135104
GO:0021782	glial cell development	biological_process	6	Sox11	1	149	2	2129	0.135104
GO:0072574	hepatocyte proliferation	biological_process	6	Mki67	1	149	2	2129	0.135104
GO:0014808	release of sequestered calcium ion into cytosol by sarcoplasmic reticulum	biological_process	12	Trdn	1	149	2	2129	0.135104
GO:0004875	complement receptor activity	molecular_function	6	Fpr1	1	149	2	2129	0.135104
GO:0051387	negative regulation of neurotrophin TRK receptor signaling pathway	biological_process	9	Spry1	1	149	2	2129	0.135104
GO:0017116	single-stranded DNA-dependent ATP-dependent DNA helicase activity	molecular_function	12	Rad18	1	149	2	2129	0.135104
GO:0009410	response to xenobiotic stimulus	biological_process	5	Gclc	1	149	2	2129	0.135104
GO:0035050	embryonic heart tube development	biological_process	6	Foxc1	1	149	2	2129	0.135104
GO:0046888	negative regulation of hormone secretion	biological_process	8	Adipoq	1	149	2	2129	0.135104
GO:0070345	negative regulation of fat cell proliferation	biological_process	8	E2f3	1	149	2	2129	0.135104
GO:0043011	myeloid dendritic cell differentiation	biological_process	8	Camk4	1	149	2	2129	0.135104
GO:0021542	dentate gyrus development	biological_process	5	Lef1	1	149	2	2129	0.135104
GO:0060038	cardiac muscle cell proliferation	biological_process	6	Foxc1	1	149	2	2129	0.135104
GO:0071548	response to dexamethasone	biological_process	6	Ptafr	1	149	2	2129	0.135104
GO:0051549	positive regulation of keratinocyte migration	biological_process	10	Has2	1	149	2	2129	0.135104
GO:0050796	regulation of insulin secretion	biological_process	10	Syt9	1	149	2	2129	0.135104
GO:1902260	negative regulation of delayed rectifier potassium channel activity	biological_process	10	Kcne3	1	149	2	2129	0.135104
GO:0003413	chondrocyte differentiation involved in endochondral bone morphogenesis	biological_process	7	Axin2	1	149	2	2129	0.135104
GO:2000054	negative regulation of Wnt signaling pathway involved in dorsal/ventral axis specification	biological_process	10	Axin2	1	149	2	2129	0.135104
GO:0046541	saliva secretion	biological_process	8	Kcnn4	1	149	2	2129	0.135104
GO:0072711	cellular response to hydroxyurea	biological_process	7	Trex1	1	149	2	2129	0.135104
GO:0051315	attachment of mitotic spindle microtubules to kinetochore	biological_process	6	Nuf2	1	149	2	2129	0.135104
GO:0030322	stabilization of membrane potential	biological_process	6	Kcnn4	1	149	2	2129	0.135104
GO:0051225	spindle assembly	biological_process	9	Stard9	1	149	2	2129	0.135104
GO:0010133	proline catabolic process to glutamate	biological_process	12	Prodh	1	149	2	2129	0.135104
GO:0004792	thiosulfate sulfurtransferase activity	molecular_function	7	Tstd3	1	149	2	2129	0.135104
GO:0008199	ferric iron binding	molecular_function	9	Rrm2	1	149	2	2129	0.135104
GO:0097539	ciliary transition fiber	cellular_component	4	Cenpf	1	149	2	2129	0.135104
GO:0071305	cellular response to vitamin D	biological_process	8	Tnc	1	149	2	2129	0.135104
GO:0046655	folic acid metabolic process	biological_process	7	Dhfr	1	149	2	2129	0.135104
GO:1904798	positive regulation of core promoter binding	biological_process	9	Foxc1	1	149	2	2129	0.135104
GO:0007042	lysosomal lumen acidification	biological_process	14	Grn	1	149	2	2129	0.135104
GO:0031045	dense core granule	cellular_component	9	Syt9	1	149	2	2129	0.135104
GO:0006884	cell volume homeostasis	biological_process	7	Kcnn4	1	149	2	2129	0.135104
GO:0060711	labyrinthine layer development	biological_process	6	Vash2	1	149	2	2129	0.135104
GO:0005537	mannose binding	molecular_function	6	Clec4a2	1	149	2	2129	0.135104
GO:0045956	positive regulation of calcium ion-dependent exocytosis	biological_process	10	Syt9	1	149	2	2129	0.135104
GO:0030101	natural killer cell activation	biological_process	7	Ulbp1	1	149	2	2129	0.135104
GO:0006398	mRNA 3'-end processing by stem-loop binding and cleavage	biological_process	11	Zfp473	1	149	2	2129	0.135104
GO:0051280	negative regulation of release of sequestered calcium ion into cytosol	biological_process	8	Trdn	1	149	2	2129	0.135104
GO:0008296	3'-5'-exodeoxyribonuclease activity	molecular_function	9	Trex1	1	149	2	2129	0.135104
GO:0061029	eyelid development in camera-type eye	biological_process	5	Sox11	1	149	2	2129	0.135104
GO:0046890	regulation of lipid biosynthetic process	biological_process	7	Trex1	1	149	2	2129	0.135104
GO:0042554	superoxide anion generation	biological_process	7	Cyba	1	149	2	2129	0.135104
GO:0035067	negative regulation of histone acetylation	biological_process	11	Msx3	1	149	2	2129	0.135104
GO:0070207	protein homotrimerization	biological_process	9	Scara5	1	149	2	2129	0.135104
GO:0004935	adrenergic receptor activity	molecular_function	8	Adra1a	1	149	2	2129	0.135104
GO:0033558	protein deacetylase activity	molecular_function	6	Hdac9	1	149	2	2129	0.135104
GO:0030284	estrogen receptor activity	molecular_function	6	Lef1	1	149	2	2129	0.135104
GO:1901895	negative regulation of ATPase-coupled calcium transmembrane transporter activity	biological_process	9	Pln	1	149	2	2129	0.135104
GO:0150051	postsynaptic Golgi apparatus	cellular_component	7	Tppp	1	149	2	2129	0.135104
GO:0097427	microtubule bundle	cellular_component	6	Tppp	1	149	2	2129	0.135104
GO:0032696	negative regulation of interleukin-13 production	biological_process	8	Lef1	1	149	2	2129	0.135104
GO:0031253	cell projection membrane	cellular_component	5	Bves	1	149	2	2129	0.135104
GO:1990825	sequence-specific mRNA binding	molecular_function	8	Dhfr	1	149	2	2129	0.135104
GO:0070886	positive regulation of calcineurin-NFAT signaling cascade	biological_process	12	Akap5	1	149	2	2129	0.135104
GO:0032808	lacrimal gland development	biological_process	7	Foxc1	1	149	2	2129	0.135104
GO:0032607	interferon-alpha production	biological_process	6	Trex1	1	149	2	2129	0.135104
GO:0060402	calcium ion transport into cytosol	biological_process	14	Adra1a	1	149	2	2129	0.135104
GO:0014009	glial cell proliferation	biological_process	4	Sox11	1	149	2	2129	0.135104
GO:0055074	calcium ion homeostasis	biological_process	10	Hrc	1	149	2	2129	0.135104
GO:0045730	respiratory burst	biological_process	4	Cyba	1	149	2	2129	0.135104
GO:0086091	regulation of heart rate by cardiac conduction	biological_process	10	Kcne3	1	149	2	2129	0.135104
GO:0032502	developmental process	biological_process	3	Msc	1	149	2	2129	0.135104
GO:0070257	positive regulation of mucus secretion	biological_process	9	Cyba	1	149	2	2129	0.135104
GO:0051290	protein heterotetramerization	biological_process	9	Rrm2	1	149	2	2129	0.135104
GO:0034341	response to interferon-gamma	biological_process	7	Cxcl16	1	149	2	2129	0.135104
GO:0010881	regulation of cardiac muscle contraction by regulation of the release of sequestered calcium ion	biological_process	9	Pln	1	149	2	2129	0.135104
GO:0016597	amino acid binding	molecular_function	7	Prodh	1	149	2	2129	0.135104
GO:0015269	calcium-activated potassium channel activity	molecular_function	9	Kcnn4	1	149	2	2129	0.135104
GO:0051960	regulation of nervous system development	biological_process	7	Grn	1	149	2	2129	0.135104
GO:0030667	secretory granule membrane	cellular_component	7	Syt9	1	149	2	2129	0.135104
GO:0032060	bleb assembly	biological_process	8	Emp3	1	149	2	2129	0.135104
GO:0070087	chromo shadow domain binding	molecular_function	6	Chaf1a	1	149	2	2129	0.135104
GO:2000121	regulation of removal of superoxide radicals	biological_process	9	Dhfr	1	149	2	2129	0.135104
GO:0010369	chromocenter	cellular_component	7	Incenp	1	149	2	2129	0.135104
GO:0048246	macrophage chemotaxis	biological_process	6	Gpr35	1	149	2	2129	0.135104
GO:0010832	negative regulation of myotube differentiation	biological_process	10	Bhlha15	1	149	2	2129	0.135104
GO:0060447	bud outgrowth involved in lung branching	biological_process	8	Tnc	1	149	2	2129	0.135104
GO:0061564	axon development	biological_process	8	Vash2	1	149	2	2129	0.135104
GO:0032041	NAD-dependent histone deacetylase activity (H3-K14 specific)	molecular_function	9	Hdac9	1	149	2	2129	0.135104
GO:0016202	regulation of striated muscle tissue development	biological_process	8	Cenpf	1	149	2	2129	0.135104
GO:1904753	negative regulation of vascular associated smooth muscle cell migration	biological_process	10	Adipoq	1	149	2	2129	0.135104
GO:0003009	skeletal muscle contraction	biological_process	8	Tcap	1	149	2	2129	0.135104
GO:0060047	heart contraction	biological_process	7	Trdn	1	149	2	2129	0.135104
GO:0048010	vascular endothelial growth factor receptor signaling pathway	biological_process	8	Foxc1	1	149	2	2129	0.135104
GO:0008381	mechanosensitive ion channel activity	molecular_function	8	Tmc5	1	149	2	2129	0.135104
GO:0006968	cellular defense response	biological_process	6	Ccr2	1	149	2	2129	0.135104
GO:0060539	diaphragm development	biological_process	8	Msc	1	149	2	2129	0.135104
GO:0043457	regulation of cellular respiration	biological_process	8	Trex1	1	149	2	2129	0.135104
GO:0032959	inositol trisphosphate biosynthetic process	biological_process	9	Ptafr	1	149	2	2129	0.135104
GO:0032407	MutSalpha complex binding	molecular_function	6	Trex1	1	149	2	2129	0.135104
GO:0016080	synaptic vesicle targeting	biological_process	5	Pclo	1	149	2	2129	0.135104
GO:0000028	ribosomal small subunit assembly	biological_process	9	Rpsa	1	149	2	2129	0.135104
GO:0019395	fatty acid oxidation	biological_process	10	Adipoq	1	149	2	2129	0.135104
GO:0006937	regulation of muscle contraction	biological_process	8	Adra1a	1	149	2	2129	0.135104
GO:0002381	immunoglobulin production involved in immunoglobulin mediated immune response	biological_process	6	Gapt	1	149	2	2129	0.135104
GO:1904845	cellular response to L-glutamine	biological_process	9	Cyba	1	149	2	2129	0.135104
GO:0007194	negative regulation of adenylate cyclase activity	biological_process	8	Akap5	1	149	2	2129	0.135104
GO:0003357	noradrenergic neuron differentiation	biological_process	7	Sox11	1	149	2	2129	0.135104
GO:0032713	negative regulation of interleukin-4 production	biological_process	8	Lef1	1	149	2	2129	0.135104
GO:0070742	C2H2 zinc finger domain binding	molecular_function	6	Lef1	1	149	2	2129	0.135104
GO:0032405	MutLalpha complex binding	molecular_function	6	Trex1	1	149	2	2129	0.135104
GO:0021799	cerebral cortex radially oriented cell migration	biological_process	10	Cdk5r1	1	149	2	2129	0.135104
GO:0008340	determination of adult lifespan	biological_process	4	Trex1	1	149	2	2129	0.135104
GO:0046620	regulation of organ growth	biological_process	7	Foxc1	1	149	2	2129	0.135104
GO:0021591	ventricular system development	biological_process	6	Cenpf	1	149	2	2129	0.135104
GO:0002281	macrophage activation involved in immune response	biological_process	8	Trex1	1	149	2	2129	0.135104
GO:0048680	positive regulation of axon regeneration	biological_process	8	Grn	1	149	2	2129	0.135104
GO:1904306	positive regulation of gastro-intestinal system smooth muscle contraction	biological_process	11	Ptafr	1	149	2	2129	0.135104
GO:0031497	chromatin assembly	biological_process	7	Chaf1a	1	149	2	2129	0.135104
GO:1903169	regulation of calcium ion transmembrane transport	biological_process	10	Hrc	1	149	2	2129	0.135104
GO:0006560	proline metabolic process	biological_process	11	Prodh	1	149	2	2129	0.135104
GO:0051593	response to folic acid	biological_process	6	Zfp354a	1	149	2	2129	0.135104
GO:0000795	synaptonemal complex	cellular_component	8	Incenp	1	149	2	2129	0.135104
GO:0009966	regulation of signal transduction	biological_process	7	Spry1	1	149	2	2129	0.135104
GO:0032740	positive regulation of interleukin-17 production	biological_process	8	Ly9	1	149	2	2129	0.135104
GO:0030968	endoplasmic reticulum unfolded protein response	biological_process	5	Bhlha15	1	149	2	2129	0.135104
GO:0031527	filopodium membrane	cellular_component	6	Akap5	1	149	2	2129	0.135104
GO:0021943	formation of radial glial scaffolds	biological_process	8	Lef1	1	149	2	2129	0.135104
GO:0010642	negative regulation of platelet-derived growth factor receptor signaling pathway	biological_process	9	Adipoq	1	149	2	2129	0.135104
GO:0016574	histone ubiquitination	biological_process	12	Uhrf1	1	149	2	2129	0.135104
GO:0032197	transposition, RNA-mediated	biological_process	5	Trex1	1	149	2	2129	0.135104
GO:0034704	calcium channel complex	cellular_component	8	Trdn	1	149	2	2129	0.135104
GO:0016338	calcium-independent cell-cell adhesion via plasma membrane cell-adhesion molecules	biological_process	7	Cldn4	1	149	2	2129	0.135104
GO:0006091	generation of precursor metabolites and energy	biological_process	5	Trex1	1	149	2	2129	0.135104
GO:0007213	G protein-coupled acetylcholine receptor signaling pathway	biological_process	6	Cdk5r1	1	149	2	2129	0.135104
GO:0002322	B cell proliferation involved in immune response	biological_process	9	Gapt	1	149	2	2129	0.135104
GO:0042590	antigen processing and presentation of exogenous peptide antigen via MHC class I	biological_process	7	Clec4a2	1	149	2	2129	0.135104
GO:0008853	exodeoxyribonuclease III activity	molecular_function	10	Trex1	1	149	2	2129	0.135104
GO:0071394	cellular response to testosterone stimulus	biological_process	7	Spp1	1	149	2	2129	0.135104
GO:0046685	response to arsenic-containing substance	biological_process	5	Gclc	1	149	2	2129	0.135104
GO:0031953	negative regulation of protein autophosphorylation	biological_process	11	Adipoq	1	149	2	2129	0.135104
GO:0060710	chorio-allantoic fusion	biological_process	4	Lef1	1	149	2	2129	0.135104
GO:0002430	complement receptor mediated signaling pathway	biological_process	7	Fpr1	1	149	2	2129	0.135104
GO:1904428	negative regulation of tubulin deacetylation	biological_process	10	Tppp	1	149	2	2129	0.135104
GO:0086023	adenylate cyclase-activating adrenergic receptor signaling pathway involved in heart process	biological_process	10	Pln	1	149	2	2129	0.135104
GO:1902747	negative regulation of lens fiber cell differentiation	biological_process	9	Spry1	1	149	2	2129	0.135104
GO:0031262	Ndc80 complex	cellular_component	4	Nuf2	1	149	2	2129	0.135104
GO:0097038	perinuclear endoplasmic reticulum	cellular_component	7	Cyba	1	149	2	2129	0.135104
GO:0032930	positive regulation of superoxide anion generation	biological_process	10	Cyba	1	149	2	2129	0.135104
GO:0030916	otic vesicle formation	biological_process	7	Tcap	1	149	2	2129	0.135104
GO:0019725	cellular homeostasis	biological_process	4	Ccr2	1	149	2	2129	0.135104
GO:0061053	somite development	biological_process	7	Sox11	1	149	2	2129	0.135104
GO:0006820	anion transport	biological_process	7	Kcnn4	1	149	2	2129	0.135104
GO:0090314	positive regulation of protein targeting to membrane	biological_process	11	Cdk5r1	1	149	2	2129	0.135104
GO:0043020	NADPH oxidase complex	cellular_component	6	Cyba	1	149	2	2129	0.135104
GO:0016175	superoxide-generating NADPH oxidase activity	molecular_function	7	Cyba	1	149	2	2129	0.135104
GO:0072382	minus-end-directed vesicle transport along microtubule	biological_process	11	Kifc1	1	149	2	2129	0.135104
GO:1905050	positive regulation of metallopeptidase activity	biological_process	11	Cldn4	1	149	2	2129	0.135104
GO:0032230	positive regulation of synaptic transmission, GABAergic	biological_process	10	Adra1a	1	149	2	2129	0.135104
GO:0051926	negative regulation of calcium ion transport	biological_process	9	Pln	1	149	2	2129	0.135104
GO:1901642	nucleoside transmembrane transport	biological_process	9	Slc29a3	1	149	2	2129	0.135104
GO:0055117	regulation of cardiac muscle contraction	biological_process	10	Adra1a	1	149	2	2129	0.135104
GO:0070527	platelet aggregation	biological_process	7	Gp1ba	1	149	2	2129	0.135104
GO:0044752	response to human chorionic gonadotropin	biological_process	7	Gclc	1	149	2	2129	0.135104
GO:0006536	glutamate metabolic process	biological_process	11	Gclc	1	149	2	2129	0.135104
GO:0006749	glutathione metabolic process	biological_process	8	Gclc	1	149	2	2129	0.135104
GO:0030425	dendrite	cellular_component	6	Akap5;Ccr2;Kcne3;Htr2b;Pclo;Cdk5r1;Cyba	7	149	63	2129	0.147057
GO:0005543	phospholipid binding	molecular_function	5	Ptafr;F10	2	149	10	2129	0.151372
GO:0030864	cortical actin cytoskeleton	cellular_component	8	Mtss2;Myo1a	2	149	10	2129	0.151372
GO:0071260	cellular response to mechanical stimulus	biological_process	6	Gclc;Cyba	2	149	10	2129	0.151372
GO:0035458	cellular response to interferon-beta	biological_process	8	Ifi202b;Trex1	2	149	10	2129	0.151372
GO:0016529	sarcoplasmic reticulum	cellular_component	7	Trdn;Pln	2	149	10	2129	0.151372
GO:0001786	phosphatidylserine binding	molecular_function	6	Syt9;Syt13	2	149	10	2129	0.151372
GO:0031594	neuromuscular junction	cellular_component	4	Pclo;Cdk5r1	2	149	10	2129	0.151372
GO:0010951	negative regulation of endopeptidase activity	biological_process	11	Serpina10;Wfdc17	2	149	10	2129	0.151372
GO:0043027	cysteine-type endopeptidase inhibitor activity involved in apoptotic process	molecular_function	9	Lef1;Naip2	2	149	10	2129	0.151372
GO:0070507	regulation of microtubule cytoskeleton organization	biological_process	7	Tppp;Cdk5r1	2	149	10	2129	0.151372
GO:0045121	membrane raft	cellular_component	6	Kcnn4;Kcne3;Myo1a;Akap5	4	149	30	2129	0.153586
GO:0001934	positive regulation of protein phosphorylation	biological_process	10	Adipoq;Lrrn3;Axin2;Akap5	4	149	30	2129	0.153586
GO:0003677	DNA binding	molecular_function	6	Zfp473;Zbp1;Foxc1;Zfp354a;Cebpe;Uhrf1;Msx3;Foxo6;Trex1;H3c8;H3c11;Rad18;E2f3;Clspn;Mki67;Ifi202b;Msc;Zfhx4;Sox11;Sp140;Bhlha15;Pcgf2;Lef1	23	149	265	2129	0.154412
GO:0008134	transcription factor binding	molecular_function	5	Foxc1;Foxo6;Lef1;Hdac9;Cenpf;Sorbs3;E2f3	7	149	64	2129	0.155989
GO:0003779	actin binding	molecular_function	6	Xirp2;Vash2;Cdk5r1;Mtss2;Akap5;Myo1a	6	149	53	2129	0.161869
GO:0098978	glutamatergic synapse	cellular_component	4	Adra1a;Akap5;Rpsa;Cttnbp2;Pclo	5	149	42	2129	0.166267
GO:0042493	response to drug	biological_process	5	Adipoq;Adra1a;Cyba;Htr2b	4	149	31	2129	0.167331
GO:0007059	chromosome segregation	biological_process	4	Incenp;Cenpf	2	149	11	2129	0.176889
GO:0003697	single-stranded DNA binding	molecular_function	7	Trex1;Rad18	2	149	11	2129	0.176889
GO:0007584	response to nutrient	biological_process	7	Gclc;Adipoq	2	149	11	2129	0.176889
GO:1990841	promoter-specific chromatin binding	molecular_function	5	Pcgf2;Foxc1	2	149	11	2129	0.176889
GO:0005901	caveola	cellular_component	8	Bves;Adra1a	2	149	11	2129	0.176889
GO:0008144	drug binding	molecular_function	4	Htr2b;Dhfr	2	149	11	2129	0.176889
GO:0043407	negative regulation of MAP kinase activity	biological_process	12	Spry1;Adipoq	2	149	11	2129	0.176889
GO:0032508	DNA duplex unwinding	biological_process	9	Rad18;Trex1	2	149	11	2129	0.176889
GO:0071347	cellular response to interleukin-1	biological_process	8	Has2;Saa3	2	149	11	2129	0.176889
GO:0006909	phagocytosis	biological_process	7	Cebpe;Pld4	2	149	11	2129	0.176889
GO:0050729	positive regulation of inflammatory response	biological_process	9	Ccr2;Zbp1	2	149	11	2129	0.176889
GO:0030426	growth cone	cellular_component	5	Cdk5r1;Myo1a;Pclo	3	149	21	2129	0.177824
GO:0005770	late endosome	cellular_component	8	Rnf133;Rnf128;Grn	3	149	21	2129	0.177824
GO:0004518	nuclease activity	molecular_function	6	Pld4;Ear1;Trex1	3	149	21	2129	0.177824
GO:0006955	immune response	biological_process	4	Ccr2;Ccr9;Gm43302;Trex1	4	149	32	2129	0.181496
GO:0016604	nuclear body	cellular_component	7	Sp140;Pcgf2;Mki67;A530032D15Rik;Rad18;Incenp	6	149	55	2129	0.182895
GO:0005694	chromosome	cellular_component	6	Mki67;H3c8;Clspn;Incenp;H3c11;Nuf2	6	149	56	2129	0.1938
GO:0030225	macrophage differentiation	biological_process	8	Cebpe	1	149	3	2129	0.195692
GO:0071353	cellular response to interleukin-4	biological_process	8	Lef1	1	149	3	2129	0.195692
GO:0086004	regulation of cardiac muscle cell contraction	biological_process	11	Pln	1	149	3	2129	0.195692
GO:0030705	cytoskeleton-dependent intracellular transport	biological_process	7	Ccdc88b	1	149	3	2129	0.195692
GO:0050786	RAGE receptor binding	molecular_function	6	Fpr1	1	149	3	2129	0.195692
GO:0001818	negative regulation of cytokine production	biological_process	7	Clec4a2	1	149	3	2129	0.195692
GO:0032680	regulation of tumor necrosis factor production	biological_process	8	Trex1	1	149	3	2129	0.195692
GO:0051770	positive regulation of nitric-oxide synthase biosynthetic process	biological_process	9	Fcer2a	1	149	3	2129	0.195692
GO:0033574	response to testosterone	biological_process	6	Pln	1	149	3	2129	0.195692
GO:0045823	positive regulation of heart contraction	biological_process	9	Hrc	1	149	3	2129	0.195692
GO:0120163	negative regulation of cold-induced thermogenesis	biological_process	7	Adipoq	1	149	3	2129	0.195692
GO:0099092	postsynaptic density, intracellular component	cellular_component	5	Akap5	1	149	3	2129	0.195692
GO:0002320	lymphoid progenitor cell differentiation	biological_process	7	Trex1	1	149	3	2129	0.195692
GO:0021819	layer formation in cerebral cortex	biological_process	5	Cdk5r1	1	149	3	2129	0.195692
GO:0031123	RNA 3'-end processing	biological_process	10	Papolb	1	149	3	2129	0.195692
GO:0060452	positive regulation of cardiac muscle contraction	biological_process	10	Adra1a	1	149	3	2129	0.195692
GO:0043586	tongue development	biological_process	7	Lef1	1	149	3	2129	0.195692
GO:0008408	3'-5' exonuclease activity	molecular_function	8	Trex1	1	149	3	2129	0.195692
GO:0042310	vasoconstriction	biological_process	10	Htr2b	1	149	3	2129	0.195692
GO:0010875	positive regulation of cholesterol efflux	biological_process	11	Adipoq	1	149	3	2129	0.195692
GO:0060022	hard palate development	biological_process	5	Sox11	1	149	3	2129	0.195692
GO:0090026	positive regulation of monocyte chemotaxis	biological_process	9	Ccr2	1	149	3	2129	0.195692
GO:0015935	small ribosomal subunit	cellular_component	7	Rpsa	1	149	3	2129	0.195692
GO:0031362	anchored component of external side of plasma membrane	cellular_component	7	Gp1ba	1	149	3	2129	0.195692
GO:0030898	actin-dependent ATPase activity	molecular_function	11	Myo1a	1	149	3	2129	0.195692
GO:0030500	regulation of bone mineralization	biological_process	7	Omd	1	149	3	2129	0.195692
GO:0036353	histone H2A-K119 monoubiquitination	biological_process	15	Pcgf2	1	149	3	2129	0.195692
GO:0031103	axon regeneration	biological_process	7	Dhfr	1	149	3	2129	0.195692
GO:0060077	inhibitory synapse	cellular_component	4	Pclo	1	149	3	2129	0.195692
GO:0070016	armadillo repeat domain binding	molecular_function	6	Lef1	1	149	3	2129	0.195692
GO:0032695	negative regulation of interleukin-12 production	biological_process	8	Tigit	1	149	3	2129	0.195692
GO:0048709	oligodendrocyte differentiation	biological_process	7	Tppp	1	149	3	2129	0.195692
GO:0000940	condensed chromosome outer kinetochore	cellular_component	4	Cenpf	1	149	3	2129	0.195692
GO:0048844	artery morphogenesis	biological_process	7	Foxc1	1	149	3	2129	0.195692
GO:0010738	regulation of protein kinase A signaling	biological_process	9	Akap5	1	149	3	2129	0.195692
GO:0010216	maintenance of DNA methylation	biological_process	8	Uhrf1	1	149	3	2129	0.195692
GO:0035265	organ growth	biological_process	4	Adra1a	1	149	3	2129	0.195692
GO:0031589	cell-substrate adhesion	biological_process	5	Sorbs3	1	149	3	2129	0.195692
GO:0043236	laminin binding	molecular_function	5	Rpsa	1	149	3	2129	0.195692
GO:0032780	negative regulation of ATPase activity	biological_process	8	Pln	1	149	3	2129	0.195692
GO:0070402	NADPH binding	molecular_function	6	Dhfr	1	149	3	2129	0.195692
GO:2000439	positive regulation of monocyte extravasation	biological_process	9	Ccr2	1	149	3	2129	0.195692
GO:0048762	mesenchymal cell differentiation	biological_process	6	Foxc1	1	149	3	2129	0.195692
GO:2000481	positive regulation of cAMP-dependent protein kinase activity	biological_process	13	Adipoq	1	149	3	2129	0.195692
GO:0046887	positive regulation of hormone secretion	biological_process	8	Sox11	1	149	3	2129	0.195692
GO:0061024	membrane organization	biological_process	5	Mtss2	1	149	3	2129	0.195692
GO:0001921	positive regulation of receptor recycling	biological_process	7	Bves	1	149	3	2129	0.195692
GO:0010459	negative regulation of heart rate	biological_process	10	Pln	1	149	3	2129	0.195692
GO:1901387	positive regulation of voltage-gated calcium channel activity	biological_process	9	Kcne3	1	149	3	2129	0.195692
GO:0019229	regulation of vasoconstriction	biological_process	9	Adra1a	1	149	3	2129	0.195692
GO:0022627	cytosolic small ribosomal subunit	cellular_component	8	Rpsa	1	149	3	2129	0.195692
GO:0051279	regulation of release of sequestered calcium ion into cytosol	biological_process	7	Cyba	1	149	3	2129	0.195692
GO:0090037	positive regulation of protein kinase C signaling	biological_process	10	Adra1a	1	149	3	2129	0.195692
GO:0036302	atrioventricular canal development	biological_process	5	Has2	1	149	3	2129	0.195692
GO:0007187	G protein-coupled receptor signaling pathway, coupled to cyclic nucleotide second messenger	biological_process	6	Htr2b	1	149	3	2129	0.195692
GO:0043631	RNA polyadenylation	biological_process	9	Papolb	1	149	3	2129	0.195692
GO:0036122	BMP binding	molecular_function	6	Tcap	1	149	3	2129	0.195692
GO:0017015	regulation of transforming growth factor beta receptor signaling pathway	biological_process	9	Sox11	1	149	3	2129	0.195692
GO:0060563	neuroepithelial cell differentiation	biological_process	8	Sox11	1	149	3	2129	0.195692
GO:0005798	Golgi-associated vesicle	cellular_component	7	Pclo	1	149	3	2129	0.195692
GO:0016705	oxidoreductase activity, acting on paired donors, with incorporation or reduction of molecular oxygen	molecular_function	5	P4ha3	1	149	3	2129	0.195692
GO:0007064	mitotic sister chromatid cohesion	biological_process	6	Haspin	1	149	3	2129	0.195692
GO:0005522	profilin binding	molecular_function	5	Pclo	1	149	3	2129	0.195692
GO:0007158	neuron cell-cell adhesion	biological_process	6	Cdk5r1	1	149	3	2129	0.195692
GO:0044849	estrous cycle	biological_process	5	Has2	1	149	3	2129	0.195692
GO:1902275	regulation of chromatin organization	biological_process	9	Mki67	1	149	3	2129	0.195692
GO:0030854	positive regulation of granulocyte differentiation	biological_process	10	Lef1	1	149	3	2129	0.195692
GO:0048485	sympathetic nervous system development	biological_process	6	Sox11	1	149	3	2129	0.195692
GO:0031616	spindle pole centrosome	cellular_component	8	Kifc1	1	149	3	2129	0.195692
GO:0071398	cellular response to fatty acid	biological_process	7	Ptafr	1	149	3	2129	0.195692
GO:0035254	glutamate receptor binding	molecular_function	6	Akap5	1	149	3	2129	0.195692
GO:0032590	dendrite membrane	cellular_component	7	Akap5	1	149	3	2129	0.195692
GO:0022407	regulation of cell-cell adhesion	biological_process	6	Lef1	1	149	3	2129	0.195692
GO:0051209	release of sequestered calcium ion into cytosol	biological_process	8	Htr2b	1	149	3	2129	0.195692
GO:0035696	monocyte extravasation	biological_process	6	Ccr2	1	149	3	2129	0.195692
GO:0035810	positive regulation of urine volume	biological_process	7	Has2	1	149	3	2129	0.195692
GO:1904385	cellular response to angiotensin	biological_process	8	Cyba	1	149	3	2129	0.195692
GO:0007009	plasma membrane organization	biological_process	6	Mtss2	1	149	3	2129	0.195692
GO:0030099	myeloid cell differentiation	biological_process	6	Cebpe	1	149	3	2129	0.195692
GO:0045777	positive regulation of blood pressure	biological_process	6	Cyba	1	149	3	2129	0.195692
GO:0042379	chemokine receptor binding	molecular_function	7	Cxcl16	1	149	3	2129	0.195692
GO:0014033	neural crest cell differentiation	biological_process	7	Htr2b	1	149	3	2129	0.195692
GO:0043292	contractile fiber	cellular_component	6	Cdk5r1	1	149	3	2129	0.195692
GO:0048278	vesicle docking	biological_process	6	Bves	1	149	3	2129	0.195692
GO:0010906	regulation of glucose metabolic process	biological_process	9	Adipoq	1	149	3	2129	0.195692
GO:0003084	positive regulation of systemic arterial blood pressure	biological_process	7	Adra1a	1	149	3	2129	0.195692
GO:0010820	positive regulation of T cell chemotaxis	biological_process	10	Ccr2	1	149	3	2129	0.195692
GO:0045120	pronucleus	cellular_component	7	Cenpf	1	149	3	2129	0.195692
GO:0042288	MHC class I protein binding	molecular_function	7	Pilra	1	149	3	2129	0.195692
GO:0060048	cardiac muscle contraction	biological_process	8	Tcap	1	149	3	2129	0.195692
GO:0006801	superoxide metabolic process	biological_process	6	Cyba	1	149	3	2129	0.195692
GO:0005614	interstitial matrix	cellular_component	6	Tnc	1	149	3	2129	0.195692
GO:0098882	structural constituent of presynaptic active zone	molecular_function	6	Pclo	1	149	3	2129	0.195692
GO:0072557	IPAF inflammasome complex	cellular_component	5	Naip2	1	149	3	2129	0.195692
GO:0004683	calmodulin-dependent protein kinase activity	molecular_function	9	Camk4	1	149	3	2129	0.195692
GO:0045056	transcytosis	biological_process	7	Ptafr	1	149	3	2129	0.195692
GO:0001759	organ induction	biological_process	9	Spry1	1	149	3	2129	0.195692
GO:0098664	G protein-coupled serotonin receptor signaling pathway	biological_process	6	Htr2b	1	149	3	2129	0.195692
GO:0005540	hyaluronic acid binding	molecular_function	6	Vcan	1	149	3	2129	0.195692
GO:0004745	retinol dehydrogenase activity	molecular_function	7	Dhrs9	1	149	3	2129	0.195692
GO:0004993	G protein-coupled serotonin receptor activity	molecular_function	8	Htr2b	1	149	3	2129	0.195692
GO:0035418	protein localization to synapse	biological_process	6	Pclo	1	149	3	2129	0.195692
GO:0050863	regulation of T cell activation	biological_process	8	Trex1	1	149	3	2129	0.195692
GO:0008250	oligosaccharyltransferase complex	cellular_component	7	Trex1	1	149	3	2129	0.195692
GO:0070932	histone H3 deacetylation	biological_process	12	Hdac9	1	149	3	2129	0.195692
GO:0048790	maintenance of presynaptic active zone structure	biological_process	7	Pclo	1	149	3	2129	0.195692
GO:0070371	ERK1 and ERK2 cascade	biological_process	12	Htr2b	1	149	3	2129	0.195692
GO:0043570	maintenance of DNA repeat elements	biological_process	8	Axin2	1	149	3	2129	0.195692
GO:0043596	nuclear replication fork	cellular_component	7	Trex1	1	149	3	2129	0.195692
GO:0048312	intracellular distribution of mitochondria	biological_process	8	Bhlha15	1	149	3	2129	0.195692
GO:0042535	positive regulation of tumor necrosis factor biosynthetic process	biological_process	10	Ccr2	1	149	3	2129	0.195692
GO:0008354	germ cell migration	biological_process	7	Foxc1	1	149	3	2129	0.195692
GO:0033314	mitotic DNA replication checkpoint	biological_process	7	Clspn	1	149	3	2129	0.195692
GO:1901029	negative regulation of mitochondrial outer membrane permeabilization involved in apoptotic signaling pathway	biological_process	10	Gclc	1	149	3	2129	0.195692
GO:0006953	acute-phase response	biological_process	8	Saa3	1	149	3	2129	0.195692
GO:0086036	regulation of cardiac muscle cell membrane potential	biological_process	6	Trdn	1	149	3	2129	0.195692
GO:0042113	B cell activation	biological_process	7	Gapt	1	149	3	2129	0.195692
GO:0007088	regulation of mitotic nuclear division	biological_process	8	Mki67	1	149	3	2129	0.195692
GO:0061049	cell growth involved in cardiac muscle cell development	biological_process	6	Adra1a	1	149	3	2129	0.195692
GO:0060561	apoptotic process involved in morphogenesis	biological_process	8	Lef1	1	149	3	2129	0.195692
GO:0007041	lysosomal transport	biological_process	7	Grn	1	149	3	2129	0.195692
GO:0048468	cell development	biological_process	5	Lef1	1	149	3	2129	0.195692
GO:1901491	negative regulation of lymphangiogenesis	biological_process	8	Foxc1	1	149	3	2129	0.195692
GO:0097470	ribbon synapse	cellular_component	4	Pclo	1	149	3	2129	0.195692
GO:0033691	sialic acid binding	molecular_function	7	Adipoq	1	149	3	2129	0.195692
GO:0060337	type I interferon signaling pathway	biological_process	7	Trex1	1	149	3	2129	0.195692
GO:0080111	DNA demethylation	biological_process	10	Aicda	1	149	3	2129	0.195692
GO:0042056	chemoattractant activity	molecular_function	7	Saa3	1	149	3	2129	0.195692
GO:0007528	neuromuscular junction development	biological_process	6	Tnc	1	149	3	2129	0.195692
GO:0030316	osteoclast differentiation	biological_process	8	Gpr183	1	149	3	2129	0.195692
GO:0042391	regulation of membrane potential	biological_process	5	Bves	1	149	3	2129	0.195692
GO:0071864	positive regulation of cell proliferation in bone marrow	biological_process	8	Lef1	1	149	3	2129	0.195692
GO:0071639	positive regulation of monocyte chemotactic protein-1 production	biological_process	9	Adipoq	1	149	3	2129	0.195692
GO:0001841	neural tube formation	biological_process	8	Sox11	1	149	3	2129	0.195692
GO:0019934	cGMP-mediated signaling	biological_process	8	Htr2b	1	149	3	2129	0.195692
GO:0022409	positive regulation of cell-cell adhesion	biological_process	7	Lef1	1	149	3	2129	0.195692
GO:0010838	positive regulation of keratinocyte proliferation	biological_process	9	Has2	1	149	3	2129	0.195692
GO:0008179	adenylate cyclase binding	molecular_function	6	Akap5	1	149	3	2129	0.195692
GO:1903428	positive regulation of reactive oxygen species biosynthetic process	biological_process	8	Cyba	1	149	3	2129	0.195692
GO:0097178	ruffle assembly	biological_process	8	Mtss2	1	149	3	2129	0.195692
GO:0050811	GABA receptor binding	molecular_function	6	Akap5	1	149	3	2129	0.195692
GO:0002476	antigen processing and presentation of endogenous peptide antigen via MHC class Ib	biological_process	7	Gm11127	1	149	3	2129	0.195692
GO:0007413	axonal fasciculation	biological_process	6	Cdk5r1	1	149	3	2129	0.195692
GO:0030853	negative regulation of granulocyte differentiation	biological_process	10	Adipoq	1	149	3	2129	0.195692
GO:0045190	isotype switching	biological_process	8	Aicda	1	149	3	2129	0.195692
GO:0006879	cellular iron ion homeostasis	biological_process	12	Scara5	1	149	3	2129	0.195692
GO:0061635	regulation of protein complex stability	biological_process	5	Trex1	1	149	3	2129	0.195692
GO:0045618	positive regulation of keratinocyte differentiation	biological_process	10	Foxc1	1	149	3	2129	0.195692
GO:0071875	adrenergic receptor signaling pathway	biological_process	6	Adra1a	1	149	3	2129	0.195692
GO:0005721	pericentric heterochromatin	cellular_component	8	Incenp	1	149	3	2129	0.195692
GO:0035988	chondrocyte proliferation	biological_process	4	Grn	1	149	3	2129	0.195692
GO:0007080	mitotic metaphase plate congression	biological_process	9	Kifc1	1	149	3	2129	0.195692
GO:0034614	cellular response to reactive oxygen species	biological_process	7	Trex1	1	149	3	2129	0.195692
GO:0045843	negative regulation of striated muscle tissue development	biological_process	9	Lef1	1	149	3	2129	0.195692
GO:0034237	protein kinase A regulatory subunit binding	molecular_function	6	Akap5	1	149	3	2129	0.195692
GO:0071774	response to fibroblast growth factor	biological_process	5	Tnc	1	149	3	2129	0.195692
GO:0030050	vesicle transport along actin filament	biological_process	6	Myo1a	1	149	3	2129	0.195692
GO:0034115	negative regulation of heterotypic cell-cell adhesion	biological_process	8	Adipoq	1	149	3	2129	0.195692
GO:0045332	phospholipid translocation	biological_process	9	Kcnn4	1	149	3	2129	0.195692
GO:0016874	ligase activity	molecular_function	4	Gclc;Mthfs;Acss3	3	149	22	2129	0.195997
GO:0007623	circadian rhythm	biological_process	4	Adipoq;Cldn4	2	149	12	2129	0.20301
GO:0050790	regulation of catalytic activity	biological_process	5	Trex1;Pcgf2	2	149	12	2129	0.20301
GO:0071333	cellular response to glucose stimulus	biological_process	10	Gclc;Cyba	2	149	12	2129	0.20301
GO:0031667	response to nutrient levels	biological_process	6	Adipoq;Cyba	2	149	12	2129	0.20301
GO:0000777	condensed chromosome kinetochore	cellular_component	5	Incenp;Nuf2	2	149	12	2129	0.20301
GO:0016363	nuclear matrix	cellular_component	6	Cenpf;Uhrf1	2	149	12	2129	0.20301
GO:0061630	ubiquitin protein ligase activity	molecular_function	7	Rad18;Rnf128;Uhrf1;Rnf133	4	149	34	2129	0.210945
GO:0046983	protein dimerization activity	molecular_function	5	Bhlha15;Msc;E2f3	3	149	23	2129	0.214601
GO:0005516	calmodulin binding	molecular_function	5	Myo1a;Akap5;Kcnn4	3	149	23	2129	0.214601
GO:0005874	microtubule	cellular_component	7	Kifc1;Stard9;Mtus2;Incenp;Tppp	5	149	47	2129	0.228969
GO:0070373	negative regulation of ERK1 and ERK2 cascade	biological_process	12	Spry1;Adipoq	2	149	13	2129	0.229527
GO:0001725	stress fiber	cellular_component	7	Cyba;Xirp2	2	149	13	2129	0.229527
GO:0005581	collagen trimer	cellular_component	4	Adipoq;Fam122b	2	149	13	2129	0.229527
GO:0009925	basal plasma membrane	cellular_component	5	Cldn4;Myo1a	2	149	13	2129	0.229527
GO:0006816	calcium ion transport	biological_process	10	Kcnn4;Pln	2	149	13	2129	0.229527
GO:0060021	roof of mouth development	biological_process	5	Gdf11;Msc	2	149	13	2129	0.229527
GO:0043525	positive regulation of neuron apoptotic process	biological_process	10	Cdk5r1;Grn	2	149	13	2129	0.229527
GO:0005198	structural molecule activity	molecular_function	3	Cldn4;Bves	2	149	13	2129	0.229527
GO:0006260	DNA replication	biological_process	8	Chaf1a;Rrm2;Trex1	3	149	24	2129	0.233565
GO:0000977	RNA polymerase II regulatory region sequence-specific DNA binding	molecular_function	9	Lef1;Bhlha15;Msc;Msx3;E2f3;Foxc1	6	149	60	2129	0.239706
GO:0005667	transcription factor complex	cellular_component	4	E2f3;Lef1;Hdac9;Sox11	4	149	36	2129	0.241636
GO:0030335	positive regulation of cell migration	biological_process	8	Cldn4;Lef1;Cxcl16;Grn;Has2	5	149	48	2129	0.242283
GO:0010628	positive regulation of gene expression	biological_process	8	Foxc1;Tnc;Cebpe;Sox11;Lef1	5	149	48	2129	0.242283
GO:0048471	perinuclear region of cytoplasm	cellular_component	6	Tppp;Ccr2;Pclo;Spp1;Rnf128;Adipoq;Relt;Akap5;Cdk5r1	9	149	98	2129	0.243456
GO:0007566	embryo implantation	biological_process	4	Grn	1	149	4	2129	0.252061
GO:0071880	adenylate cyclase-activating adrenergic receptor signaling pathway	biological_process	9	Adra1a	1	149	4	2129	0.252061
GO:0031295	T cell costimulation	biological_process	5	Cd5	1	149	4	2129	0.252061
GO:0048545	response to steroid hormone	biological_process	6	Spp1	1	149	4	2129	0.252061
GO:0016446	somatic hypermutation of immunoglobulin genes	biological_process	6	Aicda	1	149	4	2129	0.252061
GO:0060449	bud elongation involved in lung branching	biological_process	8	Spry1	1	149	4	2129	0.252061
GO:0046686	response to cadmium ion	biological_process	7	Gclc	1	149	4	2129	0.252061
GO:0001782	B cell homeostasis	biological_process	6	Gapt	1	149	4	2129	0.252061
GO:0060174	limb bud formation	biological_process	5	Sox11	1	149	4	2129	0.252061
GO:0006939	smooth muscle contraction	biological_process	7	Htr2b	1	149	4	2129	0.252061
GO:0001222	transcription corepressor binding	molecular_function	7	Pclo	1	149	4	2129	0.252061
GO:0035729	cellular response to hepatocyte growth factor stimulus	biological_process	8	Gclc	1	149	4	2129	0.252061
GO:0098831	presynaptic active zone cytoplasmic component	cellular_component	4	Pclo	1	149	4	2129	0.252061
GO:0071158	positive regulation of cell cycle arrest	biological_process	9	Cdk5r1	1	149	4	2129	0.252061
GO:0015459	potassium channel regulator activity	molecular_function	6	Kcne3	1	149	4	2129	0.252061
GO:0030552	cAMP binding	molecular_function	7	Bves	1	149	4	2129	0.252061
GO:0030033	microvillus assembly	biological_process	8	Myo1a	1	149	4	2129	0.252061
GO:0005504	fatty acid binding	molecular_function	5	Ffar1	1	149	4	2129	0.252061
GO:0051968	positive regulation of synaptic transmission, glutamatergic	biological_process	9	Ccr2	1	149	4	2129	0.252061
GO:0047496	vesicle transport along microtubule	biological_process	10	Kifc1	1	149	4	2129	0.252061
GO:0050715	positive regulation of cytokine secretion	biological_process	8	Htr2b	1	149	4	2129	0.252061
GO:0070933	histone H4 deacetylation	biological_process	12	Hdac9	1	149	4	2129	0.252061
GO:1990869	cellular response to chemokine	biological_process	8	Foxc1	1	149	4	2129	0.252061
GO:0050661	NADP binding	molecular_function	6	Dhfr	1	149	4	2129	0.252061
GO:0030010	establishment of cell polarity	biological_process	5	Alpk2	1	149	4	2129	0.252061
GO:0045737	positive regulation of cyclin-dependent protein serine/threonine kinase activity	biological_process	13	Cdk5r1	1	149	4	2129	0.252061
GO:0004652	polynucleotide adenylyltransferase activity	molecular_function	8	Papolb	1	149	4	2129	0.252061
GO:0046658	anchored component of plasma membrane	cellular_component	6	Ulbp1	1	149	4	2129	0.252061
GO:0051019	mitogen-activated protein kinase binding	molecular_function	8	Ptafr	1	149	4	2129	0.252061
GO:0042476	odontogenesis	biological_process	6	Axin2	1	149	4	2129	0.252061
GO:0046632	alpha-beta T cell differentiation	biological_process	9	Lef1	1	149	4	2129	0.252061
GO:0072332	intrinsic apoptotic signaling pathway by p53 class mediator	biological_process	7	Zfp385b	1	149	4	2129	0.252061
GO:0090303	positive regulation of wound healing	biological_process	9	Cldn4	1	149	4	2129	0.252061
GO:0001945	lymph vessel development	biological_process	5	Foxc1	1	149	4	2129	0.252061
GO:0006513	protein monoubiquitination	biological_process	12	Rad18	1	149	4	2129	0.252061
GO:0030594	neurotransmitter receptor activity	molecular_function	5	Htr2b	1	149	4	2129	0.252061
GO:0035102	PRC1 complex	cellular_component	7	Pcgf2	1	149	4	2129	0.252061
GO:0042405	nuclear inclusion body	cellular_component	6	Rad18	1	149	4	2129	0.252061
GO:0033153	T cell receptor V(D)J recombination	biological_process	7	Lef1	1	149	4	2129	0.252061
GO:1900273	positive regulation of long-term synaptic potentiation	biological_process	9	Akap5	1	149	4	2129	0.252061
GO:0071872	cellular response to epinephrine stimulus	biological_process	9	Adipoq	1	149	4	2129	0.252061
GO:0030879	mammary gland development	biological_process	7	Lef1	1	149	4	2129	0.252061
GO:0030282	bone mineralization	biological_process	7	Axin2	1	149	4	2129	0.252061
GO:0051480	regulation of cytosolic calcium ion concentration	biological_process	12	Hrc	1	149	4	2129	0.252061
GO:0000146	microfilament motor activity	molecular_function	10	Myo1a	1	149	4	2129	0.252061
GO:0010804	negative regulation of tumor necrosis factor-mediated signaling pathway	biological_process	10	Adipoq	1	149	4	2129	0.252061
GO:0060674	placenta blood vessel development	biological_process	6	Vash2	1	149	4	2129	0.252061
GO:0098686	hippocampal mossy fiber to CA3 synapse	cellular_component	5	Syt9	1	149	4	2129	0.252061
GO:0030346	protein phosphatase 2B binding	molecular_function	8	Akap5	1	149	4	2129	0.252061
GO:0005251	delayed rectifier potassium channel activity	molecular_function	10	Kcne3	1	149	4	2129	0.252061
GO:0001578	microtubule bundle formation	biological_process	8	Tppp	1	149	4	2129	0.252061
GO:0045762	positive regulation of adenylate cyclase activity	biological_process	8	Akap5	1	149	4	2129	0.252061
GO:0050807	regulation of synapse organization	biological_process	7	Cttnbp2	1	149	4	2129	0.252061
GO:0010043	response to zinc ion	biological_process	7	Pln	1	149	4	2129	0.252061
GO:0070491	repressing transcription factor binding	molecular_function	7	Hdac9	1	149	4	2129	0.252061
GO:0048738	cardiac muscle tissue development	biological_process	8	Pln	1	149	4	2129	0.252061
GO:0008569	ATP-dependent microtubule motor activity, minus-end-directed	molecular_function	12	Kifc1	1	149	4	2129	0.252061
GO:0062009	secondary palate development	biological_process	6	Lef1	1	149	4	2129	0.252061
GO:0051984	positive regulation of chromosome segregation	biological_process	7	Rad18	1	149	4	2129	0.252061
GO:0004540	ribonuclease activity	molecular_function	7	Ear1	1	149	4	2129	0.252061
GO:0030517	negative regulation of axon extension	biological_process	8	Cdk5r1	1	149	4	2129	0.252061
GO:0003211	cardiac ventricle formation	biological_process	6	Sox11	1	149	4	2129	0.252061
GO:0001944	vasculature development	biological_process	6	Lef1	1	149	4	2129	0.252061
GO:0003139	secondary heart field specification	biological_process	8	Axin2	1	149	4	2129	0.252061
GO:0000077	DNA damage checkpoint	biological_process	7	Clspn	1	149	4	2129	0.252061
GO:0050868	negative regulation of T cell activation	biological_process	9	Tigit	1	149	4	2129	0.252061
GO:0042307	positive regulation of protein import into nucleus	biological_process	10	Akap5	1	149	4	2129	0.252061
GO:0090050	positive regulation of cell migration involved in sprouting angiogenesis	biological_process	12	Hdac9	1	149	4	2129	0.252061
GO:0022408	negative regulation of cell-cell adhesion	biological_process	7	Lef1	1	149	4	2129	0.252061
GO:0006635	fatty acid beta-oxidation	biological_process	11	Adipoq	1	149	4	2129	0.252061
GO:0043032	positive regulation of macrophage activation	biological_process	8	Ulbp1	1	149	4	2129	0.252061
GO:0016494	C-X-C chemokine receptor activity	molecular_function	9	Gpr35	1	149	4	2129	0.252061
GO:0045580	regulation of T cell differentiation	biological_process	9	Ccr2	1	149	4	2129	0.252061
GO:0030017	sarcomere	cellular_component	5	Tcap	1	149	4	2129	0.252061
GO:0001835	blastocyst hatching	biological_process	6	Grn	1	149	4	2129	0.252061
GO:0070830	bicellular tight junction assembly	biological_process	9	Cldn4	1	149	4	2129	0.252061
GO:0045869	negative regulation of single stranded viral RNA replication via double stranded DNA intermediate	biological_process	11	Aicda	1	149	4	2129	0.252061
GO:0019955	cytokine binding	molecular_function	5	Ccr2	1	149	4	2129	0.252061
GO:0046785	microtubule polymerization	biological_process	9	Tppp	1	149	4	2129	0.252061
GO:0030285	integral component of synaptic vesicle membrane	cellular_component	7	Syt9	1	149	4	2129	0.252061
GO:0004407	histone deacetylase activity	molecular_function	7	Hdac9	1	149	4	2129	0.252061
GO:0000900	translation repressor activity, mRNA regulatory element binding	molecular_function	5	Dhfr	1	149	4	2129	0.252061
GO:0050808	synapse organization	biological_process	5	Pclo	1	149	4	2129	0.252061
GO:0030054	cell junction	cellular_component	3	Pclo;Tppp;Bves;Sorbs3;Cldn4;Cttnbp2;Syt9;Htr2b;Xirp2;Akap5	10	149	112	2129	0.25407
GO:0051301	cell division	biological_process	4	Kifc1;Tppp;Nuf2;Incenp;Pimreg	5	149	49	2129	0.255802
GO:0002244	hematopoietic progenitor cell differentiation	biological_process	6	Bves;Pld4	2	149	14	2129	0.256258
GO:0032755	positive regulation of interleukin-6 production	biological_process	8	Ptafr;Cyba	2	149	14	2129	0.256258
GO:0006813	potassium ion transport	biological_process	9	Kcne3;Kcnn4	2	149	14	2129	0.256258
GO:0001649	osteoblast differentiation	biological_process	6	Lef1;Spp1	2	149	14	2129	0.256258
GO:0008013	beta-catenin binding	molecular_function	5	Lef1;Axin2	2	149	14	2129	0.256258
GO:0007267	cell-cell signaling	biological_process	5	Adra1a;Bhlha15	2	149	14	2129	0.256258
GO:0003774	motor activity	molecular_function	9	Stard9;Myo1a	2	149	14	2129	0.256258
GO:0071277	cellular response to calcium ion	biological_process	8	Syt13;Syt9	2	149	14	2129	0.256258
GO:0008236	serine-type peptidase activity	molecular_function	6	F10;Prss23	2	149	14	2129	0.256258
GO:0032729	positive regulation of interferon-gamma production	biological_process	8	Ulbp1;Ccr2	2	149	14	2129	0.256258
GO:0045202	synapse	cellular_component	3	Pclo;Rpsa;Syt9;Cttnbp2;Htr2b;Tppp;Akap5;Syt13	8	149	88	2129	0.270871
GO:0016192	vesicle-mediated transport	biological_process	6	Bves;Syt13;Syt9	3	149	26	2129	0.272293
GO:0120162	positive regulation of cold-induced thermogenesis	biological_process	7	Ccr2;Adipoq	2	149	15	2129	0.283044
GO:0048661	positive regulation of smooth muscle cell proliferation	biological_process	8	Cyba;Ptafr	2	149	15	2129	0.283044
GO:0000776	kinetochore	cellular_component	4	Incenp;Nuf2	2	149	15	2129	0.283044
GO:0045471	response to ethanol	biological_process	6	Tnc;Adipoq	2	149	15	2129	0.283044
GO:1990830	cellular response to leukemia inhibitory factor	biological_process	8	Msc;Spp1	2	149	15	2129	0.283044
GO:0046982	protein heterodimerization activity	molecular_function	6	H3c8;Adra1a;H3c11;Cyba	4	149	39	2129	0.289366
GO:0016324	apical plasma membrane	cellular_component	5	Kcnn4;Myo1a;Cyba;Cldn4	4	149	39	2129	0.289366
GO:0008284	positive regulation of cell population proliferation	biological_process	7	Lef1;Tnc;Sox11;E2f3;Htr2b;Has2;Grn	7	149	77	2129	0.290983
GO:0045893	positive regulation of transcription, DNA-templated	biological_process	9	Has3;Camk4;Lef1;E2f3;Foxc1;Sox11;Cited4;Spp1	8	149	90	2129	0.291778
GO:0005759	mitochondrial matrix	cellular_component	7	Mthfs;Acss3;Prodh	3	149	27	2129	0.291926
GO:0008233	peptidase activity	molecular_function	5	Vash2;F10;Cpz;Arxes1;Prss23	5	149	52	2129	0.297364
GO:0016491	oxidoreductase activity	molecular_function	4	Rrm2;Cyba;P4ha3;Dhfr;Prodh;Dhrs9	6	149	65	2129	0.30108
GO:0019731	antibacterial humoral response	biological_process	7	Wfdc17	1	149	5	2129	0.304505
GO:0090575	RNA polymerase II transcription factor complex	cellular_component	6	E2f3	1	149	5	2129	0.304505
GO:0005249	voltage-gated potassium channel activity	molecular_function	9	Kcne3	1	149	5	2129	0.304505
GO:0032588	trans-Golgi network membrane	cellular_component	8	Pld4	1	149	5	2129	0.304505
GO:0048706	embryonic skeletal system development	biological_process	7	Pcgf2	1	149	5	2129	0.304505
GO:0030326	embryonic limb morphogenesis	biological_process	7	Lef1	1	149	5	2129	0.304505
GO:0048557	embryonic digestive tract morphogenesis	biological_process	7	Sox11	1	149	5	2129	0.304505
GO:0010811	positive regulation of cell-substrate adhesion	biological_process	7	Spp1	1	149	5	2129	0.304505
GO:0045088	regulation of innate immune response	biological_process	7	Trex1	1	149	5	2129	0.304505
GO:0043923	positive regulation by host of viral transcription	biological_process	10	Lef1	1	149	5	2129	0.304505
GO:0097190	apoptotic signaling pathway	biological_process	5	Cd5	1	149	5	2129	0.304505
GO:0051393	alpha-actinin binding	molecular_function	7	Xirp2	1	149	5	2129	0.304505
GO:0008327	methyl-CpG binding	molecular_function	6	Uhrf1	1	149	5	2129	0.304505
GO:0060425	lung morphogenesis	biological_process	6	Sox11	1	149	5	2129	0.304505
GO:0045778	positive regulation of ossification	biological_process	7	Sox11	1	149	5	2129	0.304505
GO:0008307	structural constituent of muscle	molecular_function	4	Tcap	1	149	5	2129	0.304505
GO:0043195	terminal bouton	cellular_component	6	Pclo	1	149	5	2129	0.304505
GO:0017157	regulation of exocytosis	biological_process	7	Pclo	1	149	5	2129	0.304505
GO:0050678	regulation of epithelial cell proliferation	biological_process	7	Uhrf1	1	149	5	2129	0.304505
GO:0045765	regulation of angiogenesis	biological_process	7	Vash2	1	149	5	2129	0.304505
GO:0031941	filamentous actin	cellular_component	4	Myo1a	1	149	5	2129	0.304505
GO:0009055	electron transfer activity	molecular_function	5	Cyba	1	149	5	2129	0.304505
GO:0005246	calcium channel regulator activity	molecular_function	6	Pln	1	149	5	2129	0.304505
GO:0045028	G protein-coupled purinergic nucleotide receptor activity	molecular_function	8	Ptafr	1	149	5	2129	0.304505
GO:0040037	negative regulation of fibroblast growth factor receptor signaling pathway	biological_process	9	Spry1	1	149	5	2129	0.304505
GO:0035235	ionotropic glutamate receptor signaling pathway	biological_process	7	Cdk5r1	1	149	5	2129	0.304505
GO:0043401	steroid hormone mediated signaling pathway	biological_process	6	Lef1	1	149	5	2129	0.304505
GO:0006906	vesicle fusion	biological_process	7	Syt13	1	149	5	2129	0.304505
GO:0046326	positive regulation of glucose import	biological_process	10	Adipoq	1	149	5	2129	0.304505
GO:0070160	tight junction	cellular_component	5	Cldn4	1	149	5	2129	0.304505
GO:0010467	gene expression	biological_process	6	Adipoq	1	149	5	2129	0.304505
GO:0060076	excitatory synapse	cellular_component	4	Akap5	1	149	5	2129	0.304505
GO:0001968	fibronectin binding	molecular_function	5	Tnc	1	149	5	2129	0.304505
GO:0010739	positive regulation of protein kinase A signaling	biological_process	10	Adipoq	1	149	5	2129	0.304505
GO:0001530	lipopolysaccharide binding	molecular_function	5	Ptafr	1	149	5	2129	0.304505
GO:0035024	negative regulation of Rho protein signal transduction	biological_process	12	Adra1a	1	149	5	2129	0.304505
GO:0044344	cellular response to fibroblast growth factor stimulus	biological_process	8	Gclc	1	149	5	2129	0.304505
GO:0016327	apicolateral plasma membrane	cellular_component	5	Cldn4	1	149	5	2129	0.304505
GO:0007205	protein kinase C-activating G protein-coupled receptor signaling pathway	biological_process	6	Htr2b	1	149	5	2129	0.304505
GO:0016045	detection of bacterium	biological_process	8	Naip2	1	149	5	2129	0.304505
GO:0060716	labyrinthine layer blood vessel development	biological_process	7	Vash2	1	149	5	2129	0.304505
GO:0060339	negative regulation of type I interferon-mediated signaling pathway	biological_process	10	Trex1	1	149	5	2129	0.304505
GO:0048013	ephrin receptor signaling pathway	biological_process	8	Cdk5r1	1	149	5	2129	0.304505
GO:0032007	negative regulation of TOR signaling	biological_process	10	Tnfaip8l1	1	149	5	2129	0.304505
GO:1904706	negative regulation of vascular smooth muscle cell proliferation	biological_process	9	Adipoq	1	149	5	2129	0.304505
GO:0043388	positive regulation of DNA binding	biological_process	7	Foxc1	1	149	5	2129	0.304505
GO:0045910	negative regulation of DNA recombination	biological_process	10	Rad18	1	149	5	2129	0.304505
GO:0031519	PcG protein complex	cellular_component	4	Pcgf2	1	149	5	2129	0.304505
GO:0016032	viral process	biological_process	6	Zbp1	1	149	5	2129	0.304505
GO:0051481	negative regulation of cytosolic calcium ion concentration	biological_process	13	Hrc	1	149	5	2129	0.304505
GO:0016575	histone deacetylation	biological_process	11	Hdac9	1	149	5	2129	0.304505
GO:0020005	symbiont-containing vacuole membrane	cellular_component	5	Gm43302	1	149	5	2129	0.304505
GO:0097755	positive regulation of blood vessel diameter	biological_process	9	Ptafr	1	149	5	2129	0.304505
GO:0006730	one-carbon metabolic process	biological_process	5	Dhfr	1	149	5	2129	0.304505
GO:0005254	chloride channel activity	molecular_function	8	Cldn4	1	149	5	2129	0.304505
GO:0070542	response to fatty acid	biological_process	6	Ffar1	1	149	5	2129	0.304505
GO:0035589	G protein-coupled purinergic nucleotide receptor signaling pathway	biological_process	7	Ptafr	1	149	5	2129	0.304505
GO:0050699	WW domain binding	molecular_function	6	Trex1	1	149	5	2129	0.304505
GO:0072593	reactive oxygen species metabolic process	biological_process	5	Cyba	1	149	5	2129	0.304505
GO:0071391	cellular response to estrogen stimulus	biological_process	5	Naip2	1	149	5	2129	0.304505
GO:0071805	potassium ion transmembrane transport	biological_process	10	Kcnn4;Kcne3	2	149	16	2129	0.309748
GO:0050728	negative regulation of inflammatory response	biological_process	9	Grn;Adipoq	2	149	16	2129	0.309748
GO:0021766	hippocampus development	biological_process	5	Lef1;Cdk5r1	2	149	16	2129	0.309748
GO:0005923	bicellular tight junction	cellular_component	6	Cldn4;Bves	2	149	16	2129	0.309748
GO:0009725	response to hormone	biological_process	5	Adra1a;Gclc	2	149	16	2129	0.309748
GO:0034220	ion transmembrane transport	biological_process	7	Htr2b;Tmc5	2	149	16	2129	0.309748
GO:0005925	focal adhesion	cellular_component	7	Sorbs3;Cyba;Xirp2	3	149	28	2129	0.311657
GO:0051607	defense response to virus	biological_process	5	Aicda;Zbp1;Trex1	3	149	28	2129	0.311657
GO:0043005	neuron projection	cellular_component	5	Htr2b;Kcnn4;Syt13;Cdk5r1;Pclo;Myo1a	6	149	66	2129	0.313729
GO:0042803	protein homodimerization activity	molecular_function	6	Cenpf;Tppp;Pln;Trex1;Adipoq;Rrm2;Mtus2	7	149	80	2129	0.325634
GO:0000122	negative regulation of transcription by RNA polymerase II	biological_process	10	Foxc1;Zfp354a;Uhrf1;Hdac9;Sox11;Pcgf2;Foxo6;Msx3;Lef1;Sorbs3;Msc;E2f3	12	149	147	2129	0.329808
GO:0098793	presynapse	cellular_component	4	Grn;Cdk5r1	2	149	17	2129	0.33625
GO:0001568	blood vessel development	biological_process	5	Foxc1;Trex1	2	149	17	2129	0.33625
GO:0005813	centrosome	cellular_component	7	Haspin;Rad18;Mtus2;Axin2;Cenpf;Ccdc88b	6	149	68	2129	0.339277
GO:0006897	endocytosis	biological_process	7	Fcrls;Cd5;Scara5	3	149	30	2129	0.35119
GO:0000287	magnesium ion binding	molecular_function	7	Trex1;Gclc;Tppp	3	149	30	2129	0.35119
GO:0043197	dendritic spine	cellular_component	7	Cttnbp2;Akap5;Cdk5r1	3	149	30	2129	0.35119
GO:0045214	sarcomere organization	biological_process	9	Tcap	1	149	6	2129	0.353295
GO:0050840	extracellular matrix binding	molecular_function	4	Spp1	1	149	6	2129	0.353295
GO:0045668	negative regulation of osteoblast differentiation	biological_process	8	Axin2	1	149	6	2129	0.353295
GO:0030513	positive regulation of BMP signaling pathway	biological_process	11	Sox11	1	149	6	2129	0.353295
GO:0007252	I-kappaB phosphorylation	biological_process	10	Saa3	1	149	6	2129	0.353295
GO:0006342	chromatin silencing	biological_process	5	Pcgf2	1	149	6	2129	0.353295
GO:0048488	synaptic vesicle endocytosis	biological_process	9	Grn	1	149	6	2129	0.353295
GO:0022900	electron transport chain	biological_process	6	Cyba	1	149	6	2129	0.353295
GO:0007095	mitotic G2 DNA damage checkpoint	biological_process	9	Clspn	1	149	6	2129	0.353295
GO:0002089	lens morphogenesis in camera-type eye	biological_process	5	Sox11	1	149	6	2129	0.353295
GO:0021510	spinal cord development	biological_process	6	Sox11	1	149	6	2129	0.353295
GO:0050873	brown fat cell differentiation	biological_process	7	Adipoq	1	149	6	2129	0.353295
GO:0043022	ribosome binding	molecular_function	6	Rpsa	1	149	6	2129	0.353295
GO:0097110	scaffold protein binding	molecular_function	5	Akap5	1	149	6	2129	0.353295
GO:1900026	positive regulation of substrate adhesion-dependent cell spreading	biological_process	10	Has2	1	149	6	2129	0.353295
GO:0043392	negative regulation of DNA binding	biological_process	7	Lef1	1	149	6	2129	0.353295
GO:0045429	positive regulation of nitric oxide biosynthetic process	biological_process	9	Ulbp1	1	149	6	2129	0.353295
GO:2000300	regulation of synaptic vesicle exocytosis	biological_process	7	Adra1a	1	149	6	2129	0.353295
GO:0032733	positive regulation of interleukin-10 production	biological_process	8	Tigit	1	149	6	2129	0.353295
GO:0090501	RNA phosphodiester bond hydrolysis	biological_process	9	Ear1	1	149	6	2129	0.353295
GO:0034446	substrate adhesion-dependent cell spreading	biological_process	8	Bves	1	149	6	2129	0.353295
GO:0050775	positive regulation of dendrite morphogenesis	biological_process	10	Akap5	1	149	6	2129	0.353295
GO:0030855	epithelial cell differentiation	biological_process	6	Rpsa	1	149	6	2129	0.353295
GO:0048786	presynaptic active zone	cellular_component	4	Pclo	1	149	6	2129	0.353295
GO:0045184	establishment of protein localization	biological_process	6	Trex1	1	149	6	2129	0.353295
GO:0030593	neutrophil chemotaxis	biological_process	7	Spp1	1	149	6	2129	0.353295
GO:2001234	negative regulation of apoptotic signaling pathway	biological_process	9	Pcgf2	1	149	6	2129	0.353295
GO:0009408	response to heat	biological_process	5	Gclc	1	149	6	2129	0.353295
GO:0001569	branching involved in blood vessel morphogenesis	biological_process	7	Lef1	1	149	6	2129	0.353295
GO:0045216	cell-cell junction organization	biological_process	6	Xirp2	1	149	6	2129	0.353295
GO:0045454	cell redox homeostasis	biological_process	5	Gclc	1	149	6	2129	0.353295
GO:0061436	establishment of skin barrier	biological_process	10	Cldn4	1	149	6	2129	0.353295
GO:0050918	positive chemotaxis	biological_process	6	Saa3	1	149	6	2129	0.353295
GO:0050766	positive regulation of phagocytosis	biological_process	8	Cyba	1	149	6	2129	0.353295
GO:0032743	positive regulation of interleukin-2 production	biological_process	8	Ccr2	1	149	6	2129	0.353295
GO:2001237	negative regulation of extrinsic apoptotic signaling pathway	biological_process	10	Gclc	1	149	6	2129	0.353295
GO:0099149	regulation of postsynaptic neurotransmitter receptor internalization	biological_process	8	Akap5	1	149	6	2129	0.353295
GO:0007193	adenylate cyclase-inhibiting G protein-coupled receptor signaling pathway	biological_process	8	Akap5	1	149	6	2129	0.353295
GO:0007616	long-term memory	biological_process	6	Camk4	1	149	6	2129	0.353295
GO:0042100	B cell proliferation	biological_process	8	Lef1	1	149	6	2129	0.353295
GO:0000070	mitotic sister chromatid segregation	biological_process	8	Incenp	1	149	6	2129	0.353295
GO:0060349	bone morphogenesis	biological_process	6	Has2	1	149	6	2129	0.353295
GO:0007416	synapse assembly	biological_process	6	Pclo	1	149	6	2129	0.353295
GO:0042102	positive regulation of T cell proliferation	biological_process	11	Ccdc88b	1	149	6	2129	0.353295
GO:0008076	voltage-gated potassium channel complex	cellular_component	9	Kcne3	1	149	6	2129	0.353295
GO:0090336	positive regulation of brown fat cell differentiation	biological_process	9	Fndc5	1	149	6	2129	0.353295
GO:0051928	positive regulation of calcium ion transport	biological_process	9	Ffar1	1	149	6	2129	0.353295
GO:0050731	positive regulation of peptidyl-tyrosine phosphorylation	biological_process	11	Adipoq	1	149	6	2129	0.353295
GO:0006811	ion transport	biological_process	6	Cldn4;Kcnn4;Tmc5;Scara5;Kcne3	5	149	56	2129	0.354294
GO:0005783	endoplasmic reticulum	cellular_component	6	Trdn;Fndc5;Trex1;Pld4;Arxes1;P4ha3;Dhrs9;Adipoq;Pln;Rnf133;Grn;Ccdc88b;Rnf128;F10	14	149	178	2129	0.36218
GO:0007015	actin filament organization	biological_process	6	Myo1a;Sorbs3	2	149	18	2129	0.362449
GO:0071356	cellular response to tumor necrosis factor	biological_process	8	Has2;Cyba	2	149	18	2129	0.362449
GO:0045766	positive regulation of angiogenesis	biological_process	8	Vash2;Grn	2	149	18	2129	0.362449
GO:0018105	peptidyl-serine phosphorylation	biological_process	10	Cdk5r1;Clspn	2	149	18	2129	0.362449
GO:0008289	lipid binding	molecular_function	4	Stard9;Ffar1;Paqr9	3	149	31	2129	0.370889
GO:0042393	histone binding	molecular_function	5	Lef1;Uhrf1	2	149	19	2129	0.388258
GO:0005604	basement membrane	cellular_component	6	Tnc;Rpsa	2	149	19	2129	0.388258
GO:0042826	histone deacetylase binding	molecular_function	6	Lef1;Hdac9	2	149	19	2129	0.388258
GO:0007219	Notch signaling pathway	biological_process	6	Foxc1;Pln	2	149	19	2129	0.388258
GO:0001503	ossification	biological_process	4	Foxc1;Spp1	2	149	19	2129	0.388258
GO:0030496	midbody	cellular_component	4	Incenp;Cenpf	2	149	19	2129	0.388258
GO:0072686	mitotic spindle	cellular_component	7	Tppp;Kifc1	2	149	19	2129	0.388258
GO:0051015	actin filament binding	molecular_function	7	Myo1a;Cdk5r1;Xirp2	3	149	32	2129	0.390482
GO:0042149	cellular response to glucose starvation	biological_process	9	Bhlha15	1	149	7	2129	0.398683
GO:0035064	methylated histone binding	molecular_function	6	Uhrf1	1	149	7	2129	0.398683
GO:0046580	negative regulation of Ras protein signal transduction	biological_process	11	Spry1	1	149	7	2129	0.398683
GO:0022604	regulation of cell morphogenesis	biological_process	7	Cldn4	1	149	7	2129	0.398683
GO:0071364	cellular response to epidermal growth factor stimulus	biological_process	6	Foxc1	1	149	7	2129	0.398683
GO:0032809	neuronal cell body membrane	cellular_component	6	Kcne3	1	149	7	2129	0.398683
GO:0009898	cytoplasmic side of plasma membrane	cellular_component	5	Akap5	1	149	7	2129	0.398683
GO:0006821	chloride transport	biological_process	9	Cldn4	1	149	7	2129	0.398683
GO:0090307	mitotic spindle assembly	biological_process	10	Kifc1	1	149	7	2129	0.398683
GO:0010942	positive regulation of cell death	biological_process	7	Axin2	1	149	7	2129	0.398683
GO:0016459	myosin complex	cellular_component	4	Myo1a	1	149	7	2129	0.398683
GO:0070840	dynein complex binding	molecular_function	5	Cenpf	1	149	7	2129	0.398683
GO:0005902	microvillus	cellular_component	7	Myo1a	1	149	7	2129	0.398683
GO:0032024	positive regulation of insulin secretion	biological_process	11	Ffar1	1	149	7	2129	0.398683
GO:0005496	steroid binding	molecular_function	5	Paqr9	1	149	7	2129	0.398683
GO:0048873	homeostasis of number of cells within a tissue	biological_process	8	Ccr2	1	149	7	2129	0.398683
GO:0014911	positive regulation of smooth muscle cell migration	biological_process	9	Has2	1	149	7	2129	0.398683
GO:0014065	phosphatidylinositol 3-kinase signaling	biological_process	8	Htr2b	1	149	7	2129	0.398683
GO:0034644	cellular response to UV	biological_process	8	Trex1	1	149	7	2129	0.398683
GO:0006605	protein targeting	biological_process	11	Akap5	1	149	7	2129	0.398683
GO:0061001	regulation of dendritic spine morphogenesis	biological_process	10	Cdk5r1	1	149	7	2129	0.398683
GO:0043966	histone H3 acetylation	biological_process	11	Lef1	1	149	7	2129	0.398683
GO:0034605	cellular response to heat	biological_process	6	Scara5	1	149	7	2129	0.398683
GO:0071230	cellular response to amino acid stimulus	biological_process	7	Cyba	1	149	7	2129	0.398683
GO:0019233	sensory perception of pain	biological_process	7	Ccr2	1	149	7	2129	0.398683
GO:0051965	positive regulation of synapse assembly	biological_process	7	Lrrn3	1	149	7	2129	0.398683
GO:0031016	pancreas development	biological_process	6	Gdf11	1	149	7	2129	0.398683
GO:0045930	negative regulation of mitotic cell cycle	biological_process	8	Foxc1	1	149	7	2129	0.398683
GO:0043124	negative regulation of I-kappaB kinase/NF-kappaB signaling	biological_process	10	Adipoq	1	149	7	2129	0.398683
GO:0031334	positive regulation of protein complex assembly	biological_process	7	Tppp	1	149	7	2129	0.398683
GO:0000082	G1/S transition of mitotic cell cycle	biological_process	7	E2f3	1	149	7	2129	0.398683
GO:0043531	ADP binding	molecular_function	9	Gclc	1	149	7	2129	0.398683
GO:0001654	eye development	biological_process	7	Foxc1	1	149	7	2129	0.398683
GO:0046875	ephrin receptor binding	molecular_function	6	Cdk5r1	1	149	7	2129	0.398683
GO:0008333	endosome to lysosome transport	biological_process	8	Pcdhga3	1	149	7	2129	0.398683
GO:0034260	negative regulation of GTPase activity	biological_process	8	Spry1	1	149	7	2129	0.398683
GO:0032757	positive regulation of interleukin-8 production	biological_process	8	Adipoq	1	149	7	2129	0.398683
GO:0000281	mitotic cytokinesis	biological_process	7	Incenp	1	149	7	2129	0.398683
GO:0030672	synaptic vesicle membrane	cellular_component	4	Syt9	1	149	7	2129	0.398683
GO:0032570	response to progesterone	biological_process	6	Cldn4	1	149	7	2129	0.398683
GO:0051781	positive regulation of cell division	biological_process	7	Htr2b	1	149	7	2129	0.398683
GO:0016485	protein processing	biological_process	8	Cpz	1	149	7	2129	0.398683
GO:1902476	chloride transmembrane transport	biological_process	10	Cldn4	1	149	7	2129	0.398683
GO:0043029	T cell homeostasis	biological_process	6	Gpr174	1	149	7	2129	0.398683
GO:0007162	negative regulation of cell adhesion	biological_process	6	Tnc	1	149	7	2129	0.398683
GO:0042632	cholesterol homeostasis	biological_process	9	Hdac9	1	149	7	2129	0.398683
GO:0007565	female pregnancy	biological_process	5	Cldn4	1	149	7	2129	0.398683
GO:0005811	lipid droplet	cellular_component	6	Plin4	1	149	7	2129	0.398683
GO:0035094	response to nicotine	biological_process	6	Dhfr	1	149	7	2129	0.398683
GO:0005506	iron ion binding	molecular_function	8	P4ha3	1	149	7	2129	0.398683
GO:0030199	collagen fibril organization	biological_process	7	Foxc1	1	149	7	2129	0.398683
GO:0055072	iron ion homeostasis	biological_process	11	Scara5	1	149	7	2129	0.398683
GO:0034599	cellular response to oxidative stress	biological_process	6	Trex1	1	149	7	2129	0.398683
GO:0051213	dioxygenase activity	molecular_function	5	P4ha3	1	149	7	2129	0.398683
GO:0002040	sprouting angiogenesis	biological_process	6	Lef1	1	149	7	2129	0.398683
GO:0007052	mitotic spindle organization	biological_process	9	Nuf2	1	149	7	2129	0.398683
GO:0015030	Cajal body	cellular_component	8	Zfp473	1	149	7	2129	0.398683
GO:0016055	Wnt signaling pathway	biological_process	7	Axin2;Lef1;Cpz	3	149	33	2129	0.409925
GO:0001650	fibrillar center	cellular_component	7	Camk4;Sp140	2	149	20	2129	0.413602
GO:0003690	double-stranded DNA binding	molecular_function	7	Ifi202b;Trex1	2	149	20	2129	0.413602
GO:0043410	positive regulation of MAPK cascade	biological_process	11	Adra1a;Sorbs3	2	149	20	2129	0.413602
GO:0016887	ATPase activity	molecular_function	9	Kifc1;Stard9	2	149	20	2129	0.413602
GO:0006511	ubiquitin-dependent protein catabolic process	biological_process	10	Rnf133;Rnf128;Uhrf1	3	149	34	2129	0.429181
GO:0055114	oxidation-reduction process	biological_process	4	Dhfr;Cyba;P4ha3;Prodh;Dhrs9;Rrm2	6	149	75	2129	0.429734
GO:0003824	catalytic activity	molecular_function	3	Acss3;Pld4;Aicda;Gclc	4	149	48	2129	0.436305
GO:0030182	neuron differentiation	biological_process	6	Sox11;Cdk5r1	2	149	21	2129	0.438421
GO:0016525	negative regulation of angiogenesis	biological_process	8	Ccr2;Foxc1	2	149	21	2129	0.438421
GO:0031175	neuron projection development	biological_process	7	Cdk5r1;Tnc	2	149	21	2129	0.438421
GO:0038023	signaling receptor activity	molecular_function	4	Gm21188;Paqr9	2	149	21	2129	0.438421
GO:0005201	extracellular matrix structural constituent	molecular_function	4	Tnc;Adipoq	2	149	21	2129	0.438421
GO:0030890	positive regulation of B cell proliferation	biological_process	11	Gpr183	1	149	8	2129	0.440905
GO:0005778	peroxisomal membrane	cellular_component	8	Fndc5	1	149	8	2129	0.440905
GO:0043198	dendritic shaft	cellular_component	5	Akap5	1	149	8	2129	0.440905
GO:0035914	skeletal muscle cell differentiation	biological_process	6	Sox11	1	149	8	2129	0.440905
GO:0000118	histone deacetylase complex	cellular_component	7	Hdac9	1	149	8	2129	0.440905
GO:0071949	FAD binding	molecular_function	7	Prodh	1	149	8	2129	0.440905
GO:0045665	negative regulation of neuron differentiation	biological_process	10	Gdf11	1	149	8	2129	0.440905
GO:0010719	negative regulation of epithelial to mesenchymal transition	biological_process	8	Spry1	1	149	8	2129	0.440905
GO:0032868	response to insulin	biological_process	7	Pln	1	149	8	2129	0.440905
GO:0071300	cellular response to retinoic acid	biological_process	7	Tnc	1	149	8	2129	0.440905
GO:0035861	site of double-strand break	cellular_component	7	Rad18	1	149	8	2129	0.440905
GO:0048015	phosphatidylinositol-mediated signaling	biological_process	7	Ptafr	1	149	8	2129	0.440905
GO:0035255	ionotropic glutamate receptor binding	molecular_function	7	Cdk5r1	1	149	8	2129	0.440905
GO:0005080	protein kinase C binding	molecular_function	8	Hdac9	1	149	8	2129	0.440905
GO:0045727	positive regulation of translation	biological_process	10	Ptafr	1	149	8	2129	0.440905
GO:0051281	positive regulation of release of sequestered calcium ion into cytosol	biological_process	15	Trdn	1	149	8	2129	0.440905
GO:0019905	syntaxin binding	molecular_function	6	Syt9	1	149	8	2129	0.440905
GO:0007040	lysosome organization	biological_process	8	Grn	1	149	8	2129	0.440905
GO:0003735	structural constituent of ribosome	molecular_function	4	Rpsa	1	149	8	2129	0.440905
GO:0060325	face morphogenesis	biological_process	5	Lef1	1	149	8	2129	0.440905
GO:0051924	regulation of calcium ion transport	biological_process	9	Pln	1	149	8	2129	0.440905
GO:0099055	integral component of postsynaptic membrane	cellular_component	8	Adra1a	1	149	8	2129	0.440905
GO:0000132	establishment of mitotic spindle orientation	biological_process	10	Spry1	1	149	8	2129	0.440905
GO:0001570	vasculogenesis	biological_process	6	Has2	1	149	8	2129	0.440905
GO:0071345	cellular response to cytokine stimulus	biological_process	7	Lef1	1	149	8	2129	0.440905
GO:0015631	tubulin binding	molecular_function	6	Tppp	1	149	8	2129	0.440905
GO:0043967	histone H4 acetylation	biological_process	11	Lef1	1	149	8	2129	0.440905
GO:0045335	phagocytic vesicle	cellular_component	8	Pld4	1	149	8	2129	0.440905
GO:0048593	camera-type eye morphogenesis	biological_process	8	Gdf11	1	149	8	2129	0.440905
GO:0060412	ventricular septum morphogenesis	biological_process	6	Sox11	1	149	8	2129	0.440905
GO:0048365	Rac GTPase binding	molecular_function	10	Mtss2	1	149	8	2129	0.440905
GO:0034613	cellular protein localization	biological_process	6	Axin2	1	149	8	2129	0.440905
GO:0031397	negative regulation of protein ubiquitination	biological_process	11	Gclc	1	149	8	2129	0.440905
GO:0045596	negative regulation of cell differentiation	biological_process	7	Gdf11	1	149	8	2129	0.440905
GO:0003725	double-stranded RNA binding	molecular_function	7	Zbp1	1	149	8	2129	0.440905
GO:0051959	dynein light intermediate chain binding	molecular_function	5	Ccdc88b	1	149	8	2129	0.440905
GO:0050714	positive regulation of protein secretion	biological_process	10	Kcnn4	1	149	8	2129	0.440905
GO:0044877	protein-containing complex binding	molecular_function	4	Rad18;Akap5;Cebpe;Gclc;Lrrn3;Nuf2	6	149	76	2129	0.4426
GO:0070374	positive regulation of ERK1 and ERK2 cascade	biological_process	12	Htr2b;Adra1a;Gpr183	3	149	35	2129	0.448215
GO:0042802	identical protein binding	molecular_function	5	Pln;Chaf1a;Cebpe;Aicda;Adipoq;Tigit;Has3;Cldn4;Uhrf1;Rad18;Trex1;Bhlha15;Tnfaip8l1;Zbp1;Rrm2;Syt9;Has2	17	149	231	2129	0.451636
GO:0007010	cytoskeleton organization	biological_process	6	Gpr35;Pclo	2	149	22	2129	0.462663
GO:0043123	positive regulation of I-kappaB kinase/NF-kappaB signaling	biological_process	10	Htr2b;Adipoq	2	149	22	2129	0.462663
GO:0050821	protein stabilization	biological_process	6	Grn;Trex1	2	149	22	2129	0.462663
GO:0006281	DNA repair	biological_process	8	Chaf1a;Uhrf1;Rad18;Clspn	4	149	50	2129	0.468249
GO:0071346	cellular response to interferon-gamma	biological_process	8	Gm43302	1	149	9	2129	0.480182
GO:0032956	regulation of actin cytoskeleton organization	biological_process	7	Cdk5r1	1	149	9	2129	0.480182
GO:0010862	positive regulation of pathway-restricted SMAD protein phosphorylation	biological_process	11	Gdf11	1	149	9	2129	0.480182
GO:0006006	glucose metabolic process	biological_process	8	Adipoq	1	149	9	2129	0.480182
GO:0001541	ovarian follicle development	biological_process	6	Foxc1	1	149	9	2129	0.480182
GO:0050679	positive regulation of epithelial cell proliferation	biological_process	8	Grn	1	149	9	2129	0.480182
GO:0018107	peptidyl-threonine phosphorylation	biological_process	10	Cdk5r1	1	149	9	2129	0.480182
GO:0043010	camera-type eye development	biological_process	8	Foxc1	1	149	9	2129	0.480182
GO:0050769	positive regulation of neurogenesis	biological_process	9	Sox11	1	149	9	2129	0.480182
GO:0030141	secretory granule	cellular_component	8	Syt9	1	149	9	2129	0.480182
GO:0006952	defense response	biological_process	5	Acod1	1	149	9	2129	0.480182
GO:0051384	response to glucocorticoid	biological_process	8	Adipoq	1	149	9	2129	0.480182
GO:0051321	meiotic cell cycle	biological_process	5	Mki67	1	149	9	2129	0.480182
GO:0019221	cytokine-mediated signaling pathway	biological_process	6	Ccr2	1	149	9	2129	0.480182
GO:0016573	histone acetylation	biological_process	10	Pcgf2	1	149	9	2129	0.480182
GO:0001816	cytokine production	biological_process	4	Ptafr	1	149	9	2129	0.480182
GO:0004519	endonuclease activity	molecular_function	7	Ear1	1	149	9	2129	0.480182
GO:0032880	regulation of protein localization	biological_process	6	Myo1a	1	149	9	2129	0.480182
GO:0001666	response to hypoxia	biological_process	5	Zfp354a;Adipoq;Cyba	3	149	37	2129	0.485493
GO:0043524	negative regulation of neuron apoptotic process	biological_process	10	Gclc;Grn	2	149	23	2129	0.486288
GO:0006397	mRNA processing	biological_process	10	Rbm20;Aicda;Papolb	3	149	38	2129	0.503682
GO:0062023	collagen-containing extracellular matrix	cellular_component	5	Tnc;Omd;Rpsa	3	149	38	2129	0.503682
GO:0014069	postsynaptic density	cellular_component	5	Cdk5r1;Pclo;Akap5	3	149	38	2129	0.503682
GO:0042981	regulation of apoptotic process	biological_process	8	Alpk2;Tnfaip8l1	2	149	24	2129	0.509263
GO:0043066	negative regulation of apoptotic process	biological_process	9	Gclc;Spp1;Htr2b;Naip2;Lef1	5	149	67	2129	0.509904
GO:0031090	organelle membrane	cellular_component	4	Dhrs9	1	149	10	2129	0.516716
GO:0035690	cellular response to drug	biological_process	6	Adipoq	1	149	10	2129	0.516716
GO:0043406	positive regulation of MAP kinase activity	biological_process	12	Htr2b	1	149	10	2129	0.516716
GO:0032731	positive regulation of interleukin-1 beta production	biological_process	9	Ifi202b	1	149	10	2129	0.516716
GO:0030674	protein binding, bridging	molecular_function	5	Tcap	1	149	10	2129	0.516716
GO:0051117	ATPase binding	molecular_function	6	Hrc	1	149	10	2129	0.516716
GO:0032147	activation of protein kinase activity	biological_process	12	Clspn	1	149	10	2129	0.516716
GO:0009611	response to wounding	biological_process	5	Tnc	1	149	10	2129	0.516716
GO:0005840	ribosome	cellular_component	6	Rpsa	1	149	10	2129	0.516716
GO:0001837	epithelial to mesenchymal transition	biological_process	7	Lef1	1	149	10	2129	0.516716
GO:0001965	G-protein alpha-subunit binding	molecular_function	5	Htr2b	1	149	10	2129	0.516716
GO:0007268	chemical synaptic transmission	biological_process	9	Htr2b	1	149	10	2129	0.516716
GO:0071407	cellular response to organic cyclic compound	biological_process	7	Cyba	1	149	10	2129	0.516716
GO:0034765	regulation of ion transmembrane transport	biological_process	8	Kcne3	1	149	10	2129	0.516716
GO:0020037	heme binding	molecular_function	6	Cyba	1	149	10	2129	0.516716
GO:0003281	ventricular septum development	biological_process	6	Xirp2	1	149	10	2129	0.516716
GO:0005244	voltage-gated ion channel activity	molecular_function	9	Kcne3	1	149	10	2129	0.516716
GO:0070301	cellular response to hydrogen peroxide	biological_process	8	Pcgf2	1	149	10	2129	0.516716
GO:0099056	integral component of presynaptic membrane	cellular_component	6	Adra1a	1	149	10	2129	0.516716
GO:0030139	endocytic vesicle	cellular_component	7	Kifc1	1	149	10	2129	0.516716
GO:0001755	neural crest cell migration	biological_process	8	Htr2b	1	149	10	2129	0.516716
GO:0016779	nucleotidyltransferase activity	molecular_function	6	Papolb	1	149	10	2129	0.516716
GO:0006898	receptor-mediated endocytosis	biological_process	8	Cxcl16	1	149	10	2129	0.516716
GO:0008286	insulin receptor signaling pathway	biological_process	8	Foxo6	1	149	10	2129	0.516716
GO:0008202	steroid metabolic process	biological_process	6	Dhrs9	1	149	10	2129	0.516716
GO:0001228	DNA-binding transcription activator activity, RNA polymerase II-specific	molecular_function	6	Sox11;E2f3;Lef1;Cebpe;Bhlha15;Foxc1	6	149	82	2129	0.518278
GO:0006974	cellular response to DNA damage stimulus	biological_process	6	Rad18;Chaf1a;Clspn;Trex1;Uhrf1	5	149	68	2129	0.523446
GO:0005765	lysosomal membrane	cellular_component	9	Slc29a3;Grn	2	149	25	2129	0.531562
GO:0009986	cell surface	cellular_component	4	Ly9;Ccr9;Scara5;Adipoq;Tigit	5	149	69	2129	0.536829
GO:0016567	protein ubiquitination	biological_process	11	Rnf128;Rnf133;Kbtbd13;Rad18;Uhrf1	5	149	69	2129	0.536829
GO:0031625	ubiquitin protein ligase binding	molecular_function	7	Axin2;Aicda;Rad18	3	149	40	2129	0.539052
GO:0006915	apoptotic process	biological_process	6	Relt;Lef1;Naip2;Zbp1;Zfp385b	5	149	70	2129	0.550042
GO:0045669	positive regulation of osteoblast differentiation	biological_process	8	Sox11	1	149	11	2129	0.550699
GO:0000792	heterochromatin	cellular_component	7	Uhrf1	1	149	11	2129	0.550699
GO:0043484	regulation of RNA splicing	biological_process	8	Rbm20	1	149	11	2129	0.550699
GO:0005903	brush border	cellular_component	5	Myo1a	1	149	11	2129	0.550699
GO:0005881	cytoplasmic microtubule	cellular_component	8	Mtus2	1	149	11	2129	0.550699
GO:0008092	cytoskeletal protein binding	molecular_function	5	Cdk5r1	1	149	11	2129	0.550699
GO:0031647	regulation of protein stability	biological_process	5	Rnf128	1	149	11	2129	0.550699
GO:1903078	positive regulation of protein localization to plasma membrane	biological_process	10	Akap5	1	149	11	2129	0.550699
GO:0001958	endochondral ossification	biological_process	6	Foxc1	1	149	11	2129	0.550699
GO:0060090	molecular adaptor activity	molecular_function	4	Akap5	1	149	11	2129	0.550699
GO:0030315	T-tubule	cellular_component	5	Adra1a	1	149	11	2129	0.550699
GO:0051496	positive regulation of stress fiber assembly	biological_process	8	Sorbs3	1	149	11	2129	0.550699
GO:0005515	protein binding	molecular_function	4	E2f3;Tnfaip8l1;Trex1;Myo1a;Cd5;Cttnbp2;Pcdhga3;Ifi202b;Uhrf1;H3c11;Adipoq;Gp1ba;Omd;Pln;Kifc1;Relt;Rad18;Cpz;Msx3;Lef1;Tnc;Pld4;Pclo;Ccr9;Fndc5;Bves;Sorbs3;Kbtbd13;Sp140;Chaf1a;Grn;Tcap;Spry1;P4ha3;Xirp2;Naip2;Gclc;Syt9;Lrrn3;Cdk5r1;Rrm2;Axin2;Pcgf2;H3c8;Cmya5;Cldn4;Aicda;Vash2;Scara5;Akap5;Trdn;Pilra;Ccr2;Gdf11;Cyba;Stard9;Zbp1;Mki67	58	149	833	2129	0.553116
GO:0007156	homophilic cell adhesion via plasma membrane adhesion molecules	biological_process	7	Pcdhga3;Pcdha11	2	149	26	2129	0.553168
GO:0006357	regulation of transcription by RNA polymerase II	biological_process	9	Lef1;Msc;Foxc1;Foxo6;Msx3;Zfhx4;Ptafr	7	149	100	2129	0.558966
GO:0000790	nuclear chromatin	cellular_component	7	Uhrf1;Pcgf2;Chaf1a	3	149	42	2129	0.572958
GO:0007420	brain development	biological_process	6	Cttnbp2;Cdk5r1;Foxc1	3	149	42	2129	0.572958
GO:0043231	intracellular membrane-bounded organelle	cellular_component	5	Dhrs9;Syt13;Trdn;Gdf11;F10;Slc29a3;Plin4;Cdk5r1	8	149	116	2129	0.573243
GO:0006606	protein import into nucleus	biological_process	11	E2f3	1	149	12	2129	0.582307
GO:0030097	hemopoiesis	biological_process	7	Ccr2	1	149	12	2129	0.582307
GO:0019900	kinase binding	molecular_function	6	Akap5	1	149	12	2129	0.582307
GO:0030509	BMP signaling pathway	biological_process	10	Lef1	1	149	12	2129	0.582307
GO:0019903	protein phosphatase binding	molecular_function	7	Kcnn4	1	149	12	2129	0.582307
GO:0009612	response to mechanical stimulus	biological_process	5	Tnc	1	149	12	2129	0.582307
GO:0007613	memory	biological_process	5	Foxo6	1	149	12	2129	0.582307
GO:0002931	response to ischemia	biological_process	5	Bves	1	149	12	2129	0.582307
GO:0045599	negative regulation of fat cell differentiation	biological_process	8	Adipoq	1	149	12	2129	0.582307
GO:0032436	positive regulation of proteasomal ubiquitin-dependent protein catabolic process	biological_process	12	Gclc	1	149	12	2129	0.582307
GO:0000902	cell morphogenesis	biological_process	6	Gp1ba	1	149	12	2129	0.582307
GO:0002039	p53 binding	molecular_function	5	Zfp385b	1	149	12	2129	0.582307
GO:0030331	estrogen receptor binding	molecular_function	9	Lef1	1	149	12	2129	0.582307
GO:0060395	SMAD protein signal transduction	biological_process	5	Gdf11	1	149	12	2129	0.582307
GO:0005768	endosome	cellular_component	7	Grn;Akap5;Pld4;Slc29a3;Cyba;Kifc1	6	149	89	2129	0.601187
GO:0031410	cytoplasmic vesicle	cellular_component	6	Gm43302;Has2;Uhrf1;Pld4;Syt9;Syt13	6	149	89	2129	0.601187
GO:0005102	signaling receptor binding	molecular_function	5	Adipoq;Trdn;Tigit	3	149	44	2129	0.605293
GO:0045444	fat cell differentiation	biological_process	6	Arxes1	1	149	13	2129	0.611705
GO:0010595	positive regulation of endothelial cell migration	biological_process	10	Grn	1	149	13	2129	0.611705
GO:0017148	negative regulation of translation	biological_process	10	Dhfr	1	149	13	2129	0.611705
GO:0071944	cell periphery	cellular_component	4	Adipoq	1	149	13	2129	0.611705
GO:0008360	regulation of cell shape	biological_process	8	Bves	1	149	13	2129	0.611705
GO:0005788	endoplasmic reticulum lumen	cellular_component	7	P4ha3	1	149	13	2129	0.611705
GO:0030512	negative regulation of transforming growth factor beta receptor signaling pathway	biological_process	10	Spry1	1	149	13	2129	0.611705
GO:0050830	defense response to Gram-positive bacterium	biological_process	9	Gm43302	1	149	13	2129	0.611705
GO:0045892	negative regulation of transcription, DNA-templated	biological_process	9	Lef1;Cdk5r1;Gclc;Hdac9;Adipoq;Cenpf	6	149	90	2129	0.61241
GO:0005635	nuclear envelope	cellular_component	6	Cenpf;Rrm2	2	149	29	2129	0.613721
GO:0003924	GTPase activity	molecular_function	9	Gm43302;Tppp	2	149	29	2129	0.613721
GO:0006508	proteolysis	biological_process	7	Vash2;Cpz;F10;Prss23	4	149	60	2129	0.615619
GO:0007568	aging	biological_process	4	Adra1a;Gclc	2	149	30	2129	0.632473
GO:0005524	ATP binding	molecular_function	5	Mki67;Kifc1;Gclc;Acss3;Mthfs;Alpk2;Haspin;Stard9;Papolb;Naip2;Camk4;Myo1a	12	149	182	2129	0.634547
GO:0043627	response to estrogen	biological_process	4	Cited4	1	149	14	2129	0.639047
GO:0008237	metallopeptidase activity	molecular_function	7	Cpz	1	149	14	2129	0.639047
GO:0001726	ruffle	cellular_component	6	Mtss2	1	149	14	2129	0.639047
GO:0016829	lyase activity	molecular_function	4	Acod1	1	149	14	2129	0.639047
GO:0009749	response to glucose	biological_process	9	Adipoq	1	149	14	2129	0.639047
GO:0010033	response to organic substance	biological_process	5	Spp1	1	149	14	2129	0.639047
GO:0031252	cell leading edge	cellular_component	4	Myo1a	1	149	14	2129	0.639047
GO:0005794	Golgi apparatus	cellular_component	6	Clspn;Tppp;Pld4;Spp1;Rnf133;Ccdc88b;Rnf128;Spry1;Slc29a3;Cyba;Grn	11	149	169	2129	0.649785
GO:0016757	transferase activity, transferring glycosyl groups	molecular_function	5	Has3;Has2	2	149	31	2129	0.650513
GO:0003729	mRNA binding	molecular_function	7	Dhfr;Rbm20	2	149	31	2129	0.650513
GO:0032355	response to estradiol	biological_process	6	Grn	1	149	15	2129	0.664476
GO:0003151	outflow tract morphogenesis	biological_process	5	Sox11	1	149	15	2129	0.664476
GO:0045177	apical part of cell	cellular_component	4	Spp1	1	149	15	2129	0.664476
GO:0031902	late endosome membrane	cellular_component	9	Slc29a3	1	149	15	2129	0.664476
GO:0030334	regulation of cell migration	biological_process	7	Ccr2	1	149	15	2129	0.664476
GO:0043209	myelin sheath	cellular_component	4	Tppp	1	149	15	2129	0.664476
GO:0090630	activation of GTPase activity	biological_process	9	Mtss2	1	149	15	2129	0.664476
GO:0006979	response to oxidative stress	biological_process	5	Gclc	1	149	15	2129	0.664476
GO:0007166	cell surface receptor signaling pathway	biological_process	5	Fcrls	1	149	15	2129	0.664476
GO:0030176	integral component of endoplasmic reticulum membrane	cellular_component	7	Dhrs9	1	149	15	2129	0.664476
GO:0005802	trans-Golgi network	cellular_component	7	Pclo;Grn	2	149	32	2129	0.667849
GO:0006417	regulation of translation	biological_process	9	Rbm20	1	149	16	2129	0.688125
GO:0045666	positive regulation of neuron differentiation	biological_process	10	Sox11	1	149	16	2129	0.688125
GO:0007605	sensory perception of sound	biological_process	8	Myo1a	1	149	16	2129	0.688125
GO:0042383	sarcolemma	cellular_component	5	Bves	1	149	16	2129	0.688125
GO:0051087	chaperone binding	molecular_function	5	Grn	1	149	16	2129	0.688125
GO:0008021	synaptic vesicle	cellular_component	4	Cttnbp2	1	149	16	2129	0.688125
GO:0030424	axon	cellular_component	6	Cdk5r1;Pclo;Syt13	3	149	50	2129	0.692309
GO:1990837	sequence-specific double-stranded DNA binding	molecular_function	8	E2f3;Msc;Cebpe;Lef1;Bhlha15	5	149	82	2129	0.692569
GO:0043565	sequence-specific DNA binding	molecular_function	7	Msx3;Lef1;E2f3;Zfhx4;Foxc1;Foxo6	6	149	99	2129	0.705149
GO:0009887	animal organ morphogenesis	biological_process	5	Gdf11	1	149	17	2129	0.710117
GO:0043087	regulation of GTPase activity	biological_process	7	Bves	1	149	17	2129	0.710117
GO:0005930	axoneme	cellular_component	6	Cenpf	1	149	17	2129	0.710117
GO:0042060	wound healing	biological_process	6	Tnc	1	149	17	2129	0.710117
GO:0005178	integrin binding	molecular_function	6	Spp1	1	149	17	2129	0.710117
GO:0036064	ciliary basal body	cellular_component	7	Cenpf	1	149	17	2129	0.710117
GO:0008022	protein C-terminus binding	molecular_function	5	Cenpf;Mki67	2	149	35	2129	0.715733
GO:0005096	GTPase activator activity	molecular_function	6	Htr2b;Mtss2	2	149	36	2129	0.730364
GO:0010976	positive regulation of neuron projection development	biological_process	11	Grn	1	149	18	2129	0.730568
GO:0000785	chromatin	cellular_component	6	Rad18	1	149	18	2129	0.730568
GO:0030336	negative regulation of cell migration	biological_process	8	Adipoq	1	149	18	2129	0.730568
GO:0000932	P-body	cellular_component	8	Aicda	1	149	18	2129	0.730568
GO:0072659	protein localization to plasma membrane	biological_process	8	Adipoq	1	149	18	2129	0.730568
GO:0005856	cytoskeleton	cellular_component	6	Incenp;Ccdc88b;Sorbs3;Stard9;Vash2;Rad18;Akap5;Kifc1;Tppp;Mtus2;Rnf128	11	149	180	2129	0.731788
GO:0008270	zinc ion binding	molecular_function	8	Zfp385b;Uhrf1;Zfhx4;Aicda;Cpz;Rbm20	6	149	103	2129	0.741263
GO:0005769	early endosome	cellular_component	8	Pld4;Kifc1	2	149	37	2129	0.744357
GO:0000278	mitotic cell cycle	biological_process	5	Cenpf	1	149	19	2129	0.749585
GO:0032587	ruffle membrane	cellular_component	6	Mtss2	1	149	19	2129	0.749585
GO:0030659	cytoplasmic vesicle membrane	cellular_component	6	Syt13	1	149	19	2129	0.749585
GO:0005814	centriole	cellular_component	6	Stard9	1	149	19	2129	0.749585
GO:0012505	endomembrane system	cellular_component	4	Rnf128	1	149	19	2129	0.749585
GO:0016310	phosphorylation	biological_process	7	Htr2b;Camk4;Cdk5r1;Alpk2	4	149	72	2129	0.755367
GO:0005789	endoplasmic reticulum membrane	cellular_component	5	Rnf133;Trex1;Pld4;Dhrs9;Pln;Arxes1	6	149	105	2129	0.758108
GO:0000976	transcription regulatory region sequence-specific DNA binding	molecular_function	8	Sox11;Foxc1;Lef1	3	149	56	2129	0.764205
GO:0005938	cell cortex	cellular_component	7	Cttnbp2	1	149	20	2129	0.767268
GO:0043235	receptor complex	cellular_component	4	Gpr160	1	149	20	2129	0.767268
GO:0060070	canonical Wnt signaling pathway	biological_process	8	Lef1	1	149	20	2129	0.767268
GO:0090090	negative regulation of canonical Wnt signaling pathway	biological_process	10	Axin2	1	149	20	2129	0.767268
GO:0004888	transmembrane signaling receptor activity	molecular_function	5	Fcrls	1	149	20	2129	0.767268
GO:0001525	angiogenesis	biological_process	5	Foxc1;Ccr2	2	149	39	2129	0.770495
GO:0003700	DNA-binding transcription factor activity	molecular_function	4	Lef1;E2f3;Zfp354a;Cebpe;Sox11;Foxc1;Foxo6	7	149	124	2129	0.780142
GO:0003713	transcription coactivator activity	molecular_function	5	Sox11;Cited4	2	149	40	2129	0.782676
GO:0008201	heparin binding	molecular_function	6	Serpina10	1	149	21	2129	0.783711
GO:0051897	positive regulation of protein kinase B signaling	biological_process	10	F10	1	149	21	2129	0.783711
GO:0005777	peroxisome	cellular_component	7	Fndc5	1	149	21	2129	0.783711
GO:0051726	regulation of cell cycle	biological_process	6	E2f3	1	149	21	2129	0.783711
GO:0002020	protease binding	molecular_function	6	Cdk5r1	1	149	21	2129	0.783711
GO:0048511	rhythmic process	biological_process	3	Cdk5r1	1	149	21	2129	0.783711
GO:0042127	regulation of cell population proliferation	biological_process	6	Tnc	1	149	21	2129	0.783711
GO:0006355	regulation of transcription, DNA-templated	biological_process	8	Cited4;E2f3;Zfp354a;Perm1;Zfp473;Foxo6;Foxc1;Cebpe;Msx3;Zfhx4;Bhlha15;Sox11;Lef1	13	149	220	2129	0.787414
GO:0005634	nucleus	cellular_component	6	Trex1;Lef1;Cyba;Tppp;Rpsa;Incenp;Bhlha15;Foxc1;Cebpe;Sp140;Perm1;Nuf2;Uhrf1;Papolb;H3c8;Msx3;Zfp354a;E2f3;Chaf1a;Kifc1;Msc;H3c11;Aicda;Zfp385b;Zbp1;Rad18;Clspn;Cenpf;Zfhx4;Zfp473;Sorbs3;Pcgf2;Pimreg;Adra1a;Hdac9;Cdk5r1;Mki67;Haspin;Mtus2;Rbm20;Sox11;Foxo6;Cited4;AC147806;Ifi202b;A530032D15Rik;Pld4;Axin2;Has3;Stard9;Prss23	51	149	789	2129	0.796124
GO:0001764	neuron migration	biological_process	7	Cdk5r1	1	149	22	2129	0.798999
GO:0034097	response to cytokine	biological_process	6	Cxcl16	1	149	22	2129	0.798999
GO:0008083	growth factor activity	molecular_function	7	Gdf11	1	149	22	2129	0.798999
GO:0006412	translation	biological_process	8	Rpsa	1	149	23	2129	0.813213
GO:0004674	protein serine/threonine kinase activity	molecular_function	8	Camk4;Alpk2	2	149	44	2129	0.825923
GO:0007411	axon guidance	biological_process	6	Cdk5r1	1	149	24	2129	0.826428
GO:0008380	RNA splicing	biological_process	10	Rbm20	1	149	24	2129	0.826428
GO:0000922	spindle pole	cellular_component	6	Cenpf	1	149	24	2129	0.826428
GO:0098609	cell-cell adhesion	biological_process	5	Rpsa	1	149	24	2129	0.826428
GO:0001701	in utero embryonic development	biological_process	8	Pcgf2;Foxc1	2	149	45	2129	0.835462
GO:0030027	lamellipodium	cellular_component	6	Mtss2	1	149	25	2129	0.838714
GO:0007030	Golgi organization	biological_process	6	Bhlha15	1	149	25	2129	0.838714
GO:0030030	cell projection organization	biological_process	5	Myo1a	1	149	25	2129	0.838714
GO:0010468	regulation of gene expression	biological_process	7	Alpk2;Trex1	2	149	46	2129	0.844529
GO:0008285	negative regulation of cell population proliferation	biological_process	7	Spry1;Gdf11;Axin2	3	149	65	2129	0.84605
GO:0005743	mitochondrial inner membrane	cellular_component	6	Prodh	1	149	26	2129	0.850136
GO:0005764	lysosome	cellular_component	8	Grn;Slc29a3	2	149	47	2129	0.853143
GO:0005654	nucleoplasm	cellular_component	6	Rad18;Pimreg;H3c11;Cdk5r1;Haspin;Relt;Msc;Sox11;Foxc1;H3c8;Mki67;Gdf11;Uhrf1;Clspn;Foxo6;Zfp473;Spry1;Incenp;Perm1;Cenpf;Zfp354a;Camk4;Pcgf2;Htr2b;Nuf2	25	149	421	2129	0.85581
GO:0004842	ubiquitin-protein transferase activity	molecular_function	6	Uhrf1	1	149	27	2129	0.860754
GO:0005911	cell-cell junction	cellular_component	4	Cldn4	1	149	27	2129	0.860754
GO:0016787	hydrolase activity	molecular_function	4	Cpz;Ear1;Hdac9;F10;Pld4;Tppp;Prss23;Vash2;Trex1;Aicda	10	149	188	2129	0.86543
GO:0030036	actin cytoskeleton organization	biological_process	7	Xirp2	1	149	28	2129	0.870625
GO:0003723	RNA binding	molecular_function	6	Dhfr;Aicda;Rbm20;Zbp1;Papolb	5	149	105	2129	0.872248
GO:0019901	protein kinase binding	molecular_function	7	Cdk5r1;Axin2;Akap5	3	149	69	2129	0.873776
GO:0042995	cell projection	cellular_component	4	Pclo;Cdk5r1;Kcne3;Spp1;Cttnbp2;Mtss2	6	149	123	2129	0.875097
GO:0006325	chromatin organization	biological_process	5	Hdac9;Uhrf1	2	149	50	2129	0.876453
GO:0005815	microtubule organizing center	cellular_component	6	Rad18;Kifc1	2	149	50	2129	0.876453
GO:0031966	mitochondrial membrane	cellular_component	5	Pln	1	149	29	2129	0.8798
GO:0007275	multicellular organism development	biological_process	4	Sox11;Foxc1;Zfp354a;Bves;Spry1;Msx3	6	149	124	2129	0.879925
GO:0004672	protein kinase activity	molecular_function	7	Haspin;Camk4	2	149	51	2129	0.883438
GO:0016301	kinase activity	molecular_function	6	Cdk5r1;Camk4;Alpk2	3	149	71	2129	0.885921
GO:0032496	response to lipopolysaccharide	biological_process	7	Ptafr	1	149	30	2129	0.888328
GO:0005739	mitochondrion	cellular_component	6	Mthfs;Grn;Pln;Dhfr;Cyba;Sp140;Tppp;Acss3;Gclc;Prodh	10	149	196	2129	0.896673
GO:0000978	RNA polymerase II proximal promoter sequence-specific DNA binding	molecular_function	10	Sox11;Foxc1;Lef1;Msc;Cebpe	5	149	110	2129	0.896709
GO:0006468	protein phosphorylation	biological_process	9	Camk4;Alpk2;Haspin	3	149	73	2129	0.897022
GO:0005737	cytoplasm	cellular_component	5	Spp1;Foxo6;Kbtbd13;Vash2;Cyba;Spry1;Myo1a;Zbp1;Ccr2;Has3;Rnf133;Rnf128;Ccdc88b;Cenpf;Has2;Mthfs;Perm1;Adra1a;Kifc1;Rrm2;Axin2;Rad18;Ear1;Trex1;Tnfaip8l1;Sorbs3;Cited4;Mtus2;Ifi202b;Htr2b;Cttnbp2;Fpr1;Cdk5r1;4930579G24Rik;Relt;Akap5;Incenp;Mki67;Hdac9;Aicda;Dhfr;Rpsa;Mtss2;Tppp;Kcne3;Plin4;Lef1;Tcap;Stard9	49	149	797	2129	0.900119
GO:0000166	nucleotide binding	molecular_function	5	Kifc1;Acss3;Bves;Papolb;Myo1a;Naip2;Mki67;Stard9;Gclc;Mthfs;Camk4	11	149	214	2129	0.901367
GO:0031965	nuclear membrane	cellular_component	5	Adra1a	1	149	33	2129	0.910471
GO:0015629	actin cytoskeleton	cellular_component	7	Myo1a	1	149	35	2129	0.92275
GO:0010629	negative regulation of gene expression	biological_process	8	Sox11	1	149	36	2129	0.928247
GO:0016477	cell migration	biological_process	6	Foxc1	1	149	38	2129	0.938102
GO:0005730	nucleolus	cellular_component	6	Mki67;Ifi202b;Pimreg;Zfp354a	4	149	104	2129	0.942718
GO:0007283	spermatogenesis	biological_process	7	Rad18	1	149	40	2129	0.946611
GO:0019899	enzyme binding	molecular_function	5	Axin2	1	149	41	2129	0.950419
GO:0043547	positive regulation of GTPase activity	biological_process	8	Htr2b	1	149	43	2129	0.957244
GO:0035556	intracellular signal transduction	biological_process	5	Haspin	1	149	43	2129	0.957244
GO:0003682	chromatin binding	molecular_function	4	Lef1;Pcgf2	2	149	68	2129	0.958253
GO:0007399	nervous system development	biological_process	6	Sox11	1	149	45	2129	0.963136
GO:0019904	protein domain specific binding	molecular_function	5	Akap5	1	149	45	2129	0.963136
GO:0005525	GTP binding	molecular_function	8	Gm43302	1	149	46	2129	0.965771
GO:0046872	metal ion binding	molecular_function	6	Hdac9;Naip2;Rnf133;Trex1;Cyba;Zfp473;Mthfs;Sp140;Papolb;Rrm2;Clec4a2;Cpz;Xirp2;Rnf128;Fcer2a;Zfp385b;Zfp354a;P4ha3;Uhrf1;Pclo;Pcgf2;Rad18;Syt9;Tppp;Aicda	25	149	481	2129	0.9718
GO:0001227	DNA-binding transcription repressor activity, RNA polymerase II-specific	molecular_function	6	Msc	1	149	49	2129	0.972607
GO:0043065	positive regulation of apoptotic process	biological_process	9	Zbp1	1	149	50	2129	0.974569
GO:0045944	positive regulation of transcription by RNA polymerase II	biological_process	10	Cebpe;Lef1;Foxo6;Sox11;Foxc1;Bhlha15;E2f3	7	149	181	2129	0.977368
GO:0016740	transferase activity	molecular_function	4	Rnf133;Uhrf1;Papolb;Rad18;Rnf128;Has3;Has2;Alpk2	8	149	204	2129	0.981328
GO:0006629	lipid metabolic process	biological_process	5	Dhrs9	1	149	55	2129	0.982473
GO:0015031	protein transport	biological_process	9	Cenpf	1	149	61	2129	0.9888
GO:0030154	cell differentiation	biological_process	5	Foxc1;Sox11	2	149	95	2129	0.992664
GO:0003676	nucleic acid binding	molecular_function	5	Trex1;Zfp385b;Zfp354a;Rbm20;Zfhx4;Zfp469;Ear1;Zfp473	8	149	231	2129	0.9948
GO:0005829	cytosol	cellular_component	6	Foxc1;Zbp1;Spry1;Ulbp1;Plin4;Trdn;Rpsa;Rrm2;Mthfs;Cdk5r1;Dhfr;Ccr2;Zfp354a;Tppp;Gclc;Incenp;Trex1	17	149	454	2129	0.99963
