# Supplementary material for: N 6-Methyladenosine Methylomic Landscape of Lung Tissues in Murine Acute Allergic Asthma
Source: Front Immunol. 2021 Oct 19;12:740571. doi: 10.3389/fimmu.2021.740571 (PMC8560743; doi:10.3389/fimmu.2021.740571)
Supplement: Supplementary file 15 [file Table_15.xlsx]

## Sheet: Sheet1
Table S15. KEGG enrichment analysis of differentially methylated mRNAs with differential expression
pathway_id	pathway_name	Genes	S gene number	TS gene number	B gene number	TB gene number	pvalue
670	One carbon pool by folate	Dhfr;Mthfs	2	63	2	808	0.00599028
5034	Alcoholism	Camk4;H3c11;H3c8;Hdac9	4	63	11	808	0.00731692
4623	Cytosolic DNA-sensing pathway	Zbp1;Trex1;Ifi202b	3	63	6	808	0.00763407
4640	Hematopoietic cell lineage	Cd5;Gp1ba;Fcer2a	3	63	9	808	0.0270401
480	Glutathione metabolism	Gclc;Rrm2	2	63	4	808	0.0324162
4080	Neuroactive ligand-receptor interaction	Fpr1;Gpr35;Adra1a;Ptafr;Htr2b	5	63	24	808	0.0327463
4911	Insulin secretion	Pclo;Kcnn4;Ffar1	3	63	10	808	0.0365101
4512	ECM-receptor interaction	Gp1ba;Spp1;Tnc	3	63	11	808	0.0474576
4672	Intestinal immune network for IgA production	Ccr9;Aicda	2	63	5	808	0.0513326
4020	Calcium signaling pathway	Ptafr;Adra1a;Pln;Htr2b;Camk4	5	63	27	808	0.0518473
3320	PPAR signaling pathway	Plin4;Adipoq	2	63	6	808	0.0731819
4950	Maturity onset diabetes of the young	Bhlha15	1	63	1	808	0.0779703
4514	Cell adhesion molecules (CAMs)	Gm11127;Vcan;Tigit;Cldn4	4	63	23	808	0.096679
5150	Staphylococcus aureus infection	Ptafr;Fpr1	2	63	7	808	0.0974067
4060	Cytokine-cytokine receptor interaction	Ccr2;Ccr9;Relt;Gdf11;Cxcl16	5	63	34	808	0.11729
330	Arginine and proline metabolism	P4ha3;Prodh	2	63	8	808	0.123517
5322	Systemic lupus erythematosus	H3c11;H3c8	2	63	8	808	0.123517
5030	Cocaine addiction	Cdk5r1	1	63	2	808	0.14995
790	Folate biosynthesis	Dhfr	1	63	2	808	0.14995
3060	Protein export	Arxes1	1	63	2	808	0.14995
5216	Thyroid cancer	Lef1	1	63	3	808	0.216393
5340	Primary immunodeficiency	Aicda	1	63	3	808	0.216393
5219	Bladder cancer	E2f3	1	63	3	808	0.216393
1523	Antifolate resistance	Dhfr	1	63	3	808	0.216393
4062	Chemokine signaling pathway	Ccr9;Cxcl16;Ccr2	3	63	21	808	0.220673
4970	Salivary secretion	Adra1a;Kcnn4	2	63	12	808	0.238974
5221	Acute myeloid leukemia	Lef1;Cebpe	2	63	12	808	0.238974
4974	Protein digestion and absorption	Kcne3;Kcnn4	2	63	12	808	0.238974
5214	Glioma	Camk4;E2f3	2	63	12	808	0.238974
5213	Endometrial cancer	Lef1;Axin2	2	63	12	808	0.238974
4211	Longevity regulating pathway	Camk4;Adipoq	2	63	13	808	0.26905
5330	Allograft rejection	Gm11127	1	63	4	808	0.277719
5332	Graft-versus-host disease	Gm11127	1	63	4	808	0.277719
270	Cysteine and methionine metabolism	Gclc	1	63	4	808	0.277719
5320	Autoimmune thyroid disease	Gm11127	1	63	4	808	0.277719
240	Pyrimidine metabolism	Rrm2	1	63	4	808	0.277719
983	Drug metabolism - other enzymes	Rrm2	1	63	4	808	0.277719
4940	Type I diabetes mellitus	Gm11127	1	63	4	808	0.277719
640	Propanoate metabolism	Acss3	1	63	4	808	0.277719
4934	Cushing syndrome	Axin2;E2f3;Lef1	3	63	24	808	0.286042
4152	AMPK signaling pathway	Adra1a;Adipoq	2	63	15	808	0.329039
5169	Epstein-Barr virus infection	Fcer2a;E2f3;Gm11127	3	63	26	808	0.330595
830	Retinol metabolism	Dhrs9	1	63	5	808	0.334316
4216	Ferroptosis	Gclc	1	63	5	808	0.334316
4145	Phagosome	Cyba;Gm11127	2	63	16	808	0.358617
4261	Adrenergic signaling in cardiomyocytes	Adra1a;Pln	2	63	16	808	0.358617
5215	Prostate cancer	E2f3;Lef1	2	63	16	808	0.358617
4650	Natural killer cell mediated cytotoxicity	Ulbp1;Gm11127	2	63	16	808	0.358617
5160	Hepatitis C	Cldn4;E2f3	2	63	16	808	0.358617
4371	Apelin signaling pathway	Camk4;Spp1	2	63	16	808	0.358617
4115	p53 signaling pathway	Rrm2	1	63	6	808	0.386543
4920	Adipocytokine signaling pathway	Adipoq	1	63	6	808	0.386543
5031	Amphetamine addiction	Camk4	1	63	6	808	0.386543
4670	Leukocyte transendothelial migration	Cldn4;Cyba	2	63	17	808	0.387737
4380	Osteoclast differentiation	Cyba;Camk4	2	63	17	808	0.387737
5202	Transcriptional misregulation in cancer	H3c8;H3c11;Cebpe	3	63	29	808	0.397297
5203	Viral carcinogenesis	Gm11127;Hdac9	2	63	18	808	0.416291
5217	Basal cell carcinoma	Lef1;Axin2	2	63	18	808	0.416291
5166	Human T-cell leukemia virus 1 infection	E2f3;Gm11127;Msx3	3	63	30	808	0.419229
565	Ether lipid metabolism	Pld4	1	63	7	808	0.434732
4930	Type II diabetes mellitus	Adipoq	1	63	7	808	0.434732
4720	Long-term potentiation	Camk4	1	63	7	808	0.434732
4726	Serotonergic synapse	Htr2b	1	63	7	808	0.434732
5412	Arrhythmogenic right ventricular cardiomyopathy (ARVC)	Lef1	1	63	7	808	0.434732
3010	Ribosome	Rpsa	1	63	7	808	0.434732
4610	Complement and coagulation cascades	F10	1	63	8	808	0.479191
4612	Antigen processing and presentation	Gm11127	1	63	8	808	0.479191
5224	Breast cancer	Lef1;Axin2;E2f3	3	63	33	808	0.483363
5165	Human papillomavirus infection	Axin2;Gm11127;Spp1;Tnc	4	63	46	808	0.490314
5210	Colorectal cancer	Axin2;Lef1	2	63	21	808	0.497752
5226	Gastric cancer	Axin2;Lef1;E2f3	3	63	34	808	0.504041
5414	Dilated cardiomyopathy (DCM)	Pln	1	63	9	808	0.520205
5167	Kaposi sarcoma-associated herpesvirus infection	Gm11127;E2f3	2	63	23	808	0.548011
4530	Tight junction	Cldn4;Bves	2	63	23	808	0.548011
4621	NOD-like receptor signaling pathway	Naip2;Cyba	2	63	23	808	0.548011
4024	cAMP signaling pathway	Camk4;Pln	2	63	23	808	0.548011
4540	Gap junction	Htr2b	1	63	10	808	0.558036
5223	Non-small cell lung cancer	E2f3	1	63	10	808	0.558036
4925	Aldosterone synthesis and secretion	Camk4	1	63	10	808	0.558036
5225	Hepatocellular carcinoma	Axin2;Lef1;E2f3	3	63	37	808	0.563495
5163	Human cytomegalovirus infection	E2f3;Gm11127	2	63	24	808	0.571827
5206	MicroRNAs in cancer	E2f3;Tnc	2	63	24	808	0.571827
4022	cGMP-PKG signaling pathway	Adra1a;Pln	2	63	24	808	0.571827
4218	Cellular senescence	E2f3;Gm11127	2	63	24	808	0.571827
5134	Legionellosis	Naip2	1	63	11	808	0.592928
5140	Leishmaniasis	Cyba	1	63	11	808	0.592928
5416	Viral myocarditis	Gm11127	1	63	11	808	0.592928
5222	Small cell lung cancer	E2f3	1	63	12	808	0.625105
5212	Pancreatic cancer	E2f3	1	63	12	808	0.625105
5218	Melanoma	E2f3	1	63	12	808	0.625105
4217	Necroptosis	Zbp1	1	63	12	808	0.625105
4620	Toll-like receptor signaling pathway	Spp1	1	63	12	808	0.625105
4510	Focal adhesion	Spp1;Tnc	2	63	27	808	0.637864
564	Glycerophospholipid metabolism	Pld4	1	63	13	808	0.654777
5418	Fluid shear stress and atherosclerosis	Cyba	1	63	13	808	0.654777
4725	Cholinergic synapse	Camk4	1	63	13	808	0.654777
4520	Adherens junction	Lef1	1	63	13	808	0.654777
4550	Signaling pathways regulating pluripotency of stem cells	Pcgf2;Axin2	2	63	28	808	0.658071
230	Purine metabolism	Rrm2	1	63	14	808	0.682134
4750	Inflammatory mediator regulation of TRP channels	Htr2b	1	63	15	808	0.707355
1522	Endocrine resistance	E2f3	1	63	15	808	0.707355
4919	Thyroid hormone signaling pathway	Pln	1	63	15	808	0.707355
4611	Platelet activation	Gp1ba	1	63	15	808	0.707355
3015	mRNA surveillance pathway	Papolb	1	63	15	808	0.707355
5220	Chronic myeloid leukemia	E2f3	1	63	16	808	0.730604
4270	Vascular smooth muscle contraction	Adra1a	1	63	16	808	0.730604
4110	Cell cycle	E2f3	1	63	16	808	0.730604
4932	Non-alcoholic fatty liver disease (NAFLD)	Adipoq	1	63	17	808	0.752034
4068	FoxO signaling pathway	Foxo6	1	63	18	808	0.771783
4151	PI3K-Akt signaling pathway	Spp1;Tnc	2	63	36	808	0.789165
4390	Hippo signaling pathway	Axin2;Lef1	2	63	36	808	0.789165
4916	Melanogenesis	Lef1	1	63	19	808	0.789983
4144	Endocytosis	Gm11127	1	63	19	808	0.789983
4310	Wnt signaling pathway	Axin2;Lef1	2	63	37	808	0.80206
4921	Oxytocin signaling pathway	Camk4	1	63	20	808	0.806752
4722	Neurotrophin signaling pathway	Camk4	1	63	20	808	0.806752
5010	Alzheimer disease	Cdk5r1	1	63	23	808	0.849545
5161	Hepatitis B	E2f3	1	63	23	808	0.849545
5168	Herpes simplex virus 1 infection	Zfp473;Zfp354a;Pilra;Gm11127	4	63	78	808	0.879179
5170	Human immunodeficiency virus 1 infection	Gm11127	1	63	28	808	0.901086
4015	Rap1 signaling pathway	Fpr1	1	63	30	808	0.916428
5200	Pathways in cancer	Axin2;E2f3;Lef1	3	63	79	808	0.958842
